# Supplementary material for: Structure of the Ribosomal Oxygenase OGFOD1 Provides Insights into the Regio- and Stereoselectivity of Prolyl Hydroxylases
Source: Structure. 2015 Apr 7;23(4):639–52. doi: 10.1016/j.str.2015.01.014 (PMC4396695; doi:10.1016/j.str.2015.01.014)
Supplement: 4NHK: Tpa1p in Complex with 2,4-PDCA [file mmc2.zip › 4NHK.pdb]

CRYST1  168.044   67.716   70.871  90.00 104.93  90.00 C 1 2 1                  
SCALE1      0.005951  0.000000  0.001587        0.00000                         
SCALE2      0.000000  0.014768  0.000000        0.00000                         
SCALE3      0.000000  0.000000  0.014603        0.00000                         
ATOM      1  O   GLU A  23     353.076  30.494 180.043  1.00 81.12           O  
ANISOU    1  O   GLU A  23    10430  10223  10169    661  -1209    -87       O  
ATOM      2  N   GLU A  23     355.338  28.326 178.274  1.00 80.41           N  
ANISOU    2  N   GLU A  23    10046  10138  10367    767  -1217    -56       N  
ATOM      3  CA  GLU A  23     354.045  28.606 178.898  1.00 83.66           C  
ANISOU    3  CA  GLU A  23    10611  10509  10666    744  -1167    -29       C  
ATOM      4  C   GLU A  23     354.104  29.889 179.738  1.00 85.92           C  
ANISOU    4  C   GLU A  23    10936  10851  10860    701  -1257    -79       C  
ATOM      5  CB  GLU A  23     353.599  27.423 179.765  1.00 82.96           C  
ANISOU    5  CB  GLU A  23    10634  10376  10511    845  -1160     70       C  
ATOM      6  N   ASP A  24     355.315  30.301 180.103  1.00 93.29           N  
ANISOU    6  N   ASP A  24    11783  11851  11812    711  -1393   -119       N  
ATOM      7  CA  ASP A  24     355.516  31.542 180.852  1.00 91.41           C  
ANISOU    7  CA  ASP A  24    11569  11659  11504    667  -1502   -186       C  
ATOM      8  C   ASP A  24     355.490  32.761 179.935  1.00 80.57           C  
ANISOU    8  C   ASP A  24    10119  10278  10216    539  -1473   -260       C  
ATOM      9  O   ASP A  24     354.944  33.807 180.287  1.00 80.17           O  
ANISOU    9  O   ASP A  24    10138  10216  10106    483  -1490   -311       O  
ATOM     10  CB  ASP A  24     356.848  31.514 181.603  1.00 95.63           C  
ANISOU   10  CB  ASP A  24    12033  12266  12038    722  -1674   -201       C  
ATOM     11  CG  ASP A  24     356.890  30.454 182.674  1.00103.63           C  
ANISOU   11  CG  ASP A  24    13134  13293  12946    853  -1724   -123       C  
ATOM     12  OD1 ASP A  24     356.270  29.385 182.473  1.00104.82           O  
ANISOU   12  OD1 ASP A  24    13341  13391  13097    906  -1618    -41       O  
ATOM     13  OD2 ASP A  24     357.541  30.695 183.718  1.00109.39           O  
ANISOU   13  OD2 ASP A  24    13879  14087  13597    901  -1876   -141       O  
ATOM     14  N   LYS A  25     356.098  32.610 178.762  1.00 61.05           N  
ANISOU   14  N   LYS A  25     7502   7814   7881    498  -1428   -264       N  
ATOM     15  CA  LYS A  25     356.281  33.713 177.830  1.00 60.44           C  
ANISOU   15  CA  LYS A  25     7326   7741   7897    378  -1407   -315       C  
ATOM     16  C   LYS A  25     355.024  34.011 177.006  1.00 54.37           C  
ANISOU   16  C   LYS A  25     6618   6913   7126    314  -1259   -311       C  
ATOM     17  O   LYS A  25     355.018  34.966 176.230  1.00 57.85           O  
ANISOU   17  O   LYS A  25     6995   7350   7634    214  -1232   -342       O  
ATOM     18  CB  LYS A  25     357.435  33.408 176.875  1.00 60.62           C  
ANISOU   18  CB  LYS A  25     7162   7815   8056    368  -1406   -309       C  
ATOM     19  N   ILE A  26     353.976  33.205 177.168  1.00 51.98           N  
ANISOU   19  N   ILE A  26     6434   6564   6754    368  -1168   -266       N  
ATOM     20  CA  ILE A  26     352.771  33.361 176.341  1.00 47.25           C  
ANISOU   20  CA  ILE A  26     5882   5912   6160    313  -1029   -258       C  
ATOM     21  C   ILE A  26     352.137  34.738 176.563  1.00 44.16           C  
ANISOU   21  C   ILE A  26     5548   5502   5729    235  -1040   -305       C  
ATOM     22  O   ILE A  26     351.929  35.471 175.607  1.00 44.78           O  
ANISOU   22  O   ILE A  26     5573   5568   5874    148   -986   -325       O  
ATOM     23  CB  ILE A  26     351.740  32.250 176.622  1.00 49.49           C  
ANISOU   23  CB  ILE A  26     6279   6145   6380    382   -943   -196       C  
ATOM     24  CG1 ILE A  26     352.282  30.907 176.123  1.00 52.01           C  
ANISOU   24  CG1 ILE A  26     6536   6458   6768    450   -918   -158       C  
ATOM     25  CG2 ILE A  26     350.412  32.532 175.894  1.00 46.32           C  
ANISOU   25  CG2 ILE A  26     5929   5693   5978    320   -815   -192       C  
ATOM     26  CD1 ILE A  26     351.448  29.709 176.515  1.00 54.10           C  
ANISOU   26  CD1 ILE A  26     6904   6660   6990    522   -858    -87       C  
ATOM     27  N   LYS A  27     351.837  35.105 177.809  1.00 42.68           N  
ANISOU   27  N   LYS A  27     5471   5314   5430    271  -1110   -323       N  
ATOM     28  CA  LYS A  27     351.235  36.416 178.069  1.00 48.90           C  
ANISOU   28  CA  LYS A  27     6321   6077   6181    210  -1126   -380       C  
ATOM     29  C   LYS A  27     352.097  37.564 177.530  1.00 49.21           C  
ANISOU   29  C   LYS A  27     6247   6122   6328    112  -1202   -438       C  
ATOM     30  O   LYS A  27     351.581  38.525 176.974  1.00 42.36           O  
ANISOU   30  O   LYS A  27     5379   5214   5500     32  -1162   -464       O  
ATOM     31  CB  LYS A  27     350.993  36.622 179.559  1.00 54.45           C  
ANISOU   31  CB  LYS A  27     7153   6796   6740    280  -1209   -405       C  
ATOM     32  CG  LYS A  27     349.894  35.755 180.133  1.00 54.02           C  
ANISOU   32  CG  LYS A  27     7223   6732   6568    361  -1116   -338       C  
ATOM     33  CD  LYS A  27     349.434  36.303 181.473  1.00 58.11           C  
ANISOU   33  CD  LYS A  27     7874   7274   6931    417  -1173   -374       C  
ATOM     34  CE  LYS A  27     348.263  35.505 182.007  1.00 64.47           C  
ANISOU   34  CE  LYS A  27     8795   8079   7623    491  -1063   -292       C  
ATOM     35  NZ  LYS A  27     347.656  36.179 183.182  1.00 69.37           N  
ANISOU   35  NZ  LYS A  27     9543   8731   8083    544  -1092   -333       N  
ATOM     36  N   GLY A  28     353.411  37.457 177.682  1.00 51.36           N  
ANISOU   36  N   GLY A  28     6415   6443   6657    117  -1312   -450       N  
ATOM     37  CA  GLY A  28     354.313  38.500 177.211  1.00 47.12           C  
ANISOU   37  CA  GLY A  28     5753   5914   6237     18  -1390   -492       C  
ATOM     38  C   GLY A  28     354.382  38.650 175.700  1.00 46.10           C  
ANISOU   38  C   GLY A  28     5504   5783   6230    -65  -1283   -457       C  
ATOM     39  O   GLY A  28     354.962  39.615 175.201  1.00 41.70           O  
ANISOU   39  O   GLY A  28     4846   5225   5775   -161  -1325   -475       O  
ATOM     40  N   MET A  29     353.792  37.708 174.964  1.00 44.83           N  
ANISOU   40  N   MET A  29     5351   5621   6059    -28  -1148   -406       N  
ATOM     41  CA  MET A  29     353.731  37.796 173.493  1.00 44.26           C  
ANISOU   41  CA  MET A  29     5180   5558   6077    -94  -1036   -375       C  
ATOM     42  C   MET A  29     352.516  38.595 173.000  1.00 43.33           C  
ANISOU   42  C   MET A  29     5137   5381   5945   -159   -952   -377       C  
ATOM     43  O   MET A  29     352.342  38.804 171.801  1.00 39.50           O  
ANISOU   43  O   MET A  29     4584   4903   5520   -217   -863   -350       O  
ATOM     44  CB  MET A  29     353.728  36.391 172.878  1.00 41.85           C  
ANISOU   44  CB  MET A  29     4846   5281   5774    -19   -943   -334       C  
ATOM     45  CG  MET A  29     355.107  35.694 172.905  1.00 52.63           C  
ANISOU   45  CG  MET A  29     6086   6716   7197     35  -1007   -326       C  
ATOM     46  SD  MET A  29     356.362  36.529 171.892  1.00 65.87           S  
ANISOU   46  SD  MET A  29     7551   8467   9011    -61  -1025   -323       S  
ATOM     47  CE  MET A  29     357.249  37.493 173.105  1.00 72.53           C  
ANISOU   47  CE  MET A  29     8368   9314   9875   -101  -1215   -362       C  
ATOM     48  N   PHE A  30     351.678  39.033 173.932  1.00 41.87           N  
ANISOU   48  N   PHE A  30     5090   5145   5675   -141   -980   -408       N  
ATOM     49  CA  PHE A  30     350.573  39.937 173.621  1.00 42.81           C  
ANISOU   49  CA  PHE A  30     5278   5205   5784   -197   -920   -418       C  
ATOM     50  C   PHE A  30     350.816  41.324 174.198  1.00 47.90           C  
ANISOU   50  C   PHE A  30     5940   5809   6452   -255  -1031   -478       C  
ATOM     51  O   PHE A  30     351.603  41.482 175.113  1.00 41.14           O  
ANISOU   51  O   PHE A  30     5082   4967   5582   -235  -1158   -521       O  
ATOM     52  CB  PHE A  30     349.250  39.399 174.174  1.00 38.78           C  
ANISOU   52  CB  PHE A  30     4912   4664   5160   -126   -847   -408       C  
ATOM     53  CG  PHE A  30     348.743  38.191 173.463  1.00 34.59           C  
ANISOU   53  CG  PHE A  30     4374   4144   4626    -90   -730   -352       C  
ATOM     54  CD1 PHE A  30     349.037  36.927 173.934  1.00 34.90           C  
ANISOU   54  CD1 PHE A  30     4428   4207   4627     -5   -735   -325       C  
ATOM     55  CD2 PHE A  30     347.940  38.318 172.326  1.00 35.75           C  
ANISOU   55  CD2 PHE A  30     4503   4271   4808   -139   -620   -327       C  
ATOM     56  CE1 PHE A  30     348.562  35.807 173.284  1.00 38.31           C  
ANISOU   56  CE1 PHE A  30     4856   4631   5068     27   -637   -281       C  
ATOM     57  CE2 PHE A  30     347.471  37.210 171.677  1.00 33.57           C  
ANISOU   57  CE2 PHE A  30     4222   4000   4532   -107   -526   -290       C  
ATOM     58  CZ  PHE A  30     347.775  35.950 172.153  1.00 34.65           C  
ANISOU   58  CZ  PHE A  30     4375   4149   4642    -26   -535   -270       C  
ATOM     59  N   ASN A  31     350.125  42.317 173.661  1.00 39.19           N  
ANISOU   59  N   ASN A  31     4856   4649   5385   -324   -990   -482       N  
ATOM     60  CA  ASN A  31     350.013  43.625 174.298  1.00 37.15           C  
ANISOU   60  CA  ASN A  31     4655   4324   5137   -364  -1085   -549       C  
ATOM     61  C   ASN A  31     349.589  43.465 175.746  1.00 40.75           C  
ANISOU   61  C   ASN A  31     5253   4774   5457   -269  -1145   -610       C  
ATOM     62  O   ASN A  31     348.587  42.817 176.011  1.00 37.60           O  
ANISOU   62  O   ASN A  31     4948   4381   4956   -196  -1055   -588       O  
ATOM     63  CB  ASN A  31     348.989  44.450 173.541  1.00 38.90           C  
ANISOU   63  CB  ASN A  31     4907   4481   5392   -419  -1001   -533       C  
ATOM     64  CG  ASN A  31     348.990  45.903 173.918  1.00 45.34           C  
ANISOU   64  CG  ASN A  31     5757   5210   6260   -476  -1097   -597       C  
ATOM     65  OD1 ASN A  31     349.008  46.270 175.103  1.00 44.79           O  
ANISOU   65  OD1 ASN A  31     5777   5113   6127   -431  -1200   -680       O  
ATOM     66  ND2 ASN A  31     348.940  46.758 172.902  1.00 39.37           N  
ANISOU   66  ND2 ASN A  31     4934   4409   5617   -572  -1067   -558       N  
ATOM     67  N   PRO A  32     350.332  44.069 176.702  1.00 42.62           N  
ANISOU   67  N   PRO A  32     5505   5001   5688   -268  -1300   -686       N  
ATOM     68  CA  PRO A  32     349.990  43.746 178.087  1.00 41.31           C  
ANISOU   68  CA  PRO A  32     5474   4856   5367   -160  -1352   -738       C  
ATOM     69  C   PRO A  32     348.618  44.247 178.521  1.00 39.83           C  
ANISOU   69  C   PRO A  32     5430   4620   5083   -116  -1290   -773       C  
ATOM     70  O   PRO A  32     348.107  43.748 179.539  1.00 39.22           O  
ANISOU   70  O   PRO A  32     5465   4580   4856    -12  -1283   -787       O  
ATOM     71  CB  PRO A  32     351.112  44.433 178.898  1.00 50.59           C  
ANISOU   71  CB  PRO A  32     6625   6029   6567   -180  -1545   -824       C  
ATOM     72  CG  PRO A  32     351.669  45.498 177.968  1.00 48.65           C  
ANISOU   72  CG  PRO A  32     6261   5722   6501   -315  -1583   -829       C  
ATOM     73  CD  PRO A  32     351.565  44.868 176.605  1.00 40.37           C  
ANISOU   73  CD  PRO A  32     5108   4702   5527   -356  -1433   -720       C  
ATOM     74  N   LYS A  33     348.019  45.179 177.779  1.00 40.79           N  
ANISOU   74  N   LYS A  33     5545   4668   5284   -186  -1240   -779       N  
ATOM     75  CA  LYS A  33     346.708  45.700 178.151  1.00 40.03           C  
ANISOU   75  CA  LYS A  33     5574   4527   5107   -138  -1179   -814       C  
ATOM     76  C   LYS A  33     345.662  44.590 178.204  1.00 36.16           C  
ANISOU   76  C   LYS A  33     5143   4088   4509    -57  -1033   -741       C  
ATOM     77  O   LYS A  33     344.708  44.683 178.973  1.00 39.91           O  
ANISOU   77  O   LYS A  33     5733   4565   4866     22   -996   -769       O  
ATOM     78  CB  LYS A  33     346.242  46.793 177.181  1.00 39.37           C  
ANISOU   78  CB  LYS A  33     5459   4356   5145   -227  -1142   -812       C  
ATOM     79  CG  LYS A  33     345.815  46.283 175.789  1.00 38.64           C  
ANISOU   79  CG  LYS A  33     5282   4277   5122   -278   -998   -703       C  
ATOM     80  CD  LYS A  33     345.731  47.424 174.807  1.00 35.86           C  
ANISOU   80  CD  LYS A  33     4874   3846   4905   -379   -994   -691       C  
ATOM     81  CE  LYS A  33     345.278  46.974 173.418  1.00 39.93           C  
ANISOU   81  CE  LYS A  33     5312   4386   5473   -422   -858   -588       C  
ATOM     82  NZ  LYS A  33     345.157  48.130 172.496  1.00 39.24           N  
ANISOU   82  NZ  LYS A  33     5178   4226   5507   -515   -856   -564       N  
ATOM     83  N   ILE A  34     345.807  43.534 177.411  1.00 36.36           N  
ANISOU   83  N   ILE A  34     5089   4155   4572    -73   -950   -650       N  
ATOM     84  CA  ILE A  34     344.702  42.581 177.374  1.00 38.82           C  
ANISOU   84  CA  ILE A  34     5453   4492   4805    -12   -813   -582       C  
ATOM     85  C   ILE A  34     344.641  41.755 178.657  1.00 38.95           C  
ANISOU   85  C   ILE A  34     5559   4565   4675     97   -832   -576       C  
ATOM     86  O   ILE A  34     343.630  41.106 178.902  1.00 38.76           O  
ANISOU   86  O   ILE A  34     5596   4557   4571    154   -728   -523       O  
ATOM     87  CB  ILE A  34     344.741  41.638 176.146  1.00 47.41           C  
ANISOU   87  CB  ILE A  34     6443   5597   5973    -53   -717   -495       C  
ATOM     88  CG1 ILE A  34     345.891  40.648 176.229  1.00 38.34           C  
ANISOU   88  CG1 ILE A  34     5228   4500   4838    -33   -768   -468       C  
ATOM     89  CG2 ILE A  34     344.734  42.460 174.838  1.00 43.09           C  
ANISOU   89  CG2 ILE A  34     5811   5010   5553   -155   -688   -488       C  
ATOM     90  CD1 ILE A  34     345.802  39.541 175.203  1.00 41.12           C  
ANISOU   90  CD1 ILE A  34     5512   4870   5244    -42   -669   -395       C  
ATOM     91  N   TRP A  35     345.683  41.803 179.493  1.00 40.83           N  
ANISOU   91  N   TRP A  35     5802   4834   4877    125   -966   -625       N  
ATOM     92  CA  TRP A  35     345.650  41.077 180.776  1.00 41.53           C  
ANISOU   92  CA  TRP A  35     5984   4986   4810    236   -994   -615       C  
ATOM     93  C   TRP A  35     345.166  41.965 181.923  1.00 45.97           C  
ANISOU   93  C   TRP A  35     6672   5552   5244    300  -1048   -705       C  
ATOM     94  O   TRP A  35     345.017  41.503 183.052  1.00 41.41           O  
ANISOU   94  O   TRP A  35     6186   5036   4513    401  -1065   -700       O  
ATOM     95  CB  TRP A  35     347.031  40.491 181.109  1.00 41.40           C  
ANISOU   95  CB  TRP A  35     5907   5016   4807    251  -1113   -612       C  
ATOM     96  CG  TRP A  35     347.608  39.766 179.950  1.00 39.97           C  
ANISOU   96  CG  TRP A  35     5596   4832   4759    193  -1069   -544       C  
ATOM     97  CD1 TRP A  35     348.734  40.082 179.261  1.00 41.51           C  
ANISOU   97  CD1 TRP A  35     5665   5023   5084    118  -1142   -565       C  
ATOM     98  CD2 TRP A  35     347.039  38.626 179.292  1.00 41.15           C  
ANISOU   98  CD2 TRP A  35     5726   4981   4927    207   -936   -448       C  
ATOM     99  NE1 TRP A  35     348.911  39.202 178.218  1.00 41.09           N  
ANISOU   99  NE1 TRP A  35     5517   4978   5116     95  -1057   -492       N  
ATOM    100  CE2 TRP A  35     347.891  38.290 178.225  1.00 41.68           C  
ANISOU  100  CE2 TRP A  35     5660   5049   5126    149   -937   -426       C  
ATOM    101  CE3 TRP A  35     345.887  37.859 179.506  1.00 38.83           C  
ANISOU  101  CE3 TRP A  35     5510   4686   4557    261   -817   -379       C  
ATOM    102  CZ2 TRP A  35     347.627  37.219 177.356  1.00 41.52           C  
ANISOU  102  CZ2 TRP A  35     5594   5024   5158    150   -830   -353       C  
ATOM    103  CZ3 TRP A  35     345.639  36.767 178.661  1.00 40.12           C  
ANISOU  103  CZ3 TRP A  35     5622   4835   4785    252   -719   -299       C  
ATOM    104  CH2 TRP A  35     346.503  36.467 177.600  1.00 38.22           C  
ANISOU  104  CH2 TRP A  35     5261   4591   4671    200   -729   -295       C  
ATOM    105  N   ASP A  36     344.924  43.235 181.619  1.00 38.69           N  
ANISOU  105  N   ASP A  36     5755   4563   4383    247  -1074   -786       N  
ATOM    106  CA  ASP A  36     344.478  44.218 182.589  1.00 42.88           C  
ANISOU  106  CA  ASP A  36     6401   5080   4811    306  -1132   -894       C  
ATOM    107  C   ASP A  36     342.977  44.109 182.817  1.00 45.50           C  
ANISOU  107  C   ASP A  36     6821   5426   5041    377   -983   -860       C  
ATOM    108  O   ASP A  36     342.199  44.191 181.857  1.00 38.82           O  
ANISOU  108  O   ASP A  36     5934   4536   4282    327   -868   -809       O  
ATOM    109  CB  ASP A  36     344.857  45.613 182.085  1.00 48.46           C  
ANISOU  109  CB  ASP A  36     7070   5691   5653    214  -1223   -990       C  
ATOM    110  CG  ASP A  36     344.449  46.708 183.031  1.00 62.11           C  
ANISOU  110  CG  ASP A  36     8919   7387   7294    275  -1298  -1122       C  
ATOM    111  OD1 ASP A  36     345.289  47.138 183.847  1.00 69.54           O  
ANISOU  111  OD1 ASP A  36     9891   8333   8197    294  -1459  -1223       O  
ATOM    112  OD2 ASP A  36     343.293  47.155 182.945  1.00 64.74           O  
ANISOU  112  OD2 ASP A  36     9311   7687   7598    308  -1199  -1131       O  
ATOM    113  N   LYS A  37     342.558  43.919 184.069  1.00 47.58           N  
ANISOU  113  N   LYS A  37     7201   5759   5120    496   -983   -884       N  
ATOM    114  CA  LYS A  37     341.135  43.742 184.381  1.00 54.36           C  
ANISOU  114  CA  LYS A  37     8134   6649   5871    573   -832   -839       C  
ATOM    115  C   LYS A  37     340.269  44.905 183.876  1.00 55.91           C  
ANISOU  115  C   LYS A  37     8341   6767   6134    547   -785   -903       C  
ATOM    116  O   LYS A  37     339.160  44.696 183.358  1.00 46.33           O  
ANISOU  116  O   LYS A  37     7114   5547   4941    546   -639   -830       O  
ATOM    117  CB  LYS A  37     340.914  43.584 185.889  1.00 53.13           C  
ANISOU  117  CB  LYS A  37     8106   6590   5492    713   -854   -871       C  
ATOM    118  CG  LYS A  37     339.446  43.341 186.265  1.00 50.27           C  
ANISOU  118  CG  LYS A  37     7808   6278   5012    798   -686   -809       C  
ATOM    119  CD  LYS A  37     339.178  43.585 187.772  1.00 57.13           C  
ANISOU  119  CD  LYS A  37     8815   7245   5648    945   -713   -875       C  
ATOM    120  CE  LYS A  37     337.734  43.192 188.159  1.00 53.54           C  
ANISOU  120  CE  LYS A  37     8408   6862   5074   1033   -526   -785       C  
ATOM    121  NZ  LYS A  37     337.023  42.509 187.004  1.00 56.78           N  
ANISOU  121  NZ  LYS A  37     8715   7225   5633    945   -379   -646       N  
ATOM    122  N   THR A  38     340.771  46.123 184.040  1.00 44.89           N  
ANISOU  122  N   THR A  38     6970   5307   4779    527   -916  -1038       N  
ATOM    123  CA  THR A  38     340.042  47.301 183.611  1.00 47.20           C  
ANISOU  123  CA  THR A  38     7279   5510   5144    507   -891  -1105       C  
ATOM    124  C   THR A  38     339.809  47.234 182.098  1.00 43.34           C  
ANISOU  124  C   THR A  38     6673   4956   4837    390   -806  -1012       C  
ATOM    125  O   THR A  38     338.699  47.465 181.633  1.00 43.38           O  
ANISOU  125  O   THR A  38     6681   4938   4866    398   -691   -979       O  
ATOM    126  CB  THR A  38     340.786  48.592 183.994  1.00 53.98           C  
ANISOU  126  CB  THR A  38     8177   6289   6045    490  -1068  -1266       C  
ATOM    127  OG1 THR A  38     340.894  48.652 185.417  1.00 59.68           O  
ANISOU  127  OG1 THR A  38     9017   7081   6575    613  -1145  -1363       O  
ATOM    128  CG2 THR A  38     340.051  49.821 183.518  1.00 54.28           C  
ANISOU  128  CG2 THR A  38     8232   6217   6175    471  -1048  -1331       C  
ATOM    129  N   PHE A  39     340.845  46.870 181.345  1.00 42.48           N  
ANISOU  129  N   PHE A  39     6460   4831   4848    289   -860   -967       N  
ATOM    130  CA  PHE A  39     340.732  46.773 179.902  1.00 40.36           C  
ANISOU  130  CA  PHE A  39     6082   4518   4736    183   -787   -881       C  
ATOM    131  C   PHE A  39     339.689  45.719 179.509  1.00 40.50           C  
ANISOU  131  C   PHE A  39     6085   4588   4715    211   -619   -765       C  
ATOM    132  O   PHE A  39     338.797  45.975 178.695  1.00 38.41           O  
ANISOU  132  O   PHE A  39     5793   4288   4515    181   -525   -725       O  
ATOM    133  CB  PHE A  39     342.085  46.441 179.289  1.00 45.22           C  
ANISOU  133  CB  PHE A  39     6587   5133   5460     90   -868   -853       C  
ATOM    134  CG  PHE A  39     342.023  46.212 177.825  1.00 44.22           C  
ANISOU  134  CG  PHE A  39     6349   4984   5469     -5   -786   -761       C  
ATOM    135  CD1 PHE A  39     342.031  47.287 176.944  1.00 42.40           C  
ANISOU  135  CD1 PHE A  39     6068   4670   5371    -92   -804   -775       C  
ATOM    136  CD2 PHE A  39     341.911  44.929 177.321  1.00 44.23           C  
ANISOU  136  CD2 PHE A  39     6299   5045   5462     -4   -691   -662       C  
ATOM    137  CE1 PHE A  39     341.944  47.078 175.582  1.00 41.18           C  
ANISOU  137  CE1 PHE A  39     5814   4510   5322   -172   -725   -687       C  
ATOM    138  CE2 PHE A  39     341.824  44.711 175.950  1.00 40.70           C  
ANISOU  138  CE2 PHE A  39     5754   4586   5126    -84   -618   -589       C  
ATOM    139  CZ  PHE A  39     341.842  45.788 175.087  1.00 37.72           C  
ANISOU  139  CZ  PHE A  39     5328   4142   4861   -165   -633   -600       C  
ATOM    140  N   GLN A  40     339.789  44.554 180.130  1.00 37.48           N  
ANISOU  140  N   GLN A  40     5725   4287   4230    270   -591   -709       N  
ATOM    141  CA  GLN A  40     338.923  43.425 179.815  1.00 38.32           C  
ANISOU  141  CA  GLN A  40     5813   4436   4312    288   -447   -593       C  
ATOM    142  C   GLN A  40     337.456  43.758 180.036  1.00 39.92           C  
ANISOU  142  C   GLN A  40     6071   4641   4455    345   -334   -583       C  
ATOM    143  O   GLN A  40     336.610  43.508 179.163  1.00 35.18           O  
ANISOU  143  O   GLN A  40     5418   4024   3923    306   -228   -514       O  
ATOM    144  CB  GLN A  40     339.309  42.196 180.657  1.00 38.08           C  
ANISOU  144  CB  GLN A  40     5812   4482   4174    353   -451   -536       C  
ATOM    145  CG  GLN A  40     340.682  41.639 180.373  1.00 41.78           C  
ANISOU  145  CG  GLN A  40     6211   4956   4707    306   -545   -525       C  
ATOM    146  CD  GLN A  40     340.977  40.370 181.158  1.00 45.79           C  
ANISOU  146  CD  GLN A  40     6748   5531   5117    377   -542   -454       C  
ATOM    147  OE1 GLN A  40     340.209  39.981 182.041  1.00 47.14           O  
ANISOU  147  OE1 GLN A  40     7001   5751   5158    462   -479   -414       O  
ATOM    148  NE2 GLN A  40     342.078  39.702 180.817  1.00 39.32           N  
ANISOU  148  NE2 GLN A  40     5858   4718   4365    345   -605   -428       N  
ATOM    149  N   ASP A  41     337.152  44.324 181.196  1.00 38.15           N  
ANISOU  149  N   ASP A  41     5949   4445   4102    441   -359   -657       N  
ATOM    150  CA  ASP A  41     335.779  44.640 181.539  1.00 43.37           C  
ANISOU  150  CA  ASP A  41     6662   5125   4691    515   -248   -653       C  
ATOM    151  C   ASP A  41     335.236  45.727 180.606  1.00 39.66           C  
ANISOU  151  C   ASP A  41     6154   4567   4346    461   -232   -692       C  
ATOM    152  O   ASP A  41     334.075  45.680 180.202  1.00 39.86           O  
ANISOU  152  O   ASP A  41     6159   4596   4391    472   -113   -636       O  
ATOM    153  CB  ASP A  41     335.675  45.083 183.006  1.00 46.24           C  
ANISOU  153  CB  ASP A  41     7147   5546   4876    643   -287   -741       C  
ATOM    154  CG  ASP A  41     335.954  43.939 183.991  1.00 51.30           C  
ANISOU  154  CG  ASP A  41     7832   6292   5368    714   -276   -674       C  
ATOM    155  OD1 ASP A  41     336.165  42.788 183.549  1.00 48.76           O  
ANISOU  155  OD1 ASP A  41     7447   5986   5093    665   -234   -557       O  
ATOM    156  OD2 ASP A  41     335.939  44.192 185.210  1.00 50.42           O  
ANISOU  156  OD2 ASP A  41     7822   6246   5089    824   -310   -737       O  
ATOM    157  N   GLY A  42     336.075  46.701 180.272  1.00 37.34           N  
ANISOU  157  N   GLY A  42     5849   4194   4145    403   -355   -780       N  
ATOM    158  CA  GLY A  42     335.690  47.741 179.341  1.00 36.78           C  
ANISOU  158  CA  GLY A  42     5740   4029   4205    344   -352   -805       C  
ATOM    159  C   GLY A  42     335.357  47.151 177.980  1.00 34.51           C  
ANISOU  159  C   GLY A  42     5345   3735   4032    254   -263   -688       C  
ATOM    160  O   GLY A  42     334.385  47.566 177.311  1.00 37.54           O  
ANISOU  160  O   GLY A  42     5703   4086   4474    244   -187   -659       O  
ATOM    161  N   LEU A  43     336.160  46.180 177.551  1.00 32.18           N  
ANISOU  161  N   LEU A  43     4986   3472   3768    194   -276   -625       N  
ATOM    162  CA  LEU A  43     336.008  45.623 176.215  1.00 30.97           C  
ANISOU  162  CA  LEU A  43     4732   3313   3721    108   -210   -533       C  
ATOM    163  C   LEU A  43     334.795  44.731 176.187  1.00 35.82           C  
ANISOU  163  C   LEU A  43     5344   3978   4287    149    -76   -449       C  
ATOM    164  O   LEU A  43     334.039  44.717 175.200  1.00 36.23           O  
ANISOU  164  O   LEU A  43     5339   4013   4413    106     -4   -396       O  
ATOM    165  CB  LEU A  43     337.252  44.852 175.795  1.00 34.25           C  
ANISOU  165  CB  LEU A  43     5081   3751   4183     46   -264   -502       C  
ATOM    166  CG  LEU A  43     337.176  44.151 174.442  1.00 33.03           C  
ANISOU  166  CG  LEU A  43     4827   3603   4118    -30   -198   -418       C  
ATOM    167  CD1 LEU A  43     336.878  45.154 173.314  1.00 31.56           C  
ANISOU  167  CD1 LEU A  43     4591   3362   4040    -99   -191   -415       C  
ATOM    168  CD2 LEU A  43     338.463  43.405 174.174  1.00 32.12           C  
ANISOU  168  CD2 LEU A  43     4653   3516   4036    -69   -254   -402       C  
ATOM    169  N   LYS A  44     334.589  43.989 177.269  1.00 34.69           N  
ANISOU  169  N   LYS A  44     5260   3897   4022    229    -44   -432       N  
ATOM    170  CA  LYS A  44     333.402  43.149 177.375  1.00 36.02           C  
ANISOU  170  CA  LYS A  44     5425   4113   4148    267     85   -344       C  
ATOM    171  C   LYS A  44     332.130  43.991 177.174  1.00 32.35           C  
ANISOU  171  C   LYS A  44     4964   3630   3699    294    158   -354       C  
ATOM    172  O   LYS A  44     331.193  43.588 176.453  1.00 30.25           O  
ANISOU  172  O   LYS A  44     4638   3368   3487    266    250   -279       O  
ATOM    173  CB  LYS A  44     333.358  42.443 178.724  1.00 34.03           C  
ANISOU  173  CB  LYS A  44     5247   3934   3749    360    106   -321       C  
ATOM    174  CG  LYS A  44     332.187  41.519 178.873  1.00 37.56           C  
ANISOU  174  CG  LYS A  44     5681   4428   4162    390    241   -213       C  
ATOM    175  CD  LYS A  44     332.129  40.841 180.233  1.00 41.67           C  
ANISOU  175  CD  LYS A  44     6276   5028   4530    485    270   -171       C  
ATOM    176  CE  LYS A  44     330.928  39.920 180.309  1.00 51.76           C  
ANISOU  176  CE  LYS A  44     7525   6346   5796    500    410    -45       C  
ATOM    177  NZ  LYS A  44     330.448  39.710 181.693  1.00 73.93           N  
ANISOU  177  NZ  LYS A  44    10409   9244   8437    613    471     -7       N  
ATOM    178  N   LYS A  45     332.111  45.158 177.804  1.00 32.06           N  
ANISOU  178  N   LYS A  45     4995   3568   3618    352    109   -451       N  
ATOM    179  CA  LYS A  45     330.953  46.044 177.733  1.00 38.12           C  
ANISOU  179  CA  LYS A  45     5773   4314   4396    398    170   -473       C  
ATOM    180  C   LYS A  45     330.795  46.652 176.334  1.00 32.91           C  
ANISOU  180  C   LYS A  45     5036   3580   3889    308    161   -458       C  
ATOM    181  O   LYS A  45     329.676  46.776 175.809  1.00 32.19           O  
ANISOU  181  O   LYS A  45     4904   3489   3838    314    245   -412       O  
ATOM    182  CB  LYS A  45     331.066  47.159 178.789  1.00 38.89           C  
ANISOU  182  CB  LYS A  45     5972   4394   4409    493    106   -599       C  
ATOM    183  N   GLU A  46     331.910  46.987 175.710  1.00 30.99           N  
ANISOU  183  N   GLU A  46     4764   3281   3729    224     61   -486       N  
ATOM    184  CA  GLU A  46     331.877  47.547 174.371  1.00 35.33           C  
ANISOU  184  CA  GLU A  46     5240   3770   4413    137     50   -459       C  
ATOM    185  C   GLU A  46     331.330  46.537 173.357  1.00 32.57           C  
ANISOU  185  C   GLU A  46     4804   3462   4108     83    137   -353       C  
ATOM    186  O   GLU A  46     330.625  46.920 172.414  1.00 33.33           O  
ANISOU  186  O   GLU A  46     4850   3536   4279     51    173   -316       O  
ATOM    187  CB  GLU A  46     333.271  48.021 173.969  1.00 36.41           C  
ANISOU  187  CB  GLU A  46     5355   3853   4624     56    -69   -497       C  
ATOM    188  CG  GLU A  46     333.652  49.320 174.689  1.00 42.83           C  
ANISOU  188  CG  GLU A  46     6243   4592   5440     91   -169   -608       C  
ATOM    189  CD  GLU A  46     335.119  49.707 174.548  1.00 50.72           C  
ANISOU  189  CD  GLU A  46     7220   5544   6506     13   -297   -648       C  
ATOM    190  OE1 GLU A  46     335.537  50.678 175.228  1.00 55.78           O  
ANISOU  190  OE1 GLU A  46     7924   6119   7152     36   -396   -748       O  
ATOM    191  OE2 GLU A  46     335.853  49.049 173.783  1.00 50.87           O  
ANISOU  191  OE2 GLU A  46     7159   5594   6577    -68   -301   -585       O  
ATOM    192  N   ILE A  47     331.645  45.257 173.560  1.00 29.69           N  
ANISOU  192  N   ILE A  47     4426   3156   3700     76    162   -308       N  
ATOM    193  CA  ILE A  47     331.180  44.204 172.668  1.00 31.08           C  
ANISOU  193  CA  ILE A  47     4528   3363   3919     27    232   -221       C  
ATOM    194  C   ILE A  47     329.698  43.981 172.889  1.00 33.48           C  
ANISOU  194  C   ILE A  47     4828   3696   4196     77    337   -173       C  
ATOM    195  O   ILE A  47     328.910  43.865 171.935  1.00 28.81           O  
ANISOU  195  O   ILE A  47     4171   3104   3673     38    385   -124       O  
ATOM    196  CB  ILE A  47     331.971  42.920 172.869  1.00 31.02           C  
ANISOU  196  CB  ILE A  47     4512   3392   3884     11    221   -191       C  
ATOM    197  CG1 ILE A  47     333.411  43.143 172.395  1.00 28.61           C  
ANISOU  197  CG1 ILE A  47     4180   3063   3626    -48    123   -229       C  
ATOM    198  CG2 ILE A  47     331.367  41.774 172.069  1.00 30.47           C  
ANISOU  198  CG2 ILE A  47     4377   3343   3858    -29    292   -113       C  
ATOM    199  CD1 ILE A  47     334.381  42.140 172.925  1.00 32.07           C  
ANISOU  199  CD1 ILE A  47     4628   3533   4024    -37     87   -224       C  
ATOM    200  N   GLU A  48     329.313  43.952 174.151  1.00 29.24           N  
ANISOU  200  N   GLU A  48     4358   3193   3558    166    371   -188       N  
ATOM    201  CA  GLU A  48     327.917  43.805 174.539  1.00 34.99           C  
ANISOU  201  CA  GLU A  48     5080   3962   4252    227    479   -140       C  
ATOM    202  C   GLU A  48     327.032  44.833 173.879  1.00 36.97           C  
ANISOU  202  C   GLU A  48     5297   4179   4570    230    500   -153       C  
ATOM    203  O   GLU A  48     325.916  44.528 173.466  1.00 37.60           O  
ANISOU  203  O   GLU A  48     5315   4284   4686    227    581    -88       O  
ATOM    204  CB  GLU A  48     327.777  43.951 176.053  1.00 41.66           C  
ANISOU  204  CB  GLU A  48     6014   4854   4961    339    502   -173       C  
ATOM    205  CG  GLU A  48     327.172  42.800 176.759  1.00 57.01           C  
ANISOU  205  CG  GLU A  48     7957   6872   6833    377    597    -83       C  
ATOM    206  CD  GLU A  48     327.430  42.863 178.260  1.00 66.30           C  
ANISOU  206  CD  GLU A  48     9232   8106   7853    484    597   -118       C  
ATOM    207  OE1 GLU A  48     327.251  41.833 178.933  1.00 78.75           O  
ANISOU  207  OE1 GLU A  48    10818   9744   9358    512    657    -36       O  
ATOM    208  OE2 GLU A  48     327.823  43.941 178.761  1.00 62.47           O  
ANISOU  208  OE2 GLU A  48     8818   7603   7317    540    530   -228       O  
ATOM    209  N   ASP A  49     327.523  46.069 173.831  1.00 31.75           N  
ANISOU  209  N   ASP A  49     4674   3458   3931    239    423   -235       N  
ATOM    210  CA  ASP A  49     326.732  47.194 173.373  1.00 31.65           C  
ANISOU  210  CA  ASP A  49     4646   3401   3978    261    433   -255       C  
ATOM    211  C   ASP A  49     327.032  47.611 171.919  1.00 27.67           C  
ANISOU  211  C   ASP A  49     4075   2841   3597    162    382   -231       C  
ATOM    212  O   ASP A  49     326.611  48.676 171.479  1.00 33.30           O  
ANISOU  212  O   ASP A  49     4782   3500   4371    173    366   -247       O  
ATOM    213  CB  ASP A  49     326.965  48.366 174.329  1.00 35.12           C  
ANISOU  213  CB  ASP A  49     5180   3797   4366    347    380   -363       C  
ATOM    214  CG  ASP A  49     326.412  48.102 175.726  1.00 41.76           C  
ANISOU  214  CG  ASP A  49     6087   4711   5071    468    447   -386       C  
ATOM    215  OD1 ASP A  49     326.822  48.799 176.653  1.00 41.58           O  
ANISOU  215  OD1 ASP A  49     6153   4669   4975    541    393   -486       O  
ATOM    216  OD2 ASP A  49     325.561  47.211 175.902  1.00 42.71           O  
ANISOU  216  OD2 ASP A  49     6166   4908   5152    490    554   -304       O  
ATOM    217  N   SER A  50     327.761  46.788 171.172  1.00 28.21           N  
ANISOU  217  N   SER A  50     4095   2924   3698     73    358   -189       N  
ATOM    218  CA  SER A  50     328.140  47.153 169.806  1.00 30.14           C  
ANISOU  218  CA  SER A  50     4278   3134   4039    -16    314   -163       C  
ATOM    219  C   SER A  50     326.974  46.958 168.825  1.00 30.52           C  
ANISOU  219  C   SER A  50     4250   3206   4138    -35    376    -93       C  
ATOM    220  O   SER A  50     325.964  46.340 169.162  1.00 31.97           O  
ANISOU  220  O   SER A  50     4416   3436   4295      5    453    -59       O  
ATOM    221  CB  SER A  50     329.331  46.331 169.329  1.00 27.68           C  
ANISOU  221  CB  SER A  50     3938   2842   3736    -92    272   -150       C  
ATOM    222  OG  SER A  50     329.039  44.947 169.362  1.00 28.01           O  
ANISOU  222  OG  SER A  50     3953   2943   3747    -97    329   -105       O  
ATOM    223  N   GLN A  51     327.138  47.523 167.630  1.00 28.70           N  
ANISOU  223  N   GLN A  51     3973   2948   3982    -96    338    -68       N  
ATOM    224  CA  GLN A  51     326.143  47.473 166.559  1.00 28.80           C  
ANISOU  224  CA  GLN A  51     3912   2985   4045   -118    375     -5       C  
ATOM    225  C   GLN A  51     326.867  47.053 165.294  1.00 29.61           C  
ANISOU  225  C   GLN A  51     3959   3110   4180   -210    340     30       C  
ATOM    226  O   GLN A  51     328.027  47.398 165.103  1.00 27.54           O  
ANISOU  226  O   GLN A  51     3711   2824   3930   -251    283     12       O  
ATOM    227  CB  GLN A  51     325.457  48.846 166.370  1.00 30.07           C  
ANISOU  227  CB  GLN A  51     4079   3090   4256    -77    364     -5       C  
ATOM    228  CG  GLN A  51     324.593  49.294 167.564  1.00 34.74           C  
ANISOU  228  CG  GLN A  51     4720   3669   4812     32    409    -45       C  
ATOM    229  CD  GLN A  51     323.390  48.402 167.762  1.00 41.91           C  
ANISOU  229  CD  GLN A  51     5578   4651   5694     66    501      0       C  
ATOM    230  OE1 GLN A  51     322.983  47.701 166.839  1.00 41.82           O  
ANISOU  230  OE1 GLN A  51     5491   4683   5716      9    519     61       O  
ATOM    231  NE2 GLN A  51     322.835  48.393 168.968  1.00 38.96           N  
ANISOU  231  NE2 GLN A  51     5245   4298   5259    158    558    -28       N  
ATOM    232  N   PRO A  52     326.181  46.341 164.386  1.00 30.65           N  
ANISOU  232  N   PRO A  52     4024   3294   4327   -241    372     79       N  
ATOM    233  CA  PRO A  52     324.760  45.982 164.393  1.00 31.02           C  
ANISOU  233  CA  PRO A  52     4031   3371   4383   -208    431    113       C  
ATOM    234  C   PRO A  52     324.459  44.612 164.991  1.00 31.18           C  
ANISOU  234  C   PRO A  52     4044   3431   4371   -204    482    119       C  
ATOM    235  O   PRO A  52     323.284  44.243 165.107  1.00 30.91           O  
ANISOU  235  O   PRO A  52     3970   3424   4352   -182    535    154       O  
ATOM    236  CB  PRO A  52     324.390  46.033 162.899  1.00 29.64           C  
ANISOU  236  CB  PRO A  52     3783   3226   4250   -261    412    161       C  
ATOM    237  CG  PRO A  52     325.619  45.662 162.187  1.00 26.34           C  
ANISOU  237  CG  PRO A  52     3361   2826   3822   -326    368    152       C  
ATOM    238  CD  PRO A  52     326.787  46.181 163.056  1.00 27.31           C  
ANISOU  238  CD  PRO A  52     3551   2899   3927   -315    337    108       C  
ATOM    239  N   TYR A  53     325.507  43.856 165.319  1.00 28.17           N  
ANISOU  239  N   TYR A  53     3694   3053   3956   -227    463     94       N  
ATOM    240  CA  TYR A  53     325.418  42.679 166.159  1.00 31.08           C  
ANISOU  240  CA  TYR A  53     4077   3439   4291   -211    504    101       C  
ATOM    241  C   TYR A  53     326.708  42.690 166.963  1.00 31.19           C  
ANISOU  241  C   TYR A  53     4161   3435   4255   -196    466     56       C  
ATOM    242  O   TYR A  53     327.585  43.507 166.673  1.00 29.35           O  
ANISOU  242  O   TYR A  53     3944   3177   4029   -214    408     23       O  
ATOM    243  CB  TYR A  53     325.287  41.387 165.368  1.00 28.89           C  
ANISOU  243  CB  TYR A  53     3744   3188   4045   -269    509    128       C  
ATOM    244  CG  TYR A  53     326.239  41.282 164.200  1.00 30.46           C  
ANISOU  244  CG  TYR A  53     3921   3395   4260   -327    451    106       C  
ATOM    245  CD1 TYR A  53     325.846  41.703 162.940  1.00 34.12           C  
ANISOU  245  CD1 TYR A  53     4329   3878   4756   -362    431    120       C  
ATOM    246  CD2 TYR A  53     327.513  40.733 164.340  1.00 30.35           C  
ANISOU  246  CD2 TYR A  53     3933   3376   4222   -342    418     74       C  
ATOM    247  CE1 TYR A  53     326.690  41.613 161.865  1.00 29.71           C  
ANISOU  247  CE1 TYR A  53     3748   3343   4196   -408    388    106       C  
ATOM    248  CE2 TYR A  53     328.373  40.640 163.244  1.00 32.84           C  
ANISOU  248  CE2 TYR A  53     4218   3713   4547   -387    376     56       C  
ATOM    249  CZ  TYR A  53     327.928  41.085 162.005  1.00 28.30           C  
ANISOU  249  CZ  TYR A  53     3592   3166   3995   -419    366     74       C  
ATOM    250  OH  TYR A  53     328.729  41.009 160.904  1.00 34.49           O  
ANISOU  250  OH  TYR A  53     4344   3987   4773   -457    333     62       O  
ATOM    251  N   ASN A  54     326.848  41.804 167.948  1.00 28.92           N  
ANISOU  251  N   ASN A  54     3908   3160   3922   -167    493     62       N  
ATOM    252  CA  ASN A  54     328.012  41.902 168.851  1.00 31.05           C  
ANISOU  252  CA  ASN A  54     4246   3417   4134   -140    450     17       C  
ATOM    253  C   ASN A  54     329.330  41.596 168.146  1.00 25.45           C  
ANISOU  253  C   ASN A  54     3519   2702   3449   -197    384     -6       C  
ATOM    254  O   ASN A  54     329.553  40.492 167.625  1.00 27.09           O  
ANISOU  254  O   ASN A  54     3691   2924   3677   -232    389     14       O  
ATOM    255  CB  ASN A  54     327.873  40.977 170.061  1.00 35.10           C  
ANISOU  255  CB  ASN A  54     4801   3953   4584    -91    493     42       C  
ATOM    256  CG  ASN A  54     326.614  41.232 170.861  1.00 43.95           C  
ANISOU  256  CG  ASN A  54     5935   5096   5669    -25    571     72       C  
ATOM    257  OD1 ASN A  54     326.349  42.350 171.319  1.00 43.56           O  
ANISOU  257  OD1 ASN A  54     5922   5041   5589     30    571     33       O  
ATOM    258  ND2 ASN A  54     325.806  40.189 171.014  1.00 49.08           N  
ANISOU  258  ND2 ASN A  54     6549   5770   6329    -30    640    143       N  
ATOM    259  N   TRP A  55     330.225  42.579 168.168  1.00 26.84           N  
ANISOU  259  N   TRP A  55     3718   2855   3626   -203    322    -51       N  
ATOM    260  CA  TRP A  55     331.547  42.422 167.600  1.00 31.70           C  
ANISOU  260  CA  TRP A  55     4308   3473   4262   -253    262    -69       C  
ATOM    261  C   TRP A  55     332.520  43.375 168.285  1.00 27.81           C  
ANISOU  261  C   TRP A  55     3859   2950   3756   -240    192   -121       C  
ATOM    262  O   TRP A  55     332.113  44.255 169.054  1.00 26.22           O  
ANISOU  262  O   TRP A  55     3712   2719   3533   -195    186   -150       O  
ATOM    263  CB  TRP A  55     331.531  42.690 166.091  1.00 27.48           C  
ANISOU  263  CB  TRP A  55     3703   2951   3787   -316    258    -46       C  
ATOM    264  CG  TRP A  55     331.404  44.158 165.705  1.00 28.20           C  
ANISOU  264  CG  TRP A  55     3792   3009   3915   -331    231    -46       C  
ATOM    265  CD1 TRP A  55     330.289  44.918 165.750  1.00 27.14           C  
ANISOU  265  CD1 TRP A  55     3668   2850   3793   -303    258    -33       C  
ATOM    266  CD2 TRP A  55     332.448  45.004 165.190  1.00 25.67           C  
ANISOU  266  CD2 TRP A  55     3450   2671   3632   -378    172    -52       C  
ATOM    267  NE1 TRP A  55     330.564  46.196 165.311  1.00 28.12           N  
ANISOU  267  NE1 TRP A  55     3789   2932   3964   -326    215    -32       N  
ATOM    268  CE2 TRP A  55     331.876  46.268 164.948  1.00 28.56           C  
ANISOU  268  CE2 TRP A  55     3824   2991   4038   -378    163    -39       C  
ATOM    269  CE3 TRP A  55     333.806  44.808 164.909  1.00 25.51           C  
ANISOU  269  CE3 TRP A  55     3399   2670   3624   -419    128    -62       C  
ATOM    270  CZ2 TRP A  55     332.626  47.354 164.460  1.00 33.90           C  
ANISOU  270  CZ2 TRP A  55     4482   3628   4770   -426    108    -28       C  
ATOM    271  CZ3 TRP A  55     334.553  45.889 164.413  1.00 32.31           C  
ANISOU  271  CZ3 TRP A  55     4233   3506   4538   -469     79    -50       C  
ATOM    272  CH2 TRP A  55     333.958  47.138 164.189  1.00 34.94           C  
ANISOU  272  CH2 TRP A  55     4577   3783   4914   -476     68    -30       C  
ATOM    273  N   GLY A  56     333.791  43.246 167.964  1.00 27.17           N  
ANISOU  273  N   GLY A  56     3750   2877   3695   -280    137   -136       N  
ATOM    274  CA  GLY A  56     334.763  44.202 168.452  1.00 28.33           C  
ANISOU  274  CA  GLY A  56     3921   2991   3852   -287     58   -182       C  
ATOM    275  C   GLY A  56     336.090  44.133 167.740  1.00 29.09           C  
ANISOU  275  C   GLY A  56     3952   3106   3995   -349      7   -179       C  
ATOM    276  O   GLY A  56     336.311  43.299 166.849  1.00 27.89           O  
ANISOU  276  O   GLY A  56     3740   2999   3857   -377     37   -147       O  
ATOM    277  N   THR A  57     336.991  45.013 168.166  1.00 29.31           N  
ANISOU  277  N   THR A  57     3990   3099   4047   -366    -73   -217       N  
ATOM    278  CA  THR A  57     338.307  45.111 167.582  1.00 27.53           C  
ANISOU  278  CA  THR A  57     3692   2893   3877   -428   -124   -209       C  
ATOM    279  C   THR A  57     339.319  45.470 168.674  1.00 28.73           C  
ANISOU  279  C   THR A  57     3874   3020   4024   -417   -220   -268       C  
ATOM    280  O   THR A  57     338.990  46.166 169.623  1.00 32.46           O  
ANISOU  280  O   THR A  57     4423   3440   4470   -379   -259   -319       O  
ATOM    281  CB  THR A  57     338.322  46.150 166.448  1.00 28.19           C  
ANISOU  281  CB  THR A  57     3719   2954   4040   -499   -126   -167       C  
ATOM    282  OG1 THR A  57     339.606  46.170 165.823  1.00 33.77           O  
ANISOU  282  OG1 THR A  57     4339   3694   4798   -561   -162   -144       O  
ATOM    283  CG2 THR A  57     338.005  47.545 166.951  1.00 36.83           C  
ANISOU  283  CG2 THR A  57     4865   3956   5171   -501   -176   -195       C  
ATOM    284  N   ILE A  58     340.527  44.947 168.545  1.00 30.39           N  
ANISOU  284  N   ILE A  58     4023   3273   4253   -441   -259   -266       N  
ATOM    285  CA  ILE A  58     341.643  45.299 169.408  1.00 32.92           C  
ANISOU  285  CA  ILE A  58     4347   3578   4583   -444   -363   -316       C  
ATOM    286  C   ILE A  58     342.764  45.745 168.497  1.00 34.38           C  
ANISOU  286  C   ILE A  58     4419   3777   4866   -531   -400   -284       C  
ATOM    287  O   ILE A  58     343.098  45.045 167.521  1.00 33.80           O  
ANISOU  287  O   ILE A  58     4264   3770   4808   -553   -346   -234       O  
ATOM    288  CB  ILE A  58     342.130  44.120 170.287  1.00 31.71           C  
ANISOU  288  CB  ILE A  58     4217   3474   4357   -379   -382   -338       C  
ATOM    289  CG1 ILE A  58     341.023  43.616 171.209  1.00 31.98           C  
ANISOU  289  CG1 ILE A  58     4356   3504   4290   -294   -335   -351       C  
ATOM    290  CG2 ILE A  58     343.333  44.548 171.126  1.00 33.71           C  
ANISOU  290  CG2 ILE A  58     4464   3719   4626   -386   -505   -392       C  
ATOM    291  CD1 ILE A  58     341.220  42.195 171.676  1.00 31.57           C  
ANISOU  291  CD1 ILE A  58     4316   3503   4177   -236   -314   -331       C  
ATOM    292  N   HIS A  59     343.323  46.917 168.802  1.00 32.35           N  
ANISOU  292  N   HIS A  59     4157   3458   4676   -580   -491   -312       N  
ATOM    293  CA  HIS A  59     344.492  47.461 168.100  1.00 31.59           C  
ANISOU  293  CA  HIS A  59     3946   3369   4687   -672   -539   -275       C  
ATOM    294  C   HIS A  59     345.781  46.972 168.767  1.00 41.02           C  
ANISOU  294  C   HIS A  59     5094   4606   5885   -666   -622   -310       C  
ATOM    295  O   HIS A  59     345.804  46.759 169.987  1.00 34.43           O  
ANISOU  295  O   HIS A  59     4339   3756   4986   -603   -685   -381       O  
ATOM    296  CB  HIS A  59     344.479  48.997 168.133  1.00 36.89           C  
ANISOU  296  CB  HIS A  59     4631   3935   5452   -737   -609   -284       C  
ATOM    297  CG  HIS A  59     343.313  49.611 167.434  1.00 39.23           C  
ANISOU  297  CG  HIS A  59     4960   4183   5761   -745   -540   -241       C  
ATOM    298  ND1 HIS A  59     343.322  49.894 166.085  1.00 46.51           N  
ANISOU  298  ND1 HIS A  59     5797   5130   6745   -813   -481   -144       N  
ATOM    299  CD2 HIS A  59     342.102  50.003 167.895  1.00 42.61           C  
ANISOU  299  CD2 HIS A  59     5494   4550   6147   -688   -520   -278       C  
ATOM    300  CE1 HIS A  59     342.164  50.429 165.744  1.00 39.97           C  
ANISOU  300  CE1 HIS A  59     5021   4251   5913   -799   -436   -122       C  
ATOM    301  NE2 HIS A  59     341.404  50.501 166.822  1.00 44.80           N  
ANISOU  301  NE2 HIS A  59     5745   4808   6467   -723   -456   -204       N  
ATOM    302  N   GLU A  60     346.836  46.800 167.971  1.00 39.48           N  
ANISOU  302  N   GLU A  60     4770   4473   5760   -724   -621   -258       N  
ATOM    303  CA  GLU A  60     348.137  46.383 168.462  1.00 31.99           C  
ANISOU  303  CA  GLU A  60     3750   3571   4833   -724   -700   -281       C  
ATOM    304  C   GLU A  60     348.103  45.152 169.359  1.00 38.13           C  
ANISOU  304  C   GLU A  60     4589   4392   5505   -620   -704   -326       C  
ATOM    305  O   GLU A  60     348.682  45.152 170.462  1.00 34.39           O  
ANISOU  305  O   GLU A  60     4144   3909   5013   -590   -808   -385       O  
ATOM    306  CB  GLU A  60     348.790  47.557 169.221  1.00 34.65           C  
ANISOU  306  CB  GLU A  60     4088   3829   5250   -781   -840   -330       C  
ATOM    307  CG  GLU A  60     348.820  48.818 168.390  1.00 41.64           C  
ANISOU  307  CG  GLU A  60     4916   4650   6256   -889   -845   -276       C  
ATOM    308  CD  GLU A  60     349.594  49.958 169.039  1.00 55.10           C  
ANISOU  308  CD  GLU A  60     6602   6264   8068   -961   -994   -322       C  
ATOM    309  OE1 GLU A  60     349.647  50.028 170.281  1.00 62.26           O  
ANISOU  309  OE1 GLU A  60     7596   7130   8930   -912  -1096   -423       O  
ATOM    310  OE2 GLU A  60     350.148  50.780 168.290  1.00 57.23           O  
ANISOU  310  OE2 GLU A  60     6769   6506   8468  -1068  -1011   -253       O  
ATOM    311  N   LEU A  61     347.478  44.086 168.867  1.00 33.31           N  
ANISOU  311  N   LEU A  61     3994   3830   4831   -566   -597   -296       N  
ATOM    312  CA  LEU A  61     347.205  42.899 169.675  1.00 31.61           C  
ANISOU  312  CA  LEU A  61     3852   3639   4519   -467   -585   -322       C  
ATOM    313  C   LEU A  61     348.446  42.151 170.127  1.00 33.66           C  
ANISOU  313  C   LEU A  61     4049   3956   4785   -433   -652   -334       C  
ATOM    314  O   LEU A  61     348.610  41.823 171.317  1.00 34.83           O  
ANISOU  314  O   LEU A  61     4263   4098   4872   -371   -722   -375       O  
ATOM    315  CB  LEU A  61     346.323  41.936 168.889  1.00 31.17           C  
ANISOU  315  CB  LEU A  61     3809   3611   4422   -432   -462   -283       C  
ATOM    316  CG  LEU A  61     346.004  40.620 169.597  1.00 35.47           C  
ANISOU  316  CG  LEU A  61     4421   4170   4886   -339   -440   -292       C  
ATOM    317  CD1 LEU A  61     345.132  40.892 170.815  1.00 37.05           C  
ANISOU  317  CD1 LEU A  61     4751   4319   5007   -292   -462   -322       C  
ATOM    318  CD2 LEU A  61     345.348  39.630 168.653  1.00 30.83           C  
ANISOU  318  CD2 LEU A  61     3821   3606   4288   -320   -333   -256       C  
ATOM    319  N   VAL A  62     349.311  41.864 169.161  1.00 34.00           N  
ANISOU  319  N   VAL A  62     3960   4062   4895   -467   -626   -296       N  
ATOM    320  CA  VAL A  62     350.417  40.948 169.347  1.00 32.63           C  
ANISOU  320  CA  VAL A  62     3710   3956   4732   -421   -662   -297       C  
ATOM    321  C   VAL A  62     351.729  41.717 169.479  1.00 34.63           C  
ANISOU  321  C   VAL A  62     3850   4230   5078   -485   -766   -302       C  
ATOM    322  O   VAL A  62     351.835  42.867 169.065  1.00 33.35           O  
ANISOU  322  O   VAL A  62     3644   4039   4989   -578   -785   -287       O  
ATOM    323  CB  VAL A  62     350.498  39.953 168.166  1.00 39.11           C  
ANISOU  323  CB  VAL A  62     4456   4844   5560   -396   -555   -258       C  
ATOM    324  CG1 VAL A  62     351.656  39.060 168.269  1.00 42.85           C  
ANISOU  324  CG1 VAL A  62     4841   5385   6056   -342   -587   -261       C  
ATOM    325  CG2 VAL A  62     349.190  39.107 168.084  1.00 43.96           C  
ANISOU  325  CG2 VAL A  62     5181   5427   6096   -336   -466   -257       C  
ATOM    326  N   ASN A  63     352.708  41.086 170.108  1.00 41.72           N  
ANISOU  326  N   ASN A  63     4701   5174   5978   -435   -841   -320       N  
ATOM    327  CA  ASN A  63     354.077  41.579 170.078  1.00 42.99           C  
ANISOU  327  CA  ASN A  63     4719   5377   6239   -492   -931   -315       C  
ATOM    328  C   ASN A  63     354.467  42.034 168.671  1.00 44.26           C  
ANISOU  328  C   ASN A  63     4738   5585   6493   -578   -853   -250       C  
ATOM    329  O   ASN A  63     354.427  41.241 167.727  1.00 41.05           O  
ANISOU  329  O   ASN A  63     4281   5244   6072   -542   -743   -214       O  
ATOM    330  CB  ASN A  63     355.018  40.487 170.555  1.00 45.69           C  
ANISOU  330  CB  ASN A  63     5004   5788   6569   -407   -979   -323       C  
ATOM    331  CG  ASN A  63     356.460  40.936 170.572  1.00 54.78           C  
ANISOU  331  CG  ASN A  63     5992   6992   7830   -461  -1078   -316       C  
ATOM    332  OD1 ASN A  63     357.157  40.857 169.560  1.00 51.33           O  
ANISOU  332  OD1 ASN A  63     5404   6628   7471   -495  -1020   -266       O  
ATOM    333  ND2 ASN A  63     356.912  41.425 171.723  1.00 50.64           N  
ANISOU  333  ND2 ASN A  63     5494   6436   7309   -469  -1229   -367       N  
ATOM    334  N   ASP A  64     354.835  43.304 168.526  1.00 40.41           N  
ANISOU  334  N   ASP A  64     4190   5063   6101   -688   -910   -234       N  
ATOM    335  CA  ASP A  64     355.116  43.862 167.205  1.00 44.65           C  
ANISOU  335  CA  ASP A  64     4601   5642   6723   -777   -832   -153       C  
ATOM    336  C   ASP A  64     356.214  43.122 166.435  1.00 46.16           C  
ANISOU  336  C   ASP A  64     4620   5964   6955   -757   -780   -105       C  
ATOM    337  O   ASP A  64     356.083  42.905 165.226  1.00 41.95           O  
ANISOU  337  O   ASP A  64     4026   5499   6416   -762   -656    -47       O  
ATOM    338  CB  ASP A  64     355.499  45.335 167.324  1.00 47.76           C  
ANISOU  338  CB  ASP A  64     4947   5965   7234   -903   -924   -137       C  
ATOM    339  CG  ASP A  64     355.464  46.049 165.981  1.00 51.90           C  
ANISOU  339  CG  ASP A  64     5376   6511   7832   -999   -831    -37       C  
ATOM    340  OD1 ASP A  64     356.534  46.453 165.485  1.00 48.04           O  
ANISOU  340  OD1 ASP A  64     4721   6078   7455  -1077   -846     28       O  
ATOM    341  OD2 ASP A  64     354.358  46.188 165.409  1.00 46.78           O  
ANISOU  341  OD2 ASP A  64     4816   5831   7129   -994   -739    -16       O  
ATOM    342  N   ASP A  65     357.295  42.748 167.118  1.00 48.25           N  
ANISOU  342  N   ASP A  65     4806   6270   7256   -727   -875   -131       N  
ATOM    343  CA  ASP A  65     358.390  42.043 166.462  1.00 47.54           C  
ANISOU  343  CA  ASP A  65     4544   6310   7211   -695   -830    -90       C  
ATOM    344  C   ASP A  65     357.916  40.669 165.986  1.00 44.79           C  
ANISOU  344  C   ASP A  65     4244   6012   6761   -572   -715   -104       C  
ATOM    345  O   ASP A  65     358.245  40.236 164.882  1.00 41.97           O  
ANISOU  345  O   ASP A  65     3782   5754   6412   -553   -607    -63       O  
ATOM    346  CB  ASP A  65     359.602  41.886 167.400  1.00 55.81           C  
ANISOU  346  CB  ASP A  65     5501   7387   8319   -678   -969   -119       C  
ATOM    347  CG  ASP A  65     360.233  43.227 167.794  1.00 62.23           C  
ANISOU  347  CG  ASP A  65     6238   8152   9255   -810  -1096   -109       C  
ATOM    348  OD1 ASP A  65     360.124  44.226 167.040  1.00 55.08           O  
ANISOU  348  OD1 ASP A  65     5280   7224   8425   -924  -1056    -47       O  
ATOM    349  OD2 ASP A  65     360.856  43.269 168.874  1.00 69.32           O  
ANISOU  349  OD2 ASP A  65     7129   9032  10178   -799  -1244   -161       O  
ATOM    350  N   LEU A  66     357.141  39.980 166.810  1.00 40.35           N  
ANISOU  350  N   LEU A  66     3841   5385   6105   -487   -737   -162       N  
ATOM    351  CA  LEU A  66     356.621  38.683 166.398  1.00 45.88           C  
ANISOU  351  CA  LEU A  66     4596   6109   6725   -378   -638   -177       C  
ATOM    352  C   LEU A  66     355.762  38.828 165.131  1.00 42.94           C  
ANISOU  352  C   LEU A  66     4241   5750   6323   -410   -503   -145       C  
ATOM    353  O   LEU A  66     355.961  38.121 164.150  1.00 43.10           O  
ANISOU  353  O   LEU A  66     4194   5852   6331   -362   -408   -133       O  
ATOM    354  CB  LEU A  66     355.814  38.029 167.524  1.00 43.95           C  
ANISOU  354  CB  LEU A  66     4525   5781   6392   -298   -682   -227       C  
ATOM    355  CG  LEU A  66     355.028  36.780 167.099  1.00 44.66           C  
ANISOU  355  CG  LEU A  66     4695   5864   6411   -205   -581   -238       C  
ATOM    356  CD1 LEU A  66     355.939  35.714 166.474  1.00 45.66           C  
ANISOU  356  CD1 LEU A  66     4703   6078   6566   -123   -540   -237       C  
ATOM    357  CD2 LEU A  66     354.239  36.206 168.272  1.00 43.50           C  
ANISOU  357  CD2 LEU A  66     4710   5633   6186   -138   -624   -266       C  
ATOM    358  N   LEU A  67     354.836  39.769 165.115  1.00 40.68           N  
ANISOU  358  N   LEU A  67     4043   5390   6025   -485   -497   -134       N  
ATOM    359  CA  LEU A  67     353.921  39.803 163.986  1.00 38.82           C  
ANISOU  359  CA  LEU A  67     3837   5165   5747   -501   -378   -106       C  
ATOM    360  C   LEU A  67     354.676  40.278 162.739  1.00 47.14           C  
ANISOU  360  C   LEU A  67     4729   6325   6858   -561   -312    -37       C  
ATOM    361  O   LEU A  67     354.410  39.811 161.639  1.00 40.30           O  
ANISOU  361  O   LEU A  67     3837   5528   5947   -531   -205    -20       O  
ATOM    362  CB  LEU A  67     352.726  40.684 164.274  1.00 36.70           C  
ANISOU  362  CB  LEU A  67     3697   4792   5454   -557   -388   -107       C  
ATOM    363  CG  LEU A  67     351.582  40.458 163.273  1.00 37.04           C  
ANISOU  363  CG  LEU A  67     3798   4840   5436   -548   -274    -90       C  
ATOM    364  CD1 LEU A  67     351.072  39.043 163.387  1.00 37.31           C  
ANISOU  364  CD1 LEU A  67     3906   4873   5397   -442   -233   -138       C  
ATOM    365  CD2 LEU A  67     350.487  41.428 163.531  1.00 37.77           C  
ANISOU  365  CD2 LEU A  67     3996   4835   5518   -604   -286    -83       C  
ATOM    366  N   ARG A  68     355.661  41.153 162.923  1.00 45.72           N  
ANISOU  366  N   ARG A  68     4433   6163   6775   -642   -379      3       N  
ATOM    367  CA  ARG A  68     356.491  41.593 161.806  1.00 46.24           C  
ANISOU  367  CA  ARG A  68     4326   6341   6903   -701   -314     86       C  
ATOM    368  C   ARG A  68     357.221  40.407 161.218  1.00 42.26           C  
ANISOU  368  C   ARG A  68     3721   5967   6370   -600   -243     74       C  
ATOM    369  O   ARG A  68     357.370  40.307 160.015  1.00 46.38           O  
ANISOU  369  O   ARG A  68     4157   6596   6870   -596   -133    122       O  
ATOM    370  CB  ARG A  68     357.497  42.671 162.249  1.00 46.02           C  
ANISOU  370  CB  ARG A  68     4182   6300   7005   -809   -415    131       C  
ATOM    371  CG  ARG A  68     356.933  44.080 162.247  1.00 42.69           C  
ANISOU  371  CG  ARG A  68     3809   5775   6638   -933   -450    175       C  
ATOM    372  CD  ARG A  68     357.998  45.124 162.638  1.00 49.50           C  
ANISOU  372  CD  ARG A  68     4544   6615   7650  -1048   -558    219       C  
ATOM    373  NE  ARG A  68     357.406  46.458 162.780  1.00 49.45           N  
ANISOU  373  NE  ARG A  68     4606   6479   7705  -1158   -610    245       N  
ATOM    374  CZ  ARG A  68     357.388  47.393 161.825  1.00 49.56           C  
ANISOU  374  CZ  ARG A  68     4547   6497   7786  -1261   -554    355       C  
ATOM    375  NH1 ARG A  68     357.961  47.182 160.647  1.00 48.41           N  
ANISOU  375  NH1 ARG A  68     4252   6495   7648  -1273   -439    454       N  
ATOM    376  NH2 ARG A  68     356.810  48.562 162.060  1.00 45.28           N  
ANISOU  376  NH2 ARG A  68     4082   5815   7305  -1348   -614    369       N  
ATOM    377  N   ALA A  69     357.680  39.505 162.078  1.00 47.53           N  
ANISOU  377  N   ALA A  69     4399   6627   7033   -511   -308     11       N  
ATOM    378  CA  ALA A  69     358.400  38.323 161.630  1.00 42.84           C  
ANISOU  378  CA  ALA A  69     3714   6142   6421   -399   -252    -12       C  
ATOM    379  C   ALA A  69     357.438  37.359 160.916  1.00 45.21           C  
ANISOU  379  C   ALA A  69     4117   6445   6616   -310   -148    -55       C  
ATOM    380  O   ALA A  69     357.810  36.705 159.943  1.00 41.93           O  
ANISOU  380  O   ALA A  69     3619   6138   6173   -243    -55    -59       O  
ATOM    381  CB  ALA A  69     359.089  37.633 162.807  1.00 44.80           C  
ANISOU  381  CB  ALA A  69     3958   6367   6697   -323   -361    -63       C  
ATOM    382  N   VAL A  70     356.198  37.294 161.383  1.00 42.93           N  
ANISOU  382  N   VAL A  70     4004   6038   6269   -309   -164    -91       N  
ATOM    383  CA  VAL A  70     355.206  36.432 160.748  1.00 42.02           C  
ANISOU  383  CA  VAL A  70     3988   5911   6068   -241    -80   -133       C  
ATOM    384  C   VAL A  70     354.963  36.914 159.323  1.00 39.74           C  
ANISOU  384  C   VAL A  70     3642   5711   5748   -285     28    -87       C  
ATOM    385  O   VAL A  70     354.936  36.126 158.376  1.00 40.46           O  
ANISOU  385  O   VAL A  70     3708   5881   5785   -212    112   -115       O  
ATOM    386  CB  VAL A  70     353.878  36.417 161.546  1.00 39.65           C  
ANISOU  386  CB  VAL A  70     3873   5470   5722   -248   -118   -164       C  
ATOM    387  CG1 VAL A  70     352.731  35.763 160.716  1.00 37.63           C  
ANISOU  387  CG1 VAL A  70     3706   5202   5391   -209    -29   -194       C  
ATOM    388  CG2 VAL A  70     354.069  35.703 162.868  1.00 37.33           C  
ANISOU  388  CG2 VAL A  70     3644   5106   5434   -179   -207   -206       C  
ATOM    389  N   ARG A  71     354.795  38.221 159.174  1.00 40.69           N  
ANISOU  389  N   ARG A  71     3743   5818   5901   -403     20    -16       N  
ATOM    390  CA  ARG A  71     354.569  38.807 157.872  1.00 41.16           C  
ANISOU  390  CA  ARG A  71     3748   5961   5930   -454    115     50       C  
ATOM    391  C   ARG A  71     355.705  38.488 156.902  1.00 45.40           C  
ANISOU  391  C   ARG A  71     4113   6667   6469   -415    193     81       C  
ATOM    392  O   ARG A  71     355.470  38.095 155.751  1.00 44.97           O  
ANISOU  392  O   ARG A  71     4041   6711   6334   -369    294     80       O  
ATOM    393  CB  ARG A  71     354.385  40.315 157.991  1.00 41.84           C  
ANISOU  393  CB  ARG A  71     3829   5992   6078   -589     78    133       C  
ATOM    394  CG  ARG A  71     353.965  40.960 156.682  1.00 44.28           C  
ANISOU  394  CG  ARG A  71     4105   6372   6347   -642    174    214       C  
ATOM    395  CD  ARG A  71     353.490  42.386 156.851  1.00 47.83           C  
ANISOU  395  CD  ARG A  71     4588   6730   6857   -765    132    290       C  
ATOM    396  NE  ARG A  71     352.782  42.865 155.657  1.00 54.72           N  
ANISOU  396  NE  ARG A  71     5470   7652   7671   -797    219    361       N  
ATOM    397  CZ  ARG A  71     353.358  43.512 154.645  1.00 59.11           C  
ANISOU  397  CZ  ARG A  71     5898   8317   8243   -855    285    475       C  
ATOM    398  NH1 ARG A  71     352.630  43.898 153.606  1.00 55.01           N  
ANISOU  398  NH1 ARG A  71     5403   7843   7656   -874    358    540       N  
ATOM    399  NH2 ARG A  71     354.660  43.775 154.663  1.00 54.87           N  
ANISOU  399  NH2 ARG A  71     5205   7853   7791   -894    279    533       N  
ATOM    400  N   LYS A  72     356.933  38.650 157.366  1.00 43.78           N  
ANISOU  400  N   LYS A  72     3778   6505   6352   -429    146    107       N  
ATOM    401  CA  LYS A  72     358.098  38.359 156.553  1.00 44.69           C  
ANISOU  401  CA  LYS A  72     3711   6789   6479   -388    220    142       C  
ATOM    402  C   LYS A  72     358.152  36.877 156.153  1.00 43.83           C  
ANISOU  402  C   LYS A  72     3618   6743   6292   -230    279     46       C  
ATOM    403  O   LYS A  72     358.416  36.556 154.997  1.00 50.88           O  
ANISOU  403  O   LYS A  72     4431   7777   7125   -176    388     54       O  
ATOM    404  CB  LYS A  72     359.381  38.788 157.312  1.00 42.08           C  
ANISOU  404  CB  LYS A  72     3238   6476   6275   -435    136    182       C  
ATOM    405  N   GLU A  73     357.909  35.978 157.100  1.00 43.61           N  
ANISOU  405  N   GLU A  73     3694   6610   6265   -151    206    -44       N  
ATOM    406  CA  GLU A  73     357.845  34.544 156.820  1.00 49.22           C  
ANISOU  406  CA  GLU A  73     4443   7342   6917     -2    245   -141       C  
ATOM    407  C   GLU A  73     356.796  34.215 155.754  1.00 45.93           C  
ANISOU  407  C   GLU A  73     4116   6941   6393     26    334   -178       C  
ATOM    408  O   GLU A  73     357.042  33.455 154.828  1.00 45.78           O  
ANISOU  408  O   GLU A  73     4052   7025   6316    125    414   -226       O  
ATOM    409  CB  GLU A  73     357.474  33.747 158.070  1.00 53.46           C  
ANISOU  409  CB  GLU A  73     5110   7731   7473     57    147   -212       C  
ATOM    410  CG  GLU A  73     358.519  33.567 159.103  1.00 65.90           C  
ANISOU  410  CG  GLU A  73     6612   9297   9131     86     54   -210       C  
ATOM    411  CD  GLU A  73     358.011  32.704 160.241  1.00 68.26           C  
ANISOU  411  CD  GLU A  73     7057   9456   9425    153    -30   -271       C  
ATOM    412  OE1 GLU A  73     356.798  32.366 160.241  1.00 66.39           O  
ANISOU  412  OE1 GLU A  73     6973   9122   9129    159    -13   -306       O  
ATOM    413  OE2 GLU A  73     358.817  32.372 161.130  1.00 65.64           O  
ANISOU  413  OE2 GLU A  73     6681   9113   9148    200   -113   -276       O  
ATOM    414  N   ILE A  74     355.601  34.755 155.928  1.00 43.63           N  
ANISOU  414  N   ILE A  74     3958   6546   6075    -52    313   -164       N  
ATOM    415  CA  ILE A  74     354.511  34.471 154.994  1.00 38.68           C  
ANISOU  415  CA  ILE A  74     3423   5925   5350    -32    380   -200       C  
ATOM    416  C   ILE A  74     354.881  34.904 153.581  1.00 44.42           C  
ANISOU  416  C   ILE A  74     4035   6825   6016    -40    487   -148       C  
ATOM    417  O   ILE A  74     354.745  34.134 152.629  1.00 45.80           O  
ANISOU  417  O   ILE A  74     4213   7083   6105     51    557   -211       O  
ATOM    418  CB  ILE A  74     353.219  35.165 155.424  1.00 37.97           C  
ANISOU  418  CB  ILE A  74     3469   5704   5252   -124    339   -175       C  
ATOM    419  CG1 ILE A  74     352.705  34.514 156.706  1.00 38.49           C  
ANISOU  419  CG1 ILE A  74     3661   5613   5349    -92    253   -235       C  
ATOM    420  CG2 ILE A  74     352.140  35.099 154.281  1.00 42.37           C  
ANISOU  420  CG2 ILE A  74     4092   6294   5711   -121    409   -191       C  
ATOM    421  CD1 ILE A  74     351.506  35.225 157.313  1.00 41.29           C  
ANISOU  421  CD1 ILE A  74     4141   5843   5703   -175    211   -209       C  
ATOM    422  N   GLU A  75     355.351  36.134 153.445  1.00 43.80           N  
ANISOU  422  N   GLU A  75     3859   6802   5981   -148    498    -31       N  
ATOM    423  CA  GLU A  75     355.692  36.663 152.133  1.00 53.23           C  
ANISOU  423  CA  GLU A  75     4942   8167   7117   -169    604     48       C  
ATOM    424  C   GLU A  75     356.791  35.846 151.481  1.00 53.88           C  
ANISOU  424  C   GLU A  75     4890   8415   7169    -52    680     13       C  
ATOM    425  O   GLU A  75     356.804  35.679 150.273  1.00 58.97           O  
ANISOU  425  O   GLU A  75     5490   9205   7709     -2    781     15       O  
ATOM    426  CB  GLU A  75     356.115  38.128 152.236  1.00 60.52           C  
ANISOU  426  CB  GLU A  75     5773   9101   8122   -314    591    194       C  
ATOM    427  CG  GLU A  75     354.940  39.071 152.448  1.00 67.33           C  
ANISOU  427  CG  GLU A  75     6759   9835   8988   -420    548    240       C  
ATOM    428  CD  GLU A  75     355.319  40.538 152.347  1.00 80.75           C  
ANISOU  428  CD  GLU A  75     8368  11543  10769   -560    543    388       C  
ATOM    429  OE1 GLU A  75     354.495  41.311 151.798  1.00 81.73           O  
ANISOU  429  OE1 GLU A  75     8548  11649  10859   -626    568    456       O  
ATOM    430  OE2 GLU A  75     356.419  40.917 152.820  1.00 86.47           O  
ANISOU  430  OE2 GLU A  75     8968  12287  11601   -606    509    437       O  
ATOM    431  N   THR A  76     357.691  35.315 152.299  1.00 50.78           N  
ANISOU  431  N   THR A  76     4434   8001   6858      0    628    -25       N  
ATOM    432  CA  THR A  76     358.825  34.567 151.803  1.00 53.54           C  
ANISOU  432  CA  THR A  76     4641   8503   7197    117    693    -57       C  
ATOM    433  C   THR A  76     358.464  33.118 151.502  1.00 52.95           C  
ANISOU  433  C   THR A  76     4657   8417   7045    277    713   -208       C  
ATOM    434  O   THR A  76     358.940  32.558 150.520  1.00 56.47           O  
ANISOU  434  O   THR A  76     5024   9015   7416    384    808   -249       O  
ATOM    435  CB  THR A  76     360.003  34.596 152.830  1.00 64.29           C  
ANISOU  435  CB  THR A  76     5885   9850   8693    111    618    -32       C  
ATOM    436  OG1 THR A  76     360.524  35.926 152.922  1.00 62.63           O  
ANISOU  436  OG1 THR A  76     5557   9677   8563    -34    608    107       O  
ATOM    437  CG2 THR A  76     361.126  33.663 152.420  1.00 69.78           C  
ANISOU  437  CG2 THR A  76     6440  10690   9384    256    678    -82       C  
ATOM    438  N   GLU A  77     357.637  32.508 152.350  1.00 43.87           N  
ANISOU  438  N   GLU A  77     3669   7084   5914    296    625   -291       N  
ATOM    439  CA  GLU A  77     357.481  31.052 152.329  1.00 44.39           C  
ANISOU  439  CA  GLU A  77     3809   7105   5952    447    618   -431       C  
ATOM    440  C   GLU A  77     356.175  30.567 151.714  1.00 48.13           C  
ANISOU  440  C   GLU A  77     4437   7519   6330    470    636   -513       C  
ATOM    441  O   GLU A  77     356.078  29.410 151.331  1.00 48.22           O  
ANISOU  441  O   GLU A  77     4493   7524   6304    597    650   -633       O  
ATOM    442  CB  GLU A  77     357.584  30.485 153.753  1.00 47.58           C  
ANISOU  442  CB  GLU A  77     4276   7346   6455    471    504   -466       C  
ATOM    443  CG  GLU A  77     358.940  30.697 154.421  1.00 53.38           C  
ANISOU  443  CG  GLU A  77     4860   8136   7288    477    467   -412       C  
ATOM    444  CD  GLU A  77     360.072  29.951 153.721  1.00 57.76           C  
ANISOU  444  CD  GLU A  77     5266   8845   7834    618    539   -457       C  
ATOM    445  OE1 GLU A  77     361.203  30.468 153.710  1.00 63.25           O  
ANISOU  445  OE1 GLU A  77     5785   9663   8583    598    558   -383       O  
ATOM    446  OE2 GLU A  77     359.831  28.850 153.188  1.00 53.24           O  
ANISOU  446  OE2 GLU A  77     4752   8271   7207    749    575   -570       O  
ATOM    447  N   ILE A  78     355.162  31.424 151.642  1.00 48.91           N  
ANISOU  447  N   ILE A  78     4617   7565   6399    352    626   -454       N  
ATOM    448  CA  ILE A  78     353.856  30.960 151.172  1.00 47.76           C  
ANISOU  448  CA  ILE A  78     4618   7351   6179    367    626   -531       C  
ATOM    449  C   ILE A  78     353.589  31.409 149.750  1.00 48.74           C  
ANISOU  449  C   ILE A  78     4708   7631   6180    359    717   -510       C  
ATOM    450  O   ILE A  78     353.765  32.577 149.407  1.00 46.75           O  
ANISOU  450  O   ILE A  78     4383   7466   5914    264    757   -387       O  
ATOM    451  CB  ILE A  78     352.735  31.439 152.096  1.00 45.45           C  
ANISOU  451  CB  ILE A  78     4457   6882   5931    259    546   -495       C  
ATOM    452  CG1 ILE A  78     352.955  30.804 153.469  1.00 48.24           C  
ANISOU  452  CG1 ILE A  78     4857   7091   6383    290    459   -526       C  
ATOM    453  CG2 ILE A  78     351.350  31.078 151.499  1.00 48.69           C  
ANISOU  453  CG2 ILE A  78     4996   7238   6266    261    550   -559       C  
ATOM    454  CD1 ILE A  78     351.862  31.040 154.455  1.00 52.52           C  
ANISOU  454  CD1 ILE A  78     5534   7463   6960    213    386   -506       C  
ATOM    455  N   HIS A  79     353.165  30.446 148.934  1.00 46.31           N  
ANISOU  455  N   HIS A  79     4457   7352   5784    463    745   -632       N  
ATOM    456  CA  HIS A  79     352.797  30.689 147.549  1.00 53.02           C  
ANISOU  456  CA  HIS A  79     5298   8353   6495    478    823   -637       C  
ATOM    457  C   HIS A  79     351.276  30.839 147.455  1.00 51.63           C  
ANISOU  457  C   HIS A  79     5267   8067   6283    410    775   -655       C  
ATOM    458  O   HIS A  79     350.543  29.887 147.721  1.00 51.80           O  
ANISOU  458  O   HIS A  79     5402   7957   6323    456    716   -770       O  
ATOM    459  CB  HIS A  79     353.288  29.544 146.662  1.00 55.49           C  
ANISOU  459  CB  HIS A  79     5583   8778   6724    645    876   -777       C  
ATOM    460  CG  HIS A  79     353.003  29.743 145.206  1.00 71.26           C  
ANISOU  460  CG  HIS A  79     7567  10955   8555    679    958   -791       C  
ATOM    461  ND1 HIS A  79     353.758  30.579 144.410  1.00 79.74           N  
ANISOU  461  ND1 HIS A  79     8503  12243   9550    664   1061   -678       N  
ATOM    462  CD2 HIS A  79     352.050  29.216 144.399  1.00 74.15           C  
ANISOU  462  CD2 HIS A  79     8038  11323   8813    726    948   -901       C  
ATOM    463  CE1 HIS A  79     353.282  30.558 143.177  1.00 81.32           C  
ANISOU  463  CE1 HIS A  79     8729  12578   9590    708   1116   -714       C  
ATOM    464  NE2 HIS A  79     352.247  29.737 143.143  1.00 77.31           N  
ANISOU  464  NE2 HIS A  79     8369  11946   9061    747   1044   -857       N  
ATOM    465  N   PHE A  80     350.825  32.043 147.103  1.00 42.71           N  
ANISOU  465  N   PHE A  80     4128   6986   5116    300    797   -533       N  
ATOM    466  CA  PHE A  80     349.407  32.362 146.991  1.00 44.49           C  
ANISOU  466  CA  PHE A  80     4472   7123   5311    229    755   -528       C  
ATOM    467  C   PHE A  80     348.933  32.127 145.564  1.00 48.14           C  
ANISOU  467  C   PHE A  80     4950   7723   5616    287    805   -585       C  
ATOM    468  O   PHE A  80     349.693  32.304 144.618  1.00 47.47           O  
ANISOU  468  O   PHE A  80     4768   7833   5436    338    890   -558       O  
ATOM    469  CB  PHE A  80     349.147  33.813 147.407  1.00 44.88           C  
ANISOU  469  CB  PHE A  80     4506   7138   5410     86    745   -368       C  
ATOM    470  CG  PHE A  80     349.385  34.070 148.868  1.00 41.28           C  
ANISOU  470  CG  PHE A  80     4061   6528   5095     25    677   -329       C  
ATOM    471  CD1 PHE A  80     348.376  33.854 149.794  1.00 38.45           C  
ANISOU  471  CD1 PHE A  80     3825   5986   4797     -9    599   -365       C  
ATOM    472  CD2 PHE A  80     350.639  34.493 149.323  1.00 42.36           C  
ANISOU  472  CD2 PHE A  80     4081   6712   5303      8    690   -259       C  
ATOM    473  CE1 PHE A  80     348.600  34.079 151.160  1.00 41.11           C  
ANISOU  473  CE1 PHE A  80     4179   6194   5247    -54    537   -333       C  
ATOM    474  CE2 PHE A  80     350.873  34.722 150.669  1.00 38.24           C  
ANISOU  474  CE2 PHE A  80     3573   6055   4901    -42    617   -234       C  
ATOM    475  CZ  PHE A  80     349.861  34.502 151.597  1.00 41.33           C  
ANISOU  475  CZ  PHE A  80     4098   6270   5336    -68    541   -273       C  
ATOM    476  N   THR A  81     347.675  31.717 145.426  1.00 42.68           N  
ANISOU  476  N   THR A  81     4379   6938   4899    282    749   -662       N  
ATOM    477  CA  THR A  81     347.098  31.385 144.130  1.00 45.67           C  
ANISOU  477  CA  THR A  81     4790   7431   5129    341    771   -739       C  
ATOM    478  C   THR A  81     345.738  32.047 144.045  1.00 42.27           C  
ANISOU  478  C   THR A  81     4441   6934   4685    243    724   -684       C  
ATOM    479  O   THR A  81     344.896  31.831 144.913  1.00 35.60           O  
ANISOU  479  O   THR A  81     3681   5907   3940    193    647   -708       O  
ATOM    480  CB  THR A  81     346.957  29.863 143.953  1.00 46.59           C  
ANISOU  480  CB  THR A  81     4973   7495   5235    464    732   -938       C  
ATOM    481  OG1 THR A  81     348.248  29.257 144.080  1.00 56.68           O  
ANISOU  481  OG1 THR A  81     6172   8830   6535    565    776   -987       O  
ATOM    482  CG2 THR A  81     346.377  29.517 142.594  1.00 53.12           C  
ANISOU  482  CG2 THR A  81     5838   8445   5901    529    743  -1035       C  
ATOM    483  N   LYS A  82     345.532  32.880 143.031  1.00 42.79           N  
ANISOU  483  N   LYS A  82     4475   7152   4632    217    771   -600       N  
ATOM    484  CA  LYS A  82     344.217  33.475 142.809  1.00 44.78           C  
ANISOU  484  CA  LYS A  82     4798   7356   4858    140    724   -552       C  
ATOM    485  C   LYS A  82     343.165  32.391 142.644  1.00 42.82           C  
ANISOU  485  C   LYS A  82     4655   7019   4595    186    648   -715       C  
ATOM    486  O   LYS A  82     343.360  31.433 141.896  1.00 39.98           O  
ANISOU  486  O   LYS A  82     4305   6738   4146    293    653   -855       O  
ATOM    487  CB  LYS A  82     344.219  34.383 141.572  1.00 45.92           C  
ANISOU  487  CB  LYS A  82     4892   7701   4854    129    788   -446       C  
ATOM    488  CG  LYS A  82     342.816  34.756 141.060  1.00 49.01           C  
ANISOU  488  CG  LYS A  82     5360   8076   5187     85    734   -430       C  
ATOM    489  CD  LYS A  82     342.868  35.681 139.835  1.00 53.69           C  
ANISOU  489  CD  LYS A  82     5901   8874   5625     79    797   -307       C  
ATOM    490  CE  LYS A  82     341.531  35.692 139.099  1.00 59.71           C  
ANISOU  490  CE  LYS A  82     6741   9654   6293     78    735   -341       C  
ATOM    491  NZ  LYS A  82     341.539  36.614 137.926  1.00 64.53           N  
ANISOU  491  NZ  LYS A  82     7308  10465   6747     74    792   -206       N  
ATOM    492  N   LYS A  83     342.043  32.552 143.333  1.00 38.56           N  
ANISOU  492  N   LYS A  83     4189   6316   4145    107    575   -698       N  
ATOM    493  CA  LYS A  83     340.880  31.708 143.110  1.00 44.06           C  
ANISOU  493  CA  LYS A  83     4975   6931   4836    126    497   -824       C  
ATOM    494  C   LYS A  83     339.623  32.575 143.041  1.00 40.37           C  
ANISOU  494  C   LYS A  83     4541   6428   4368     33    457   -734       C  
ATOM    495  O   LYS A  83     339.405  33.436 143.903  1.00 36.96           O  
ANISOU  495  O   LYS A  83     4107   5905   4032    -53    455   -614       O  
ATOM    496  CB  LYS A  83     340.735  30.665 144.211  1.00 44.20           C  
ANISOU  496  CB  LYS A  83     5048   6750   4997    136    438   -919       C  
ATOM    497  CG  LYS A  83     339.708  29.612 143.876  1.00 48.36           C  
ANISOU  497  CG  LYS A  83     5652   7197   5525    164    359  -1065       C  
ATOM    498  CD  LYS A  83     339.601  28.555 144.936  1.00 50.57           C  
ANISOU  498  CD  LYS A  83     5983   7278   5952    174    306  -1142       C  
ATOM    499  CE  LYS A  83     338.614  27.491 144.501  1.00 57.70           C  
ANISOU  499  CE  LYS A  83     6956   8101   6867    197    223  -1288       C  
ATOM    500  NZ  LYS A  83     338.298  26.545 145.606  1.00 65.09           N  
ANISOU  500  NZ  LYS A  83     7944   8821   7965    182    166  -1332       N  
ATOM    501  N   GLU A  84     338.809  32.346 142.012  1.00 35.22           N  
ANISOU  501  N   GLU A  84     3922   5851   3610     59    421   -799       N  
ATOM    502  CA  GLU A  84     337.536  33.059 141.857  1.00 39.70           C  
ANISOU  502  CA  GLU A  84     4519   6391   4175    -16    374   -727       C  
ATOM    503  C   GLU A  84     336.345  32.114 141.810  1.00 34.45           C  
ANISOU  503  C   GLU A  84     3922   5622   3544    -12    277   -859       C  
ATOM    504  O   GLU A  84     336.354  31.133 141.079  1.00 36.60           O  
ANISOU  504  O   GLU A  84     4219   5943   3745     64    246  -1010       O  
ATOM    505  CB  GLU A  84     337.548  33.908 140.587  1.00 42.72           C  
ANISOU  505  CB  GLU A  84     4864   6977   4391     -4    412   -645       C  
ATOM    506  CG  GLU A  84     336.291  34.769 140.422  1.00 37.40           C  
ANISOU  506  CG  GLU A  84     4211   6280   3717    -77    363   -550       C  
ATOM    507  CD  GLU A  84     336.476  35.896 139.430  1.00 40.43           C  
ANISOU  507  CD  GLU A  84     4550   6847   3966    -83    414   -408       C  
ATOM    508  OE1 GLU A  84     335.530  36.195 138.663  1.00 41.18           O  
ANISOU  508  OE1 GLU A  84     4664   7005   3977    -88    368   -390       O  
ATOM    509  OE2 GLU A  84     337.571  36.495 139.410  1.00 46.18           O  
ANISOU  509  OE2 GLU A  84     5216   7655   4675    -85    499   -306       O  
ATOM    510  N   THR A  85     335.334  32.440 142.599  1.00 35.63           N  
ANISOU  510  N   THR A  85     4100   5630   3808    -94    230   -802       N  
ATOM    511  CA  THR A  85     334.051  31.749 142.625  1.00 37.19           C  
ANISOU  511  CA  THR A  85     4347   5724   4060   -116    139   -890       C  
ATOM    512  C   THR A  85     332.955  32.797 142.497  1.00 37.67           C  
ANISOU  512  C   THR A  85     4400   5795   4118   -187    114   -774       C  
ATOM    513  O   THR A  85     333.247  33.987 142.331  1.00 36.13           O  
ANISOU  513  O   THR A  85     4171   5684   3875   -211    166   -635       O  
ATOM    514  CB  THR A  85     333.830  30.966 143.928  1.00 34.57           C  
ANISOU  514  CB  THR A  85     4049   5184   3901   -145    109   -930       C  
ATOM    515  OG1 THR A  85     333.685  31.898 145.005  1.00 33.93           O  
ANISOU  515  OG1 THR A  85     3958   5021   3912   -216    140   -787       O  
ATOM    516  CG2 THR A  85     334.994  30.025 144.207  1.00 39.11           C  
ANISOU  516  CG2 THR A  85     4629   5734   4497    -73    135  -1023       C  
ATOM    517  N   ASP A  86     331.698  32.376 142.599  1.00 37.31           N  
ANISOU  517  N   ASP A  86     4381   5657   4136   -222     33   -822       N  
ATOM    518  CA  ASP A  86     330.602  33.343 142.574  1.00 33.05           C  
ANISOU  518  CA  ASP A  86     3829   5117   3613   -284      7   -711       C  
ATOM    519  C   ASP A  86     330.748  34.340 143.733  1.00 31.73           C  
ANISOU  519  C   ASP A  86     3649   4861   3546   -340     63   -564       C  
ATOM    520  O   ASP A  86     330.530  35.542 143.574  1.00 34.17           O  
ANISOU  520  O   ASP A  86     3935   5220   3827   -369     84   -436       O  
ATOM    521  CB  ASP A  86     329.243  32.631 142.606  1.00 37.09           C  
ANISOU  521  CB  ASP A  86     4359   5536   4199   -316    -89   -790       C  
ATOM    522  CG  ASP A  86     329.040  31.733 143.829  1.00 38.00           C  
ANISOU  522  CG  ASP A  86     4498   5458   4483   -346   -104   -838       C  
ATOM    523  OD1 ASP A  86     327.859  31.417 144.118  1.00 35.95           O  
ANISOU  523  OD1 ASP A  86     4237   5106   4317   -394   -166   -851       O  
ATOM    524  OD2 ASP A  86     330.023  31.353 144.491  1.00 36.32           O  
ANISOU  524  OD2 ASP A  86     4299   5192   4309   -322    -55   -855       O  
ATOM    525  N   ILE A  87     331.196  33.869 144.887  1.00 29.55           N  
ANISOU  525  N   ILE A  87     3390   4457   3381   -349     86   -582       N  
ATOM    526  CA  ILE A  87     331.133  34.712 146.067  1.00 28.71           C  
ANISOU  526  CA  ILE A  87     3282   4253   3373   -399    121   -465       C  
ATOM    527  C   ILE A  87     332.437  35.445 146.405  1.00 30.73           C  
ANISOU  527  C   ILE A  87     3517   4546   3613   -393    191   -388       C  
ATOM    528  O   ILE A  87     332.430  36.391 147.194  1.00 31.55           O  
ANISOU  528  O   ILE A  87     3618   4592   3777   -434    214   -285       O  
ATOM    529  CB  ILE A  87     330.633  33.888 147.289  1.00 33.26           C  
ANISOU  529  CB  ILE A  87     3891   4659   4088   -422     98   -507       C  
ATOM    530  CG1 ILE A  87     330.029  34.848 148.329  1.00 31.19           C  
ANISOU  530  CG1 ILE A  87     3629   4312   3909   -472    117   -391       C  
ATOM    531  CG2 ILE A  87     331.738  32.989 147.859  1.00 33.03           C  
ANISOU  531  CG2 ILE A  87     3880   4579   4092   -383    120   -576       C  
ATOM    532  CD1 ILE A  87     329.312  34.182 149.452  1.00 35.27           C  
ANISOU  532  CD1 ILE A  87     4170   4684   4546   -496    101   -407       C  
ATOM    533  N   TYR A  88     333.557  35.066 145.800  1.00 31.97           N  
ANISOU  533  N   TYR A  88     3654   4803   3690   -342    223   -436       N  
ATOM    534  CA  TYR A  88     334.808  35.747 146.104  1.00 31.89           C  
ANISOU  534  CA  TYR A  88     3608   4832   3676   -343    286   -358       C  
ATOM    535  C   TYR A  88     335.806  35.738 144.976  1.00 29.98           C  
ANISOU  535  C   TYR A  88     3321   4764   3307   -291    332   -368       C  
ATOM    536  O   TYR A  88     335.669  35.014 143.988  1.00 33.59           O  
ANISOU  536  O   TYR A  88     3784   5312   3667   -236    315   -464       O  
ATOM    537  CB  TYR A  88     335.474  35.134 147.356  1.00 34.70           C  
ANISOU  537  CB  TYR A  88     3981   5068   4136   -335    294   -396       C  
ATOM    538  CG  TYR A  88     335.964  33.695 147.257  1.00 32.49           C  
ANISOU  538  CG  TYR A  88     3715   4777   3852   -268    282   -535       C  
ATOM    539  CD1 TYR A  88     335.308  32.669 147.937  1.00 33.53           C  
ANISOU  539  CD1 TYR A  88     3896   4770   4072   -267    234   -614       C  
ATOM    540  CD2 TYR A  88     337.109  33.367 146.533  1.00 33.35           C  
ANISOU  540  CD2 TYR A  88     3784   5008   3879   -203    321   -581       C  
ATOM    541  CE1 TYR A  88     335.744  31.351 147.859  1.00 36.77           C  
ANISOU  541  CE1 TYR A  88     4325   5151   4496   -204    215   -739       C  
ATOM    542  CE2 TYR A  88     337.564  32.055 146.466  1.00 37.74           C  
ANISOU  542  CE2 TYR A  88     4356   5544   4440   -131    308   -715       C  
ATOM    543  CZ  TYR A  88     336.880  31.055 147.136  1.00 41.51           C  
ANISOU  543  CZ  TYR A  88     4890   5867   5013   -132    250   -795       C  
ATOM    544  OH  TYR A  88     337.326  29.753 147.076  1.00 40.08           O  
ANISOU  544  OH  TYR A  88     4729   5647   4852    -59    230   -925       O  
ATOM    545  N   ARG A  89     336.789  36.608 145.123  1.00 29.71           N  
ANISOU  545  N   ARG A  89     3237   4778   3272   -310    389   -264       N  
ATOM    546  CA  ARG A  89     338.054  36.479 144.424  1.00 30.68           C  
ANISOU  546  CA  ARG A  89     3302   5048   3308   -259    450   -269       C  
ATOM    547  C   ARG A  89     339.124  36.798 145.427  1.00 33.35           C  
ANISOU  547  C   ARG A  89     3603   5326   3741   -283    482   -216       C  
ATOM    548  O   ARG A  89     339.154  37.900 145.983  1.00 32.95           O  
ANISOU  548  O   ARG A  89     3538   5223   3756   -353    487    -96       O  
ATOM    549  CB  ARG A  89     338.180  37.403 143.220  1.00 31.65           C  
ANISOU  549  CB  ARG A  89     3377   5343   3305   -263    492   -163       C  
ATOM    550  CG  ARG A  89     339.523  37.163 142.529  1.00 32.81           C  
ANISOU  550  CG  ARG A  89     3454   5653   3359   -202    567   -172       C  
ATOM    551  CD  ARG A  89     339.996  38.352 141.737  1.00 41.64           C  
ANISOU  551  CD  ARG A  89     4503   6919   4398   -232    631     -8       C  
ATOM    552  NE  ARG A  89     339.049  38.654 140.686  1.00 42.75           N  
ANISOU  552  NE  ARG A  89     4670   7154   4420   -224    610     19       N  
ATOM    553  CZ  ARG A  89     339.075  39.749 139.941  1.00 51.60           C  
ANISOU  553  CZ  ARG A  89     5751   8387   5468   -256    647    177       C  
ATOM    554  NH1 ARG A  89     340.026  40.664 140.117  1.00 43.65           N  
ANISOU  554  NH1 ARG A  89     4671   7408   4507   -305    711    325       N  
ATOM    555  NH2 ARG A  89     338.135  39.923 139.023  1.00 45.96           N  
ANISOU  555  NH2 ARG A  89     5067   7753   4642   -240    614    191       N  
ATOM    556  N   VAL A  90     339.985  35.820 145.668  1.00 30.87           N  
ANISOU  556  N   VAL A  90     3276   5015   3439   -222    496   -311       N  
ATOM    557  CA  VAL A  90     340.988  35.899 146.728  1.00 30.79           C  
ANISOU  557  CA  VAL A  90     3234   4938   3528   -234    510   -284       C  
ATOM    558  C   VAL A  90     342.242  35.166 146.289  1.00 36.30           C  
ANISOU  558  C   VAL A  90     3869   5747   4176   -152    557   -348       C  
ATOM    559  O   VAL A  90     342.172  34.160 145.570  1.00 35.23           O  
ANISOU  559  O   VAL A  90     3750   5670   3965    -70    557   -468       O  
ATOM    560  CB  VAL A  90     340.485  35.285 148.052  1.00 38.65           C  
ANISOU  560  CB  VAL A  90     4300   5745   4641   -246    452   -342       C  
ATOM    561  CG1 VAL A  90     341.517  35.434 149.146  1.00 44.21           C  
ANISOU  561  CG1 VAL A  90     4973   6391   5435   -256    457   -309       C  
ATOM    562  CG2 VAL A  90     339.178  35.947 148.511  1.00 38.72           C  
ANISOU  562  CG2 VAL A  90     4366   5650   4697   -316    411   -286       C  
ATOM    563  N   ASN A  91     343.393  35.658 146.731  1.00 38.13           N  
ANISOU  563  N   ASN A  91     4025   6005   4456   -169    593   -275       N  
ATOM    564  CA  ASN A  91     344.628  34.920 146.577  1.00 38.45           C  
ANISOU  564  CA  ASN A  91     3999   6130   4479    -88    634   -336       C  
ATOM    565  C   ASN A  91     344.802  34.026 147.797  1.00 37.35           C  
ANISOU  565  C   ASN A  91     3903   5838   4451    -59    581   -419       C  
ATOM    566  O   ASN A  91     345.097  34.494 148.883  1.00 34.13           O  
ANISOU  566  O   ASN A  91     3490   5336   4143   -113    555   -359       O  
ATOM    567  CB  ASN A  91     345.802  35.870 146.399  1.00 42.53           C  
ANISOU  567  CB  ASN A  91     4397   6763   4998   -122    697   -209       C  
ATOM    568  CG  ASN A  91     345.572  36.848 145.279  1.00 44.99           C  
ANISOU  568  CG  ASN A  91     4670   7212   5211   -162    747    -97       C  
ATOM    569  OD1 ASN A  91     345.225  36.452 144.164  1.00 47.52           O  
ANISOU  569  OD1 ASN A  91     5004   7653   5399   -101    776   -148       O  
ATOM    570  ND2 ASN A  91     345.715  38.128 145.568  1.00 42.71           N  
ANISOU  570  ND2 ASN A  91     4343   6901   4985   -262    752     53       N  
ATOM    571  N   GLN A  92     344.593  32.738 147.594  1.00 36.57           N  
ANISOU  571  N   GLN A  92     3851   5712   4330     27    561   -559       N  
ATOM    572  CA  GLN A  92     344.553  31.756 148.666  1.00 39.71           C  
ANISOU  572  CA  GLN A  92     4306   5952   4830     59    506   -638       C  
ATOM    573  C   GLN A  92     345.838  30.985 148.817  1.00 38.04           C  
ANISOU  573  C   GLN A  92     4034   5780   4639    151    527   -697       C  
ATOM    574  O   GLN A  92     346.660  30.941 147.903  1.00 38.71           O  
ANISOU  574  O   GLN A  92     4039   6025   4645    214    588   -714       O  
ATOM    575  CB  GLN A  92     343.435  30.745 148.406  1.00 39.30           C  
ANISOU  575  CB  GLN A  92     4349   5815   4768     91    457   -755       C  
ATOM    576  CG  GLN A  92     342.056  31.306 148.365  1.00 52.29           C  
ANISOU  576  CG  GLN A  92     6055   7403   6409      9    424   -711       C  
ATOM    577  CD  GLN A  92     340.995  30.223 148.081  1.00 61.21           C  
ANISOU  577  CD  GLN A  92     7264   8449   7542     37    368   -832       C  
ATOM    578  OE1 GLN A  92     339.840  30.345 148.490  1.00 56.05           O  
ANISOU  578  OE1 GLN A  92     6666   7692   6937    -26    325   -810       O  
ATOM    579  NE2 GLN A  92     341.398  29.159 147.390  1.00 67.25           N  
ANISOU  579  NE2 GLN A  92     8029   9258   8264    134    367   -963       N  
ATOM    580  N   SER A  93     345.967  30.309 149.954  1.00 44.58           N  
ANISOU  580  N   SER A  93     4903   6465   5572    170    476   -731       N  
ATOM    581  CA  SER A  93     347.086  29.401 150.202  1.00 44.62           C  
ANISOU  581  CA  SER A  93     4862   6479   5612    271    481   -798       C  
ATOM    582  C   SER A  93     346.603  28.069 150.767  1.00 49.14           C  
ANISOU  582  C   SER A  93     5528   6890   6253    329    418   -904       C  
ATOM    583  O   SER A  93     347.418  27.220 151.132  1.00 50.01           O  
ANISOU  583  O   SER A  93     5617   6971   6412    416    407   -960       O  
ATOM    584  CB  SER A  93     348.070  30.037 151.181  1.00 41.90           C  
ANISOU  584  CB  SER A  93     4447   6131   5343    235    477   -702       C  
ATOM    585  OG  SER A  93     347.433  30.262 152.430  1.00 37.72           O  
ANISOU  585  OG  SER A  93     3995   5442   4894    165    413   -655       O  
ATOM    586  N   GLY A  94     345.285  27.888 150.832  1.00 45.14           N  
ANISOU  586  N   GLY A  94     5118   6276   5757    280    377   -925       N  
ATOM    587  CA  GLY A  94     344.696  26.828 151.642  1.00 51.85           C  
ANISOU  587  CA  GLY A  94     6058   6944   6701    298    312   -980       C  
ATOM    588  C   GLY A  94     344.336  25.522 150.953  1.00 60.28           C  
ANISOU  588  C   GLY A  94     7175   7964   7766    381    285  -1127       C  
ATOM    589  O   GLY A  94     344.196  24.489 151.612  1.00 63.90           O  
ANISOU  589  O   GLY A  94     7690   8272   8318    417    235  -1176       O  
ATOM    590  N   ASP A  95     344.198  25.551 149.633  1.00 63.21           N  
ANISOU  590  N   ASP A  95     7527   8459   8032    412    313  -1198       N  
ATOM    591  CA  ASP A  95     343.781  24.365 148.885  1.00 65.67           C  
ANISOU  591  CA  ASP A  95     7892   8727   8332    489    275  -1356       C  
ATOM    592  C   ASP A  95     344.886  23.308 148.847  1.00 64.02           C  
ANISOU  592  C   ASP A  95     7660   8513   8153    626    278  -1460       C  
ATOM    593  O   ASP A  95     345.852  23.444 148.094  1.00 67.32           O  
ANISOU  593  O   ASP A  95     8000   9097   8483    707    339  -1493       O  
ATOM    594  CB  ASP A  95     343.377  24.763 147.464  1.00 69.00           C  
ANISOU  594  CB  ASP A  95     8300   9306   8612    494    302  -1404       C  
ATOM    595  CG  ASP A  95     342.579  23.683 146.751  1.00 73.76           C  
ANISOU  595  CG  ASP A  95     8977   9842   9208    541    238  -1565       C  
ATOM    596  OD1 ASP A  95     341.733  24.056 145.909  1.00 75.97           O  
ANISOU  596  OD1 ASP A  95     9275  10190   9402    501    226  -1583       O  
ATOM    597  OD2 ASP A  95     342.796  22.476 147.017  1.00 71.42           O  
ANISOU  597  OD2 ASP A  95     8720   9421   8995    617    194  -1674       O  
ATOM    598  O   LEU A  96     344.555  20.505 147.686  1.00 70.78           O  
ANISOU  598  O   LEU A  96     8634   9203   9056    838    174  -1830       O  
ATOM    599  N   LEU A  96     344.735  22.262 149.661  1.00 60.04           N  
ANISOU  599  N   LEU A  96     7218   7821   7775    654    216  -1504       N  
ATOM    600  CA  LEU A  96     345.690  21.156 149.698  1.00 65.22           C  
ANISOU  600  CA  LEU A  96     7863   8438   8480    791    205  -1606       C  
ATOM    601  C   LEU A  96     345.466  20.262 148.475  1.00 72.08           C  
ANISOU  601  C   LEU A  96     8765   9327   9294    886    186  -1791       C  
ATOM    602  CB  LEU A  96     345.560  20.351 151.000  1.00 66.64           C  
ANISOU  602  CB  LEU A  96     8104   8399   8817    788    140  -1576       C  
ATOM    603  CG  LEU A  96     346.102  20.955 152.312  1.00 67.79           C  
ANISOU  603  CG  LEU A  96     8217   8523   9019    740    149  -1423       C  
ATOM    604  CD1 LEU A  96     345.931  19.985 153.478  1.00 66.22           C  
ANISOU  604  CD1 LEU A  96     8088   8113   8961    756     82  -1404       C  
ATOM    605  CD2 LEU A  96     347.570  21.391 152.211  1.00 66.26           C  
ANISOU  605  CD2 LEU A  96     7909   8489   8779    813    206  -1399       C  
ATOM    606  O   ALA A  97     346.956  18.745 144.775  1.00 92.44           O  
ANISOU  606  O   ALA A  97    11282  12297  11545   1296    270  -2272       O  
ATOM    607  N   ALA A  97     346.307  19.251 148.294  1.00 84.78           N  
ANISOU  607  N   ALA A  97    10364  10915  10933   1029    180  -1909       N  
ATOM    608  CA  ALA A  97     346.260  18.458 147.059  1.00 97.90           C  
ANISOU  608  CA  ALA A  97    12053  12623  12524   1141    167  -2103       C  
ATOM    609  C   ALA A  97     346.736  19.285 145.853  1.00 93.63           C  
ANISOU  609  C   ALA A  97    11430  12356  11790   1178    259  -2115       C  
ATOM    610  CB  ALA A  97     344.847  17.903 146.812  1.00 85.02           C  
ANISOU  610  CB  ALA A  97    10529  10838  10937   1077     76  -2185       C  
ATOM    611  O   ASN A  98     348.896  22.299 147.001  1.00 74.05           O  
ANISOU  611  O   ASN A  98     8665  10221   9248   1040    459  -1670       O  
ATOM    612  N   ASN A  98     346.862  20.598 146.044  1.00 84.73           N  
ANISOU  612  N   ASN A  98    10234  11355  10605   1078    322  -1947       N  
ATOM    613  CA  ASN A  98     347.644  21.449 145.155  1.00 80.33           C  
ANISOU  613  CA  ASN A  98     9572  11058   9892   1114    425  -1908       C  
ATOM    614  C   ASN A  98     348.933  21.801 145.877  1.00 76.14           C  
ANISOU  614  C   ASN A  98     8935  10582   9413   1139    481  -1804       C  
ATOM    615  CB  ASN A  98     346.875  22.712 144.762  1.00 80.19           C  
ANISOU  615  CB  ASN A  98     9547  11142   9779    981    451  -1789       C  
ATOM    616  CG  ASN A  98     345.834  22.448 143.686  1.00 87.15           C  
ANISOU  616  CG  ASN A  98    10502  12051  10560    987    412  -1905       C  
ATOM    617  OD1 ASN A  98     346.055  21.650 142.771  1.00 91.27           O  
ANISOU  617  OD1 ASN A  98    11040  12638  11002   1114    411  -2072       O  
ATOM    618  ND2 ASN A  98     344.692  23.118 143.791  1.00 88.49           N  
ANISOU  618  ND2 ASN A  98    10717  12175  10732    854    375  -1823       N  
ATOM    619  O   LEU A  99     352.213  22.815 147.773  1.00 55.23           O  
ANISOU  619  O   LEU A  99     5983   8082   6919   1179    588  -1529       O  
ATOM    620  N   LEU A  99     350.061  21.530 145.232  1.00 69.22           N  
ANISOU  620  N   LEU A  99     7970   9864   8468   1276    551  -1869       N  
ATOM    621  CA  LEU A  99     351.372  21.590 145.879  1.00 65.71           C  
ANISOU  621  CA  LEU A  99     7416   9462   8089   1330    593  -1802       C  
ATOM    622  C   LEU A  99     351.600  22.859 146.702  1.00 61.07           C  
ANISOU  622  C   LEU A  99     6758   8902   7542   1186    615  -1596       C  
ATOM    623  CB  LEU A  99     352.472  21.454 144.830  1.00 64.30           C  
ANISOU  623  CB  LEU A  99     7125   9515   7792   1478    693  -1873       C  
ATOM    624  CG  LEU A  99     353.649  20.662 145.367  1.00 65.73           C  
ANISOU  624  CG  LEU A  99     7239   9665   8070   1612    695  -1920       C  
ATOM    625  CD1 LEU A  99     353.123  19.402 146.034  1.00 65.53           C  
ANISOU  625  CD1 LEU A  99     7343   9374   8181   1659    582  -2035       C  
ATOM    626  CD2 LEU A  99     354.606  20.323 144.236  1.00 68.34           C  
ANISOU  626  CD2 LEU A  99     7472  10215   8278   1786    793  -2026       C  
ATOM    627  O   SER A 100     350.609  26.175 149.037  1.00 60.43           O  
ANISOU  627  O   SER A 100     6668   8699   7593    730    567  -1121       O  
ATOM    628  N   SER A 100     351.082  23.980 146.203  1.00 62.79           N  
ANISOU  628  N   SER A 100     6963   9227   7667   1075    654  -1499       N  
ATOM    629  CA  SER A 100     351.198  25.265 146.894  1.00 64.34           C  
ANISOU  629  CA  SER A 100     7102   9441   7902    933    668  -1311       C  
ATOM    630  C   SER A 100     350.378  25.310 148.183  1.00 64.07           C  
ANISOU  630  C   SER A 100     7166   9182   7994    826    575  -1255       C  
ATOM    631  CB  SER A 100     350.768  26.411 145.971  1.00 58.92           C  
ANISOU  631  CB  SER A 100     6387   8912   7088    848    728  -1225       C  
ATOM    632  OG  SER A 100     349.444  26.237 145.522  1.00 58.07           O  
ANISOU  632  OG  SER A 100     6397   8737   6930    812    682  -1287       O  
ATOM    633  O   GLY A 101     350.228  23.525 151.013  1.00 57.76           O  
ANISOU  633  O   GLY A 101     6517   7923   7505    858    392  -1284       O  
ATOM    634  N   GLY A 101     349.427  24.382 148.314  1.00 59.99           N  
ANISOU  634  N   GLY A 101     6773   8504   7517    844    504  -1358       N  
ATOM    635  CA  GLY A 101     348.552  24.311 149.480  1.00 59.58           C  
ANISOU  635  CA  GLY A 101     6817   8244   7577    752    424  -1308       C  
ATOM    636  C   GLY A 101     349.292  24.298 150.819  1.00 62.22           C  
ANISOU  636  C   GLY A 101     7123   8494   8025    747    395  -1229       C  
ATOM    637  N   LEU A 102     348.861  25.150 151.751  1.00 67.64           N  
ANISOU  637  N   LEU A 102     7832   9114   8755    626    369  -1105       N  
ATOM    638  CA  LEU A 102     349.523  25.280 153.057  1.00 62.68           C  
ANISOU  638  CA  LEU A 102     7180   8418   8218    613    334  -1025       C  
ATOM    639  C   LEU A 102     349.203  24.116 154.004  1.00 60.70           C  
ANISOU  639  C   LEU A 102     7023   7973   8068    659    260  -1067       C  
ATOM    640  O   LEU A 102     348.032  23.842 154.311  1.00 60.14           O  
ANISOU  640  O   LEU A 102     7057   7769   8025    605    222  -1069       O  
ATOM    641  CB  LEU A 102     349.133  26.612 153.713  1.00 58.41           C  
ANISOU  641  CB  LEU A 102     6641   7874   7679    474    327   -891       C  
ATOM    642  CG  LEU A 102     349.706  26.912 155.109  1.00 56.15           C  
ANISOU  642  CG  LEU A 102     6341   7523   7472    447    279   -807       C  
ATOM    643  CD1 LEU A 102     351.212  26.960 155.065  1.00 58.23           C  
ANISOU  643  CD1 LEU A 102     6473   7901   7750    513    299   -798       C  
ATOM    644  CD2 LEU A 102     349.140  28.214 155.658  1.00 54.30           C  
ANISOU  644  CD2 LEU A 102     6127   7272   7232    315    268   -699       C  
ATOM    645  N   ASP A 103     350.258  23.444 154.464  1.00 63.61           N  
ANISOU  645  N   ASP A 103     7346   8329   8494    759    242  -1089       N  
ATOM    646  CA  ASP A 103     350.138  22.312 155.390  1.00 65.10           C  
ANISOU  646  CA  ASP A 103     7614   8337   8784    816    173  -1113       C  
ATOM    647  C   ASP A 103     350.324  22.775 156.821  1.00 55.34           C  
ANISOU  647  C   ASP A 103     6386   7038   7601    759    127   -992       C  
ATOM    648  O   ASP A 103     351.443  23.037 157.236  1.00 53.10           O  
ANISOU  648  O   ASP A 103     6015   6827   7335    795    123   -953       O  
ATOM    649  CB  ASP A 103     351.176  21.230 155.078  1.00 69.71           C  
ANISOU  649  CB  ASP A 103     8148   8934   9405    976    172  -1211       C  
ATOM    650  CG  ASP A 103     350.939  19.949 155.862  1.00 75.92           C  
ANISOU  650  CG  ASP A 103     9027   9516  10302   1041     97  -1243       C  
ATOM    651  OD1 ASP A 103     351.793  19.041 155.786  1.00 84.66           O  
ANISOU  651  OD1 ASP A 103    10101  10608  11458   1177     84  -1314       O  
ATOM    652  OD2 ASP A 103     349.903  19.845 156.553  1.00 74.81           O  
ANISOU  652  OD2 ASP A 103     8989   9231  10203    960     54  -1192       O  
ATOM    653  N   TRP A 104     349.229  22.856 157.572  1.00 51.53           N  
ANISOU  653  N   TRP A 104     6007   6428   7144    674     91   -936       N  
ATOM    654  CA  TRP A 104     349.287  23.383 158.928  1.00 46.72           C  
ANISOU  654  CA  TRP A 104     5419   5771   6563    619     50   -825       C  
ATOM    655  C   TRP A 104     349.958  22.385 159.862  1.00 51.94           C  
ANISOU  655  C   TRP A 104     6095   6339   7302    715     -8   -818       C  
ATOM    656  O   TRP A 104     350.310  22.737 160.993  1.00 52.16           O  
ANISOU  656  O   TRP A 104     6123   6351   7343    697    -49   -734       O  
ATOM    657  CB  TRP A 104     347.891  23.740 159.431  1.00 41.05           C  
ANISOU  657  CB  TRP A 104     4803   4957   5838    512     40   -767       C  
ATOM    658  CG  TRP A 104     347.385  25.033 158.861  1.00 40.08           C  
ANISOU  658  CG  TRP A 104     4655   4932   5642    409     84   -736       C  
ATOM    659  CD1 TRP A 104     346.537  25.179 157.804  1.00 44.70           C  
ANISOU  659  CD1 TRP A 104     5257   5544   6184    371    121   -780       C  
ATOM    660  CD2 TRP A 104     347.691  26.360 159.313  1.00 41.46           C  
ANISOU  660  CD2 TRP A 104     4786   5182   5784    334     88   -653       C  
ATOM    661  NE1 TRP A 104     346.301  26.509 157.564  1.00 44.55           N  
ANISOU  661  NE1 TRP A 104     5206   5615   6107    280    152   -721       N  
ATOM    662  CE2 TRP A 104     346.998  27.257 158.473  1.00 36.84           C  
ANISOU  662  CE2 TRP A 104     4193   4662   5141    255    132   -644       C  
ATOM    663  CE3 TRP A 104     348.493  26.879 160.338  1.00 43.36           C  
ANISOU  663  CE3 TRP A 104     4994   5439   6042    328     50   -589       C  
ATOM    664  CZ2 TRP A 104     347.067  28.642 158.634  1.00 33.30           C  
ANISOU  664  CZ2 TRP A 104     3709   4281   4663    169    143   -571       C  
ATOM    665  CZ3 TRP A 104     348.564  28.261 160.499  1.00 42.51           C  
ANISOU  665  CZ3 TRP A 104     4850   5399   5903    239     55   -527       C  
ATOM    666  CH2 TRP A 104     347.861  29.126 159.642  1.00 37.61           C  
ANISOU  666  CH2 TRP A 104     4224   4829   5235    161    103   -516       C  
ATOM    667  N   ASP A 105     350.162  21.158 159.382  1.00 53.61           N  
ANISOU  667  N   ASP A 105     6319   6491   7562    823    -16   -910       N  
ATOM    668  CA  ASP A 105     350.898  20.146 160.151  1.00 56.85           C  
ANISOU  668  CA  ASP A 105     6734   6812   8053    932    -72   -907       C  
ATOM    669  C   ASP A 105     352.405  20.235 159.932  1.00 62.72           C  
ANISOU  669  C   ASP A 105     7346   7689   8795   1027    -62   -931       C  
ATOM    670  O   ASP A 105     353.168  19.581 160.643  1.00 66.98           O  
ANISOU  670  O   ASP A 105     7870   8180   9398   1119   -113   -913       O  
ATOM    671  CB  ASP A 105     350.411  18.738 159.800  1.00 55.75           C  
ANISOU  671  CB  ASP A 105     6674   6521   7988   1009    -95   -994       C  
ATOM    672  CG  ASP A 105     348.993  18.473 160.282  1.00 60.60           C  
ANISOU  672  CG  ASP A 105     7411   6978   8636    919   -118   -947       C  
ATOM    673  OD1 ASP A 105     348.626  18.956 161.369  1.00 60.83           O  
ANISOU  673  OD1 ASP A 105     7480   6974   8659    847   -137   -830       O  
ATOM    674  OD2 ASP A 105     348.238  17.785 159.567  1.00 67.38           O  
ANISOU  674  OD2 ASP A 105     8324   7752   9526    922   -118  -1030       O  
ATOM    675  N   ASP A 106     352.834  21.035 158.954  1.00 69.10           N  
ANISOU  675  N   ASP A 106     8054   8668   9534   1007      3   -961       N  
ATOM    676  CA  ASP A 106     354.264  21.244 158.695  1.00 72.68           C  
ANISOU  676  CA  ASP A 106     8360   9271   9985   1085     24   -970       C  
ATOM    677  C   ASP A 106     354.595  22.733 158.594  1.00 67.90           C  
ANISOU  677  C   ASP A 106     7660   8819   9320    975     59   -892       C  
ATOM    678  O   ASP A 106     354.682  23.282 157.500  1.00 70.52           O  
ANISOU  678  O   ASP A 106     7923   9285   9587    953    133   -919       O  
ATOM    679  CB  ASP A 106     354.691  20.517 157.407  1.00 80.23           C  
ANISOU  679  CB  ASP A 106     9263  10298  10925   1206     80  -1100       C  
ATOM    680  CG  ASP A 106     356.210  20.471 157.220  1.00 89.46           C  
ANISOU  680  CG  ASP A 106    10274  11607  12109   1316    102  -1113       C  
ATOM    681  OD1 ASP A 106     356.705  19.436 156.725  1.00103.64           O  
ANISOU  681  OD1 ASP A 106    12048  13394  13934   1464    111  -1215       O  
ATOM    682  OD2 ASP A 106     356.912  21.450 157.554  1.00 84.18           O  
ANISOU  682  OD2 ASP A 106     9499  11056  11429   1258    108  -1024       O  
ATOM    683  N   LEU A 107     354.786  23.376 159.743  1.00 61.15           N  
ANISOU  683  N   LEU A 107     6804   7944   8488    909      3   -794       N  
ATOM    684  CA  LEU A 107     355.217  24.769 159.780  1.00 61.74           C  
ANISOU  684  CA  LEU A 107     6786   8143   8530    807     17   -719       C  
ATOM    685  C   LEU A 107     356.711  24.885 160.091  1.00 63.90           C  
ANISOU  685  C   LEU A 107     6910   8519   8849    865     -9   -694       C  
ATOM    686  O   LEU A 107     357.142  25.813 160.780  1.00 58.04           O  
ANISOU  686  O   LEU A 107     6116   7817   8121    789    -53   -618       O  
ATOM    687  CB  LEU A 107     354.405  25.549 160.819  1.00 57.64           C  
ANISOU  687  CB  LEU A 107     6362   7538   8000    687    -34   -638       C  
ATOM    688  CG  LEU A 107     352.896  25.567 160.595  1.00 54.33           C  
ANISOU  688  CG  LEU A 107     6076   7026   7542    617     -9   -647       C  
ATOM    689  CD1 LEU A 107     352.210  26.376 161.689  1.00 52.00           C  
ANISOU  689  CD1 LEU A 107     5861   6662   7235    515    -55   -566       C  
ATOM    690  CD2 LEU A 107     352.557  26.137 159.223  1.00 50.95           C  
ANISOU  690  CD2 LEU A 107     5606   6700   7053    570     74   -678       C  
ATOM    691  N   SER A 108     357.494  23.940 159.569  1.00 70.06           N  
ANISOU  691  N   SER A 108     7619   9342   9658   1004     14   -764       N  
ATOM    692  CA  SER A 108     358.930  23.872 159.832  1.00 74.51           C  
ANISOU  692  CA  SER A 108     8031  10004  10276   1082    -10   -746       C  
ATOM    693  C   SER A 108     359.620  25.195 159.554  1.00 70.70           C  
ANISOU  693  C   SER A 108     7400   9684   9780    985     21   -677       C  
ATOM    694  O   SER A 108     360.509  25.631 160.292  1.00 72.28           O  
ANISOU  694  O   SER A 108     7504   9928  10033    968    -41   -617       O  
ATOM    695  CB  SER A 108     359.583  22.783 158.971  1.00 86.62           C  
ANISOU  695  CB  SER A 108     9497  11590  11826   1249     41   -845       C  
ATOM    696  OG  SER A 108     358.862  21.563 159.019  1.00 94.48           O  
ANISOU  696  OG  SER A 108    10632  12424  12840   1332     18   -921       O  
ATOM    697  N   ARG A 109     359.200  25.827 158.471  1.00 65.92           N  
ANISOU  697  N   ARG A 109     6774   9165   9107    918    112   -681       N  
ATOM    698  CA  ARG A 109     359.846  27.037 157.992  1.00 70.82           C  
ANISOU  698  CA  ARG A 109     7246   9945   9719    828    159   -609       C  
ATOM    699  C   ARG A 109     359.071  28.305 158.335  1.00 70.79           C  
ANISOU  699  C   ARG A 109     7305   9899   9694    655    136   -529       C  
ATOM    700  O   ARG A 109     359.440  29.408 157.915  1.00 64.19           O  
ANISOU  700  O   ARG A 109     6363   9171   8856    560    172   -459       O  
ATOM    701  CB  ARG A 109     360.028  26.934 156.492  1.00 73.56           C  
ANISOU  701  CB  ARG A 109     7510  10440   9998    880    284   -653       C  
ATOM    702  CG  ARG A 109     360.733  25.654 156.082  1.00 72.31           C  
ANISOU  702  CG  ARG A 109     7299  10321   9855   1067    313   -751       C  
ATOM    703  CD  ARG A 109     361.106  25.712 154.638  1.00 72.81           C  
ANISOU  703  CD  ARG A 109     7254  10570   9842   1121    440   -786       C  
ATOM    704  NE  ARG A 109     361.867  26.925 154.355  1.00 75.07           N  
ANISOU  704  NE  ARG A 109     7369  11021  10131   1024    489   -673       N  
ATOM    705  CZ  ARG A 109     363.185  27.038 154.499  1.00 79.68           C  
ANISOU  705  CZ  ARG A 109     7767  11727  10782   1066    495   -629       C  
ATOM    706  NH1 ARG A 109     363.778  28.189 154.215  1.00 84.36           N  
ANISOU  706  NH1 ARG A 109     8206  12458  11387    958    538   -516       N  
ATOM    707  NH2 ARG A 109     363.911  26.003 154.909  1.00 75.55           N  
ANISOU  707  NH2 ARG A 109     7202  11183  10320   1216    457   -693       N  
ATOM    708  N   LEU A 110     357.993  28.139 159.094  1.00 66.46           N  
ANISOU  708  N   LEU A 110     6927   9190   9134    619     78   -537       N  
ATOM    709  CA  LEU A 110     357.242  29.275 159.600  1.00 60.15           C  
ANISOU  709  CA  LEU A 110     6199   8335   8322    473     44   -470       C  
ATOM    710  C   LEU A 110     357.131  29.174 161.112  1.00 51.24           C  
ANISOU  710  C   LEU A 110     5156   7081   7230    465    -70   -449       C  
ATOM    711  O   LEU A 110     356.032  29.059 161.657  1.00 45.05           O  
ANISOU  711  O   LEU A 110     4523   6174   6418    436    -95   -451       O  
ATOM    712  CB  LEU A 110     355.868  29.338 158.947  1.00 56.83           C  
ANISOU  712  CB  LEU A 110     5902   7860   7830    427    100   -494       C  
ATOM    713  CG  LEU A 110     355.959  29.424 157.422  1.00 58.07           C  
ANISOU  713  CG  LEU A 110     5981   8153   7929    444    209   -517       C  
ATOM    714  CD1 LEU A 110     355.734  28.062 156.826  1.00 58.85           C  
ANISOU  714  CD1 LEU A 110     6129   8231   8001    575    243   -624       C  
ATOM    715  CD2 LEU A 110     354.975  30.442 156.852  1.00 57.88           C  
ANISOU  715  CD2 LEU A 110     6008   8137   7848    324    251   -472       C  
ATOM    716  N   PRO A 111     358.284  29.205 161.792  1.00 55.10           N  
ANISOU  716  N   PRO A 111     5542   7612   7779    496   -138   -424       N  
ATOM    717  CA  PRO A 111     358.337  29.108 163.251  1.00 52.34           C  
ANISOU  717  CA  PRO A 111     5264   7169   7456    502   -256   -402       C  
ATOM    718  C   PRO A 111     357.586  30.239 163.942  1.00 45.42           C  
ANISOU  718  C   PRO A 111     4476   6229   6553    371   -302   -358       C  
ATOM    719  O   PRO A 111     356.954  30.007 164.961  1.00 44.53           O  
ANISOU  719  O   PRO A 111     4495   6009   6416    378   -364   -355       O  
ATOM    720  CB  PRO A 111     359.844  29.183 163.554  1.00 55.66           C  
ANISOU  720  CB  PRO A 111     5514   7688   7946    542   -312   -382       C  
ATOM    721  CG  PRO A 111     360.438  29.846 162.364  1.00 54.84           C  
ANISOU  721  CG  PRO A 111     5251   7730   7856    496   -224   -364       C  
ATOM    722  CD  PRO A 111     359.630  29.358 161.213  1.00 56.83           C  
ANISOU  722  CD  PRO A 111     5564   7985   8044    529   -109   -412       C  
ATOM    723  N   ASN A 112     357.651  31.446 163.405  1.00 46.94           N  
ANISOU  723  N   ASN A 112     4598   6487   6750    259   -272   -322       N  
ATOM    724  CA  ASN A 112     356.892  32.549 163.992  1.00 51.55           C  
ANISOU  724  CA  ASN A 112     5272   7001   7314    142   -314   -290       C  
ATOM    725  C   ASN A 112     355.369  32.351 163.806  1.00 46.80           C  
ANISOU  725  C   ASN A 112     4833   6306   6644    128   -260   -308       C  
ATOM    726  O   ASN A 112     354.588  32.615 164.720  1.00 41.79           O  
ANISOU  726  O   ASN A 112     4321   5576   5980     97   -309   -300       O  
ATOM    727  CB  ASN A 112     357.347  33.891 163.406  1.00 50.46           C  
ANISOU  727  CB  ASN A 112     5015   6943   7214     24   -297   -240       C  
ATOM    728  CG  ASN A 112     358.794  34.223 163.776  1.00 57.44           C  
ANISOU  728  CG  ASN A 112     5736   7906   8181     16   -370   -214       C  
ATOM    729  OD1 ASN A 112     359.655  34.380 162.908  1.00 62.58           O  
ANISOU  729  OD1 ASN A 112     6224   8677   8875     10   -315   -185       O  
ATOM    730  ND2 ASN A 112     359.066  34.301 165.073  1.00 48.35           N  
ANISOU  730  ND2 ASN A 112     4624   6697   7049     20   -495   -221       N  
ATOM    731  N   LEU A 113     354.954  31.850 162.653  1.00 43.31           N  
ANISOU  731  N   LEU A 113     4388   5895   6173    158   -162   -334       N  
ATOM    732  CA  LEU A 113     353.540  31.530 162.459  1.00 43.37           C  
ANISOU  732  CA  LEU A 113     4536   5815   6126    151   -120   -355       C  
ATOM    733  C   LEU A 113     353.098  30.435 163.436  1.00 43.99           C  
ANISOU  733  C   LEU A 113     4733   5781   6202    229   -167   -378       C  
ATOM    734  O   LEU A 113     352.002  30.509 164.010  1.00 37.65           O  
ANISOU  734  O   LEU A 113     4056   4883   5367    197   -178   -365       O  
ATOM    735  CB  LEU A 113     353.259  31.094 161.018  1.00 41.90           C  
ANISOU  735  CB  LEU A 113     4322   5691   5909    179    -19   -392       C  
ATOM    736  CG  LEU A 113     351.798  30.724 160.722  1.00 38.08           C  
ANISOU  736  CG  LEU A 113     3971   5120   5378    169     18   -419       C  
ATOM    737  CD1 LEU A 113     350.841  31.889 161.004  1.00 40.35           C  
ANISOU  737  CD1 LEU A 113     4327   5364   5642     56     11   -369       C  
ATOM    738  CD2 LEU A 113     351.632  30.259 159.296  1.00 39.89           C  
ANISOU  738  CD2 LEU A 113     4166   5420   5569    206    101   -469       C  
ATOM    739  N   PHE A 114     353.952  29.429 163.639  1.00 43.22           N  
ANISOU  739  N   PHE A 114     4590   5694   6139    335   -195   -403       N  
ATOM    740  CA  PHE A 114     353.645  28.351 164.569  1.00 39.65           C  
ANISOU  740  CA  PHE A 114     4240   5133   5692    414   -243   -409       C  
ATOM    741  C   PHE A 114     353.400  28.943 165.967  1.00 40.44           C  
ANISOU  741  C   PHE A 114     4418   5178   5771    369   -325   -359       C  
ATOM    742  O   PHE A 114     352.466  28.552 166.666  1.00 40.64           O  
ANISOU  742  O   PHE A 114     4572   5104   5767    376   -336   -341       O  
ATOM    743  CB  PHE A 114     354.781  27.317 164.587  1.00 40.60           C  
ANISOU  743  CB  PHE A 114     4281   5282   5865    538   -270   -436       C  
ATOM    744  CG  PHE A 114     354.588  26.204 165.585  1.00 40.12           C  
ANISOU  744  CG  PHE A 114     4319   5106   5819    625   -329   -426       C  
ATOM    745  CD1 PHE A 114     354.158  24.959 165.172  1.00 43.81           C  
ANISOU  745  CD1 PHE A 114     4844   5493   6310    706   -296   -467       C  
ATOM    746  CD2 PHE A 114     354.867  26.400 166.937  1.00 42.36           C  
ANISOU  746  CD2 PHE A 114     4638   5362   6096    628   -422   -374       C  
ATOM    747  CE1 PHE A 114     353.987  23.924 166.078  1.00 47.57           C  
ANISOU  747  CE1 PHE A 114     5408   5853   6812    782   -349   -442       C  
ATOM    748  CE2 PHE A 114     354.691  25.372 167.854  1.00 47.40           C  
ANISOU  748  CE2 PHE A 114     5367   5901   6742    710   -473   -347       C  
ATOM    749  CZ  PHE A 114     354.252  24.130 167.419  1.00 48.92           C  
ANISOU  749  CZ  PHE A 114     5614   6005   6969    785   -434   -375       C  
ATOM    750  N   LYS A 115     354.221  29.919 166.342  1.00 41.32           N  
ANISOU  750  N   LYS A 115     4447   5356   5896    321   -381   -337       N  
ATOM    751  CA  LYS A 115     354.116  30.574 167.645  1.00 42.20           C  
ANISOU  751  CA  LYS A 115     4624   5429   5981    283   -471   -306       C  
ATOM    752  C   LYS A 115     352.856  31.456 167.740  1.00 35.86           C  
ANISOU  752  C   LYS A 115     3925   4572   5126    190   -440   -294       C  
ATOM    753  O   LYS A 115     352.200  31.525 168.781  1.00 38.20           O  
ANISOU  753  O   LYS A 115     4338   4803   5374    191   -480   -277       O  
ATOM    754  CB  LYS A 115     355.381  31.403 167.903  1.00 51.65           C  
ANISOU  754  CB  LYS A 115     5693   6711   7222    249   -547   -298       C  
ATOM    755  CG  LYS A 115     355.411  32.147 169.224  1.00 63.63           C  
ANISOU  755  CG  LYS A 115     7269   8198   8711    213   -657   -284       C  
ATOM    756  CD  LYS A 115     355.726  31.248 170.415  1.00 77.10           C  
ANISOU  756  CD  LYS A 115     9032   9872  10392    315   -743   -274       C  
ATOM    757  CE  LYS A 115     355.870  32.082 171.696  1.00 82.35           C  
ANISOU  757  CE  LYS A 115     9745  10528  11015    282   -862   -272       C  
ATOM    758  NZ  LYS A 115     356.223  31.288 172.916  1.00 84.69           N  
ANISOU  758  NZ  LYS A 115    10098  10809  11271    384   -956   -254       N  
ATOM    759  N   LEU A 116     352.523  32.128 166.653  1.00 35.54           N  
ANISOU  759  N   LEU A 116     3844   4569   5093    117   -368   -298       N  
ATOM    760  CA  LEU A 116     351.292  32.918 166.616  1.00 36.43           C  
ANISOU  760  CA  LEU A 116     4047   4630   5164     39   -334   -286       C  
ATOM    761  C   LEU A 116     350.063  32.025 166.860  1.00 37.23           C  
ANISOU  761  C   LEU A 116     4278   4643   5224     80   -294   -287       C  
ATOM    762  O   LEU A 116     349.182  32.360 167.642  1.00 34.97           O  
ANISOU  762  O   LEU A 116     4096   4298   4896     57   -306   -269       O  
ATOM    763  CB  LEU A 116     351.171  33.647 165.278  1.00 36.61           C  
ANISOU  763  CB  LEU A 116     3997   4712   5202    -34   -259   -282       C  
ATOM    764  CG  LEU A 116     349.903  34.461 165.062  1.00 39.01           C  
ANISOU  764  CG  LEU A 116     4381   4968   5471   -109   -219   -267       C  
ATOM    765  CD1 LEU A 116     349.857  35.571 166.112  1.00 36.88           C  
ANISOU  765  CD1 LEU A 116     4155   4659   5199   -164   -295   -253       C  
ATOM    766  CD2 LEU A 116     349.826  35.013 163.640  1.00 37.98           C  
ANISOU  766  CD2 LEU A 116     4176   4906   5350   -166   -144   -255       C  
ATOM    767  N   ARG A 117     350.022  30.872 166.216  1.00 36.43           N  
ANISOU  767  N   ARG A 117     4168   4534   5141    143   -247   -309       N  
ATOM    768  CA  ARG A 117     348.887  29.984 166.383  1.00 35.10           C  
ANISOU  768  CA  ARG A 117     4108   4273   4953    172   -214   -305       C  
ATOM    769  C   ARG A 117     348.864  29.490 167.816  1.00 34.31           C  
ANISOU  769  C   ARG A 117     4091   4111   4835    224   -277   -269       C  
ATOM    770  O   ARG A 117     347.811  29.418 168.432  1.00 37.05           O  
ANISOU  770  O   ARG A 117     4541   4391   5146    210   -264   -237       O  
ATOM    771  CB  ARG A 117     348.948  28.813 165.398  1.00 33.84           C  
ANISOU  771  CB  ARG A 117     3921   4107   4830    234   -167   -349       C  
ATOM    772  CG  ARG A 117     347.858  27.770 165.603  1.00 35.38           C  
ANISOU  772  CG  ARG A 117     4222   4191   5030    262   -146   -344       C  
ATOM    773  CD  ARG A 117     347.987  26.609 164.622  1.00 37.85           C  
ANISOU  773  CD  ARG A 117     4509   4485   5387    326   -116   -404       C  
ATOM    774  NE  ARG A 117     349.201  25.856 164.886  1.00 35.28           N  
ANISOU  774  NE  ARG A 117     4131   4172   5103    424   -159   -420       N  
ATOM    775  CZ  ARG A 117     349.643  24.822 164.181  1.00 40.03           C  
ANISOU  775  CZ  ARG A 117     4698   4764   5750    508   -147   -481       C  
ATOM    776  NH1 ARG A 117     348.969  24.375 163.132  1.00 41.65           N  
ANISOU  776  NH1 ARG A 117     4920   4945   5960    504    -97   -541       N  
ATOM    777  NH2 ARG A 117     350.776  24.233 164.543  1.00 38.16           N  
ANISOU  777  NH2 ARG A 117     4407   4539   5551    601   -192   -487       N  
ATOM    778  N   GLN A 118     350.033  29.161 168.351  1.00 34.31           N  
ANISOU  778  N   GLN A 118     4040   4142   4856    286   -345   -268       N  
ATOM    779  CA  GLN A 118     350.121  28.671 169.716  1.00 32.47           C  
ANISOU  779  CA  GLN A 118     3881   3862   4595    345   -413   -226       C  
ATOM    780  C   GLN A 118     349.550  29.672 170.718  1.00 30.48           C  
ANISOU  780  C   GLN A 118     3707   3603   4270    293   -445   -199       C  
ATOM    781  O   GLN A 118     348.785  29.304 171.602  1.00 37.09           O  
ANISOU  781  O   GLN A 118     4651   4383   5058    318   -445   -157       O  
ATOM    782  CB  GLN A 118     351.591  28.364 170.075  1.00 41.00           C  
ANISOU  782  CB  GLN A 118     4872   4995   5709    415   -493   -232       C  
ATOM    783  CG  GLN A 118     351.767  27.684 171.397  1.00 50.09           C  
ANISOU  783  CG  GLN A 118     6095   6104   6830    494   -567   -185       C  
ATOM    784  CD  GLN A 118     353.222  27.640 171.858  1.00 61.91           C  
ANISOU  784  CD  GLN A 118     7499   7669   8354    553   -665   -189       C  
ATOM    785  OE1 GLN A 118     354.155  27.816 171.071  1.00 61.83           O  
ANISOU  785  OE1 GLN A 118     7358   7729   8404    552   -665   -227       O  
ATOM    786  NE2 GLN A 118     353.413  27.409 173.146  1.00 66.17           N  
ANISOU  786  NE2 GLN A 118     8102   8194   8845    607   -750   -145       N  
ATOM    787  N   ILE A 119     349.908  30.940 170.585  1.00 32.68           N  
ANISOU  787  N   ILE A 119     3934   3938   4545    223   -470   -223       N  
ATOM    788  CA  ILE A 119     349.470  31.916 171.574  1.00 30.32           C  
ANISOU  788  CA  ILE A 119     3710   3630   4180    186   -514   -214       C  
ATOM    789  C   ILE A 119     347.990  32.254 171.400  1.00 33.98           C  
ANISOU  789  C   ILE A 119     4262   4044   4606    139   -434   -202       C  
ATOM    790  O   ILE A 119     347.289  32.448 172.384  1.00 34.43           O  
ANISOU  790  O   ILE A 119     4418   4071   4592    151   -444   -180       O  
ATOM    791  CB  ILE A 119     350.340  33.195 171.545  1.00 32.75           C  
ANISOU  791  CB  ILE A 119     3936   3996   4512    124   -582   -247       C  
ATOM    792  CG1 ILE A 119     350.212  33.965 170.230  1.00 40.49           C  
ANISOU  792  CG1 ILE A 119     4839   5002   5545     37   -516   -262       C  
ATOM    793  CG2 ILE A 119     351.802  32.823 171.858  1.00 37.50           C  
ANISOU  793  CG2 ILE A 119     4443   4652   5153    175   -671   -253       C  
ATOM    794  CD1 ILE A 119     350.957  35.318 170.235  1.00 43.66           C  
ANISOU  794  CD1 ILE A 119     5165   5441   5983    -41   -583   -279       C  
ATOM    795  N   LEU A 120     347.502  32.285 170.162  1.00 33.60           N  
ANISOU  795  N   LEU A 120     4175   3993   4597     93   -353   -214       N  
ATOM    796  CA  LEU A 120     346.093  32.604 169.931  1.00 32.32           C  
ANISOU  796  CA  LEU A 120     4083   3789   4408     49   -282   -201       C  
ATOM    797  C   LEU A 120     345.175  31.504 170.470  1.00 30.97           C  
ANISOU  797  C   LEU A 120     4002   3552   4212     98   -245   -159       C  
ATOM    798  O   LEU A 120     344.062  31.798 170.921  1.00 30.59           O  
ANISOU  798  O   LEU A 120     4031   3472   4120     80   -209   -133       O  
ATOM    799  CB  LEU A 120     345.836  32.833 168.451  1.00 32.23           C  
ANISOU  799  CB  LEU A 120     4006   3799   4441     -6   -214   -222       C  
ATOM    800  CG  LEU A 120     346.367  34.150 167.881  1.00 30.02           C  
ANISOU  800  CG  LEU A 120     3649   3574   4182    -78   -230   -239       C  
ATOM    801  CD1 LEU A 120     346.179  34.161 166.365  1.00 32.57           C  
ANISOU  801  CD1 LEU A 120     3905   3933   4536   -115   -158   -248       C  
ATOM    802  CD2 LEU A 120     345.730  35.375 168.542  1.00 29.39           C  
ANISOU  802  CD2 LEU A 120     3633   3467   4068   -126   -251   -233       C  
ATOM    803  N   TYR A 121     345.635  30.251 170.458  1.00 29.02           N  
ANISOU  803  N   TYR A 121     3744   3283   4000    163   -254   -148       N  
ATOM    804  CA  TYR A 121     344.812  29.166 170.970  1.00 28.68           C  
ANISOU  804  CA  TYR A 121     3781   3164   3950    203   -223    -95       C  
ATOM    805  C   TYR A 121     345.243  28.714 172.355  1.00 33.26           C  
ANISOU  805  C   TYR A 121     4418   3736   4483    275   -285    -44       C  
ATOM    806  O   TYR A 121     344.748  27.708 172.882  1.00 32.63           O  
ANISOU  806  O   TYR A 121     4400   3594   4403    318   -268     18       O  
ATOM    807  CB  TYR A 121     344.817  28.008 169.983  1.00 29.94           C  
ANISOU  807  CB  TYR A 121     3906   3281   4190    226   -189   -114       C  
ATOM    808  CG  TYR A 121     343.988  28.313 168.736  1.00 28.79           C  
ANISOU  808  CG  TYR A 121     3735   3135   4070    158   -121   -152       C  
ATOM    809  CD1 TYR A 121     344.563  28.932 167.632  1.00 32.72           C  
ANISOU  809  CD1 TYR A 121     4145   3703   4583    126   -112   -210       C  
ATOM    810  CD2 TYR A 121     342.632  28.015 168.682  1.00 29.16           C  
ANISOU  810  CD2 TYR A 121     3839   3118   4120    125    -66   -120       C  
ATOM    811  CE1 TYR A 121     343.809  29.213 166.485  1.00 32.25           C  
ANISOU  811  CE1 TYR A 121     4065   3653   4535     70    -54   -238       C  
ATOM    812  CE2 TYR A 121     341.884  28.291 167.566  1.00 27.52           C  
ANISOU  812  CE2 TYR A 121     3606   2916   3933     67    -16   -155       C  
ATOM    813  CZ  TYR A 121     342.477  28.895 166.467  1.00 29.11           C  
ANISOU  813  CZ  TYR A 121     3730   3192   4141     43    -12   -215       C  
ATOM    814  OH  TYR A 121     341.744  29.160 165.325  1.00 30.62           O  
ANISOU  814  OH  TYR A 121     3897   3398   4341     -9     34   -245       O  
ATOM    815  N   SER A 122     346.128  29.489 172.971  1.00 31.44           N  
ANISOU  815  N   SER A 122     4168   3568   4211    285   -361    -65       N  
ATOM    816  CA  SER A 122     346.557  29.193 174.334  1.00 34.36           C  
ANISOU  816  CA  SER A 122     4595   3946   4515    356   -432    -21       C  
ATOM    817  C   SER A 122     345.368  29.308 175.288  1.00 35.37           C  
ANISOU  817  C   SER A 122     4837   4051   4553    360   -393     37       C  
ATOM    818  O   SER A 122     344.427  30.058 175.040  1.00 32.47           O  
ANISOU  818  O   SER A 122     4492   3680   4164    302   -335     24       O  
ATOM    819  CB  SER A 122     347.677  30.148 174.775  1.00 35.40           C  
ANISOU  819  CB  SER A 122     4679   4151   4620    354   -532    -68       C  
ATOM    820  OG  SER A 122     347.176  31.463 174.995  1.00 33.81           O  
ANISOU  820  OG  SER A 122     4510   3971   4365    293   -532   -101       O  
ATOM    821  N   LYS A 123     345.416  28.575 176.388  1.00 31.51           N  
ANISOU  821  N   LYS A 123     4415   3551   4008    435   -422    108       N  
ATOM    822  CA  LYS A 123     344.383  28.680 177.410  1.00 36.18           C  
ANISOU  822  CA  LYS A 123     5111   4141   4496    451   -383    174       C  
ATOM    823  C   LYS A 123     344.298  30.100 177.953  1.00 36.43           C  
ANISOU  823  C   LYS A 123     5173   4237   4432    430   -414    117       C  
ATOM    824  O   LYS A 123     343.222  30.564 178.298  1.00 34.53           O  
ANISOU  824  O   LYS A 123     4994   3999   4128    415   -351    136       O  
ATOM    825  CB  LYS A 123     344.661  27.725 178.562  1.00 41.41           C  
ANISOU  825  CB  LYS A 123     5836   4799   5099    543   -423    267       C  
ATOM    826  CG  LYS A 123     343.682  27.829 179.735  1.00 47.16           C  
ANISOU  826  CG  LYS A 123     6672   5550   5698    574   -379    347       C  
ATOM    827  CD  LYS A 123     342.418  27.035 179.493  1.00 49.28           C  
ANISOU  827  CD  LYS A 123     6967   5745   6011    548   -264    438       C  
ATOM    828  CE  LYS A 123     341.428  27.170 180.642  1.00 62.11           C  
ANISOU  828  CE  LYS A 123     8687   7408   7505    580   -207    528       C  
ATOM    829  NZ  LYS A 123     342.092  27.083 181.970  1.00 76.84           N  
ANISOU  829  NZ  LYS A 123    10617   9342   9237    674   -284    573       N  
ATOM    830  N   GLN A 124     345.444  30.770 178.068  1.00 35.35           N  
ANISOU  830  N   GLN A 124     4990   4150   4291    432   -517     48       N  
ATOM    831  CA  GLN A 124     345.474  32.136 178.605  1.00 36.35           C  
ANISOU  831  CA  GLN A 124     5146   4324   4341    412   -568    -20       C  
ATOM    832  C   GLN A 124     344.677  33.084 177.718  1.00 36.85           C  
ANISOU  832  C   GLN A 124     5188   4365   4448    326   -497    -67       C  
ATOM    833  O   GLN A 124     343.839  33.863 178.189  1.00 34.30           O  
ANISOU  833  O   GLN A 124     4933   4048   4051    321   -469    -82       O  
ATOM    834  CB  GLN A 124     346.910  32.648 178.728  1.00 38.26           C  
ANISOU  834  CB  GLN A 124     5322   4612   4605    413   -699    -87       C  
ATOM    835  CG  GLN A 124     347.753  31.922 179.766  1.00 46.15           C  
ANISOU  835  CG  GLN A 124     6344   5647   5543    506   -794    -49       C  
ATOM    836  CD  GLN A 124     348.500  30.712 179.192  1.00 56.68           C  
ANISOU  836  CD  GLN A 124     7600   6960   6977    538   -798     -7       C  
ATOM    837  OE1 GLN A 124     348.000  30.001 178.321  1.00 45.21           O  
ANISOU  837  OE1 GLN A 124     6124   5452   5603    518   -704     25       O  
ATOM    838  NE2 GLN A 124     349.720  30.495 179.673  1.00 57.31           N  
ANISOU  838  NE2 GLN A 124     7636   7083   7057    591   -914    -15       N  
ATOM    839  N   TYR A 125     344.931  33.026 176.423  1.00 34.63           N  
ANISOU  839  N   TYR A 125     4813   4062   4282    266   -468    -90       N  
ATOM    840  CA  TYR A 125     344.220  33.931 175.519  1.00 35.86           C  
ANISOU  840  CA  TYR A 125     4944   4201   4479    186   -407   -127       C  
ATOM    841  C   TYR A 125     342.743  33.558 175.390  1.00 30.33           C  
ANISOU  841  C   TYR A 125     4299   3462   3761    180   -294    -74       C  
ATOM    842  O   TYR A 125     341.872  34.444 175.331  1.00 34.63           O  
ANISOU  842  O   TYR A 125     4874   4003   4283    147   -252    -92       O  
ATOM    843  CB  TYR A 125     344.864  33.964 174.142  1.00 31.81           C  
ANISOU  843  CB  TYR A 125     4317   3690   4079    127   -400   -157       C  
ATOM    844  CG  TYR A 125     344.261  35.050 173.303  1.00 32.94           C  
ANISOU  844  CG  TYR A 125     4436   3825   4255     48   -356   -189       C  
ATOM    845  CD1 TYR A 125     343.310  34.761 172.340  1.00 30.97           C  
ANISOU  845  CD1 TYR A 125     4175   3548   4043     13   -260   -167       C  
ATOM    846  CD2 TYR A 125     344.626  36.386 173.502  1.00 33.15           C  
ANISOU  846  CD2 TYR A 125     4455   3864   4278      7   -418   -239       C  
ATOM    847  CE1 TYR A 125     342.739  35.784 171.572  1.00 31.44           C  
ANISOU  847  CE1 TYR A 125     4214   3603   4129    -54   -223   -188       C  
ATOM    848  CE2 TYR A 125     344.081  37.381 172.758  1.00 33.26           C  
ANISOU  848  CE2 TYR A 125     4449   3860   4328    -62   -381   -257       C  
ATOM    849  CZ  TYR A 125     343.126  37.076 171.793  1.00 34.33           C  
ANISOU  849  CZ  TYR A 125     4573   3977   4492    -89   -281   -227       C  
ATOM    850  OH  TYR A 125     342.578  38.093 171.054  1.00 34.41           O  
ANISOU  850  OH  TYR A 125     4565   3973   4535   -152   -250   -238       O  
ATOM    851  N   ARG A 126     342.448  32.267 175.355  1.00 30.86           N  
ANISOU  851  N   ARG A 126     4377   3498   3850    213   -249     -8       N  
ATOM    852  CA  ARG A 126     341.066  31.835 175.207  1.00 34.62           C  
ANISOU  852  CA  ARG A 126     4891   3934   4328    199   -147     49       C  
ATOM    853  C   ARG A 126     340.242  32.238 176.427  1.00 31.97           C  
ANISOU  853  C   ARG A 126     4647   3621   3876    238   -121     87       C  
ATOM    854  O   ARG A 126     339.057  32.564 176.279  1.00 35.37           O  
ANISOU  854  O   ARG A 126     5097   4042   4300    211    -41    105       O  
ATOM    855  CB  ARG A 126     340.964  30.327 174.961  1.00 34.26           C  
ANISOU  855  CB  ARG A 126     4837   3834   4344    222   -115    113       C  
ATOM    856  CG  ARG A 126     341.434  29.895 173.590  1.00 29.44           C  
ANISOU  856  CG  ARG A 126     4141   3199   3846    186   -114     67       C  
ATOM    857  CD  ARG A 126     341.288  28.402 173.385  1.00 30.25           C  
ANISOU  857  CD  ARG A 126     4247   3231   4017    214    -91    118       C  
ATOM    858  NE  ARG A 126     342.269  27.579 174.085  1.00 36.60           N  
ANISOU  858  NE  ARG A 126     5063   4027   4816    291   -156    150       N  
ATOM    859  CZ  ARG A 126     342.031  26.835 175.162  1.00 36.85           C  
ANISOU  859  CZ  ARG A 126     5163   4029   4807    346   -158    243       C  
ATOM    860  NH1 ARG A 126     340.827  26.820 175.741  1.00 32.65           N  
ANISOU  860  NH1 ARG A 126     4694   3481   4229    332    -90    317       N  
ATOM    861  NH2 ARG A 126     343.022  26.109 175.681  1.00 35.71           N  
ANISOU  861  NH2 ARG A 126     5021   3879   4667    419   -226    269       N  
ATOM    862  N   ASP A 127     340.849  32.215 177.614  1.00 36.39           N  
ANISOU  862  N   ASP A 127     5262   4221   4342    307   -187     97       N  
ATOM    863  CA  ASP A 127     340.160  32.660 178.826  1.00 35.51           C  
ANISOU  863  CA  ASP A 127     5244   4152   4098    359   -166    123       C  
ATOM    864  C   ASP A 127     339.760  34.147 178.692  1.00 40.19           C  
ANISOU  864  C   ASP A 127     5845   4761   4665    325   -166     36       C  
ATOM    865  O   ASP A 127     338.616  34.543 178.965  1.00 40.89           O  
ANISOU  865  O   ASP A 127     5976   4858   4703    333    -88     54       O  
ATOM    866  CB  ASP A 127     341.043  32.471 180.068  1.00 40.10           C  
ANISOU  866  CB  ASP A 127     5881   4784   4572    442   -259    133       C  
ATOM    867  CG  ASP A 127     341.083  31.032 180.563  1.00 48.68           C  
ANISOU  867  CG  ASP A 127     6993   5855   5649    498   -241    250       C  
ATOM    868  OD1 ASP A 127     342.000  30.718 181.362  1.00 48.60           O  
ANISOU  868  OD1 ASP A 127     7008   5881   5576    564   -330    264       O  
ATOM    869  OD2 ASP A 127     340.195  30.238 180.182  1.00 42.27           O  
ANISOU  869  OD2 ASP A 127     6174   4992   4894    476   -144    332       O  
ATOM    870  N   PHE A 128     340.708  34.962 178.251  1.00 38.05           N  
ANISOU  870  N   PHE A 128     5526   4493   4439    287   -253    -54       N  
ATOM    871  CA  PHE A 128     340.449  36.380 178.003  1.00 36.69           C  
ANISOU  871  CA  PHE A 128     5353   4316   4270    247   -265   -136       C  
ATOM    872  C   PHE A 128     339.368  36.582 176.928  1.00 34.75           C  
ANISOU  872  C   PHE A 128     5070   4033   4102    185   -163   -119       C  
ATOM    873  O   PHE A 128     338.364  37.252 177.138  1.00 37.46           O  
ANISOU  873  O   PHE A 128     5454   4375   4405    192   -109   -127       O  
ATOM    874  CB  PHE A 128     341.752  37.073 177.588  1.00 34.40           C  
ANISOU  874  CB  PHE A 128     5000   4026   4046    202   -377   -215       C  
ATOM    875  CG  PHE A 128     341.545  38.267 176.717  1.00 37.11           C  
ANISOU  875  CG  PHE A 128     5301   4337   4463    126   -373   -272       C  
ATOM    876  CD1 PHE A 128     341.020  39.431 177.243  1.00 32.56           C  
ANISOU  876  CD1 PHE A 128     4787   3750   3835    136   -387   -329       C  
ATOM    877  CD2 PHE A 128     341.842  38.217 175.359  1.00 38.08           C  
ANISOU  877  CD2 PHE A 128     5324   4439   4704     50   -350   -265       C  
ATOM    878  CE1 PHE A 128     340.805  40.529 176.433  1.00 35.10           C  
ANISOU  878  CE1 PHE A 128     5072   4029   4235     68   -385   -371       C  
ATOM    879  CE2 PHE A 128     341.636  39.321 174.550  1.00 31.70           C  
ANISOU  879  CE2 PHE A 128     4479   3604   3962    -20   -344   -300       C  
ATOM    880  CZ  PHE A 128     341.123  40.463 175.083  1.00 31.78           C  
ANISOU  880  CZ  PHE A 128     4551   3591   3933    -13   -363   -348       C  
ATOM    881  N   PHE A 129     339.577  35.967 175.781  1.00 33.62           N  
ANISOU  881  N   PHE A 129     4847   3863   4064    131   -139    -98       N  
ATOM    882  CA  PHE A 129     338.751  36.193 174.612  1.00 34.15           C  
ANISOU  882  CA  PHE A 129     4865   3901   4208     67    -65    -93       C  
ATOM    883  C   PHE A 129     337.327  35.658 174.788  1.00 37.40           C  
ANISOU  883  C   PHE A 129     5312   4301   4598     83     39    -24       C  
ATOM    884  O   PHE A 129     336.353  36.309 174.399  1.00 38.19           O  
ANISOU  884  O   PHE A 129     5407   4392   4711     56     94    -29       O  
ATOM    885  CB  PHE A 129     339.433  35.541 173.402  1.00 38.45           C  
ANISOU  885  CB  PHE A 129     5322   4434   4854     21    -72    -94       C  
ATOM    886  CG  PHE A 129     339.043  36.136 172.066  1.00 29.89           C  
ANISOU  886  CG  PHE A 129     4174   3339   3843    -52    -35   -115       C  
ATOM    887  CD1 PHE A 129     339.251  37.481 171.802  1.00 31.60           C  
ANISOU  887  CD1 PHE A 129     4374   3560   4073    -92    -70   -162       C  
ATOM    888  CD2 PHE A 129     338.530  35.342 171.085  1.00 35.64           C  
ANISOU  888  CD2 PHE A 129     4861   4050   4629    -80     24    -88       C  
ATOM    889  CE1 PHE A 129     338.918  38.020 170.576  1.00 38.39           C  
ANISOU  889  CE1 PHE A 129     5178   4414   4996   -155    -37   -167       C  
ATOM    890  CE2 PHE A 129     338.195  35.864 169.850  1.00 36.31           C  
ANISOU  890  CE2 PHE A 129     4890   4138   4769   -140     53   -105       C  
ATOM    891  CZ  PHE A 129     338.380  37.204 169.598  1.00 36.73           C  
ANISOU  891  CZ  PHE A 129     4927   4202   4827   -176     26   -138       C  
ATOM    892  N   GLY A 130     337.192  34.472 175.370  1.00 34.30           N  
ANISOU  892  N   GLY A 130     4948   3905   4179    125     65     48       N  
ATOM    893  CA  GLY A 130     335.873  33.921 175.627  1.00 34.56           C  
ANISOU  893  CA  GLY A 130     5005   3928   4198    135    163    128       C  
ATOM    894  C   GLY A 130     335.148  34.780 176.656  1.00 35.54           C  
ANISOU  894  C   GLY A 130     5197   4095   4212    186    195    127       C  
ATOM    895  O   GLY A 130     333.931  34.927 176.599  1.00 42.65           O  
ANISOU  895  O   GLY A 130     6096   4998   5113    179    282    164       O  
ATOM    896  N   TYR A 131     335.903  35.350 177.591  1.00 36.97           N  
ANISOU  896  N   TYR A 131     5434   4314   4298    240    123     79       N  
ATOM    897  CA  TYR A 131     335.319  36.218 178.607  1.00 39.58           C  
ANISOU  897  CA  TYR A 131     5838   4690   4509    303    142     56       C  
ATOM    898  C   TYR A 131     334.718  37.482 177.964  1.00 39.53           C  
ANISOU  898  C   TYR A 131     5811   4664   4544    266    160    -14       C  
ATOM    899  O   TYR A 131     333.570  37.813 178.218  1.00 38.35           O  
ANISOU  899  O   TYR A 131     5681   4532   4358    293    243      8       O  
ATOM    900  CB  TYR A 131     336.355  36.608 179.673  1.00 42.70           C  
ANISOU  900  CB  TYR A 131     6300   5128   4797    368     37     -2       C  
ATOM    901  CG  TYR A 131     335.853  37.684 180.615  1.00 42.37           C  
ANISOU  901  CG  TYR A 131     6337   5129   4632    436     39    -62       C  
ATOM    902  CD1 TYR A 131     334.808  37.426 181.493  1.00 46.40           C  
ANISOU  902  CD1 TYR A 131     6904   5694   5031    509    137      5       C  
ATOM    903  CD2 TYR A 131     336.396  38.965 180.604  1.00 45.89           C  
ANISOU  903  CD2 TYR A 131     6797   5559   5078    428    -53   -185       C  
ATOM    904  CE1 TYR A 131     334.325  38.409 182.345  1.00 48.42           C  
ANISOU  904  CE1 TYR A 131     7234   5997   5166    585    145    -59       C  
ATOM    905  CE2 TYR A 131     335.922  39.960 181.462  1.00 43.83           C  
ANISOU  905  CE2 TYR A 131     6616   5328   4708    499    -57   -256       C  
ATOM    906  CZ  TYR A 131     334.883  39.673 182.325  1.00 48.62           C  
ANISOU  906  CZ  TYR A 131     7282   5998   5193    583     45   -197       C  
ATOM    907  OH  TYR A 131     334.399  40.654 183.172  1.00 48.76           O  
ANISOU  907  OH  TYR A 131     7380   6053   5092    668     47   -277       O  
ATOM    908  N   VAL A 132     335.476  38.184 177.129  1.00 36.43           N  
ANISOU  908  N   VAL A 132     5372   4237   4232    206     87    -90       N  
ATOM    909  CA  VAL A 132     334.993  39.471 176.621  1.00 37.62           C  
ANISOU  909  CA  VAL A 132     5512   4363   4420    178     91   -151       C  
ATOM    910  C   VAL A 132     333.906  39.320 175.547  1.00 37.28           C  
ANISOU  910  C   VAL A 132     5407   4296   4463    125    183   -102       C  
ATOM    911  O   VAL A 132     333.073  40.216 175.385  1.00 37.07           O  
ANISOU  911  O   VAL A 132     5384   4259   4443    129    219   -124       O  
ATOM    912  CB  VAL A 132     336.163  40.342 176.080  1.00 36.01           C  
ANISOU  912  CB  VAL A 132     5275   4127   4281    124    -19   -234       C  
ATOM    913  CG1 VAL A 132     337.176  40.623 177.196  1.00 34.72           C  
ANISOU  913  CG1 VAL A 132     5171   3987   4036    176   -124   -295       C  
ATOM    914  CG2 VAL A 132     336.858  39.692 174.880  1.00 36.55           C  
ANISOU  914  CG2 VAL A 132     5251   4180   4457     49    -31   -206       C  
ATOM    915  N   THR A 133     333.889  38.190 174.834  1.00 30.89           N  
ANISOU  915  N   THR A 133     4542   3477   3719     82    216    -40       N  
ATOM    916  CA  THR A 133     332.869  37.928 173.828  1.00 35.85           C  
ANISOU  916  CA  THR A 133     5110   4086   4426     32    291      3       C  
ATOM    917  C   THR A 133     331.656  37.183 174.394  1.00 35.49           C  
ANISOU  917  C   THR A 133     5078   4057   4349     65    388     88       C  
ATOM    918  O   THR A 133     330.693  36.937 173.675  1.00 41.02           O  
ANISOU  918  O   THR A 133     5726   4744   5115     26    449    128       O  
ATOM    919  CB  THR A 133     333.427  37.096 172.642  1.00 33.24           C  
ANISOU  919  CB  THR A 133     4708   3732   4191    -34    271     13       C  
ATOM    920  OG1 THR A 133     333.927  35.845 173.127  1.00 38.12           O  
ANISOU  920  OG1 THR A 133     5341   4348   4795     -8    263     55       O  
ATOM    921  CG2 THR A 133     334.542  37.835 171.903  1.00 33.51           C  
ANISOU  921  CG2 THR A 133     4706   3761   4266    -75    193    -54       C  
ATOM    922  N   LYS A 134     331.709  36.814 175.670  1.00 35.76           N  
ANISOU  922  N   LYS A 134     5178   4125   4284    136    401    122       N  
ATOM    923  CA  LYS A 134     330.644  36.009 176.284  1.00 36.90           C  
ANISOU  923  CA  LYS A 134     5330   4292   4398    166    499    225       C  
ATOM    924  C   LYS A 134     330.318  34.773 175.441  1.00 42.89           C  
ANISOU  924  C   LYS A 134     6023   5005   5269     99    531    296       C  
ATOM    925  O   LYS A 134     329.158  34.426 175.240  1.00 40.07           O  
ANISOU  925  O   LYS A 134     5625   4644   4955     77    611    362       O  
ATOM    926  CB  LYS A 134     329.390  36.850 176.486  1.00 43.69           C  
ANISOU  926  CB  LYS A 134     6188   5182   5228    195    577    228       C  
ATOM    927  CG  LYS A 134     329.608  38.014 177.411  1.00 50.77           C  
ANISOU  927  CG  LYS A 134     7162   6118   6010    276    548    150       C  
ATOM    928  CD  LYS A 134     328.511  39.059 177.325  1.00 55.30           C  
ANISOU  928  CD  LYS A 134     7726   6706   6581    302    608    123       C  
ATOM    929  CE  LYS A 134     327.194  38.563 177.880  1.00 61.12           C  
ANISOU  929  CE  LYS A 134     8446   7496   7282    344    735    223       C  
ATOM    930  NZ  LYS A 134     326.166  39.646 177.791  1.00 68.18           N  
ANISOU  930  NZ  LYS A 134     9323   8406   8175    382    789    188       N  
ATOM    931  N   ALA A 135     331.351  34.105 174.945  1.00 40.60           N  
ANISOU  931  N   ALA A 135     5717   4678   5031     69    463    277       N  
ATOM    932  CA  ALA A 135     331.145  33.021 173.996  1.00 45.76           C  
ANISOU  932  CA  ALA A 135     6310   5277   5799      7    476    314       C  
ATOM    933  C   ALA A 135     331.048  31.653 174.660  1.00 43.29           C  
ANISOU  933  C   ALA A 135     6017   4937   5493     26    503    416       C  
ATOM    934  O   ALA A 135     330.642  30.697 174.026  1.00 50.62           O  
ANISOU  934  O   ALA A 135     6902   5810   6523    -23    522    457       O  
ATOM    935  CB  ALA A 135     332.256  33.010 172.984  1.00 47.10           C  
ANISOU  935  CB  ALA A 135     6445   5423   6029    -31    397    237       C  
ATOM    936  N   GLY A 136     331.450  31.557 175.919  1.00 42.79           N  
ANISOU  936  N   GLY A 136     6023   4911   5325     98    498    455       N  
ATOM    937  CA  GLY A 136     331.564  30.263 176.568  1.00 50.92           C  
ANISOU  937  CA  GLY A 136     7077   5912   6359    122    510    559       C  
ATOM    938  C   GLY A 136     332.922  29.658 176.287  1.00 47.57           C  
ANISOU  938  C   GLY A 136     6655   5447   5971    128    417    519       C  
ATOM    939  O   GLY A 136     333.837  30.362 175.857  1.00 46.69           O  
ANISOU  939  O   GLY A 136     6535   5354   5852    127    346    416       O  
ATOM    940  N   LYS A 137     333.046  28.353 176.507  1.00 42.08           N  
ANISOU  940  N   LYS A 137     5967   4695   5327    135    417    605       N  
ATOM    941  CA  LYS A 137     334.310  27.663 176.339  1.00 37.64           C  
ANISOU  941  CA  LYS A 137     5408   4093   4802    158    332    578       C  
ATOM    942  C   LYS A 137     334.701  27.569 174.876  1.00 35.88           C  
ANISOU  942  C   LYS A 137     5116   3821   4696    101    294    481       C  
ATOM    943  O   LYS A 137     333.849  27.427 173.982  1.00 33.87           O  
ANISOU  943  O   LYS A 137     4815   3527   4528     36    335    473       O  
ATOM    944  CB  LYS A 137     334.236  26.260 176.970  1.00 42.47           C  
ANISOU  944  CB  LYS A 137     6048   4641   5448    185    346    707       C  
ATOM    945  CG  LYS A 137     333.897  26.283 178.492  1.00 42.47           C  
ANISOU  945  CG  LYS A 137     6120   4706   5312    253    390    822       C  
ATOM    946  CD  LYS A 137     333.955  24.881 179.108  1.00 49.60           C  
ANISOU  946  CD  LYS A 137     7051   5542   6251    281    396    965       C  
ATOM    947  CE  LYS A 137     333.500  24.883 180.589  1.00 45.32           C  
ANISOU  947  CE  LYS A 137     6578   5079   5562    348    455   1099       C  
ATOM    948  NZ  LYS A 137     333.943  23.635 181.291  1.00 55.71           N  
ANISOU  948  NZ  LYS A 137     7933   6342   6890    395    431   1233       N  
ATOM    949  N   LEU A 138     336.002  27.626 174.641  1.00 30.85           N  
ANISOU  949  N   LEU A 138     4469   3194   4059    128    213    409       N  
ATOM    950  CA  LEU A 138     336.562  27.647 173.297  1.00 28.36           C  
ANISOU  950  CA  LEU A 138     4088   2859   3830     89    176    310       C  
ATOM    951  C   LEU A 138     337.642  26.589 173.181  1.00 36.84           C  
ANISOU  951  C   LEU A 138     5152   3886   4959    132    116    304       C  
ATOM    952  O   LEU A 138     338.464  26.422 174.100  1.00 34.02           O  
ANISOU  952  O   LEU A 138     4831   3550   4546    197     68    333       O  
ATOM    953  CB  LEU A 138     337.157  29.002 172.970  1.00 28.94           C  
ANISOU  953  CB  LEU A 138     4137   3007   3852     77    141    217       C  
ATOM    954  CG  LEU A 138     336.288  30.240 173.129  1.00 34.32           C  
ANISOU  954  CG  LEU A 138     4831   3734   4474     49    185    207       C  
ATOM    955  CD1 LEU A 138     337.184  31.454 172.865  1.00 34.36           C  
ANISOU  955  CD1 LEU A 138     4814   3794   4448     42    126    118       C  
ATOM    956  CD2 LEU A 138     335.089  30.229 172.202  1.00 31.17           C  
ANISOU  956  CD2 LEU A 138     4393   3307   4142    -15    249    212       C  
ATOM    957  N   SER A 139     337.649  25.875 172.062  1.00 28.68           N  
ANISOU  957  N   SER A 139     4073   2792   4033    103    114    261       N  
ATOM    958  CA  SER A 139     338.606  24.797 171.849  1.00 30.27           C  
ANISOU  958  CA  SER A 139     4262   2937   4301    152     61    246       C  
ATOM    959  C   SER A 139     340.009  25.346 171.677  1.00 33.18           C  
ANISOU  959  C   SER A 139     4593   3378   4635    191     -3    168       C  
ATOM    960  O   SER A 139     340.234  26.263 170.878  1.00 30.20           O  
ANISOU  960  O   SER A 139     4165   3063   4245    154     -3     88       O  
ATOM    961  CB  SER A 139     338.261  23.971 170.614  1.00 29.32           C  
ANISOU  961  CB  SER A 139     4103   2738   4299    118     70    196       C  
ATOM    962  OG  SER A 139     339.134  22.837 170.465  1.00 30.01           O  
ANISOU  962  OG  SER A 139     4187   2758   4460    178     20    180       O  
ATOM    963  N   GLY A 140     340.956  24.748 172.398  1.00 33.00           N  
ANISOU  963  N   GLY A 140     4588   3346   4604    266    -59    199       N  
ATOM    964  CA  GLY A 140     342.361  24.971 172.141  1.00 31.10           C  
ANISOU  964  CA  GLY A 140     4294   3161   4363    309   -125    129       C  
ATOM    965  C   GLY A 140     342.920  24.036 171.083  1.00 33.09           C  
ANISOU  965  C   GLY A 140     4491   3363   4718    335   -138     68       C  
ATOM    966  O   GLY A 140     343.863  24.396 170.379  1.00 33.74           O  
ANISOU  966  O   GLY A 140     4502   3508   4811    346   -164    -13       O  
ATOM    967  N   SER A 141     342.354  22.839 170.941  1.00 32.25           N  
ANISOU  967  N   SER A 141     4416   3146   4694    346   -121    102       N  
ATOM    968  CA  SER A 141     342.925  21.868 169.996  1.00 33.61           C  
ANISOU  968  CA  SER A 141     4546   3259   4964    388   -143     32       C  
ATOM    969  C   SER A 141     342.387  22.024 168.564  1.00 32.49           C  
ANISOU  969  C   SER A 141     4360   3120   4863    329   -103    -64       C  
ATOM    970  O   SER A 141     343.061  21.631 167.611  1.00 33.26           O  
ANISOU  970  O   SER A 141     4407   3224   5007    366   -118   -155       O  
ATOM    971  CB  SER A 141     342.682  20.436 170.477  1.00 34.57           C  
ANISOU  971  CB  SER A 141     4722   3240   5172    434   -159    104       C  
ATOM    972  OG  SER A 141     341.302  20.149 170.542  1.00 36.04           O  
ANISOU  972  OG  SER A 141     4953   3348   5393    365   -109    165       O  
ATOM    973  N   LYS A 142     341.188  22.587 168.413  1.00 29.94           N  
ANISOU  973  N   LYS A 142     4056   2801   4517    245    -52    -43       N  
ATOM    974  CA  LYS A 142     340.600  22.779 167.079  1.00 31.57           C  
ANISOU  974  CA  LYS A 142     4225   3019   4752    188    -20   -127       C  
ATOM    975  C   LYS A 142     341.048  24.110 166.527  1.00 33.24           C  
ANISOU  975  C   LYS A 142     4380   3363   4887    160     -9   -182       C  
ATOM    976  O   LYS A 142     340.303  25.089 166.510  1.00 35.49           O  
ANISOU  976  O   LYS A 142     4668   3694   5123     94     26   -163       O  
ATOM    977  CB  LYS A 142     339.068  22.717 167.125  1.00 30.39           C  
ANISOU  977  CB  LYS A 142     4111   2809   4628    112     23    -75       C  
ATOM    978  CG  LYS A 142     338.547  21.336 167.426  1.00 36.69           C  
ANISOU  978  CG  LYS A 142     4951   3460   5528    123     13    -23       C  
ATOM    979  CD  LYS A 142     337.117  21.324 167.989  1.00 43.47           C  
ANISOU  979  CD  LYS A 142     5843   4268   6403     52     59     78       C  
ATOM    980  CE  LYS A 142     336.018  21.460 166.951  1.00 46.41           C  
ANISOU  980  CE  LYS A 142     6185   4629   6821    -29     84     27       C  
ATOM    981  NZ  LYS A 142     334.647  21.270 167.611  1.00 41.76           N  
ANISOU  981  NZ  LYS A 142     5617   3981   6268    -92    130    144       N  
ATOM    982  N   THR A 143     342.286  24.142 166.091  1.00 31.69           N  
ANISOU  982  N   THR A 143     4127   3228   4687    211    -37   -244       N  
ATOM    983  CA  THR A 143     342.848  25.333 165.506  1.00 30.76           C  
ANISOU  983  CA  THR A 143     3943   3233   4512    183    -27   -287       C  
ATOM    984  C   THR A 143     342.324  25.390 164.068  1.00 34.30           C  
ANISOU  984  C   THR A 143     4356   3705   4970    145     10   -360       C  
ATOM    985  O   THR A 143     342.189  24.366 163.408  1.00 33.05           O  
ANISOU  985  O   THR A 143     4201   3490   4868    176      7   -414       O  
ATOM    986  CB  THR A 143     344.381  25.306 165.550  1.00 33.02           C  
ANISOU  986  CB  THR A 143     4165   3583   4797    252    -67   -317       C  
ATOM    987  OG1 THR A 143     344.854  24.136 164.886  1.00 36.38           O  
ANISOU  987  OG1 THR A 143     4568   3969   5286    323    -77   -378       O  
ATOM    988  CG2 THR A 143     344.875  25.266 166.985  1.00 30.66           C  
ANISOU  988  CG2 THR A 143     3903   3267   4480    292   -117   -246       C  
ATOM    989  N   ASP A 144     342.025  26.585 163.586  1.00 35.81           N  
ANISOU  989  N   ASP A 144     4517   3978   5109     80     39   -362       N  
ATOM    990  CA  ASP A 144     341.299  26.725 162.318  1.00 31.93           C  
ANISOU  990  CA  ASP A 144     4006   3514   4614     37     73   -413       C  
ATOM    991  C   ASP A 144     341.602  28.108 161.779  1.00 33.49           C  
ANISOU  991  C   ASP A 144     4147   3828   4750     -9     94   -412       C  
ATOM    992  O   ASP A 144     340.937  29.070 162.115  1.00 33.48           O  
ANISOU  992  O   ASP A 144     4165   3835   4720    -68    108   -363       O  
ATOM    993  CB  ASP A 144     339.814  26.511 162.555  1.00 28.49           C  
ANISOU  993  CB  ASP A 144     3629   2994   4201    -15     89   -375       C  
ATOM    994  CG  ASP A 144     338.969  26.489 161.274  1.00 34.75           C  
ANISOU  994  CG  ASP A 144     4403   3802   4997    -57    109   -431       C  
ATOM    995  OD1 ASP A 144     339.480  26.659 160.149  1.00 35.04           O  
ANISOU  995  OD1 ASP A 144     4388   3921   5004    -43    115   -501       O  
ATOM    996  OD2 ASP A 144     337.756  26.294 161.425  1.00 34.77           O  
ANISOU  996  OD2 ASP A 144     4441   3740   5031   -103    118   -401       O  
ATOM    997  N   MET A 145     342.650  28.192 160.968  1.00 35.40           N  
ANISOU  997  N   MET A 145     4314   4157   4977     23     98   -461       N  
ATOM    998  CA  MET A 145     343.122  29.457 160.434  1.00 34.55           C  
ANISOU  998  CA  MET A 145     4141   4163   4823    -20    118   -446       C  
ATOM    999  C   MET A 145     343.378  29.337 158.946  1.00 34.49           C  
ANISOU  999  C   MET A 145     4072   4246   4788     -4    152   -507       C  
ATOM   1000  O   MET A 145     343.639  28.248 158.422  1.00 36.02           O  
ANISOU 1000  O   MET A 145     4258   4429   4997     63    151   -578       O  
ATOM   1001  CB  MET A 145     344.422  29.896 161.137  1.00 34.39           C  
ANISOU 1001  CB  MET A 145     4071   4186   4807      2     87   -419       C  
ATOM   1002  CG  MET A 145     344.300  30.184 162.623  1.00 38.55           C  
ANISOU 1002  CG  MET A 145     4658   4648   5340     -8     45   -363       C  
ATOM   1003  SD  MET A 145     345.931  30.282 163.434  1.00 43.05           S  
ANISOU 1003  SD  MET A 145     5169   5262   5926     40    -14   -353       S  
ATOM   1004  CE  MET A 145     346.493  31.862 162.839  1.00 51.62           C  
ANISOU 1004  CE  MET A 145     6164   6453   6995    -38     -4   -334       C  
ATOM   1005  N   SER A 146     343.345  30.461 158.259  1.00 34.39           N  
ANISOU 1005  N   SER A 146     4013   4323   4730    -60    182   -480       N  
ATOM   1006  CA  SER A 146     343.757  30.459 156.870  1.00 35.79           C  
ANISOU 1006  CA  SER A 146     4122   4615   4862    -39    220   -525       C  
ATOM   1007  C   SER A 146     344.344  31.822 156.537  1.00 34.20           C  
ANISOU 1007  C   SER A 146     3845   4520   4629    -94    244   -459       C  
ATOM   1008  O   SER A 146     344.051  32.839 157.186  1.00 34.97           O  
ANISOU 1008  O   SER A 146     3961   4586   4739   -161    229   -390       O  
ATOM   1009  CB  SER A 146     342.590  30.072 155.954  1.00 44.70           C  
ANISOU 1009  CB  SER A 146     5291   5731   5961    -50    234   -571       C  
ATOM   1010  OG  SER A 146     341.757  31.149 155.707  1.00 46.33           O  
ANISOU 1010  OG  SER A 146     5507   5961   6137   -128    248   -513       O  
ATOM   1011  N   ILE A 147     345.225  31.817 155.555  1.00 30.75           N  
ANISOU 1011  N   ILE A 147     3322   4206   4156    -60    282   -480       N  
ATOM   1012  CA  ILE A 147     346.017  32.981 155.217  1.00 31.54           C  
ANISOU 1012  CA  ILE A 147     3330   4413   4242   -107    308   -408       C  
ATOM   1013  C   ILE A 147     345.718  33.357 153.779  1.00 33.85           C  
ANISOU 1013  C   ILE A 147     3585   4821   4455   -120    365   -402       C  
ATOM   1014  O   ILE A 147     345.834  32.534 152.874  1.00 36.63           O  
ANISOU 1014  O   ILE A 147     3922   5241   4756    -50    395   -477       O  
ATOM   1015  CB  ILE A 147     347.528  32.700 155.408  1.00 34.60           C  
ANISOU 1015  CB  ILE A 147     3621   4866   4658    -53    309   -415       C  
ATOM   1016  CG1 ILE A 147     347.793  32.230 156.846  1.00 40.25           C  
ANISOU 1016  CG1 ILE A 147     4382   5469   5443    -28    242   -422       C  
ATOM   1017  CG2 ILE A 147     348.347  33.929 155.068  1.00 37.29           C  
ANISOU 1017  CG2 ILE A 147     3855   5313   5000   -115    335   -328       C  
ATOM   1018  CD1 ILE A 147     349.257  31.983 157.190  1.00 44.05           C  
ANISOU 1018  CD1 ILE A 147     4767   6006   5965     25    226   -424       C  
ATOM   1019  N   ASN A 148     345.340  34.609 153.576  1.00 37.91           N  
ANISOU 1019  N   ASN A 148     4089   5357   4956   -205    376   -315       N  
ATOM   1020  CA  ASN A 148     344.905  35.076 152.270  1.00 37.96           C  
ANISOU 1020  CA  ASN A 148     4072   5469   4883   -225    424   -290       C  
ATOM   1021  C   ASN A 148     345.431  36.473 151.980  1.00 35.29           C  
ANISOU 1021  C   ASN A 148     3656   5206   4548   -300    451   -171       C  
ATOM   1022  O   ASN A 148     345.641  37.250 152.905  1.00 33.27           O  
ANISOU 1022  O   ASN A 148     3399   4875   4366   -360    414   -112       O  
ATOM   1023  CB  ASN A 148     343.376  35.048 152.213  1.00 32.68           C  
ANISOU 1023  CB  ASN A 148     3500   4719   4198   -252    401   -306       C  
ATOM   1024  CG  ASN A 148     342.819  33.657 152.453  1.00 39.01           C  
ANISOU 1024  CG  ASN A 148     4373   5439   5011   -190    372   -415       C  
ATOM   1025  OD1 ASN A 148     342.822  32.805 151.557  1.00 37.87           O  
ANISOU 1025  OD1 ASN A 148     4224   5354   4813   -127    388   -497       O  
ATOM   1026  ND2 ASN A 148     342.336  33.419 153.653  1.00 37.92           N  
ANISOU 1026  ND2 ASN A 148     4302   5163   4943   -205    329   -415       N  
ATOM   1027  N   THR A 149     345.683  36.788 150.711  1.00 33.90           N  
ANISOU 1027  N   THR A 149     3412   5175   4292   -296    511   -134       N  
ATOM   1028  CA  THR A 149     345.977  38.168 150.350  1.00 32.72           C  
ANISOU 1028  CA  THR A 149     3197   5085   4150   -379    537     -2       C  
ATOM   1029  C   THR A 149     344.936  38.640 149.379  1.00 39.70           C  
ANISOU 1029  C   THR A 149     4117   6011   4954   -403    558     38       C  
ATOM   1030  O   THR A 149     344.471  37.883 148.513  1.00 36.79           O  
ANISOU 1030  O   THR A 149     3774   5714   4491   -340    580    -33       O  
ATOM   1031  CB  THR A 149     347.363  38.379 149.696  1.00 38.70           C  
ANISOU 1031  CB  THR A 149     3816   5999   4889   -367    600     54       C  
ATOM   1032  OG1 THR A 149     347.297  37.945 148.341  1.00 51.73           O  
ANISOU 1032  OG1 THR A 149     5440   7804   6412   -305    668     31       O  
ATOM   1033  CG2 THR A 149     348.457  37.633 150.445  1.00 36.81           C  
ANISOU 1033  CG2 THR A 149     3526   5749   4711   -314    584     -6       C  
ATOM   1034  N   TYR A 150     344.576  39.900 149.536  1.00 37.18           N  
ANISOU 1034  N   TYR A 150     3803   5646   4679   -491    543    148       N  
ATOM   1035  CA  TYR A 150     343.658  40.558 148.635  1.00 34.90           C  
ANISOU 1035  CA  TYR A 150     3537   5398   4325   -520    559    214       C  
ATOM   1036  C   TYR A 150     344.461  41.585 147.845  1.00 41.66           C  
ANISOU 1036  C   TYR A 150     4290   6374   5164   -569    614    355       C  
ATOM   1037  O   TYR A 150     345.175  42.408 148.433  1.00 37.83           O  
ANISOU 1037  O   TYR A 150     3753   5843   4779   -637    601    436       O  
ATOM   1038  CB  TYR A 150     342.536  41.238 149.399  1.00 33.92           C  
ANISOU 1038  CB  TYR A 150     3500   5119   4269   -576    501    240       C  
ATOM   1039  CG  TYR A 150     341.478  40.304 149.935  1.00 36.40           C  
ANISOU 1039  CG  TYR A 150     3912   5337   4583   -533    460    127       C  
ATOM   1040  CD1 TYR A 150     341.802  39.281 150.821  1.00 35.88           C  
ANISOU 1040  CD1 TYR A 150     3872   5204   4557   -488    436     28       C  
ATOM   1041  CD2 TYR A 150     340.141  40.456 149.570  1.00 32.18           C  
ANISOU 1041  CD2 TYR A 150     3437   4775   4016   -540    442    130       C  
ATOM   1042  CE1 TYR A 150     340.823  38.426 151.313  1.00 36.00           C  
ANISOU 1042  CE1 TYR A 150     3970   5125   4581   -458    402    -58       C  
ATOM   1043  CE2 TYR A 150     339.163  39.620 150.068  1.00 34.70           C  
ANISOU 1043  CE2 TYR A 150     3832   5005   4349   -511    406     39       C  
ATOM   1044  CZ  TYR A 150     339.504  38.604 150.926  1.00 37.57           C  
ANISOU 1044  CZ  TYR A 150     4220   5301   4754   -473    389    -51       C  
ATOM   1045  OH  TYR A 150     338.529  37.766 151.414  1.00 34.75           O  
ANISOU 1045  OH  TYR A 150     3932   4852   4418   -451    357   -126       O  
ATOM   1046  N   THR A 151     344.344  41.507 146.524  1.00 38.92           N  
ANISOU 1046  N   THR A 151     4387   5793   4608  -1048    167    265       N  
ATOM   1047  CA  THR A 151     344.942  42.466 145.613  1.00 38.57           C  
ANISOU 1047  CA  THR A 151     4313   5842   4499  -1138    187    321       C  
ATOM   1048  C   THR A 151     343.797  43.181 144.912  1.00 41.72           C  
ANISOU 1048  C   THR A 151     4773   6186   4892  -1169    178    390       C  
ATOM   1049  O   THR A 151     342.625  42.901 145.203  1.00 34.99           O  
ANISOU 1049  O   THR A 151     3977   5231   4085  -1119    159    387       O  
ATOM   1050  CB  THR A 151     345.870  41.764 144.605  1.00 38.65           C  
ANISOU 1050  CB  THR A 151     4234   6019   4432  -1127    210    269       C  
ATOM   1051  OG1 THR A 151     345.173  40.679 144.002  1.00 41.73           O  
ANISOU 1051  OG1 THR A 151     4622   6418   4815  -1046    202    216       O  
ATOM   1052  CG2 THR A 151     347.083  41.206 145.316  1.00 44.97           C  
ANISOU 1052  CG2 THR A 151     4975   6879   5234  -1102    216    201       C  
ATOM   1053  N   LYS A 152     344.112  44.084 143.987  1.00 39.83           N  
ANISOU 1053  N   LYS A 152     4522   6018   4595  -1252    192    452       N  
ATOM   1054  CA  LYS A 152     343.076  44.838 143.275  1.00 39.94           C  
ANISOU 1054  CA  LYS A 152     4598   5983   4596  -1284    181    519       C  
ATOM   1055  C   LYS A 152     342.017  43.928 142.629  1.00 37.99           C  
ANISOU 1055  C   LYS A 152     4364   5724   4346  -1204    177    479       C  
ATOM   1056  O   LYS A 152     342.338  42.990 141.902  1.00 36.46           O  
ANISOU 1056  O   LYS A 152     4111   5631   4110  -1160    192    423       O  
ATOM   1057  CB  LYS A 152     343.709  45.741 142.204  1.00 45.67           C  
ANISOU 1057  CB  LYS A 152     5296   6813   5244  -1380    200    586       C  
ATOM   1058  CG  LYS A 152     342.735  46.769 141.644  1.00 46.06           C  
ANISOU 1058  CG  LYS A 152     5422   6793   5284  -1427    180    668       C  
ATOM   1059  CD  LYS A 152     343.403  47.734 140.669  1.00 51.44           C  
ANISOU 1059  CD  LYS A 152     6082   7569   5891  -1533    196    746       C  
ATOM   1060  CE  LYS A 152     342.368  48.600 139.967  1.00 55.91           C  
ANISOU 1060  CE  LYS A 152     6729   8073   6441  -1565    174    818       C  
ATOM   1061  NZ  LYS A 152     342.926  49.352 138.814  1.00 59.38           N  
ANISOU 1061  NZ  LYS A 152     7146   8620   6797  -1658    192    892       N  
ATOM   1062  N   GLY A 153     340.751  44.198 142.934  1.00 36.94           N  
ANISOU 1062  N   GLY A 153     4308   5468   4260  -1182    151    503       N  
ATOM   1063  CA  GLY A 153     339.649  43.423 142.400  1.00 39.08           C  
ANISOU 1063  CA  GLY A 153     4597   5714   4537  -1112    143    469       C  
ATOM   1064  C   GLY A 153     339.197  42.285 143.297  1.00 35.89           C  
ANISOU 1064  C   GLY A 153     4197   5241   4199  -1026    130    401       C  
ATOM   1065  O   GLY A 153     338.110  41.733 143.098  1.00 34.90           O  
ANISOU 1065  O   GLY A 153     4100   5064   4098   -972    116    380       O  
ATOM   1066  N   CYS A 154     340.025  41.925 144.275  1.00 36.66           N  
ANISOU 1066  N   CYS A 154     4267   5338   4326  -1015    133    368       N  
ATOM   1067  CA  CYS A 154     339.681  40.836 145.183  1.00 37.13           C  
ANISOU 1067  CA  CYS A 154     4330   5332   4445   -937    119    309       C  
ATOM   1068  C   CYS A 154     338.570  41.301 146.109  1.00 35.59           C  
ANISOU 1068  C   CYS A 154     4208   5001   4313   -929     97    345       C  
ATOM   1069  O   CYS A 154     338.485  42.479 146.439  1.00 36.08           O  
ANISOU 1069  O   CYS A 154     4310   5020   4380   -982     90    405       O  
ATOM   1070  CB  CYS A 154     340.907  40.375 145.989  1.00 37.96           C  
ANISOU 1070  CB  CYS A 154     4388   5475   4558   -924    126    264       C  
ATOM   1071  SG  CYS A 154     342.114  39.398 145.012  1.00 36.32           S  
ANISOU 1071  SG  CYS A 154     4086   5433   4281   -898    143    190       S  
ATOM   1072  N   HIS A 155     337.743  40.363 146.544  1.00 32.67           N  
ANISOU 1072  N   HIS A 155     3855   4567   3990   -862     83    308       N  
ATOM   1073  CA  HIS A 155     336.543  40.679 147.303  1.00 32.97           C  
ANISOU 1073  CA  HIS A 155     3955   4492   4081   -848     63    338       C  
ATOM   1074  C   HIS A 155     335.958  39.422 147.903  1.00 32.39           C  
ANISOU 1074  C   HIS A 155     3881   4366   4058   -777     52    290       C  
ATOM   1075  O   HIS A 155     336.276  38.313 147.463  1.00 32.36           O  
ANISOU 1075  O   HIS A 155     3838   4410   4047   -738     53    234       O  
ATOM   1076  CB  HIS A 155     335.513  41.328 146.394  1.00 34.19           C  
ANISOU 1076  CB  HIS A 155     4147   4630   4212   -868     56    377       C  
ATOM   1077  CG  HIS A 155     335.084  40.435 145.281  1.00 28.74           C  
ANISOU 1077  CG  HIS A 155     3433   3986   3499   -831     58    338       C  
ATOM   1078  ND1 HIS A 155     335.754  40.372 144.074  1.00 32.87           N  
ANISOU 1078  ND1 HIS A 155     3913   4616   3959   -848     74    327       N  
ATOM   1079  CD2 HIS A 155     334.118  39.494 145.216  1.00 31.62           C  
ANISOU 1079  CD2 HIS A 155     3805   4310   3898   -774     45    302       C  
ATOM   1080  CE1 HIS A 155     335.180  39.472 143.303  1.00 33.59           C  
ANISOU 1080  CE1 HIS A 155     3990   4728   4046   -798     67    284       C  
ATOM   1081  NE2 HIS A 155     334.192  38.908 143.982  1.00 33.56           N  
ANISOU 1081  NE2 HIS A 155     4016   4631   4104   -754     48    268       N  
ATOM   1082  N   LEU A 156     335.072  39.588 148.884  1.00 28.42           N  
ANISOU 1082  N   LEU A 156     3423   3770   3606   -760     38    311       N  
ATOM   1083  CA  LEU A 156     334.362  38.448 149.477  1.00 28.18           C  
ANISOU 1083  CA  LEU A 156     3397   3685   3625   -701     26    279       C  
ATOM   1084  C   LEU A 156     332.990  38.955 149.823  1.00 30.64           C  
ANISOU 1084  C   LEU A 156     3759   3920   3964   -699     12    317       C  
ATOM   1085  O   LEU A 156     332.870  39.867 150.625  1.00 28.59           O  
ANISOU 1085  O   LEU A 156     3528   3619   3715   -716      6    355       O  
ATOM   1086  CB  LEU A 156     335.089  37.900 150.723  1.00 31.40           C  
ANISOU 1086  CB  LEU A 156     3793   4071   4067   -674     26    254       C  
ATOM   1087  CG  LEU A 156     334.367  36.850 151.576  1.00 28.47           C  
ANISOU 1087  CG  LEU A 156     3434   3631   3750   -622     12    236       C  
ATOM   1088  CD1 LEU A 156     333.878  35.631 150.793  1.00 30.01           C  
ANISOU 1088  CD1 LEU A 156     3614   3835   3954   -587     -1    194       C  
ATOM   1089  CD2 LEU A 156     335.282  36.399 152.692  1.00 27.21           C  
ANISOU 1089  CD2 LEU A 156     3262   3463   3612   -598     12    212       C  
ATOM   1090  N   LEU A 157     331.957  38.388 149.202  1.00 27.86           N  
ANISOU 1090  N   LEU A 157     3412   3553   3621   -675      3    304       N  
ATOM   1091  CA  LEU A 157     330.627  38.944 149.325  1.00 31.48           C  
ANISOU 1091  CA  LEU A 157     3912   3954   4093   -675    -10    337       C  
ATOM   1092  C   LEU A 157     329.950  38.420 150.605  1.00 31.91           C  
ANISOU 1092  C   LEU A 157     3980   3942   4204   -641    -19    339       C  
ATOM   1093  O   LEU A 157     330.532  37.664 151.375  1.00 27.67           O  
ANISOU 1093  O   LEU A 157     3423   3396   3693   -620    -15    318       O  
ATOM   1094  CB  LEU A 157     329.799  38.632 148.056  1.00 29.58           C  
ANISOU 1094  CB  LEU A 157     3671   3733   3836   -666    -15    321       C  
ATOM   1095  CG  LEU A 157     330.387  39.241 146.764  1.00 33.76           C  
ANISOU 1095  CG  LEU A 157     4190   4335   4303   -699     -5    328       C  
ATOM   1096  CD1 LEU A 157     329.699  38.664 145.547  1.00 33.70           C  
ANISOU 1096  CD1 LEU A 157     4172   4353   4281   -675    -11    298       C  
ATOM   1097  CD2 LEU A 157     330.311  40.767 146.725  1.00 37.73           C  
ANISOU 1097  CD2 LEU A 157     4735   4827   4775   -747     -9    384       C  
ATOM   1098  N   THR A 158     328.730  38.868 150.836  1.00 29.17           N  
ANISOU 1098  N   THR A 158     3663   3551   3868   -636    -31    364       N  
ATOM   1099  CA  THR A 158     328.036  38.707 152.115  1.00 32.46           C  
ANISOU 1099  CA  THR A 158     4093   3913   4326   -611    -38    380       C  
ATOM   1100  C   THR A 158     327.809  37.272 152.551  1.00 29.85           C  
ANISOU 1100  C   THR A 158     3740   3562   4039   -579    -38    353       C  
ATOM   1101  O   THR A 158     327.284  36.449 151.802  1.00 27.83           O  
ANISOU 1101  O   THR A 158     3471   3309   3794   -569    -43    329       O  
ATOM   1102  CB  THR A 158     326.654  39.389 152.050  1.00 40.10           C  
ANISOU 1102  CB  THR A 158     5093   4854   5291   -608    -54    404       C  
ATOM   1103  OG1 THR A 158     326.730  40.501 151.170  1.00 44.31           O  
ANISOU 1103  OG1 THR A 158     5650   5407   5779   -638    -61    420       O  
ATOM   1104  CG2 THR A 158     326.182  39.860 153.435  1.00 33.58           C  
ANISOU 1104  CG2 THR A 158     4285   3990   4485   -590    -64    431       C  
ATOM   1105  N   HIS A 159     328.147  36.994 153.790  1.00 26.70           N  
ANISOU 1105  N   HIS A 159     3339   3139   3667   -563    -35    361       N  
ATOM   1106  CA  HIS A 159     327.979  35.667 154.382  1.00 27.14           C  
ANISOU 1106  CA  HIS A 159     3380   3167   3766   -535    -38    345       C  
ATOM   1107  C   HIS A 159     327.975  35.793 155.895  1.00 26.88           C  
ANISOU 1107  C   HIS A 159     3356   3101   3753   -518    -36    372       C  
ATOM   1108  O   HIS A 159     328.319  36.858 156.436  1.00 28.53           O  
ANISOU 1108  O   HIS A 159     3580   3315   3945   -523    -34    393       O  
ATOM   1109  CB  HIS A 159     329.087  34.728 153.906  1.00 30.61           C  
ANISOU 1109  CB  HIS A 159     3793   3632   4204   -526    -38    299       C  
ATOM   1110  CG  HIS A 159     330.442  35.129 154.366  1.00 26.04           C  
ANISOU 1110  CG  HIS A 159     3207   3080   3606   -529    -28    291       C  
ATOM   1111  ND1 HIS A 159     331.125  36.203 153.836  1.00 30.50           N  
ANISOU 1111  ND1 HIS A 159     3771   3689   4129   -560    -18    298       N  
ATOM   1112  CD2 HIS A 159     331.229  34.642 155.362  1.00 27.99           C  
ANISOU 1112  CD2 HIS A 159     3448   3315   3871   -507    -27    279       C  
ATOM   1113  CE1 HIS A 159     332.282  36.343 154.459  1.00 31.23           C  
ANISOU 1113  CE1 HIS A 159     3853   3797   4216   -559    -11    289       C  
ATOM   1114  NE2 HIS A 159     332.362  35.408 155.403  1.00 24.87           N  
ANISOU 1114  NE2 HIS A 159     3046   2959   3446   -523    -16    275       N  
ATOM   1115  N   ASP A 160     327.563  34.740 156.596  1.00 28.54           N  
ANISOU 1115  N   ASP A 160     3562   3281   4003   -497    -40    373       N  
ATOM   1116  CA  ASP A 160     327.441  34.837 158.041  1.00 28.31           C  
ANISOU 1116  CA  ASP A 160     3540   3226   3989   -477    -37    404       C  
ATOM   1117  C   ASP A 160     328.412  33.961 158.857  1.00 28.53           C  
ANISOU 1117  C   ASP A 160     3561   3241   4038   -454    -36    388       C  
ATOM   1118  O   ASP A 160     328.350  33.980 160.082  1.00 28.95           O  
ANISOU 1118  O   ASP A 160     3621   3276   4103   -433    -32    413       O  
ATOM   1119  CB  ASP A 160     326.002  34.509 158.453  1.00 27.28           C  
ANISOU 1119  CB  ASP A 160     3410   3072   3881   -473    -41    434       C  
ATOM   1120  CG  ASP A 160     325.593  33.094 158.124  1.00 34.08           C  
ANISOU 1120  CG  ASP A 160     4258   3910   4779   -474    -51    420       C  
ATOM   1121  OD1 ASP A 160     326.440  32.246 157.756  1.00 32.99           O  
ANISOU 1121  OD1 ASP A 160     4114   3768   4653   -469    -58    385       O  
ATOM   1122  OD2 ASP A 160     324.390  32.836 158.243  1.00 38.09           O  
ANISOU 1122  OD2 ASP A 160     4763   4405   5305   -480    -55    443       O  
ATOM   1123  N   ASP A 161     329.302  33.236 158.173  1.00 26.25           N  
ANISOU 1123  N   ASP A 161     3259   2965   3748   -453    -41    344       N  
ATOM   1124  CA  ASP A 161     330.306  32.338 158.770  1.00 30.44           C  
ANISOU 1124  CA  ASP A 161     3786   3487   4295   -427    -46    316       C  
ATOM   1125  C   ASP A 161     329.728  31.084 159.444  1.00 32.48           C  
ANISOU 1125  C   ASP A 161     4050   3695   4594   -408    -61    328       C  
ATOM   1126  O   ASP A 161     330.474  30.291 160.039  1.00 30.82           O  
ANISOU 1126  O   ASP A 161     3844   3468   4399   -383    -71    308       O  
ATOM   1127  CB  ASP A 161     331.172  33.071 159.812  1.00 27.20           C  
ANISOU 1127  CB  ASP A 161     3380   3084   3870   -412    -34    325       C  
ATOM   1128  CG  ASP A 161     332.377  33.806 159.226  1.00 31.96           C  
ANISOU 1128  CG  ASP A 161     3970   3735   4438   -427    -27    294       C  
ATOM   1129  OD1 ASP A 161     333.279  34.166 160.049  1.00 35.66           O  
ANISOU 1129  OD1 ASP A 161     4438   4210   4901   -411    -21    288       O  
ATOM   1130  OD2 ASP A 161     332.463  34.057 158.002  1.00 27.07           O  
ANISOU 1130  OD2 ASP A 161     3339   3152   3795   -453    -25    278       O  
ATOM   1131  N   VAL A 162     328.415  30.886 159.378  1.00 31.97           N  
ANISOU 1131  N   VAL A 162     3990   3608   4551   -423    -65    360       N  
ATOM   1132  CA  VAL A 162     327.798  29.778 160.107  1.00 33.16           C  
ANISOU 1132  CA  VAL A 162     4146   3711   4742   -415    -79    383       C  
ATOM   1133  C   VAL A 162     328.079  28.457 159.401  1.00 41.12           C  
ANISOU 1133  C   VAL A 162     5152   4695   5777   -410   -110    341       C  
ATOM   1134  O   VAL A 162     327.468  28.138 158.373  1.00 35.01           O  
ANISOU 1134  O   VAL A 162     4369   3920   5013   -425   -125    326       O  
ATOM   1135  CB  VAL A 162     326.281  29.971 160.251  1.00 40.32           C  
ANISOU 1135  CB  VAL A 162     5051   4609   5662   -436    -74    431       C  
ATOM   1136  CG1 VAL A 162     325.630  28.757 160.910  1.00 46.93           C  
ANISOU 1136  CG1 VAL A 162     5889   5400   6541   -439    -89    461       C  
ATOM   1137  CG2 VAL A 162     325.997  31.210 161.047  1.00 37.67           C  
ANISOU 1137  CG2 VAL A 162     4717   4297   5298   -430    -52    468       C  
ATOM   1138  N   ILE A 163     329.022  27.713 159.955  1.00 34.70           N  
ANISOU 1138  N   ILE A 163     4348   3863   4973   -383   -125    318       N  
ATOM   1139  CA  ILE A 163     329.471  26.431 159.418  1.00 40.58           C  
ANISOU 1139  CA  ILE A 163     5096   4583   5741   -367   -165    270       C  
ATOM   1140  C   ILE A 163     329.942  25.588 160.616  1.00 43.02           C  
ANISOU 1140  C   ILE A 163     5427   4846   6072   -340   -182    279       C  
ATOM   1141  O   ILE A 163     330.733  26.071 161.415  1.00 38.53           O  
ANISOU 1141  O   ILE A 163     4863   4294   5482   -319   -163    279       O  
ATOM   1142  CB  ILE A 163     330.655  26.582 158.424  1.00 40.76           C  
ANISOU 1142  CB  ILE A 163     5101   4658   5728   -349   -171    200       C  
ATOM   1143  CG1 ILE A 163     330.300  27.478 157.232  1.00 53.46           C  
ANISOU 1143  CG1 ILE A 163     6689   6317   7308   -374   -153    193       C  
ATOM   1144  CG2 ILE A 163     331.127  25.205 157.935  1.00 49.93           C  
ANISOU 1144  CG2 ILE A 163     6264   5796   6911   -320   -222    142       C  
ATOM   1145  CD1 ILE A 163     329.258  26.885 156.269  1.00 55.33           C  
ANISOU 1145  CD1 ILE A 163     6920   6534   7569   -387   -178    188       C  
ATOM   1146  N   GLY A 164     329.474  24.345 160.722  1.00 38.77           N  
ANISOU 1146  N   GLY A 164     4904   4249   5577   -341   -221    286       N  
ATOM   1147  CA  GLY A 164     329.935  23.419 161.751  1.00 40.21           C  
ANISOU 1147  CA  GLY A 164     5115   4382   5782   -317   -246    292       C  
ATOM   1148  C   GLY A 164     329.987  24.002 163.156  1.00 37.79           C  
ANISOU 1148  C   GLY A 164     4818   4078   5461   -309   -210    345       C  
ATOM   1149  O   GLY A 164     329.053  24.646 163.622  1.00 35.13           O  
ANISOU 1149  O   GLY A 164     4474   3752   5123   -333   -179    405       O  
ATOM   1150  N   SER A 165     331.104  23.778 163.834  1.00 35.95           N  
ANISOU 1150  N   SER A 165     4602   3841   5216   -268   -217    317       N  
ATOM   1151  CA  SER A 165     331.227  24.149 165.232  1.00 27.89           C  
ANISOU 1151  CA  SER A 165     3594   2818   4185   -250   -191    361       C  
ATOM   1152  C   SER A 165     331.892  25.516 165.448  1.00 31.48           C  
ANISOU 1152  C   SER A 165     4031   3333   4599   -234   -151    348       C  
ATOM   1153  O   SER A 165     332.295  25.844 166.570  1.00 31.66           O  
ANISOU 1153  O   SER A 165     4063   3359   4609   -205   -135    365       O  
ATOM   1154  CB  SER A 165     332.016  23.056 165.967  1.00 28.75           C  
ANISOU 1154  CB  SER A 165     3737   2879   4308   -210   -227    341       C  
ATOM   1155  OG  SER A 165     333.243  22.792 165.289  1.00 35.11           O  
ANISOU 1155  OG  SER A 165     4540   3702   5097   -177   -253    254       O  
ATOM   1156  N   ARG A 166     332.004  26.324 164.396  1.00 29.83           N  
ANISOU 1156  N   ARG A 166     3796   3171   4367   -253   -137    318       N  
ATOM   1157  CA  ARG A 166     332.547  27.669 164.546  1.00 31.30           C  
ANISOU 1157  CA  ARG A 166     3966   3408   4517   -248   -104    312       C  
ATOM   1158  C   ARG A 166     331.760  28.456 165.565  1.00 30.12           C  
ANISOU 1158  C   ARG A 166     3820   3260   4365   -250    -78    378       C  
ATOM   1159  O   ARG A 166     330.549  28.521 165.466  1.00 29.05           O  
ANISOU 1159  O   ARG A 166     3681   3117   4241   -278    -73    423       O  
ATOM   1160  CB  ARG A 166     332.511  28.426 163.231  1.00 29.27           C  
ANISOU 1160  CB  ARG A 166     3685   3196   4238   -280    -95    288       C  
ATOM   1161  CG  ARG A 166     333.415  27.878 162.171  1.00 31.49           C  
ANISOU 1161  CG  ARG A 166     3954   3501   4509   -273   -116    218       C  
ATOM   1162  CD  ARG A 166     333.082  28.591 160.888  1.00 31.55           C  
ANISOU 1162  CD  ARG A 166     3941   3551   4496   -308   -105    211       C  
ATOM   1163  NE  ARG A 166     333.937  28.213 159.776  1.00 34.92           N  
ANISOU 1163  NE  ARG A 166     4347   4019   4902   -301   -121    144       N  
ATOM   1164  CZ  ARG A 166     333.813  28.727 158.552  1.00 37.93           C  
ANISOU 1164  CZ  ARG A 166     4707   4446   5259   -328   -114    131       C  
ATOM   1165  NH1 ARG A 166     334.634  28.344 157.595  1.00 37.43           N  
ANISOU 1165  NH1 ARG A 166     4620   4430   5171   -315   -129     69       N  
ATOM   1166  NH2 ARG A 166     332.865  29.627 158.295  1.00 37.37           N  
ANISOU 1166  NH2 ARG A 166     4638   4377   5183   -362    -93    178       N  
ATOM   1167  N   ARG A 167     332.461  29.130 166.480  1.00 28.23           N  
ANISOU 1167  N   ARG A 167     3582   3037   4106   -219    -64    376       N  
ATOM   1168  CA  ARG A 167     331.841  29.852 167.581  1.00 26.52           C  
ANISOU 1168  CA  ARG A 167     3368   2826   3884   -205    -45    431       C  
ATOM   1169  C   ARG A 167     332.213  31.346 167.590  1.00 30.03           C  
ANISOU 1169  C   ARG A 167     3799   3311   4299   -202    -30    423       C  
ATOM   1170  O   ARG A 167     331.346  32.206 167.779  1.00 29.77           O  
ANISOU 1170  O   ARG A 167     3761   3293   4256   -211    -21    461       O  
ATOM   1171  CB  ARG A 167     332.251  29.186 168.910  1.00 35.25           C  
ANISOU 1171  CB  ARG A 167     4492   3905   4996   -160    -50    443       C  
ATOM   1172  CG  ARG A 167     331.722  29.891 170.151  1.00 37.49           C  
ANISOU 1172  CG  ARG A 167     4774   4204   5268   -133    -33    495       C  
ATOM   1173  CD  ARG A 167     331.770  28.987 171.378  1.00 47.78           C  
ANISOU 1173  CD  ARG A 167     6097   5478   6580    -97    -37    524       C  
ATOM   1174  NE  ARG A 167     330.581  28.142 171.461  1.00 54.72           N  
ANISOU 1174  NE  ARG A 167     6979   6332   7478   -128    -41    583       N  
ATOM   1175  CZ  ARG A 167     330.286  27.359 172.496  1.00 53.64           C  
ANISOU 1175  CZ  ARG A 167     6859   6172   7349   -111    -43    630       C  
ATOM   1176  NH1 ARG A 167     331.095  27.325 173.552  1.00 44.13           N  
ANISOU 1176  NH1 ARG A 167     5670   4965   6132    -55    -43    622       N  
ATOM   1177  NH2 ARG A 167     329.175  26.616 172.478  1.00 49.57           N  
ANISOU 1177  NH2 ARG A 167     6343   5638   6854   -150    -47    687       N  
ATOM   1178  N   ILE A 168     333.492  31.649 167.381  1.00 26.87           N  
ANISOU 1178  N   ILE A 168     3393   2929   3885   -190    -32    371       N  
ATOM   1179  CA  ILE A 168     333.951  33.015 167.211  1.00 26.33           C  
ANISOU 1179  CA  ILE A 168     3314   2896   3795   -198    -24    360       C  
ATOM   1180  C   ILE A 168     334.836  33.132 165.982  1.00 24.89           C  
ANISOU 1180  C   ILE A 168     3116   2743   3598   -228    -25    309       C  
ATOM   1181  O   ILE A 168     335.782  32.362 165.801  1.00 29.27           O  
ANISOU 1181  O   ILE A 168     3665   3303   4152   -213    -33    261       O  
ATOM   1182  CB  ILE A 168     334.779  33.535 168.419  1.00 29.19           C  
ANISOU 1182  CB  ILE A 168     3679   3262   4150   -151    -23    351       C  
ATOM   1183  CG1 ILE A 168     334.038  33.333 169.738  1.00 35.15           C  
ANISOU 1183  CG1 ILE A 168     4446   3997   4913   -110    -21    398       C  
ATOM   1184  CG2 ILE A 168     335.087  35.032 168.255  1.00 29.43           C  
ANISOU 1184  CG2 ILE A 168     3700   3319   4162   -165    -22    348       C  
ATOM   1185  CD1 ILE A 168     334.946  33.480 170.910  1.00 41.62           C  
ANISOU 1185  CD1 ILE A 168     5270   4815   5728    -54    -23    379       C  
ATOM   1186  N   SER A 169     334.543  34.136 165.187  1.00 28.48           N  
ANISOU 1186  N   SER A 169     3563   3222   4036   -267    -20    320       N  
ATOM   1187  C   SER A 169     336.323  35.599 164.391  1.00 28.25           C  
ANISOU 1187  C   SER A 169     3507   3257   3969   -302    -16    271       C  
ATOM   1188  O   SER A 169     335.957  36.539 165.096  1.00 27.87           O  
ANISOU 1188  O   SER A 169     3471   3196   3923   -294    -19    304       O  
ATOM   1189  CA ASER A 169     335.348  34.496 164.032  0.50 28.07           C  
ANISOU 1189  CA ASER A 169     3493   3210   3963   -302    -18    283       C  
ATOM   1190  CB ASER A 169     334.449  34.958 162.888  0.50 31.42           C  
ANISOU 1190  CB ASER A 169     3916   3645   4376   -347    -16    305       C  
ATOM   1191  OG ASER A 169     333.249  34.217 162.892  0.50 32.69           O  
ANISOU 1191  OG ASER A 169     4088   3775   4558   -344    -20    331       O  
ATOM   1192  CA BSER A 169     335.361  34.496 164.036  0.50 28.01           C  
ANISOU 1192  CA BSER A 169     3485   3202   3955   -301    -18    282       C  
ATOM   1193  CB BSER A 169     334.510  34.969 162.862  0.50 31.04           C  
ANISOU 1193  CB BSER A 169     3867   3598   4327   -348    -16    303       C  
ATOM   1194  OG BSER A 169     335.330  35.698 161.959  0.50 26.44           O  
ANISOU 1194  OG BSER A 169     3268   3061   3717   -383    -12    281       O  
ATOM   1195  N   PHE A 170     337.548  35.498 163.883  1.00 24.68           N  
ANISOU 1195  N   PHE A 170     3033   2844   3501   -312    -13    222       N  
ATOM   1196  CA  PHE A 170     338.504  36.580 164.006  1.00 27.02           C  
ANISOU 1196  CA  PHE A 170     3316   3170   3782   -328    -11    211       C  
ATOM   1197  C   PHE A 170     339.300  36.744 162.731  1.00 28.43           C  
ANISOU 1197  C   PHE A 170     3463   3407   3930   -375     -4    181       C  
ATOM   1198  O   PHE A 170     339.509  35.780 161.982  1.00 31.13           O  
ANISOU 1198  O   PHE A 170     3789   3775   4262   -373     -2    145       O  
ATOM   1199  CB  PHE A 170     339.456  36.371 165.185  1.00 28.95           C  
ANISOU 1199  CB  PHE A 170     3557   3408   4036   -278    -15    180       C  
ATOM   1200  CG  PHE A 170     340.419  35.222 165.020  1.00 29.40           C  
ANISOU 1200  CG  PHE A 170     3595   3489   4086   -252    -15    118       C  
ATOM   1201  CD1 PHE A 170     340.130  33.980 165.538  1.00 33.44           C  
ANISOU 1201  CD1 PHE A 170     4124   3965   4615   -206    -24    107       C  
ATOM   1202  CD2 PHE A 170     341.626  35.402 164.364  1.00 33.86           C  
ANISOU 1202  CD2 PHE A 170     4125   4115   4625   -275    -11     69       C  
ATOM   1203  CE1 PHE A 170     341.028  32.920 165.403  1.00 38.81           C  
ANISOU 1203  CE1 PHE A 170     4793   4663   5288   -176    -34     45       C  
ATOM   1204  CE2 PHE A 170     342.515  34.351 164.205  1.00 36.25           C  
ANISOU 1204  CE2 PHE A 170     4409   4447   4917   -244    -16      4       C  
ATOM   1205  CZ  PHE A 170     342.229  33.120 164.735  1.00 38.81           C  
ANISOU 1205  CZ  PHE A 170     4757   4729   5259   -191    -31    -11       C  
ATOM   1206  N   ILE A 171     339.717  37.982 162.487  1.00 26.26           N  
ANISOU 1206  N   ILE A 171     3181   3156   3640   -417     -4    196       N  
ATOM   1207  CA  ILE A 171     340.582  38.317 161.368  1.00 25.19           C  
ANISOU 1207  CA  ILE A 171     3013   3087   3471   -469      6    175       C  
ATOM   1208  C   ILE A 171     341.680  39.224 161.904  1.00 32.92           C  
ANISOU 1208  C   ILE A 171     3975   4086   4446   -483      3    165       C  
ATOM   1209  O   ILE A 171     341.398  40.297 162.413  1.00 29.90           O  
ANISOU 1209  O   ILE A 171     3614   3670   4077   -495    -11    204       O  
ATOM   1210  CB  ILE A 171     339.871  39.014 160.216  1.00 26.50           C  
ANISOU 1210  CB  ILE A 171     3186   3266   3617   -527      8    216       C  
ATOM   1211  CG1 ILE A 171     338.646  38.217 159.749  1.00 31.88           C  
ANISOU 1211  CG1 ILE A 171     3886   3921   4307   -512      7    227       C  
ATOM   1212  CG2 ILE A 171     340.828  39.158 159.043  1.00 29.78           C  
ANISOU 1212  CG2 ILE A 171     3562   3763   3992   -576     21    192       C  
ATOM   1213  CD1 ILE A 171     337.363  38.762 160.254  1.00 32.39           C  
ANISOU 1213  CD1 ILE A 171     3988   3926   4392   -505     -4    279       C  
ATOM   1214  N   LEU A 172     342.918  38.750 161.811  1.00 29.50           N  
ANISOU 1214  N   LEU A 172     3504   3708   3997   -476     11    109       N  
ATOM   1215  CA  LEU A 172     344.096  39.524 162.179  1.00 29.75           C  
ANISOU 1215  CA  LEU A 172     3510   3772   4023   -495      9     92       C  
ATOM   1216  C   LEU A 172     344.719  40.083 160.904  1.00 33.05           C  
ANISOU 1216  C   LEU A 172     3890   4268   4401   -572     22     95       C  
ATOM   1217  O   LEU A 172     345.056  39.326 159.993  1.00 31.95           O  
ANISOU 1217  O   LEU A 172     3718   4191   4229   -578     35     60       O  
ATOM   1218  CB  LEU A 172     345.077  38.644 162.933  1.00 30.00           C  
ANISOU 1218  CB  LEU A 172     3519   3820   4058   -435     10     24       C  
ATOM   1219  CG  LEU A 172     346.392  39.287 163.365  1.00 30.62           C  
ANISOU 1219  CG  LEU A 172     3564   3938   4131   -448      9     -7       C  
ATOM   1220  CD1 LEU A 172     346.102  40.452 164.272  1.00 30.11           C  
ANISOU 1220  CD1 LEU A 172     3528   3814   4099   -451     -9     37       C  
ATOM   1221  CD2 LEU A 172     347.309  38.257 164.049  1.00 34.80           C  
ANISOU 1221  CD2 LEU A 172     4075   4489   4661   -378      7    -84       C  
ATOM   1222  N   TYR A 173     344.882  41.397 160.844  1.00 32.31           N  
ANISOU 1222  N   TYR A 173     3800   4171   4307   -630     14    137       N  
ATOM   1223  CA  TYR A 173     345.332  42.065 159.623  1.00 29.17           C  
ANISOU 1223  CA  TYR A 173     3373   3841   3870   -714     24    158       C  
ATOM   1224  C   TYR A 173     346.832  42.372 159.600  1.00 31.24           C  
ANISOU 1224  C   TYR A 173     3580   4179   4111   -749     32    124       C  
ATOM   1225  O   TYR A 173     347.397  42.852 160.577  1.00 35.65           O  
ANISOU 1225  O   TYR A 173     4137   4711   4696   -737     18    114       O  
ATOM   1226  CB  TYR A 173     344.517  43.350 159.415  1.00 33.83           C  
ANISOU 1226  CB  TYR A 173     4006   4379   4468   -767      4    233       C  
ATOM   1227  CG  TYR A 173     343.066  43.049 159.098  1.00 32.20           C  
ANISOU 1227  CG  TYR A 173     3843   4124   4268   -745      1    264       C  
ATOM   1228  CD1 TYR A 173     342.103  43.044 160.097  1.00 32.44           C  
ANISOU 1228  CD1 TYR A 173     3917   4072   4336   -690    -18    280       C  
ATOM   1229  CD2 TYR A 173     342.666  42.733 157.816  1.00 32.20           C  
ANISOU 1229  CD2 TYR A 173     3835   4167   4234   -776     17    273       C  
ATOM   1230  CE1 TYR A 173     340.779  42.749 159.812  1.00 34.98           C  
ANISOU 1230  CE1 TYR A 173     4272   4356   4662   -672    -21    305       C  
ATOM   1231  CE2 TYR A 173     341.340  42.432 157.528  1.00 32.41           C  
ANISOU 1231  CE2 TYR A 173     3897   4148   4267   -754     12    296       C  
ATOM   1232  CZ  TYR A 173     340.408  42.447 158.534  1.00 34.82           C  
ANISOU 1232  CZ  TYR A 173     4245   4374   4612   -705     -6    312       C  
ATOM   1233  OH  TYR A 173     339.087  42.145 158.261  1.00 39.49           O  
ANISOU 1233  OH  TYR A 173     4867   4928   5210   -686    -10    333       O  
ATOM   1234  N   LEU A 174     347.465  42.087 158.467  1.00 36.93           N  
ANISOU 1234  N   LEU A 174     4250   4999   4783   -790     54    104       N  
ATOM   1235  CA  LEU A 174     348.903  42.300 158.308  1.00 35.85           C  
ANISOU 1235  CA  LEU A 174     4050   4955   4617   -828     66     68       C  
ATOM   1236  C   LEU A 174     349.242  43.056 157.016  1.00 37.69           C  
ANISOU 1236  C   LEU A 174     4248   5270   4801   -928     81    111       C  
ATOM   1237  O   LEU A 174     350.094  42.616 156.252  1.00 42.28           O  
ANISOU 1237  O   LEU A 174     4766   5966   5331   -946    103     72       O  
ATOM   1238  CB  LEU A 174     349.632  40.956 158.336  1.00 34.76           C  
ANISOU 1238  CB  LEU A 174     3866   4884   4456   -762     78    -21       C  
ATOM   1239  CG  LEU A 174     349.626  40.130 159.627  1.00 40.25           C  
ANISOU 1239  CG  LEU A 174     4586   5515   5191   -665     64    -73       C  
ATOM   1240  CD1 LEU A 174     348.382  39.256 159.781  1.00 40.45           C  
ANISOU 1240  CD1 LEU A 174     4665   5465   5241   -604     56    -64       C  
ATOM   1241  CD2 LEU A 174     350.888  39.270 159.701  1.00 43.28           C  
ANISOU 1241  CD2 LEU A 174     4912   5987   5545   -625     70   -164       C  
ATOM   1242  N   PRO A 175     348.575  44.201 156.765  1.00 31.62           N  
ANISOU 1242  N   PRO A 175     3522   4448   4043   -991     66    191       N  
ATOM   1243  CA  PRO A 175     349.063  45.083 155.703  1.00 33.43           C  
ANISOU 1243  CA  PRO A 175     3721   4751   4229  -1095     76    240       C  
ATOM   1244  C   PRO A 175     350.416  45.661 156.094  1.00 39.94           C  
ANISOU 1244  C   PRO A 175     4495   5629   5053  -1143     76    225       C  
ATOM   1245  O   PRO A 175     350.844  45.451 157.220  1.00 39.33           O  
ANISOU 1245  O   PRO A 175     4414   5516   5012  -1090     64    179       O  
ATOM   1246  CB  PRO A 175     348.014  46.180 155.637  1.00 37.40           C  
ANISOU 1246  CB  PRO A 175     4295   5159   4756  -1137     47    323       C  
ATOM   1247  CG  PRO A 175     347.487  46.258 157.038  1.00 33.52           C  
ANISOU 1247  CG  PRO A 175     3854   4553   4328  -1068     17    314       C  
ATOM   1248  CD  PRO A 175     347.534  44.859 157.574  1.00 33.17           C  
ANISOU 1248  CD  PRO A 175     3792   4519   4292   -972     34    239       C  
ATOM   1249  N   ASP A 176     351.049  46.397 155.194  1.00 40.54           N  
ANISOU 1249  N   ASP A 176     4532   5786   5086  -1244     87    266       N  
ATOM   1250  CA  ASP A 176     352.375  46.954 155.465  1.00 42.90           C  
ANISOU 1250  CA  ASP A 176     4773   6147   5381  -1302     88    255       C  
ATOM   1251  C   ASP A 176     352.436  47.657 156.832  1.00 40.25           C  
ANISOU 1251  C   ASP A 176     4476   5701   5116  -1284     48    259       C  
ATOM   1252  O   ASP A 176     351.729  48.639 157.057  1.00 41.69           O  
ANISOU 1252  O   ASP A 176     4722   5784   5334  -1315     12    326       O  
ATOM   1253  CB  ASP A 176     352.748  47.927 154.350  1.00 46.49           C  
ANISOU 1253  CB  ASP A 176     5201   6674   5790  -1429     97    329       C  
ATOM   1254  CG  ASP A 176     354.193  48.377 154.436  1.00 49.81           C  
ANISOU 1254  CG  ASP A 176     5545   7187   6194  -1499    105    315       C  
ATOM   1255  OD1 ASP A 176     354.721  48.441 155.551  1.00 47.75           O  
ANISOU 1255  OD1 ASP A 176     5278   6885   5979  -1465     87    274       O  
ATOM   1256  OD2 ASP A 176     354.787  48.664 153.388  1.00 56.95           O  
ANISOU 1256  OD2 ASP A 176     6393   8208   7038  -1588    130    347       O  
ATOM   1257  N   PRO A 177     353.289  47.164 157.749  1.00 41.00           N  
ANISOU 1257  N   PRO A 177     4533   5814   5229  -1229     50    184       N  
ATOM   1258  CA  PRO A 177     353.300  47.748 159.096  1.00 45.99           C  
ANISOU 1258  CA  PRO A 177     5203   6342   5930  -1195     10    181       C  
ATOM   1259  C   PRO A 177     353.799  49.196 159.166  1.00 47.88           C  
ANISOU 1259  C   PRO A 177     5441   6559   6191  -1296    -22    240       C  
ATOM   1260  O   PRO A 177     353.563  49.859 160.174  1.00 46.32           O  
ANISOU 1260  O   PRO A 177     5290   6258   6053  -1272    -66    252       O  
ATOM   1261  CB  PRO A 177     354.252  46.827 159.874  1.00 43.31           C  
ANISOU 1261  CB  PRO A 177     4813   6051   5592  -1118     24     82       C  
ATOM   1262  CG  PRO A 177     355.083  46.161 158.841  1.00 43.74           C  
ANISOU 1262  CG  PRO A 177     4788   6256   5577  -1149     66     42       C  
ATOM   1263  CD  PRO A 177     354.183  45.994 157.658  1.00 41.13           C  
ANISOU 1263  CD  PRO A 177     4478   5941   5207  -1178     82     93       C  
ATOM   1264  N   ASP A 178     354.460  49.675 158.121  1.00 46.48           N  
ANISOU 1264  N   ASP A 178     5214   6478   5968  -1406     -4    278       N  
ATOM   1265  CA  ASP A 178     355.076  51.002 158.166  1.00 53.07           C  
ANISOU 1265  CA  ASP A 178     6041   7299   6824  -1512    -36    334       C  
ATOM   1266  C   ASP A 178     354.305  52.040 157.357  1.00 51.99           C  
ANISOU 1266  C   ASP A 178     5961   7112   6681  -1603    -61    440       C  
ATOM   1267  O   ASP A 178     354.740  53.167 157.237  1.00 53.01           O  
ANISOU 1267  O   ASP A 178     6090   7227   6824  -1703    -93    498       O  
ATOM   1268  CB  ASP A 178     356.525  50.903 157.692  1.00 49.71           C  
ANISOU 1268  CB  ASP A 178     5513   7022   6353  -1581     -2    303       C  
ATOM   1269  CG  ASP A 178     357.330  49.953 158.548  1.00 49.95           C  
ANISOU 1269  CG  ASP A 178     5491   7097   6390  -1488     15    194       C  
ATOM   1270  OD1 ASP A 178     357.213  50.054 159.779  1.00 51.56           O  
ANISOU 1270  OD1 ASP A 178     5732   7202   6657  -1418    -19    163       O  
ATOM   1271  OD2 ASP A 178     358.041  49.087 158.012  1.00 55.14           O  
ANISOU 1271  OD2 ASP A 178     6074   7889   6989  -1477     58    135       O  
ATOM   1272  N   ARG A 179     353.143  51.658 156.828  1.00 49.49           N  
ANISOU 1272  N   ARG A 179     5695   6763   6346  -1566    -52    463       N  
ATOM   1273  CA  ARG A 179     352.275  52.589 156.119  1.00 52.80           C  
ANISOU 1273  CA  ARG A 179     6179   7123   6760  -1635    -81    556       C  
ATOM   1274  C   ARG A 179     350.829  52.423 156.589  1.00 55.08           C  
ANISOU 1274  C   ARG A 179     6554   7291   7082  -1544   -108    559       C  
ATOM   1275  O   ARG A 179     350.437  51.346 157.019  1.00 55.53           O  
ANISOU 1275  O   ARG A 179     6610   7346   7145  -1441    -85    498       O  
ATOM   1276  CB  ARG A 179     352.404  52.376 154.605  1.00 61.52           C  
ANISOU 1276  CB  ARG A 179     7244   8347   7785  -1709    -35    592       C  
ATOM   1277  CG  ARG A 179     353.709  52.962 154.080  1.00 74.07           C  
ANISOU 1277  CG  ARG A 179     8759  10044   9342  -1829    -21    620       C  
ATOM   1278  CD  ARG A 179     354.014  52.652 152.627  1.00 79.37           C  
ANISOU 1278  CD  ARG A 179     9372  10860   9924  -1895     31    646       C  
ATOM   1279  NE  ARG A 179     355.442  52.856 152.361  1.00 86.10           N  
ANISOU 1279  NE  ARG A 179    10129  11844  10742  -1982     55    641       N  
ATOM   1280  CZ  ARG A 179     356.404  52.009 152.728  1.00 88.77           C  
ANISOU 1280  CZ  ARG A 179    10383  12280  11065  -1935     88    550       C  
ATOM   1281  NH1 ARG A 179     357.673  52.278 152.449  1.00 89.63           N  
ANISOU 1281  NH1 ARG A 179    10403  12514  11140  -2021    109    550       N  
ATOM   1282  NH2 ARG A 179     356.102  50.888 153.379  1.00 89.12           N  
ANISOU 1282  NH2 ARG A 179    10434  12300  11128  -1802     98    460       N  
ATOM   1283  N   LYS A 180     350.060  53.503 156.554  1.00 49.57           N  
ANISOU 1283  N   LYS A 180     5931   6495   6408  -1581   -161    630       N  
ATOM   1284  CA  LYS A 180     348.657  53.442 156.922  1.00 54.58           C  
ANISOU 1284  CA  LYS A 180     6645   7026   7068  -1501   -189    636       C  
ATOM   1285  C   LYS A 180     347.863  52.892 155.739  1.00 50.47           C  
ANISOU 1285  C   LYS A 180     6133   6549   6493  -1504   -152    656       C  
ATOM   1286  O   LYS A 180     348.052  53.324 154.617  1.00 44.45           O  
ANISOU 1286  O   LYS A 180     5362   5842   5686  -1595   -141    710       O  
ATOM   1287  CB  LYS A 180     348.126  54.822 157.322  1.00 55.92           C  
ANISOU 1287  CB  LYS A 180     6891   7076   7279  -1532   -269    696       C  
ATOM   1288  N   TRP A 181     346.988  51.928 155.999  1.00 45.72           N  
ANISOU 1288  N   TRP A 181     5550   5925   5897  -1405   -134    614       N  
ATOM   1289  CA  TRP A 181     346.041  51.477 154.980  1.00 43.90           C  
ANISOU 1289  CA  TRP A 181     5341   5714   5626  -1397   -110    632       C  
ATOM   1290  C   TRP A 181     344.909  52.484 154.932  1.00 44.15           C  
ANISOU 1290  C   TRP A 181     5458   5642   5674  -1409   -165    693       C  
ATOM   1291  O   TRP A 181     344.318  52.792 155.959  1.00 47.31           O  
ANISOU 1291  O   TRP A 181     5906   5947   6121  -1350   -208    685       O  
ATOM   1292  CB  TRP A 181     345.522  50.080 155.297  1.00 41.93           C  
ANISOU 1292  CB  TRP A 181     5077   5473   5380  -1291    -77    566       C  
ATOM   1293  CG  TRP A 181     344.676  49.506 154.194  1.00 43.06           C  
ANISOU 1293  CG  TRP A 181     5230   5648   5482  -1283    -51    575       C  
ATOM   1294  CD1 TRP A 181     343.324  49.629 154.052  1.00 33.72           C  
ANISOU 1294  CD1 TRP A 181     4111   4394   4308  -1251    -71    600       C  
ATOM   1295  CD2 TRP A 181     345.129  48.716 153.088  1.00 39.18           C  
ANISOU 1295  CD2 TRP A 181     4681   5272   4935  -1302     -3    554       C  
ATOM   1296  NE1 TRP A 181     342.907  48.964 152.923  1.00 38.02           N  
ANISOU 1296  NE1 TRP A 181     4641   4997   4808  -1251    -38    597       N  
ATOM   1297  CE2 TRP A 181     343.992  48.386 152.318  1.00 36.19           C  
ANISOU 1297  CE2 TRP A 181     4336   4880   4537  -1279      3    568       C  
ATOM   1298  CE3 TRP A 181     346.380  48.253 152.676  1.00 38.38           C  
ANISOU 1298  CE3 TRP A 181     4499   5288   4795  -1331     34    520       C  
ATOM   1299  CZ2 TRP A 181     344.078  47.631 151.147  1.00 39.83           C  
ANISOU 1299  CZ2 TRP A 181     4754   5437   4942  -1283     41    551       C  
ATOM   1300  CZ3 TRP A 181     346.460  47.490 151.528  1.00 40.18           C  
ANISOU 1300  CZ3 TRP A 181     4683   5618   4965  -1333     72    501       C  
ATOM   1301  CH2 TRP A 181     345.324  47.195 150.770  1.00 43.14           C  
ANISOU 1301  CH2 TRP A 181     5095   5974   5324  -1308     74    517       C  
ATOM   1302  N   LYS A 182     344.626  53.019 153.748  1.00 41.42           N  
ANISOU 1302  N   LYS A 182     5134   5319   5286  -1483   -166    753       N  
ATOM   1303  CA  LYS A 182     343.672  54.107 153.612  1.00 39.90           C  
ANISOU 1303  CA  LYS A 182     5026   5031   5103  -1505   -226    813       C  
ATOM   1304  C   LYS A 182     342.319  53.604 153.164  1.00 40.88           C  
ANISOU 1304  C   LYS A 182     5191   5131   5211  -1445   -218    807       C  
ATOM   1305  O   LYS A 182     342.235  52.610 152.460  1.00 39.88           O  
ANISOU 1305  O   LYS A 182     5026   5080   5049  -1425   -164    780       O  
ATOM   1306  CB  LYS A 182     344.203  55.139 152.624  1.00 49.14           C  
ANISOU 1306  CB  LYS A 182     6203   6230   6237  -1630   -242    890       C  
ATOM   1307  CG  LYS A 182     345.496  55.786 153.108  1.00 59.91           C  
ANISOU 1307  CG  LYS A 182     7532   7607   7625  -1701   -260    903       C  
ATOM   1308  CD  LYS A 182     346.190  56.533 152.007  1.00 67.57           C  
ANISOU 1308  CD  LYS A 182     8485   8639   8548  -1833   -256    976       C  
ATOM   1309  CE  LYS A 182     347.544  57.045 152.476  1.00 73.33           C  
ANISOU 1309  CE  LYS A 182     9165   9397   9301  -1906   -267    983       C  
ATOM   1310  NZ  LYS A 182     348.236  57.808 151.399  1.00 78.31           N  
ANISOU 1310  NZ  LYS A 182     9777  10093   9885  -2047   -263   1065       N  
ATOM   1311  N   SER A 183     341.270  54.330 153.537  1.00 39.85           N  
ANISOU 1311  N   SER A 183     5138   4899   5103  -1416   -277    831       N  
ATOM   1312  CA  SER A 183     339.909  53.923 153.244  1.00 39.89           C  
ANISOU 1312  CA  SER A 183     5183   4874   5098  -1353   -276    822       C  
ATOM   1313  C   SER A 183     339.642  53.719 151.760  1.00 43.13           C  
ANISOU 1313  C   SER A 183     5590   5348   5449  -1398   -242    850       C  
ATOM   1314  O   SER A 183     338.939  52.773 151.374  1.00 42.88           O  
ANISOU 1314  O   SER A 183     5547   5343   5402  -1343   -207    817       O  
ATOM   1315  CB  SER A 183     338.929  54.956 153.787  1.00 47.70           C  
ANISOU 1315  CB  SER A 183     6256   5753   6113  -1327   -354    848       C  
ATOM   1316  OG  SER A 183     337.599  54.527 153.564  1.00 55.31           O  
ANISOU 1316  OG  SER A 183     7253   6695   7066  -1262   -351    833       O  
ATOM   1317  N   HIS A 184     340.179  54.601 150.923  1.00 39.67           N  
ANISOU 1317  N   HIS A 184     5162   4934   4978  -1498   -255    911       N  
ATOM   1318  CA  HIS A 184     339.894  54.524 149.503  1.00 43.15           C  
ANISOU 1318  CA  HIS A 184     5605   5433   5357  -1540   -229    944       C  
ATOM   1319  C   HIS A 184     340.650  53.365 148.849  1.00 39.91           C  
ANISOU 1319  C   HIS A 184     5104   5151   4908  -1542   -152    906       C  
ATOM   1320  O   HIS A 184     340.426  53.064 147.687  1.00 39.09           O  
ANISOU 1320  O   HIS A 184     4989   5112   4751  -1558   -122    919       O  
ATOM   1321  CB  HIS A 184     340.229  55.856 148.798  1.00 48.48           C  
ANISOU 1321  CB  HIS A 184     6321   6094   6003  -1650   -269   1029       C  
ATOM   1322  CG  HIS A 184     341.695  56.146 148.702  1.00 50.19           C  
ANISOU 1322  CG  HIS A 184     6479   6381   6209  -1742   -250   1056       C  
ATOM   1323  ND1 HIS A 184     342.397  56.767 149.712  1.00 50.05           N  
ANISOU 1323  ND1 HIS A 184     6461   6313   6241  -1767   -289   1060       N  
ATOM   1324  CD2 HIS A 184     342.587  55.917 147.709  1.00 51.27           C  
ANISOU 1324  CD2 HIS A 184     6551   6639   6289  -1816   -199   1078       C  
ATOM   1325  CE1 HIS A 184     343.660  56.902 149.347  1.00 50.94           C  
ANISOU 1325  CE1 HIS A 184     6511   6512   6331  -1856   -261   1084       C  
ATOM   1326  NE2 HIS A 184     343.803  56.389 148.140  1.00 49.22           N  
ANISOU 1326  NE2 HIS A 184     6252   6404   6047  -1888   -205   1096       N  
ATOM   1327  N   TYR A 185     341.530  52.700 149.588  1.00 37.90           N  
ANISOU 1327  N   TYR A 185     4787   4936   4678  -1518   -124    856       N  
ATOM   1328  CA  TYR A 185     342.166  51.478 149.072  1.00 37.33           C  
ANISOU 1328  CA  TYR A 185     4631   4982   4571  -1498    -59    805       C  
ATOM   1329  C   TYR A 185     341.164  50.309 148.942  1.00 39.25           C  
ANISOU 1329  C   TYR A 185     4876   5221   4817  -1402    -38    751       C  
ATOM   1330  O   TYR A 185     341.399  49.350 148.203  1.00 39.90           O  
ANISOU 1330  O   TYR A 185     4904   5394   4861  -1383      6    715       O  
ATOM   1331  CB  TYR A 185     343.302  51.020 149.969  1.00 40.26           C  
ANISOU 1331  CB  TYR A 185     4939   5388   4968  -1485    -41    757       C  
ATOM   1332  CG  TYR A 185     344.543  51.902 150.007  1.00 45.35           C  
ANISOU 1332  CG  TYR A 185     5554   6071   5605  -1582    -49    795       C  
ATOM   1333  CD1 TYR A 185     344.656  53.053 149.233  1.00 47.66           C  
ANISOU 1333  CD1 TYR A 185     5875   6366   5868  -1685    -72    878       C  
ATOM   1334  CD2 TYR A 185     345.618  51.548 150.818  1.00 47.22           C  
ANISOU 1334  CD2 TYR A 185     5733   6343   5865  -1571    -35    748       C  
ATOM   1335  CE1 TYR A 185     345.816  53.843 149.294  1.00 48.76           C  
ANISOU 1335  CE1 TYR A 185     5983   6540   6003  -1782    -81    917       C  
ATOM   1336  CE2 TYR A 185     346.756  52.318 150.884  1.00 48.62           C  
ANISOU 1336  CE2 TYR A 185     5877   6558   6039  -1660    -43    779       C  
ATOM   1337  CZ  TYR A 185     346.861  53.451 150.117  1.00 50.40           C  
ANISOU 1337  CZ  TYR A 185     6127   6785   6236  -1768    -65    865       C  
ATOM   1338  OH  TYR A 185     348.020  54.192 150.212  1.00 53.82           O  
ANISOU 1338  OH  TYR A 185     6524   7256   6670  -1863    -74    897       O  
ATOM   1339  N   GLY A 186     340.078  50.385 149.699  1.00 35.61           N  
ANISOU 1339  N   GLY A 186     4474   4655   4401  -1340    -71    743       N  
ATOM   1340  CA  GLY A 186     339.143  49.282 149.809  1.00 34.41           C  
ANISOU 1340  CA  GLY A 186     4323   4488   4264  -1250    -55    693       C  
ATOM   1341  C   GLY A 186     339.612  48.197 150.767  1.00 36.34           C  
ANISOU 1341  C   GLY A 186     4520   4744   4543  -1186    -33    626       C  
ATOM   1342  O   GLY A 186     340.489  48.401 151.585  1.00 36.97           O  
ANISOU 1342  O   GLY A 186     4580   4822   4646  -1196    -37    617       O  
ATOM   1343  N   GLY A 187     339.018  47.021 150.672  1.00 31.82           N  
ANISOU 1343  N   GLY A 187     3933   4180   3976  -1117    -12    580       N  
ATOM   1344  CA  GLY A 187     339.400  45.918 151.539  1.00 29.97           C  
ANISOU 1344  CA  GLY A 187     3662   3953   3774  -1053      5    518       C  
ATOM   1345  C   GLY A 187     338.826  46.052 152.932  1.00 32.73           C  
ANISOU 1345  C   GLY A 187     4049   4205   4180  -1001    -22    515       C  
ATOM   1346  O   GLY A 187     339.222  45.318 153.836  1.00 36.88           O  
ANISOU 1346  O   GLY A 187     4552   4727   4735   -953    -13    472       O  
ATOM   1347  N   GLY A 188     337.890  46.969 153.124  1.00 34.08           N  
ANISOU 1347  N   GLY A 188     4281   4304   4363  -1006    -58    557       N  
ATOM   1348  CA  GLY A 188     337.236  47.084 154.426  1.00 36.11           C  
ANISOU 1348  CA  GLY A 188     4572   4480   4668   -949    -86    552       C  
ATOM   1349  C   GLY A 188     336.346  45.890 154.804  1.00 30.93           C  
ANISOU 1349  C   GLY A 188     3912   3806   4034   -873    -71    516       C  
ATOM   1350  O   GLY A 188     335.741  45.233 153.958  1.00 30.65           O  
ANISOU 1350  O   GLY A 188     3871   3793   3982   -864    -54    506       O  
ATOM   1351  N   LEU A 189     336.291  45.607 156.098  1.00 30.95           N  
ANISOU 1351  N   LEU A 189     3917   3768   4076   -819    -79    497       N  
ATOM   1352  CA  LEU A 189     335.369  44.632 156.663  1.00 28.66           C  
ANISOU 1352  CA  LEU A 189     3630   3450   3812   -752    -72    476       C  
ATOM   1353  C   LEU A 189     334.042  45.312 156.963  1.00 34.87           C  
ANISOU 1353  C   LEU A 189     4464   4179   4606   -731   -105    506       C  
ATOM   1354  O   LEU A 189     333.983  46.236 157.770  1.00 32.48           O  
ANISOU 1354  O   LEU A 189     4189   3837   4315   -722   -139    524       O  
ATOM   1355  CB  LEU A 189     335.955  44.026 157.933  1.00 29.83           C  
ANISOU 1355  CB  LEU A 189     3757   3587   3992   -703    -66    445       C  
ATOM   1356  CG  LEU A 189     335.057  42.990 158.622  1.00 29.65           C  
ANISOU 1356  CG  LEU A 189     3736   3533   3995   -638    -59    430       C  
ATOM   1357  CD1 LEU A 189     335.010  41.711 157.810  1.00 29.44           C  
ANISOU 1357  CD1 LEU A 189     3683   3541   3962   -634    -32    400       C  
ATOM   1358  CD2 LEU A 189     335.577  42.732 160.050  1.00 32.76           C  
ANISOU 1358  CD2 LEU A 189     4122   3906   4419   -589    -61    412       C  
ATOM   1359  N   ARG A 190     332.977  44.858 156.311  1.00 30.51           N  
ANISOU 1359  N   ARG A 190     3922   3626   4045   -720    -99    506       N  
ATOM   1360  CA  ARG A 190     331.674  45.510 156.399  1.00 25.49           C  
ANISOU 1360  CA  ARG A 190     3329   2948   3408   -702   -130    530       C  
ATOM   1361  C   ARG A 190     330.676  44.611 157.092  1.00 28.48           C  
ANISOU 1361  C   ARG A 190     3701   3308   3812   -643   -122    515       C  
ATOM   1362  O   ARG A 190     330.654  43.399 156.871  1.00 29.11           O  
ANISOU 1362  O   ARG A 190     3751   3407   3902   -630    -93    491       O  
ATOM   1363  CB  ARG A 190     331.187  45.887 155.018  1.00 30.82           C  
ANISOU 1363  CB  ARG A 190     4023   3639   4047   -742   -134    546       C  
ATOM   1364  CG  ARG A 190     332.209  46.715 154.282  1.00 34.57           C  
ANISOU 1364  CG  ARG A 190     4501   4140   4493   -808   -138    568       C  
ATOM   1365  CD  ARG A 190     331.624  47.369 153.069  1.00 31.65           C  
ANISOU 1365  CD  ARG A 190     4165   3775   4086   -845   -152    594       C  
ATOM   1366  NE  ARG A 190     331.305  46.371 152.067  1.00 36.48           N  
ANISOU 1366  NE  ARG A 190     4749   4430   4681   -839   -118    571       N  
ATOM   1367  CZ  ARG A 190     330.816  46.657 150.866  1.00 46.52           C  
ANISOU 1367  CZ  ARG A 190     6041   5719   5918   -863   -121    585       C  
ATOM   1368  NH1 ARG A 190     330.550  45.678 150.021  1.00 36.69           N  
ANISOU 1368  NH1 ARG A 190     4766   4513   4661   -849    -93    557       N  
ATOM   1369  NH2 ARG A 190     330.585  47.920 150.523  1.00 42.78           N  
ANISOU 1369  NH2 ARG A 190     5617   5220   5419   -898   -157    625       N  
ATOM   1370  N   LEU A 191     329.888  45.223 157.961  1.00 26.88           N  
ANISOU 1370  N   LEU A 191     3525   3069   3618   -608   -153    530       N  
ATOM   1371  CA  LEU A 191     328.894  44.540 158.775  1.00 26.64           C  
ANISOU 1371  CA  LEU A 191     3488   3027   3608   -553   -150    524       C  
ATOM   1372  C   LEU A 191     327.508  45.035 158.379  1.00 28.16           C  
ANISOU 1372  C   LEU A 191     3708   3209   3783   -544   -174    536       C  
ATOM   1373  O   LEU A 191     327.315  46.232 158.162  1.00 29.78           O  
ANISOU 1373  O   LEU A 191     3951   3398   3967   -555   -212    552       O  
ATOM   1374  CB  LEU A 191     329.137  44.808 160.247  1.00 27.67           C  
ANISOU 1374  CB  LEU A 191     3617   3139   3757   -509   -165    527       C  
ATOM   1375  CG  LEU A 191     330.590  44.682 160.749  1.00 33.29           C  
ANISOU 1375  CG  LEU A 191     4310   3857   4483   -516   -153    513       C  
ATOM   1376  CD1 LEU A 191     330.616  44.941 162.249  1.00 40.22           C  
ANISOU 1376  CD1 LEU A 191     5188   4715   5378   -459   -172    514       C  
ATOM   1377  CD2 LEU A 191     331.186  43.317 160.442  1.00 33.90           C  
ANISOU 1377  CD2 LEU A 191     4350   3959   4572   -522   -110    488       C  
ATOM   1378  N   PHE A 192     326.556  44.113 158.328  1.00 27.00           N  
ANISOU 1378  N   PHE A 192     3545   3069   3646   -521   -156    528       N  
ATOM   1379  CA  PHE A 192     325.211  44.367 157.832  1.00 28.61           C  
ANISOU 1379  CA  PHE A 192     3765   3271   3833   -512   -174    531       C  
ATOM   1380  C   PHE A 192     324.183  44.214 158.945  1.00 33.01           C  
ANISOU 1380  C   PHE A 192     4315   3827   4401   -460   -184    535       C  
ATOM   1381  O   PHE A 192     324.160  43.195 159.628  1.00 29.49           O  
ANISOU 1381  O   PHE A 192     3837   3387   3980   -441   -157    534       O  
ATOM   1382  CB  PHE A 192     324.884  43.413 156.683  1.00 27.11           C  
ANISOU 1382  CB  PHE A 192     3557   3098   3645   -534   -146    515       C  
ATOM   1383  CG  PHE A 192     325.745  43.613 155.482  1.00 29.81           C  
ANISOU 1383  CG  PHE A 192     3905   3456   3966   -581   -138    511       C  
ATOM   1384  CD1 PHE A 192     325.276  44.306 154.375  1.00 27.04           C  
ANISOU 1384  CD1 PHE A 192     3582   3109   3583   -603   -155    516       C  
ATOM   1385  CD2 PHE A 192     327.035  43.104 155.447  1.00 29.49           C  
ANISOU 1385  CD2 PHE A 192     3838   3432   3934   -600   -113    501       C  
ATOM   1386  CE1 PHE A 192     326.088  44.500 153.283  1.00 33.92           C  
ANISOU 1386  CE1 PHE A 192     4455   4003   4429   -647   -145    518       C  
ATOM   1387  CE2 PHE A 192     327.845  43.312 154.352  1.00 30.58           C  
ANISOU 1387  CE2 PHE A 192     3974   3599   4047   -644   -104    498       C  
ATOM   1388  CZ  PHE A 192     327.379  44.012 153.270  1.00 34.89           C  
ANISOU 1388  CZ  PHE A 192     4547   4151   4559   -669   -118    510       C  
ATOM   1389  N   PRO A 193     323.330  45.230 159.137  1.00 32.23           N  
ANISOU 1389  N   PRO A 193     4244   3723   4278   -436   -224    541       N  
ATOM   1390  CA  PRO A 193     322.301  45.080 160.169  1.00 29.91           C  
ANISOU 1390  CA  PRO A 193     3935   3443   3985   -384   -233    543       C  
ATOM   1391  C   PRO A 193     321.183  44.174 159.696  1.00 30.14           C  
ANISOU 1391  C   PRO A 193     3940   3492   4020   -385   -211    537       C  
ATOM   1392  O   PRO A 193     321.083  43.852 158.517  1.00 30.27           O  
ANISOU 1392  O   PRO A 193     3960   3507   4035   -419   -199    526       O  
ATOM   1393  CB  PRO A 193     321.825  46.511 160.386  1.00 32.23           C  
ANISOU 1393  CB  PRO A 193     4268   3729   4247   -355   -292    543       C  
ATOM   1394  CG  PRO A 193     321.977  47.144 159.031  1.00 31.58           C  
ANISOU 1394  CG  PRO A 193     4224   3629   4145   -400   -308    541       C  
ATOM   1395  CD  PRO A 193     323.229  46.529 158.446  1.00 28.60           C  
ANISOU 1395  CD  PRO A 193     3833   3249   3787   -452   -268    545       C  
ATOM   1396  N   SER A 194     320.351  43.769 160.639  1.00 32.07           N  
ANISOU 1396  N   SER A 194     4158   3759   4269   -348   -207    543       N  
ATOM   1397  CA  SER A 194     319.296  42.798 160.430  1.00 34.88           C  
ANISOU 1397  CA  SER A 194     4482   4135   4636   -351   -185    542       C  
ATOM   1398  C   SER A 194     317.966  43.501 160.302  1.00 36.61           C  
ANISOU 1398  C   SER A 194     4709   4379   4821   -324   -217    532       C  
ATOM   1399  O   SER A 194     317.580  44.268 161.184  1.00 38.00           O  
ANISOU 1399  O   SER A 194     4890   4576   4974   -279   -247    534       O  
ATOM   1400  CB  SER A 194     319.288  41.814 161.618  1.00 37.83           C  
ANISOU 1400  CB  SER A 194     4817   4522   5036   -333   -157    562       C  
ATOM   1401  OG  SER A 194     318.291  40.814 161.521  1.00 41.40           O  
ANISOU 1401  OG  SER A 194     5234   4992   5503   -343   -137    568       O  
ATOM   1402  N   ILE A 195     317.255  43.267 159.199  1.00 34.42           N  
ANISOU 1402  N   ILE A 195     4433   4105   4540   -345   -214    516       N  
ATOM   1403  CA  ILE A 195     315.876  43.710 159.094  1.00 37.22           C  
ANISOU 1403  CA  ILE A 195     4786   4491   4865   -318   -240    501       C  
ATOM   1404  C   ILE A 195     315.028  42.765 159.932  1.00 38.40           C  
ANISOU 1404  C   ILE A 195     4881   4678   5030   -305   -216    514       C  
ATOM   1405  O   ILE A 195     314.219  43.205 160.729  1.00 43.36           O  
ANISOU 1405  O   ILE A 195     5494   5348   5631   -263   -235    514       O  
ATOM   1406  CB  ILE A 195     315.395  43.740 157.634  1.00 38.36           C  
ANISOU 1406  CB  ILE A 195     4949   4627   5000   -342   -245    476       C  
ATOM   1407  CG1 ILE A 195     316.268  44.716 156.842  1.00 35.76           C  
ANISOU 1407  CG1 ILE A 195     4674   4264   4650   -360   -269    473       C  
ATOM   1408  CG2 ILE A 195     313.912  44.167 157.556  1.00 41.65           C  
ANISOU 1408  CG2 ILE A 195     5361   5080   5385   -309   -273    454       C  
ATOM   1409  CD1 ILE A 195     315.869  44.838 155.371  1.00 41.97           C  
ANISOU 1409  CD1 ILE A 195     5484   5044   5420   -381   -276    451       C  
ATOM   1410  N   LEU A 196     315.243  41.468 159.757  1.00 34.82           N  
ANISOU 1410  N   LEU A 196     4397   4213   4620   -340   -176    525       N  
ATOM   1411  CA  LEU A 196     314.733  40.456 160.662  1.00 36.63           C  
ANISOU 1411  CA  LEU A 196     4577   4467   4872   -340   -150    550       C  
ATOM   1412  C   LEU A 196     315.693  39.266 160.586  1.00 43.96           C  
ANISOU 1412  C   LEU A 196     5498   5357   5850   -376   -118    563       C  
ATOM   1413  O   LEU A 196     316.595  39.265 159.744  1.00 38.05           O  
ANISOU 1413  O   LEU A 196     4773   4572   5110   -398   -117    547       O  
ATOM   1414  CB  LEU A 196     313.301  40.084 160.306  1.00 54.26           C  
ANISOU 1414  CB  LEU A 196     6779   6736   7101   -345   -151    540       C  
ATOM   1415  CG  LEU A 196     313.029  39.664 158.871  1.00 63.44           C  
ANISOU 1415  CG  LEU A 196     7949   7875   8282   -378   -149    512       C  
ATOM   1416  CD1 LEU A 196     312.807  38.163 158.817  1.00 71.02           C  
ANISOU 1416  CD1 LEU A 196     8868   8823   9294   -416   -121    527       C  
ATOM   1417  CD2 LEU A 196     311.841  40.404 158.314  1.00 62.16           C  
ANISOU 1417  CD2 LEU A 196     7790   7746   8081   -357   -176    482       C  
ATOM   1418  N   PRO A 197     315.551  38.273 161.491  1.00 43.08           N  
ANISOU 1418  N   PRO A 197     5350   5254   5764   -381    -96    594       N  
ATOM   1419  CA  PRO A 197     316.536  37.187 161.472  1.00 34.86           C  
ANISOU 1419  CA  PRO A 197     4309   4171   4768   -408    -74    603       C  
ATOM   1420  C   PRO A 197     316.625  36.534 160.103  1.00 45.74           C  
ANISOU 1420  C   PRO A 197     5691   5516   6172   -445    -73    575       C  
ATOM   1421  O   PRO A 197     315.591  36.302 159.430  1.00 41.65           O  
ANISOU 1421  O   PRO A 197     5157   5009   5658   -459    -79    564       O  
ATOM   1422  CB  PRO A 197     316.005  36.204 162.532  1.00 44.83           C  
ANISOU 1422  CB  PRO A 197     5533   5449   6052   -412    -57    643       C  
ATOM   1423  CG  PRO A 197     315.170  37.044 163.429  1.00 43.74           C  
ANISOU 1423  CG  PRO A 197     5379   5371   5871   -373    -65    658       C  
ATOM   1424  CD  PRO A 197     314.544  38.082 162.549  1.00 43.82           C  
ANISOU 1424  CD  PRO A 197     5404   5398   5846   -362    -90    623       C  
ATOM   1425  N   ASN A 198     317.863  36.296 159.683  1.00 35.12           N  
ANISOU 1425  N   ASN A 198     4365   4137   4841   -456    -69    560       N  
ATOM   1426  CA  ASN A 198     318.201  35.815 158.328  1.00 38.70           C  
ANISOU 1426  CA  ASN A 198     4826   4568   5311   -481    -71    527       C  
ATOM   1427  C   ASN A 198     317.801  36.736 157.185  1.00 35.67           C  
ANISOU 1427  C   ASN A 198     4462   4198   4895   -482    -86    500       C  
ATOM   1428  O   ASN A 198     317.834  36.351 156.010  1.00 34.64           O  
ANISOU 1428  O   ASN A 198     4331   4057   4772   -498    -89    472       O  
ATOM   1429  CB  ASN A 198     317.617  34.419 158.106  1.00 45.17           C  
ANISOU 1429  CB  ASN A 198     5617   5368   6176   -503    -69    529       C  
ATOM   1430  CG  ASN A 198     318.451  33.356 158.796  1.00 55.79           C  
ANISOU 1430  CG  ASN A 198     6957   6683   7558   -508    -62    543       C  
ATOM   1431  OD1 ASN A 198     319.620  33.149 158.443  1.00 55.20           O  
ANISOU 1431  OD1 ASN A 198     6896   6589   7488   -507    -62    521       O  
ATOM   1432  ND2 ASN A 198     317.880  32.713 159.798  1.00 54.58           N  
ANISOU 1432  ND2 ASN A 198     6783   6528   7426   -513    -56    582       N  
ATOM   1433  N   VAL A 199     317.495  37.982 157.506  1.00 31.41           N  
ANISOU 1433  N   VAL A 199     3940   3679   4314   -461    -99    506       N  
ATOM   1434  CA  VAL A 199     317.256  38.947 156.465  1.00 28.81           C  
ANISOU 1434  CA  VAL A 199     3640   3358   3950   -460   -118    483       C  
ATOM   1435  C   VAL A 199     318.088  40.174 156.768  1.00 33.51           C  
ANISOU 1435  C   VAL A 199     4270   3950   4512   -449   -132    491       C  
ATOM   1436  O   VAL A 199     317.579  41.162 157.312  1.00 34.06           O  
ANISOU 1436  O   VAL A 199     4355   4034   4551   -422   -156    497       O  
ATOM   1437  CB  VAL A 199     315.760  39.315 156.339  1.00 33.86           C  
ANISOU 1437  CB  VAL A 199     4272   4024   4570   -444   -135    475       C  
ATOM   1438  CG1 VAL A 199     315.556  40.229 155.173  1.00 34.53           C  
ANISOU 1438  CG1 VAL A 199     4393   4110   4619   -443   -157    449       C  
ATOM   1439  CG2 VAL A 199     314.897  38.038 156.211  1.00 37.89           C  
ANISOU 1439  CG2 VAL A 199     4741   4537   5120   -460   -122    473       C  
ATOM   1440  N   PRO A 200     319.383  40.114 156.415  1.00 30.12           N  
ANISOU 1440  N   PRO A 200     3852   3504   4087   -469   -122    487       N  
ATOM   1441  CA  PRO A 200     320.241  41.298 156.518  1.00 30.21           C  
ANISOU 1441  CA  PRO A 200     3897   3511   4069   -469   -138    494       C  
ATOM   1442  C   PRO A 200     319.791  42.379 155.572  1.00 34.91           C  
ANISOU 1442  C   PRO A 200     4530   4110   4626   -474   -166    486       C  
ATOM   1443  O   PRO A 200     319.290  42.081 154.469  1.00 27.69           O  
ANISOU 1443  O   PRO A 200     3614   3201   3707   -487   -163    467       O  
ATOM   1444  CB  PRO A 200     321.621  40.779 156.124  1.00 26.67           C  
ANISOU 1444  CB  PRO A 200     3442   3056   3635   -496   -117    487       C  
ATOM   1445  CG  PRO A 200     321.355  39.546 155.324  1.00 27.81           C  
ANISOU 1445  CG  PRO A 200     3560   3202   3804   -508   -100    467       C  
ATOM   1446  CD  PRO A 200     320.119  38.944 155.928  1.00 28.53           C  
ANISOU 1446  CD  PRO A 200     3630   3292   3917   -491   -100    474       C  
ATOM   1447  N   HIS A 201     319.957  43.620 156.007  1.00 29.97           N  
ANISOU 1447  N   HIS A 201     3937   3477   3973   -461   -197    497       N  
ATOM   1448  CA  HIS A 201     319.764  44.769 155.150  1.00 33.39           C  
ANISOU 1448  CA  HIS A 201     4416   3903   4367   -470   -231    494       C  
ATOM   1449  C   HIS A 201     320.765  44.716 153.986  1.00 35.23           C  
ANISOU 1449  C   HIS A 201     4659   4135   4593   -516   -215    494       C  
ATOM   1450  O   HIS A 201     321.913  44.283 154.151  1.00 29.88           O  
ANISOU 1450  O   HIS A 201     3963   3458   3933   -537   -190    500       O  
ATOM   1451  CB  HIS A 201     319.943  46.052 155.962  1.00 31.19           C  
ANISOU 1451  CB  HIS A 201     4173   3610   4068   -448   -274    508       C  
ATOM   1452  CG  HIS A 201     319.401  47.267 155.308  1.00 34.71           C  
ANISOU 1452  CG  HIS A 201     4672   4044   4473   -444   -323    504       C  
ATOM   1453  ND1 HIS A 201     320.092  47.957 154.335  1.00 39.87           N  
ANISOU 1453  ND1 HIS A 201     5365   4680   5105   -485   -337    515       N  
ATOM   1454  CD2 HIS A 201     318.238  47.934 155.493  1.00 39.36           C  
ANISOU 1454  CD2 HIS A 201     5282   4637   5034   -402   -366    490       C  
ATOM   1455  CE1 HIS A 201     319.394  49.013 153.963  1.00 35.91           C  
ANISOU 1455  CE1 HIS A 201     4913   4164   4567   -470   -389    511       C  
ATOM   1456  NE2 HIS A 201     318.254  49.008 154.631  1.00 40.46           N  
ANISOU 1456  NE2 HIS A 201     5479   4754   5139   -417   -408    492       N  
ATOM   1457  N   SER A 202     320.351  45.199 152.820  1.00 30.25           N  
ANISOU 1457  N   SER A 202     4057   3506   3931   -529   -230    486       N  
ATOM   1458  CA  SER A 202     321.221  45.168 151.644  1.00 29.26           C  
ANISOU 1458  CA  SER A 202     3937   3391   3790   -571   -214    488       C  
ATOM   1459  C   SER A 202     322.514  45.978 151.750  1.00 33.42           C  
ANISOU 1459  C   SER A 202     4485   3910   4303   -607   -222    515       C  
ATOM   1460  O   SER A 202     323.522  45.655 151.126  1.00 32.88           O  
ANISOU 1460  O   SER A 202     4399   3863   4230   -642   -196    517       O  
ATOM   1461  CB  SER A 202     320.442  45.655 150.424  1.00 28.44           C  
ANISOU 1461  CB  SER A 202     3865   3290   3649   -573   -234    478       C  
ATOM   1462  OG  SER A 202     321.281  45.574 149.303  1.00 31.06           O  
ANISOU 1462  OG  SER A 202     4197   3643   3962   -612   -216    482       O  
ATOM   1463  N   ASP A 203     322.472  47.048 152.534  1.00 28.80           N  
ANISOU 1463  N   ASP A 203     3934   3298   3709   -595   -261    533       N  
ATOM   1464  CA  ASP A 203     323.582  47.952 152.699  1.00 29.31           C  
ANISOU 1464  CA  ASP A 203     4023   3348   3763   -629   -279    560       C  
ATOM   1465  C   ASP A 203     324.231  47.831 154.087  1.00 31.36           C  
ANISOU 1465  C   ASP A 203     4261   3598   4055   -611   -275    563       C  
ATOM   1466  O   ASP A 203     323.534  47.705 155.101  1.00 31.03           O  
ANISOU 1466  O   ASP A 203     4212   3548   4030   -562   -287    555       O  
ATOM   1467  CB  ASP A 203     323.130  49.378 152.503  1.00 30.70           C  
ANISOU 1467  CB  ASP A 203     4264   3493   3907   -630   -339    577       C  
ATOM   1468  CG  ASP A 203     322.435  49.580 151.173  1.00 31.25           C  
ANISOU 1468  CG  ASP A 203     4362   3570   3940   -642   -348    572       C  
ATOM   1469  OD1 ASP A 203     323.126  49.457 150.143  1.00 31.97           O  
ANISOU 1469  OD1 ASP A 203     4450   3683   4014   -689   -323    585       O  
ATOM   1470  OD2 ASP A 203     321.219  49.794 151.194  1.00 32.46           O  
ANISOU 1470  OD2 ASP A 203     4537   3715   4082   -600   -376    554       O  
ATOM   1471  N   PRO A 204     325.557  47.891 154.128  1.00 28.27           N  
ANISOU 1471  N   PRO A 204     3858   3212   3671   -649   -260    576       N  
ATOM   1472  CA  PRO A 204     326.241  47.732 155.419  1.00 30.35           C  
ANISOU 1472  CA  PRO A 204     4100   3468   3965   -628   -256    575       C  
ATOM   1473  C   PRO A 204     326.110  48.979 156.283  1.00 30.59           C  
ANISOU 1473  C   PRO A 204     4169   3460   3992   -607   -314    589       C  
ATOM   1474  O   PRO A 204     325.964  50.075 155.746  1.00 32.06           O  
ANISOU 1474  O   PRO A 204     4404   3624   4152   -629   -358    606       O  
ATOM   1475  CB  PRO A 204     327.687  47.484 155.008  1.00 33.93           C  
ANISOU 1475  CB  PRO A 204     4528   3945   4420   -678   -226    579       C  
ATOM   1476  CG  PRO A 204     327.829  48.242 153.759  1.00 37.74           C  
ANISOU 1476  CG  PRO A 204     5041   4435   4865   -731   -239    600       C  
ATOM   1477  CD  PRO A 204     326.521  48.103 153.037  1.00 33.57           C  
ANISOU 1477  CD  PRO A 204     4531   3906   4319   -710   -246    591       C  
ATOM   1478  N   SER A 205     326.190  48.812 157.597  1.00 28.85           N  
ANISOU 1478  N   SER A 205     3932   3233   3797   -562   -318    582       N  
ATOM   1479  CA  SER A 205     326.024  49.907 158.538  1.00 31.14           C  
ANISOU 1479  CA  SER A 205     4254   3491   4086   -526   -377    587       C  
ATOM   1480  C   SER A 205     327.342  50.245 159.256  1.00 34.52           C  
ANISOU 1480  C   SER A 205     4675   3906   4536   -539   -384    594       C  
ATOM   1481  O   SER A 205     327.425  51.229 159.979  1.00 33.42           O  
ANISOU 1481  O   SER A 205     4562   3736   4399   -514   -440    598       O  
ATOM   1482  CB  SER A 205     324.938  49.553 159.566  1.00 32.75           C  
ANISOU 1482  CB  SER A 205     4442   3706   4296   -452   -384    572       C  
ATOM   1483  OG  SER A 205     325.322  48.443 160.371  1.00 32.49           O  
ANISOU 1483  OG  SER A 205     4360   3694   4292   -431   -337    564       O  
ATOM   1484  N   ALA A 206     328.375  49.447 159.030  1.00 30.16           N  
ANISOU 1484  N   ALA A 206     4084   3377   3998   -574   -333    590       N  
ATOM   1485  CA  ALA A 206     329.692  49.741 159.561  1.00 30.85           C  
ANISOU 1485  CA  ALA A 206     4160   3458   4104   -593   -336    592       C  
ATOM   1486  C   ALA A 206     330.757  49.153 158.650  1.00 35.07           C  
ANISOU 1486  C   ALA A 206     4664   4028   4634   -656   -287    591       C  
ATOM   1487  O   ALA A 206     330.565  48.083 158.069  1.00 30.84           O  
ANISOU 1487  O   ALA A 206     4099   3524   4094   -659   -241    577       O  
ATOM   1488  CB  ALA A 206     329.821  49.200 160.951  1.00 31.39           C  
ANISOU 1488  CB  ALA A 206     4200   3528   4200   -530   -326    573       C  
ATOM   1489  N   LYS A 207     331.874  49.863 158.537  1.00 30.63           N  
ANISOU 1489  N   LYS A 207     4105   3461   4071   -705   -302    605       N  
ATOM   1490  CA  LYS A 207     333.013  49.417 157.739  1.00 30.82           C  
ANISOU 1490  CA  LYS A 207     4094   3532   4085   -765   -259    603       C  
ATOM   1491  C   LYS A 207     334.331  49.664 158.451  1.00 30.25           C  
ANISOU 1491  C   LYS A 207     3998   3463   4033   -779   -262    596       C  
ATOM   1492  O   LYS A 207     334.713  50.805 158.701  1.00 30.51           O  
ANISOU 1492  O   LYS A 207     4058   3463   4071   -805   -309    618       O  
ATOM   1493  CB  LYS A 207     333.041  50.131 156.384  1.00 30.74           C  
ANISOU 1493  CB  LYS A 207     4109   3532   4038   -837   -270    636       C  
ATOM   1494  CG  LYS A 207     334.285  49.820 155.548  1.00 33.73           C  
ANISOU 1494  CG  LYS A 207     4446   3971   4398   -903   -229    638       C  
ATOM   1495  CD  LYS A 207     334.078  50.210 154.072  1.00 40.36           C  
ANISOU 1495  CD  LYS A 207     5305   4837   5193   -963   -227    669       C  
ATOM   1496  CE  LYS A 207     334.042  51.717 153.890  1.00 45.81           C  
ANISOU 1496  CE  LYS A 207     6054   5481   5872  -1012   -286    718       C  
ATOM   1497  NZ  LYS A 207     335.360  52.345 154.174  1.00 49.59           N  
ANISOU 1497  NZ  LYS A 207     6517   5966   6360  -1069   -297    737       N  
ATOM   1498  N   LEU A 208     335.040  48.594 158.763  1.00 28.53           N  
ANISOU 1498  N   LEU A 208     3730   3281   3827   -762   -216    564       N  
ATOM   1499  CA  LEU A 208     336.324  48.728 159.458  1.00 28.46           C  
ANISOU 1499  CA  LEU A 208     3695   3282   3838   -770   -215    548       C  
ATOM   1500  C   LEU A 208     337.442  48.775 158.429  1.00 32.81           C  
ANISOU 1500  C   LEU A 208     4214   3889   4363   -848   -190    554       C  
ATOM   1501  O   LEU A 208     337.485  47.937 157.525  1.00 35.10           O  
ANISOU 1501  O   LEU A 208     4477   4231   4629   -864   -149    541       O  
ATOM   1502  CB  LEU A 208     336.520  47.569 160.424  1.00 32.44           C  
ANISOU 1502  CB  LEU A 208     4164   3795   4365   -703   -185    507       C  
ATOM   1503  CG  LEU A 208     337.815  47.603 161.243  1.00 39.29           C  
ANISOU 1503  CG  LEU A 208     5002   4672   5253   -696   -184    482       C  
ATOM   1504  CD1 LEU A 208     337.554  46.931 162.553  1.00 47.82           C  
ANISOU 1504  CD1 LEU A 208     6077   5731   6361   -611   -181    455       C  
ATOM   1505  CD2 LEU A 208     338.914  46.907 160.521  1.00 43.47           C  
ANISOU 1505  CD2 LEU A 208     5483   5268   5765   -737   -141    456       C  
ATOM   1506  N   VAL A 209     338.315  49.766 158.559  1.00 31.34           N  
ANISOU 1506  N   VAL A 209     4031   3695   4181   -897   -218    572       N  
ATOM   1507  CA  VAL A 209     339.495  49.908 157.708  1.00 31.70           C  
ANISOU 1507  CA  VAL A 209     4040   3803   4202   -978   -195    581       C  
ATOM   1508  C   VAL A 209     340.693  49.419 158.497  1.00 34.83           C  
ANISOU 1508  C   VAL A 209     4386   4231   4618   -960   -174    538       C  
ATOM   1509  O   VAL A 209     341.207  50.141 159.336  1.00 33.34           O  
ANISOU 1509  O   VAL A 209     4204   4007   4457   -960   -209    540       O  
ATOM   1510  CB  VAL A 209     339.706  51.359 157.276  1.00 41.45           C  
ANISOU 1510  CB  VAL A 209     5311   5011   5428  -1056   -242    636       C  
ATOM   1511  CG1 VAL A 209     340.970  51.484 156.411  1.00 43.55           C  
ANISOU 1511  CG1 VAL A 209     5531   5354   5664  -1147   -213    649       C  
ATOM   1512  CG2 VAL A 209     338.473  51.866 156.542  1.00 40.68           C  
ANISOU 1512  CG2 VAL A 209     5271   4877   5309  -1065   -268    674       C  
ATOM   1513  N   PRO A 210     341.125  48.176 158.257  1.00 33.31           N  
ANISOU 1513  N   PRO A 210     4144   4101   4412   -938   -124    494       N  
ATOM   1514  CA  PRO A 210     342.046  47.557 159.204  1.00 36.26           C  
ANISOU 1514  CA  PRO A 210     4477   4492   4807   -895   -109    443       C  
ATOM   1515  C   PRO A 210     343.518  47.956 159.036  1.00 36.13           C  
ANISOU 1515  C   PRO A 210     4415   4533   4781   -957   -102    434       C  
ATOM   1516  O   PRO A 210     343.990  48.134 157.912  1.00 36.57           O  
ANISOU 1516  O   PRO A 210     4444   4653   4797  -1030    -84    452       O  
ATOM   1517  CB  PRO A 210     341.869  46.060 158.922  1.00 38.50           C  
ANISOU 1517  CB  PRO A 210     4732   4818   5078   -848    -67    399       C  
ATOM   1518  CG  PRO A 210     341.329  45.972 157.578  1.00 40.35           C  
ANISOU 1518  CG  PRO A 210     4970   5085   5275   -889    -52    423       C  
ATOM   1519  CD  PRO A 210     340.559  47.198 157.307  1.00 38.18           C  
ANISOU 1519  CD  PRO A 210     4749   4759   5000   -929    -88    482       C  
ATOM   1520  N   GLN A 211     344.233  48.055 160.149  1.00 35.30           N  
ANISOU 1520  N   GLN A 211     4295   4410   4707   -924   -116    403       N  
ATOM   1521  CA  GLN A 211     345.676  48.327 160.112  1.00 38.05           C  
ANISOU 1521  CA  GLN A 211     4592   4817   5048   -975   -108    384       C  
ATOM   1522  C   GLN A 211     346.463  47.105 160.585  1.00 36.64           C  
ANISOU 1522  C   GLN A 211     4361   4691   4867   -915    -73    309       C  
ATOM   1523  O   GLN A 211     345.891  46.146 161.105  1.00 32.29           O  
ANISOU 1523  O   GLN A 211     3823   4115   4329   -834    -62    278       O  
ATOM   1524  CB  GLN A 211     346.019  49.545 160.974  1.00 41.45           C  
ANISOU 1524  CB  GLN A 211     5044   5187   5518   -991   -159    404       C  
ATOM   1525  CG  GLN A 211     345.272  50.822 160.595  1.00 42.25           C  
ANISOU 1525  CG  GLN A 211     5203   5225   5623  -1045   -208    475       C  
ATOM   1526  CD  GLN A 211     345.497  51.285 159.160  1.00 39.93           C  
ANISOU 1526  CD  GLN A 211     4900   4985   5286  -1153   -195    525       C  
ATOM   1527  OE1 GLN A 211     346.547  51.060 158.571  1.00 39.92           O  
ANISOU 1527  OE1 GLN A 211     4840   5071   5255  -1209   -161    513       O  
ATOM   1528  NE2 GLN A 211     344.482  51.924 158.587  1.00 42.66           N  
ANISOU 1528  NE2 GLN A 211     5303   5284   5621  -1178   -223    579       N  
ATOM   1529  N   PHE A 212     347.778  47.144 160.397  1.00 35.80           N  
ANISOU 1529  N   PHE A 212     4198   4660   4745   -958    -58    281       N  
ATOM   1530  CA  PHE A 212     348.674  46.114 160.912  1.00 36.22           C  
ANISOU 1530  CA  PHE A 212     4202   4765   4795   -901    -33    203       C  
ATOM   1531  C   PHE A 212     348.462  45.834 162.405  1.00 37.31           C  
ANISOU 1531  C   PHE A 212     4369   4827   4981   -804    -54    170       C  
ATOM   1532  O   PHE A 212     348.337  46.750 163.220  1.00 36.32           O  
ANISOU 1532  O   PHE A 212     4273   4635   4893   -799    -91    193       O  
ATOM   1533  CB  PHE A 212     350.137  46.536 160.637  1.00 38.56           C  
ANISOU 1533  CB  PHE A 212     4433   5146   5071   -968    -24    183       C  
ATOM   1534  CG  PHE A 212     351.149  45.532 161.077  1.00 39.33           C  
ANISOU 1534  CG  PHE A 212     4477   5309   5159   -911     -2     96       C  
ATOM   1535  CD1 PHE A 212     351.415  44.412 160.305  1.00 40.52           C  
ANISOU 1535  CD1 PHE A 212     4586   5548   5262   -894     32     50       C  
ATOM   1536  CD2 PHE A 212     351.852  45.709 162.258  1.00 39.06           C  
ANISOU 1536  CD2 PHE A 212     4432   5248   5160   -871    -20     56       C  
ATOM   1537  CE1 PHE A 212     352.347  43.474 160.712  1.00 42.71           C  
ANISOU 1537  CE1 PHE A 212     4817   5884   5527   -835     45    -36       C  
ATOM   1538  CE2 PHE A 212     352.789  44.768 162.674  1.00 37.98           C  
ANISOU 1538  CE2 PHE A 212     4249   5171   5012   -813     -3    -29       C  
ATOM   1539  CZ  PHE A 212     353.042  43.655 161.893  1.00 36.33           C  
ANISOU 1539  CZ  PHE A 212     4002   5048   4753   -796     29    -75       C  
ATOM   1540  N   ASN A 213     348.394  44.549 162.741  1.00 32.28           N  
ANISOU 1540  N   ASN A 213     3723   4200   4340   -726    -33    117       N  
ATOM   1541  CA  ASN A 213     348.249  44.085 164.107  1.00 32.04           C  
ANISOU 1541  CA  ASN A 213     3716   4112   4347   -631    -46     83       C  
ATOM   1542  C   ASN A 213     346.932  44.510 164.744  1.00 33.04           C  
ANISOU 1542  C   ASN A 213     3905   4144   4506   -594    -72    133       C  
ATOM   1543  O   ASN A 213     346.804  44.551 165.969  1.00 30.60           O  
ANISOU 1543  O   ASN A 213     3616   3782   4228   -526    -92    120       O  
ATOM   1544  CB  ASN A 213     349.454  44.586 164.940  1.00 35.21           C  
ANISOU 1544  CB  ASN A 213     4087   4526   4767   -624    -61     45       C  
ATOM   1545  CG  ASN A 213     349.703  43.777 166.181  1.00 35.71           C  
ANISOU 1545  CG  ASN A 213     4153   4563   4852   -521    -63    -14       C  
ATOM   1546  OD1 ASN A 213     349.112  42.710 166.391  1.00 33.05           O  
ANISOU 1546  OD1 ASN A 213     3837   4209   4513   -457    -51    -30       O  
ATOM   1547  ND2 ASN A 213     350.635  44.268 167.026  1.00 35.51           N  
ANISOU 1547  ND2 ASN A 213     4107   4537   4848   -505    -81    -48       N  
ATOM   1548  N   GLN A 214     345.933  44.798 163.910  1.00 32.20           N  
ANISOU 1548  N   GLN A 214     3826   4021   4386   -635    -73    186       N  
ATOM   1549  CA  GLN A 214     344.558  44.965 164.383  1.00 34.86           C  
ANISOU 1549  CA  GLN A 214     4218   4284   4744   -594    -93    226       C  
ATOM   1550  C   GLN A 214     343.769  43.665 164.155  1.00 32.25           C  
ANISOU 1550  C   GLN A 214     3895   3956   4404   -549    -67    214       C  
ATOM   1551  O   GLN A 214     343.864  43.040 163.087  1.00 31.86           O  
ANISOU 1551  O   GLN A 214     3824   3957   4325   -581    -41    204       O  
ATOM   1552  CB  GLN A 214     343.873  46.133 163.667  1.00 32.49           C  
ANISOU 1552  CB  GLN A 214     3950   3958   4437   -660   -118    289       C  
ATOM   1553  CG  GLN A 214     342.440  46.416 164.123  1.00 31.12           C  
ANISOU 1553  CG  GLN A 214     3830   3715   4280   -617   -144    326       C  
ATOM   1554  CD  GLN A 214     341.862  47.657 163.478  1.00 35.75           C  
ANISOU 1554  CD  GLN A 214     4452   4273   4859   -678   -179    382       C  
ATOM   1555  OE1 GLN A 214     342.469  48.259 162.592  1.00 35.14           O  
ANISOU 1555  OE1 GLN A 214     4362   4227   4764   -760   -180    401       O  
ATOM   1556  NE2 GLN A 214     340.672  48.038 163.903  1.00 39.05           N  
ANISOU 1556  NE2 GLN A 214     4914   4636   5288   -639   -209    408       N  
ATOM   1557  N   ILE A 215     342.993  43.263 165.157  1.00 31.61           N  
ANISOU 1557  N   ILE A 215     3843   3822   4346   -476    -75    217       N  
ATOM   1558  CA  ILE A 215     342.126  42.092 165.044  1.00 28.98           C  
ANISOU 1558  CA  ILE A 215     3521   3478   4010   -438    -57    215       C  
ATOM   1559  C   ILE A 215     340.682  42.583 165.104  1.00 33.41           C  
ANISOU 1559  C   ILE A 215     4124   3992   4580   -434    -73    270       C  
ATOM   1560  O   ILE A 215     340.355  43.499 165.870  1.00 30.73           O  
ANISOU 1560  O   ILE A 215     3807   3614   4256   -414   -103    293       O  
ATOM   1561  CB  ILE A 215     342.448  41.029 166.160  1.00 29.09           C  
ANISOU 1561  CB  ILE A 215     3532   3481   4042   -357    -50    173       C  
ATOM   1562  CG1 ILE A 215     341.790  39.677 165.855  1.00 28.51           C  
ANISOU 1562  CG1 ILE A 215     3465   3403   3964   -331    -33    166       C  
ATOM   1563  CG2 ILE A 215     342.051  41.541 167.549  1.00 29.25           C  
ANISOU 1563  CG2 ILE A 215     3577   3449   4087   -298    -73    190       C  
ATOM   1564  CD1 ILE A 215     342.288  38.552 166.689  1.00 30.97           C  
ANISOU 1564  CD1 ILE A 215     3772   3709   4286   -265    -28    122       C  
ATOM   1565  N   ALA A 216     339.838  42.022 164.232  1.00 29.47           N  
ANISOU 1565  N   ALA A 216     3631   3498   4067   -452    -59    286       N  
ATOM   1566  CA  ALA A 216     338.398  42.151 164.313  1.00 29.58           C  
ANISOU 1566  CA  ALA A 216     3679   3473   4088   -437    -69    327       C  
ATOM   1567  C   ALA A 216     337.782  40.785 164.600  1.00 28.76           C  
ANISOU 1567  C   ALA A 216     3575   3359   3994   -391    -51    317       C  
ATOM   1568  O   ALA A 216     338.282  39.748 164.138  1.00 27.69           O  
ANISOU 1568  O   ALA A 216     3419   3250   3854   -392    -32    283       O  
ATOM   1569  CB  ALA A 216     337.836  42.745 162.998  1.00 30.37           C  
ANISOU 1569  CB  ALA A 216     3790   3586   4165   -502    -72    357       C  
ATOM   1570  N   PHE A 217     336.705  40.763 165.376  1.00 24.97           N  
ANISOU 1570  N   PHE A 217     3117   2843   3527   -350    -60    345       N  
ATOM   1571  CA  PHE A 217     336.100  39.511 165.749  1.00 27.23           C  
ANISOU 1571  CA  PHE A 217     3405   3116   3826   -312    -46    345       C  
ATOM   1572  C   PHE A 217     334.632  39.642 166.085  1.00 31.74           C  
ANISOU 1572  C   PHE A 217     3995   3664   4401   -295    -54    388       C  
ATOM   1573  O   PHE A 217     334.119  40.722 166.387  1.00 29.17           O  
ANISOU 1573  O   PHE A 217     3684   3329   4069   -290    -75    413       O  
ATOM   1574  CB  PHE A 217     336.844  38.905 166.921  1.00 28.34           C  
ANISOU 1574  CB  PHE A 217     3539   3249   3980   -256    -43    318       C  
ATOM   1575  CG  PHE A 217     337.050  39.880 168.037  1.00 28.12           C  
ANISOU 1575  CG  PHE A 217     3519   3208   3958   -219    -63    326       C  
ATOM   1576  CD1 PHE A 217     338.200  40.629 168.099  1.00 30.62           C  
ANISOU 1576  CD1 PHE A 217     3823   3537   4273   -231    -73    299       C  
ATOM   1577  CD2 PHE A 217     336.044  40.117 168.953  1.00 31.94           C  
ANISOU 1577  CD2 PHE A 217     4018   3670   4447   -176    -75    361       C  
ATOM   1578  CE1 PHE A 217     338.389  41.554 169.110  1.00 33.20           C  
ANISOU 1578  CE1 PHE A 217     4157   3848   4608   -194    -99    303       C  
ATOM   1579  CE2 PHE A 217     336.223  41.065 169.970  1.00 36.80           C  
ANISOU 1579  CE2 PHE A 217     4639   4277   5065   -134   -100    364       C  
ATOM   1580  CZ  PHE A 217     337.393  41.774 170.033  1.00 30.28           C  
ANISOU 1580  CZ  PHE A 217     3806   3457   4244   -142   -114    334       C  
ATOM   1581  N   PHE A 218     333.941  38.516 166.027  1.00 28.43           N  
ANISOU 1581  N   PHE A 218     3575   3236   3991   -285    -41    395       N  
ATOM   1582  CA  PHE A 218     332.528  38.477 166.365  1.00 28.49           C  
ANISOU 1582  CA  PHE A 218     3593   3229   4001   -270    -44    435       C  
ATOM   1583  C   PHE A 218     332.131  37.037 166.611  1.00 33.10           C  
ANISOU 1583  C   PHE A 218     4172   3800   4603   -255    -30    439       C  
ATOM   1584  O   PHE A 218     332.636  36.125 165.963  1.00 29.74           O  
ANISOU 1584  O   PHE A 218     3741   3375   4186   -271    -23    411       O  
ATOM   1585  CB  PHE A 218     331.650  39.110 165.262  1.00 29.66           C  
ANISOU 1585  CB  PHE A 218     3750   3385   4136   -314    -51    453       C  
ATOM   1586  CG  PHE A 218     331.974  38.635 163.874  1.00 28.68           C  
ANISOU 1586  CG  PHE A 218     3617   3275   4006   -362    -40    430       C  
ATOM   1587  CD1 PHE A 218     332.887  39.320 163.083  1.00 28.91           C  
ANISOU 1587  CD1 PHE A 218     3641   3325   4017   -399    -42    412       C  
ATOM   1588  CD2 PHE A 218     331.356  37.501 163.359  1.00 27.99           C  
ANISOU 1588  CD2 PHE A 218     3523   3183   3931   -369    -30    428       C  
ATOM   1589  CE1 PHE A 218     333.213  38.875 161.820  1.00 33.16           C  
ANISOU 1589  CE1 PHE A 218     4167   3889   4544   -437    -31    390       C  
ATOM   1590  CE2 PHE A 218     331.661  37.060 162.096  1.00 28.93           C  
ANISOU 1590  CE2 PHE A 218     3631   3318   4043   -403    -24    403       C  
ATOM   1591  CZ  PHE A 218     332.583  37.751 161.312  1.00 27.81           C  
ANISOU 1591  CZ  PHE A 218     3482   3207   3877   -435    -23    383       C  
ATOM   1592  N   LYS A 219     331.264  36.845 167.596  1.00 35.39           N  
ANISOU 1592  N   LYS A 219     4466   4082   4899   -220    -30    473       N  
ATOM   1593  CA  LYS A 219     330.604  35.578 167.809  1.00 38.83           C  
ANISOU 1593  CA  LYS A 219     4900   4502   5352   -216    -21    493       C  
ATOM   1594  C   LYS A 219     329.789  35.249 166.560  1.00 37.48           C  
ANISOU 1594  C   LYS A 219     4725   4330   5185   -264    -20    497       C  
ATOM   1595  O   LYS A 219     329.091  36.099 166.011  1.00 35.68           O  
ANISOU 1595  O   LYS A 219     4498   4116   4942   -285    -25    509       O  
ATOM   1596  CB  LYS A 219     329.737  35.655 169.074  1.00 43.79           C  
ANISOU 1596  CB  LYS A 219     5528   5135   5978   -176    -20    537       C  
ATOM   1597  CG  LYS A 219     329.192  34.319 169.533  1.00 54.00           C  
ANISOU 1597  CG  LYS A 219     6818   6410   7288   -172    -11    565       C  
ATOM   1598  CD  LYS A 219     328.602  34.412 170.928  1.00 59.63           C  
ANISOU 1598  CD  LYS A 219     7527   7140   7991   -126     -7    608       C  
ATOM   1599  CE  LYS A 219     327.841  33.138 171.273  1.00 67.27           C  
ANISOU 1599  CE  LYS A 219     8491   8092   8975   -138      2    650       C  
ATOM   1600  NZ  LYS A 219     327.353  33.140 172.676  1.00 73.16           N  
ANISOU 1600  NZ  LYS A 219     9229   8864   9706    -93      9    696       N  
ATOM   1601  N   VAL A 220     329.942  34.026 166.060  1.00 31.70           N  
ANISOU 1601  N   VAL A 220     3991   3579   4473   -279    -18    481       N  
ATOM   1602  CA  VAL A 220     329.167  33.555 164.940  1.00 31.15           C  
ANISOU 1602  CA  VAL A 220     3917   3506   4412   -317    -20    481       C  
ATOM   1603  C   VAL A 220     327.716  33.389 165.387  1.00 41.00           C  
ANISOU 1603  C   VAL A 220     5161   4749   5667   -320    -18    530       C  
ATOM   1604  O   VAL A 220     327.442  32.704 166.375  1.00 33.48           O  
ANISOU 1604  O   VAL A 220     4209   3783   4730   -300    -16    559       O  
ATOM   1605  CB  VAL A 220     329.736  32.226 164.415  1.00 35.12           C  
ANISOU 1605  CB  VAL A 220     4419   3987   4936   -323    -29    447       C  
ATOM   1606  CG1 VAL A 220     328.886  31.657 163.272  1.00 36.18           C  
ANISOU 1606  CG1 VAL A 220     4548   4115   5085   -357    -37    445       C  
ATOM   1607  CG2 VAL A 220     331.136  32.433 163.948  1.00 30.25           C  
ANISOU 1607  CG2 VAL A 220     3798   3391   4304   -319    -30    395       C  
ATOM   1608  N   LEU A 221     326.780  33.998 164.659  1.00 31.82           N  
ANISOU 1608  N   LEU A 221     3994   3602   4493   -344    -20    540       N  
ATOM   1609  CA  LEU A 221     325.389  34.079 165.110  1.00 32.99           C  
ANISOU 1609  CA  LEU A 221     4132   3761   4640   -344    -19    583       C  
ATOM   1610  C   LEU A 221     324.467  33.752 163.972  1.00 37.81           C  
ANISOU 1610  C   LEU A 221     4736   4369   5260   -381    -23    579       C  
ATOM   1611  O   LEU A 221     324.323  34.586 163.085  1.00 34.19           O  
ANISOU 1611  O   LEU A 221     4282   3927   4782   -395    -28    562       O  
ATOM   1612  CB  LEU A 221     325.052  35.482 165.606  1.00 41.58           C  
ANISOU 1612  CB  LEU A 221     5223   4880   5695   -320    -23    596       C  
ATOM   1613  CG  LEU A 221     325.403  35.980 166.990  1.00 48.94           C  
ANISOU 1613  CG  LEU A 221     6157   5825   6614   -272    -24    612       C  
ATOM   1614  CD1 LEU A 221     324.806  37.362 167.146  1.00 50.93           C  
ANISOU 1614  CD1 LEU A 221     6411   6106   6833   -252    -41    619       C  
ATOM   1615  CD2 LEU A 221     324.867  35.039 168.059  1.00 51.93           C  
ANISOU 1615  CD2 LEU A 221     6522   6205   7005   -253    -12    652       C  
ATOM   1616  N   PRO A 222     323.875  32.541 163.964  1.00 39.10           N  
ANISOU 1616  N   PRO A 222     4890   4512   5456   -398    -24    595       N  
ATOM   1617  CA  PRO A 222     322.979  32.187 162.863  1.00 41.37           C  
ANISOU 1617  CA  PRO A 222     5168   4795   5757   -431    -32    587       C  
ATOM   1618  C   PRO A 222     321.875  33.234 162.681  1.00 36.41           C  
ANISOU 1618  C   PRO A 222     4532   4203   5100   -434    -30    601       C  
ATOM   1619  O   PRO A 222     321.277  33.696 163.666  1.00 40.05           O  
ANISOU 1619  O   PRO A 222     4984   4690   5544   -414    -25    635       O  
ATOM   1620  CB  PRO A 222     322.424  30.824 163.290  1.00 42.09           C  
ANISOU 1620  CB  PRO A 222     5249   4856   5887   -447    -37    616       C  
ATOM   1621  CG  PRO A 222     323.527  30.237 164.123  1.00 41.25           C  
ANISOU 1621  CG  PRO A 222     5156   4724   5791   -423    -37    615       C  
ATOM   1622  CD  PRO A 222     324.122  31.394 164.863  1.00 38.56           C  
ANISOU 1622  CD  PRO A 222     4823   4415   5415   -389    -24    616       C  
ATOM   1623  N   GLY A 223     321.712  33.654 161.437  1.00 39.94           N  
ANISOU 1623  N   GLY A 223     4983   4655   5536   -451    -38    571       N  
ATOM   1624  CA  GLY A 223     320.748  34.678 161.065  1.00 46.04           C  
ANISOU 1624  CA  GLY A 223     5755   5458   6279   -451    -43    573       C  
ATOM   1625  C   GLY A 223     321.134  36.132 161.264  1.00 40.24           C  
ANISOU 1625  C   GLY A 223     5041   4745   5504   -429    -50    569       C  
ATOM   1626  O   GLY A 223     320.369  37.014 160.861  1.00 34.31           O  
ANISOU 1626  O   GLY A 223     4297   4014   4726   -426    -62    566       O  
ATOM   1627  N   PHE A 224     322.289  36.397 161.883  1.00 30.45           N  
ANISOU 1627  N   PHE A 224     3813   3498   4260   -412    -46    567       N  
ATOM   1628  CA  PHE A 224     322.663  37.762 162.217  1.00 29.93           C  
ANISOU 1628  CA  PHE A 224     3766   3446   4161   -391    -59    567       C  
ATOM   1629  C   PHE A 224     324.069  38.208 161.827  1.00 32.59           C  
ANISOU 1629  C   PHE A 224     4120   3773   4491   -401    -60    543       C  
ATOM   1630  O   PHE A 224     324.231  39.362 161.443  1.00 28.26           O  
ANISOU 1630  O   PHE A 224     3592   3231   3916   -405    -77    538       O  
ATOM   1631  CB  PHE A 224     322.496  38.000 163.726  1.00 35.29           C  
ANISOU 1631  CB  PHE A 224     4437   4139   4833   -349    -60    594       C  
ATOM   1632  CG  PHE A 224     321.081  37.910 164.206  1.00 38.06           C  
ANISOU 1632  CG  PHE A 224     4767   4519   5175   -336    -61    620       C  
ATOM   1633  CD1 PHE A 224     320.228  38.991 164.085  1.00 44.32           C  
ANISOU 1633  CD1 PHE A 224     5566   5340   5934   -319    -84    617       C  
ATOM   1634  CD2 PHE A 224     320.606  36.750 164.778  1.00 46.46           C  
ANISOU 1634  CD2 PHE A 224     5805   5584   6263   -341    -43    646       C  
ATOM   1635  CE1 PHE A 224     318.905  38.915 164.519  1.00 49.69           C  
ANISOU 1635  CE1 PHE A 224     6220   6058   6600   -304    -85    635       C  
ATOM   1636  CE2 PHE A 224     319.290  36.658 165.218  1.00 52.05           C  
ANISOU 1636  CE2 PHE A 224     6487   6329   6960   -335    -42    673       C  
ATOM   1637  CZ  PHE A 224     318.436  37.743 165.086  1.00 48.05           C  
ANISOU 1637  CZ  PHE A 224     5981   5861   6417   -315    -62    665       C  
ATOM   1638  N   SER A 225     325.083  37.345 161.923  1.00 28.92           N  
ANISOU 1638  N   SER A 225     3647   3293   4047   -405    -47    530       N  
ATOM   1639  CA  SER A 225     326.452  37.828 161.771  1.00 28.68           C  
ANISOU 1639  CA  SER A 225     3626   3265   4007   -409    -47    508       C  
ATOM   1640  C   SER A 225     326.879  37.987 160.312  1.00 32.71           C  
ANISOU 1640  C   SER A 225     4140   3786   4504   -447    -47    483       C  
ATOM   1641  O   SER A 225     327.934  37.476 159.894  1.00 29.61           O  
ANISOU 1641  O   SER A 225     3737   3400   4115   -458    -38    456       O  
ATOM   1642  CB  SER A 225     327.441  36.923 162.526  1.00 26.97           C  
ANISOU 1642  CB  SER A 225     3399   3036   3812   -391    -35    497       C  
ATOM   1643  OG  SER A 225     327.280  35.553 162.231  1.00 28.20           O  
ANISOU 1643  OG  SER A 225     3543   3177   3994   -398    -29    488       O  
ATOM   1644  N   PHE A 226     326.091  38.751 159.554  1.00 25.94           N  
ANISOU 1644  N   PHE A 226     3295   2937   3625   -464    -58    489       N  
ATOM   1645  CA  PHE A 226     326.403  38.963 158.140  1.00 27.23           C  
ANISOU 1645  CA  PHE A 226     3463   3116   3769   -499    -58    470       C  
ATOM   1646  C   PHE A 226     327.451  40.035 157.942  1.00 28.36           C  
ANISOU 1646  C   PHE A 226     3619   3270   3885   -518    -64    470       C  
ATOM   1647  O   PHE A 226     327.369  41.136 158.515  1.00 27.59           O  
ANISOU 1647  O   PHE A 226     3543   3164   3775   -511    -84    490       O  
ATOM   1648  CB  PHE A 226     325.129  39.309 157.355  1.00 28.54           C  
ANISOU 1648  CB  PHE A 226     3639   3283   3920   -507    -70    476       C  
ATOM   1649  CG  PHE A 226     324.211  38.143 157.187  1.00 26.73           C  
ANISOU 1649  CG  PHE A 226     3390   3047   3719   -501    -63    470       C  
ATOM   1650  CD1 PHE A 226     323.142  37.959 158.044  1.00 29.94           C  
ANISOU 1650  CD1 PHE A 226     3791   3447   4140   -480    -66    491       C  
ATOM   1651  CD2 PHE A 226     324.457  37.184 156.222  1.00 26.25           C  
ANISOU 1651  CD2 PHE A 226     3314   2990   3671   -515    -56    442       C  
ATOM   1652  CE1 PHE A 226     322.337  36.864 157.934  1.00 32.39           C  
ANISOU 1652  CE1 PHE A 226     4080   3748   4479   -482    -62    490       C  
ATOM   1653  CE2 PHE A 226     323.610  36.100 156.080  1.00 30.54           C  
ANISOU 1653  CE2 PHE A 226     3840   3519   4245   -511    -58    436       C  
ATOM   1654  CZ  PHE A 226     322.548  35.942 156.935  1.00 27.72           C  
ANISOU 1654  CZ  PHE A 226     3478   3150   3905   -499    -60    462       C  
ATOM   1655  N   HIS A 227     328.450  39.706 157.126  1.00 26.48           N  
ANISOU 1655  N   HIS A 227     3367   3056   3639   -543    -52    447       N  
ATOM   1656  CA  HIS A 227     329.567  40.587 156.865  1.00 24.25           C  
ANISOU 1656  CA  HIS A 227     3090   2793   3332   -572    -54    448       C  
ATOM   1657  C   HIS A 227     330.146  40.300 155.469  1.00 25.26           C  
ANISOU 1657  C   HIS A 227     3200   2962   3435   -606    -41    426       C  
ATOM   1658  O   HIS A 227     329.844  39.261 154.845  1.00 27.62           O  
ANISOU 1658  O   HIS A 227     3480   3272   3742   -597    -32    402       O  
ATOM   1659  CB  HIS A 227     330.649  40.391 157.950  1.00 27.93           C  
ANISOU 1659  CB  HIS A 227     3541   3256   3814   -553    -47    438       C  
ATOM   1660  CG  HIS A 227     331.202  39.003 157.982  1.00 26.24           C  
ANISOU 1660  CG  HIS A 227     3298   3053   3619   -536    -30    404       C  
ATOM   1661  ND1 HIS A 227     330.500  37.931 158.504  1.00 25.34           N  
ANISOU 1661  ND1 HIS A 227     3180   2914   3536   -504    -27    401       N  
ATOM   1662  CD2 HIS A 227     332.359  38.496 157.504  1.00 27.92           C  
ANISOU 1662  CD2 HIS A 227     3485   3301   3822   -546    -18    369       C  
ATOM   1663  CE1 HIS A 227     331.217  36.834 158.362  1.00 30.74           C  
ANISOU 1663  CE1 HIS A 227     3842   3607   4229   -494    -20    366       C  
ATOM   1664  NE2 HIS A 227     332.360  37.148 157.770  1.00 28.38           N  
ANISOU 1664  NE2 HIS A 227     3528   3348   3905   -515    -14    343       N  
ATOM   1665  N   ASP A 228     330.950  41.217 154.959  1.00 26.64           N  
ANISOU 1665  N   ASP A 228     3379   3164   3579   -644    -42    436       N  
ATOM   1666  CA  ASP A 228     331.679  40.949 153.723  1.00 26.30           C  
ANISOU 1666  CA  ASP A 228     3311   3176   3506   -675    -27    416       C  
ATOM   1667  C   ASP A 228     333.010  41.665 153.738  1.00 29.42           C  
ANISOU 1667  C   ASP A 228     3696   3605   3879   -713    -22    422       C  
ATOM   1668  O   ASP A 228     333.319  42.399 154.696  1.00 31.69           O  
ANISOU 1668  O   ASP A 228     3998   3863   4179   -714    -35    441       O  
ATOM   1669  CB  ASP A 228     330.809  41.308 152.491  1.00 26.89           C  
ANISOU 1669  CB  ASP A 228     3403   3260   3552   -695    -33    428       C  
ATOM   1670  CG  ASP A 228     330.883  42.766 152.042  1.00 34.39           C  
ANISOU 1670  CG  ASP A 228     4386   4212   4467   -740    -49    468       C  
ATOM   1671  OD1 ASP A 228     331.358  43.660 152.770  1.00 33.26           O  
ANISOU 1671  OD1 ASP A 228     4261   4049   4327   -756    -63    491       O  
ATOM   1672  OD2 ASP A 228     330.396  43.019 150.906  1.00 31.58           O  
ANISOU 1672  OD2 ASP A 228     4043   3875   4081   -759    -51    475       O  
ATOM   1673  O   VAL A 229     334.826  42.452 150.129  1.00 31.05           O  
ANISOU 1673  O   VAL A 229     3845   4006   3947   -844     13    429       O  
ATOM   1674  N   VAL A 229     333.829  41.404 152.721  1.00 28.90           N  
ANISOU 1674  N   VAL A 229     3597   3603   3780   -740     -5    403       N  
ATOM   1675  CA  VAL A 229     335.044  42.187 152.510  1.00 26.95           C  
ANISOU 1675  CA  VAL A 229     3336   3402   3504   -789      0    415       C  
ATOM   1676  C   VAL A 229     334.929  43.001 151.228  1.00 31.87           C  
ANISOU 1676  C   VAL A 229     3969   4060   4079   -843      0    447       C  
ATOM   1677  CB  VAL A 229     336.304  41.300 152.458  1.00 31.21           C  
ANISOU 1677  CB  VAL A 229     3820   4005   4035   -781     22    367       C  
ATOM   1678  CG1 VAL A 229     337.554  42.148 152.190  1.00 32.84           C  
ANISOU 1678  CG1 VAL A 229     4004   4269   4207   -839     30    382       C  
ATOM   1679  CG2 VAL A 229     336.450  40.508 153.745  1.00 33.33           C  
ANISOU 1679  CG2 VAL A 229     4084   4234   4348   -727     20    337       C  
ATOM   1680  N   GLU A 230     334.906  44.316 151.414  1.00 29.00           N  
ANISOU 1680  N   GLU A 230     3643   3667   3709   -884    -22    494       N  
ATOM   1681  CA  GLU A 230     334.866  45.287 150.356  1.00 26.91           C  
ANISOU 1681  CA  GLU A 230     3399   3424   3400   -942    -30    536       C  
ATOM   1682  C   GLU A 230     336.017  45.083 149.385  1.00 31.69           C  
ANISOU 1682  C   GLU A 230     3954   4127   3959   -986      0    528       C  
ATOM   1683  O   GLU A 230     337.150  44.830 149.792  1.00 31.29           O  
ANISOU 1683  O   GLU A 230     3861   4117   3911   -995     15    507       O  
ATOM   1684  CB  GLU A 230     334.919  46.701 150.967  1.00 30.86           C  
ANISOU 1684  CB  GLU A 230     3947   3870   3909   -978    -66    584       C  
ATOM   1685  CG  GLU A 230     335.092  47.849 149.983  1.00 31.87           C  
ANISOU 1685  CG  GLU A 230     4102   4015   3992  -1052    -81    637       C  
ATOM   1686  CD  GLU A 230     335.614  49.121 150.628  1.00 37.85           C  
ANISOU 1686  CD  GLU A 230     4891   4730   4762  -1097   -118    678       C  
ATOM   1687  OE1 GLU A 230     336.424  49.029 151.574  1.00 37.97           O  
ANISOU 1687  OE1 GLU A 230     4879   4741   4805  -1091   -116    662       O  
ATOM   1688  OE2 GLU A 230     335.212  50.213 150.184  1.00 40.17           O  
ANISOU 1688  OE2 GLU A 230     5237   4989   5035  -1137   -154    726       O  
ATOM   1689  N   GLU A 231     335.718  45.217 148.102  1.00 34.00           N  
ANISOU 1689  N   GLU A 231     4249   4463   4207  -1011      6    543       N  
ATOM   1690  CA  GLU A 231     336.715  45.062 147.051  1.00 31.68           C  
ANISOU 1690  CA  GLU A 231     3903   4276   3857  -1052     34    539       C  
ATOM   1691  C   GLU A 231     337.933  45.937 147.298  1.00 34.43           C  
ANISOU 1691  C   GLU A 231     4235   4657   4191  -1122     36    573       C  
ATOM   1692  O   GLU A 231     337.794  47.078 147.739  1.00 32.15           O  
ANISOU 1692  O   GLU A 231     3994   4305   3915  -1161      7    623       O  
ATOM   1693  CB  GLU A 231     336.099  45.398 145.693  1.00 35.33           C  
ANISOU 1693  CB  GLU A 231     4384   4769   4270  -1074     34    567       C  
ATOM   1694  CG  GLU A 231     337.064  45.250 144.503  1.00 32.26           C  
ANISOU 1694  CG  GLU A 231     3938   4505   3814  -1114     65    566       C  
ATOM   1695  CD  GLU A 231     336.443  45.658 143.175  1.00 37.18           C  
ANISOU 1695  CD  GLU A 231     4584   5158   4384  -1134     64    598       C  
ATOM   1696  OE1 GLU A 231     335.239  45.945 143.137  1.00 33.30           O  
ANISOU 1696  OE1 GLU A 231     4151   4591   3910  -1111     40    612       O  
ATOM   1697  OE2 GLU A 231     337.171  45.726 142.168  1.00 34.29           O  
ANISOU 1697  OE2 GLU A 231     4176   4897   3955  -1173     87    610       O  
ATOM   1698  N   VAL A 232     339.124  45.399 147.035  1.00 33.53           N  
ANISOU 1698  N   VAL A 232     4053   4640   4049  -1135     66    542       N  
ATOM   1699  CA  VAL A 232     340.344  46.195 147.089  1.00 32.42           C  
ANISOU 1699  CA  VAL A 232     3885   4548   3885  -1210     71    574       C  
ATOM   1700  C   VAL A 232     340.389  46.961 145.760  1.00 39.65           C  
ANISOU 1700  C   VAL A 232     4805   5525   4736  -1283     78    632       C  
ATOM   1701  O   VAL A 232     340.233  46.382 144.684  1.00 35.10           O  
ANISOU 1701  O   VAL A 232     4200   5023   4113  -1267     99    614       O  
ATOM   1702  CB  VAL A 232     341.601  45.329 147.325  1.00 35.18           C  
ANISOU 1702  CB  VAL A 232     4155   4987   4225  -1193    100    514       C  
ATOM   1703  CG1 VAL A 232     342.891  46.134 147.117  1.00 36.87           C  
ANISOU 1703  CG1 VAL A 232     4329   5279   4402  -1281    111    548       C  
ATOM   1704  CG2 VAL A 232     341.589  44.767 148.751  1.00 34.64           C  
ANISOU 1704  CG2 VAL A 232     4095   4846   4221  -1129     88    469       C  
ATOM   1705  N   LYS A 233     340.554  48.272 145.848  1.00 37.92           N  
ANISOU 1705  N   LYS A 233     4625   5270   4514  -1359     54    701       N  
ATOM   1706  CA  LYS A 233     340.286  49.145 144.710  1.00 42.80           C  
ANISOU 1706  CA  LYS A 233     5273   5909   5078  -1426     47    769       C  
ATOM   1707  C   LYS A 233     341.566  49.697 144.074  1.00 46.36           C  
ANISOU 1707  C   LYS A 233     5674   6468   5475  -1522     69    812       C  
ATOM   1708  O   LYS A 233     341.513  50.332 143.033  1.00 49.32           O  
ANISOU 1708  O   LYS A 233     6061   6883   5794  -1584     70    870       O  
ATOM   1709  CB  LYS A 233     339.387  50.295 145.154  1.00 37.72           C  
ANISOU 1709  CB  LYS A 233     4724   5139   4468  -1444     -6    823       C  
ATOM   1710  CG  LYS A 233     338.006  49.861 145.643  1.00 41.90           C  
ANISOU 1710  CG  LYS A 233     5304   5575   5042  -1355    -27    789       C  
ATOM   1711  CD  LYS A 233     337.230  51.064 146.162  1.00 48.22           C  
ANISOU 1711  CD  LYS A 233     6192   6259   5870  -1369    -86    837       C  
ATOM   1712  CE  LYS A 233     335.900  50.672 146.800  1.00 54.86           C  
ANISOU 1712  CE  LYS A 233     7075   7016   6755  -1281   -108    800       C  
ATOM   1713  NZ  LYS A 233     335.143  51.916 147.164  1.00 62.09           N  
ANISOU 1713  NZ  LYS A 233     8076   7831   7686  -1293   -171    844       N  
ATOM   1714  N   VAL A 234     342.709  49.451 144.704  1.00 46.49           N  
ANISOU 1714  N   VAL A 234     5629   6531   5502  -1536     85    783       N  
ATOM   1715  CA  VAL A 234     343.995  49.969 144.217  1.00 43.42           C  
ANISOU 1715  CA  VAL A 234     5183   6251   5064  -1632    106    821       C  
ATOM   1716  C   VAL A 234     344.964  48.818 144.081  1.00 47.11           C  
ANISOU 1716  C   VAL A 234     5550   6848   5500  -1595    151    746       C  
ATOM   1717  O   VAL A 234     344.700  47.706 144.567  1.00 43.21           O  
ANISOU 1717  O   VAL A 234     5041   6339   5036  -1499    157    667       O  
ATOM   1718  CB  VAL A 234     344.597  51.021 145.162  1.00 46.98           C  
ANISOU 1718  CB  VAL A 234     5656   6635   5558  -1699     74    863       C  
ATOM   1719  CG1 VAL A 234     343.751  52.276 145.193  1.00 44.81           C  
ANISOU 1719  CG1 VAL A 234     5481   6241   5306  -1742     20    941       C  
ATOM   1720  CG2 VAL A 234     344.738  50.448 146.553  1.00 47.65           C  
ANISOU 1720  CG2 VAL A 234     5733   6659   5713  -1624     65    795       C  
ATOM   1721  N   ASP A 235     346.093  49.078 143.440  1.00 46.84           N  
ANISOU 1721  N   ASP A 235     5447   6944   5406  -1672    179    770       N  
ATOM   1722  CA  ASP A 235     347.079  48.037 143.221  1.00 55.60           C  
ANISOU 1722  CA  ASP A 235     6455   8195   6474  -1638    218    695       C  
ATOM   1723  C   ASP A 235     347.990  47.897 144.442  1.00 55.83           C  
ANISOU 1723  C   ASP A 235     6451   8211   6551  -1630    214    650       C  
ATOM   1724  O   ASP A 235     349.140  48.309 144.422  1.00 51.38           O  
ANISOU 1724  O   ASP A 235     5828   7735   5959  -1702    229    665       O  
ATOM   1725  CB  ASP A 235     347.897  48.327 141.960  1.00 63.36           C  
ANISOU 1725  CB  ASP A 235     7368   9344   7361  -1719    252    736       C  
ATOM   1726  CG  ASP A 235     348.847  47.198 141.616  1.00 72.81           C  
ANISOU 1726  CG  ASP A 235     8457  10703   8504  -1671    289    650       C  
ATOM   1727  OD1 ASP A 235     348.703  46.103 142.200  1.00 73.88           O  
ANISOU 1727  OD1 ASP A 235     8582  10814   8676  -1567    284    559       O  
ATOM   1728  OD2 ASP A 235     349.733  47.399 140.757  1.00 79.15           O  
ANISOU 1728  OD2 ASP A 235     9185  11661   9226  -1737    320    674       O  
ATOM   1729  N   LYS A 236     347.437  47.314 145.500  1.00 53.03           N  
ANISOU 1729  N   LYS A 236     6135   7747   6266  -1541    194    595       N  
ATOM   1730  CA  LYS A 236     348.157  47.004 146.725  1.00 50.51           C  
ANISOU 1730  CA  LYS A 236     5790   7405   5995  -1509    189    540       C  
ATOM   1731  C   LYS A 236     347.856  45.559 147.087  1.00 49.77           C  
ANISOU 1731  C   LYS A 236     5683   7306   5921  -1388    194    445       C  
ATOM   1732  O   LYS A 236     346.910  44.972 146.564  1.00 46.26           O  
ANISOU 1732  O   LYS A 236     5264   6841   5470  -1335    193    432       O  
ATOM   1733  CB  LYS A 236     347.737  47.915 147.875  1.00 49.46           C  
ANISOU 1733  CB  LYS A 236     5733   7120   5939  -1524    147    581       C  
ATOM   1734  CG  LYS A 236     347.876  49.393 147.623  1.00 55.90           C  
ANISOU 1734  CG  LYS A 236     6582   7909   6749  -1638    126    678       C  
ATOM   1735  CD  LYS A 236     349.258  49.869 147.915  1.00 63.25           C  
ANISOU 1735  CD  LYS A 236     7450   8909   7671  -1712    133    684       C  
ATOM   1736  CE  LYS A 236     349.351  51.376 147.762  1.00 72.30           C  
ANISOU 1736  CE  LYS A 236     8639  10009   8824  -1830    100    785       C  
ATOM   1737  NZ  LYS A 236     350.742  51.859 147.959  1.00 76.19           N  
ANISOU 1737  NZ  LYS A 236     9064  10579   9307  -1914    108    796       N  
ATOM   1738  N   HIS A 237     348.667  44.997 147.974  1.00 45.93           N  
ANISOU 1738  N   HIS A 237     5157   6836   5458  -1347    196    378       N  
ATOM   1739  CA  HIS A 237     348.440  43.666 148.522  1.00 45.98           C  
ANISOU 1739  CA  HIS A 237     5158   6818   5492  -1234    193    290       C  
ATOM   1740  C   HIS A 237     348.043  43.835 149.975  1.00 48.98           C  
ANISOU 1740  C   HIS A 237     5598   7057   5954  -1196    165    288       C  
ATOM   1741  O   HIS A 237     348.740  44.525 150.713  1.00 43.56           O  
ANISOU 1741  O   HIS A 237     4905   6354   5291  -1235    158    302       O  
ATOM   1742  CB  HIS A 237     349.694  42.787 148.451  1.00 54.78           C  
ANISOU 1742  CB  HIS A 237     6183   8066   6565  -1202    212    205       C  
ATOM   1743  CG  HIS A 237     350.132  42.446 147.061  1.00 69.94           C  
ANISOU 1743  CG  HIS A 237     8034  10143   8398  -1221    237    191       C  
ATOM   1744  ND1 HIS A 237     350.603  41.196 146.721  1.00 70.29           N  
ANISOU 1744  ND1 HIS A 237     8018  10286   8403  -1143    243     98       N  
ATOM   1745  CD2 HIS A 237     350.192  43.192 145.931  1.00 70.40           C  
ANISOU 1745  CD2 HIS A 237     8072  10281   8395  -1304    256    258       C  
ATOM   1746  CE1 HIS A 237     350.927  41.184 145.440  1.00 66.08           C  
ANISOU 1746  CE1 HIS A 237     7426   9893   7788  -1174    264    104       C  
ATOM   1747  NE2 HIS A 237     350.687  42.382 144.938  1.00 66.90           N  
ANISOU 1747  NE2 HIS A 237     7553   9990   7876  -1273    276    203       N  
ATOM   1748  N   ARG A 238     346.935  43.234 150.399  1.00 41.24           N  
ANISOU 1748  N   ARG A 238     4673   5977   5018  -1122    149    273       N  
ATOM   1749  CA  ARG A 238     346.705  43.129 151.819  1.00 39.15           C  
ANISOU 1749  CA  ARG A 238     4449   5605   4823  -1069    127    255       C  
ATOM   1750  C   ARG A 238     346.607  41.702 152.312  1.00 40.68           C  
ANISOU 1750  C   ARG A 238     4632   5787   5035   -969    126    175       C  
ATOM   1751  O   ARG A 238     345.732  40.938 151.909  1.00 38.30           O  
ANISOU 1751  O   ARG A 238     4351   5463   4737   -922    123    161       O  
ATOM   1752  CB  ARG A 238     345.453  43.839 152.265  1.00 45.31           C  
ANISOU 1752  CB  ARG A 238     5310   6255   5649  -1071    101    315       C  
ATOM   1753  CG  ARG A 238     345.475  43.781 153.785  1.00 50.61           C  
ANISOU 1753  CG  ARG A 238     6007   6839   6382  -1019     82    293       C  
ATOM   1754  CD  ARG A 238     344.290  44.213 154.371  1.00 47.56           C  
ANISOU 1754  CD  ARG A 238     5691   6339   6040   -997     56    333       C  
ATOM   1755  NE  ARG A 238     343.172  43.352 154.054  1.00 39.54           N  
ANISOU 1755  NE  ARG A 238     4700   5294   5029   -943     58    321       N  
ATOM   1756  CZ  ARG A 238     341.945  43.815 154.115  1.00 39.17           C  
ANISOU 1756  CZ  ARG A 238     4712   5169   5004   -939     39    365       C  
ATOM   1757  NH1 ARG A 238     341.766  45.071 154.503  1.00 36.29           N  
ANISOU 1757  NH1 ARG A 238     4386   4749   4654   -978     12    417       N  
ATOM   1758  NH2 ARG A 238     340.908  43.039 153.824  1.00 36.07           N  
ANISOU 1758  NH2 ARG A 238     4338   4750   4617   -893     40    354       N  
ATOM   1759  N   LEU A 239     347.467  41.405 153.270  1.00 39.21           N  
ANISOU 1759  N   LEU A 239     4423   5606   4870   -937    123    126       N  
ATOM   1760  CA  LEU A 239     347.521  40.115 153.914  1.00 35.88           C  
ANISOU 1760  CA  LEU A 239     3997   5165   4469   -843    116     51       C  
ATOM   1761  C   LEU A 239     346.603  40.087 155.137  1.00 36.93           C  
ANISOU 1761  C   LEU A 239     4199   5162   4671   -793     95     69       C  
ATOM   1762  O   LEU A 239     346.546  41.057 155.900  1.00 34.11           O  
ANISOU 1762  O   LEU A 239     3870   4743   4345   -820     84    111       O  
ATOM   1763  CB  LEU A 239     348.972  39.827 154.319  1.00 35.79           C  
ANISOU 1763  CB  LEU A 239     3924   5235   4438   -830    122    -15       C  
ATOM   1764  CG  LEU A 239     349.255  38.515 155.009  1.00 37.69           C  
ANISOU 1764  CG  LEU A 239     4159   5467   4695   -733    110   -100       C  
ATOM   1765  CD1 LEU A 239     349.072  37.348 154.070  1.00 37.20           C  
ANISOU 1765  CD1 LEU A 239     4074   5463   4597   -687    107   -151       C  
ATOM   1766  CD2 LEU A 239     350.692  38.561 155.560  1.00 45.52           C  
ANISOU 1766  CD2 LEU A 239     5096   6527   5672   -730    114   -157       C  
ATOM   1767  N   SER A 240     345.894  38.982 155.329  1.00 36.00           N  
ANISOU 1767  N   SER A 240     4105   4999   4575   -722     85     38       N  
ATOM   1768  CA  SER A 240     345.136  38.775 156.562  1.00 34.23           C  
ANISOU 1768  CA  SER A 240     3935   4662   4410   -669     68     49       C  
ATOM   1769  C   SER A 240     345.199  37.327 156.990  1.00 34.83           C  
ANISOU 1769  C   SER A 240     4009   4726   4500   -586     57    -17       C  
ATOM   1770  O   SER A 240     345.381  36.432 156.171  1.00 34.19           O  
ANISOU 1770  O   SER A 240     3899   4703   4389   -566     57    -63       O  
ATOM   1771  CB  SER A 240     343.669  39.194 156.386  1.00 38.18           C  
ANISOU 1771  CB  SER A 240     4490   5084   4932   -682     60    113       C  
ATOM   1772  OG  SER A 240     343.031  38.480 155.341  1.00 38.98           O  
ANISOU 1772  OG  SER A 240     4588   5208   5013   -674     63    105       O  
ATOM   1773  N   ILE A 241     345.009  37.097 158.281  1.00 31.00           N  
ANISOU 1773  N   ILE A 241     3557   4163   4059   -537     45    -21       N  
ATOM   1774  CA  ILE A 241     344.865  35.750 158.822  1.00 29.65           C  
ANISOU 1774  CA  ILE A 241     3400   3958   3909   -460     29    -69       C  
ATOM   1775  C   ILE A 241     343.490  35.637 159.466  1.00 30.95           C  
ANISOU 1775  C   ILE A 241     3622   4019   4120   -437     20    -18       C  
ATOM   1776  O   ILE A 241     343.222  36.295 160.469  1.00 30.43           O  
ANISOU 1776  O   ILE A 241     3583   3897   4082   -433     18     18       O  
ATOM   1777  CB  ILE A 241     345.966  35.438 159.854  1.00 30.08           C  
ANISOU 1777  CB  ILE A 241     3439   4020   3969   -413     23   -124       C  
ATOM   1778  CG1 ILE A 241     347.349  35.618 159.223  1.00 39.31           C  
ANISOU 1778  CG1 ILE A 241     4544   5304   5090   -439     34   -176       C  
ATOM   1779  CG2 ILE A 241     345.790  34.032 160.438  1.00 35.64           C  
ANISOU 1779  CG2 ILE A 241     4167   4680   4696   -333      1   -170       C  
ATOM   1780  CD1 ILE A 241     348.527  35.458 160.224  1.00 39.72           C  
ANISOU 1780  CD1 ILE A 241     4575   5373   5145   -397     28   -236       C  
ATOM   1781  N   GLN A 242     342.618  34.863 158.823  1.00 27.79           N  
ANISOU 1781  N   GLN A 242     3235   3601   3724   -426     12    -15       N  
ATOM   1782  CA  GLN A 242     341.258  34.611 159.268  1.00 29.93           C  
ANISOU 1782  CA  GLN A 242     3552   3786   4033   -409      4     30       C  
ATOM   1783  C   GLN A 242     341.273  33.357 160.085  1.00 30.46           C  
ANISOU 1783  C   GLN A 242     3635   3809   4128   -344    -15     -5       C  
ATOM   1784  O   GLN A 242     341.958  32.402 159.727  1.00 36.02           O  
ANISOU 1784  O   GLN A 242     4319   4550   4818   -313    -29    -67       O  
ATOM   1785  CB  GLN A 242     340.295  34.434 158.065  1.00 32.70           C  
ANISOU 1785  CB  GLN A 242     3906   4143   4375   -435      3     50       C  
ATOM   1786  CG  GLN A 242     338.959  33.675 158.411  1.00 39.38           C  
ANISOU 1786  CG  GLN A 242     4791   4911   5263   -407    -12     75       C  
ATOM   1787  CD  GLN A 242     337.911  34.611 159.058  1.00 39.31           C  
ANISOU 1787  CD  GLN A 242     4815   4845   5275   -425     -5    145       C  
ATOM   1788  OE1 GLN A 242     337.502  35.597 158.441  1.00 42.55           O  
ANISOU 1788  OE1 GLN A 242     5228   5269   5668   -469      3    180       O  
ATOM   1789  NE2 GLN A 242     337.477  34.302 160.274  1.00 27.45           N  
ANISOU 1789  NE2 GLN A 242     3339   3284   3808   -389    -12    164       N  
ATOM   1790  N   GLY A 243     340.498  33.328 161.158  1.00 31.01           N  
ANISOU 1790  N   GLY A 243     3743   3804   4235   -320    -19     35       N  
ATOM   1791  CA  GLY A 243     340.408  32.128 161.957  1.00 32.50           C  
ANISOU 1791  CA  GLY A 243     3953   3944   4450   -264    -38     15       C  
ATOM   1792  C   GLY A 243     339.090  31.997 162.665  1.00 30.01           C  
ANISOU 1792  C   GLY A 243     3676   3555   4171   -256    -41     75       C  
ATOM   1793  O   GLY A 243     338.265  32.916 162.654  1.00 29.23           O  
ANISOU 1793  O   GLY A 243     3587   3444   4076   -287    -28    129       O  
ATOM   1794  N   TRP A 244     338.897  30.827 163.260  1.00 31.17           N  
ANISOU 1794  N   TRP A 244     3845   3657   4343   -214    -60     65       N  
ATOM   1795  CA  TRP A 244     337.773  30.581 164.135  1.00 25.70           C  
ANISOU 1795  CA  TRP A 244     3184   2899   3681   -202    -62    123       C  
ATOM   1796  C   TRP A 244     338.188  29.847 165.402  1.00 30.24           C  
ANISOU 1796  C   TRP A 244     3781   3436   4272   -148    -74    113       C  
ATOM   1797  O   TRP A 244     338.998  28.916 165.366  1.00 29.07           O  
ANISOU 1797  O   TRP A 244     3635   3289   4122   -115    -97     57       O  
ATOM   1798  CB  TRP A 244     336.700  29.758 163.433  1.00 26.42           C  
ANISOU 1798  CB  TRP A 244     3286   2961   3793   -220    -76    141       C  
ATOM   1799  CG  TRP A 244     336.046  30.516 162.356  1.00 31.11           C  
ANISOU 1799  CG  TRP A 244     3864   3582   4373   -269    -63    162       C  
ATOM   1800  CD1 TRP A 244     334.986  31.370 162.468  1.00 27.53           C  
ANISOU 1800  CD1 TRP A 244     3419   3116   3924   -296    -48    221       C  
ATOM   1801  CD2 TRP A 244     336.433  30.518 160.992  1.00 33.27           C  
ANISOU 1801  CD2 TRP A 244     4113   3906   4623   -291    -66    122       C  
ATOM   1802  NE1 TRP A 244     334.695  31.906 161.244  1.00 31.82           N  
ANISOU 1802  NE1 TRP A 244     3949   3694   4449   -335    -42    220       N  
ATOM   1803  CE2 TRP A 244     335.573  31.401 160.318  1.00 35.30           C  
ANISOU 1803  CE2 TRP A 244     4368   4174   4871   -334    -51    162       C  
ATOM   1804  CE3 TRP A 244     337.440  29.865 160.270  1.00 39.89           C  
ANISOU 1804  CE3 TRP A 244     4929   4787   5441   -275    -82     53       C  
ATOM   1805  CZ2 TRP A 244     335.664  31.628 158.952  1.00 36.97           C  
ANISOU 1805  CZ2 TRP A 244     4557   4434   5055   -363    -49    141       C  
ATOM   1806  CZ3 TRP A 244     337.540  30.104 158.910  1.00 47.35           C  
ANISOU 1806  CZ3 TRP A 244     5845   5788   6356   -303    -79     31       C  
ATOM   1807  CH2 TRP A 244     336.655  30.978 158.266  1.00 40.67           C  
ANISOU 1807  CH2 TRP A 244     5000   4949   5503   -348    -62     77       C  
ATOM   1808  N   TYR A 245     337.553  30.229 166.498  1.00 27.81           N  
ANISOU 1808  N   TYR A 245     3492   3095   3978   -135    -64    168       N  
ATOM   1809  CA  TYR A 245     337.469  29.392 167.680  1.00 30.29           C  
ANISOU 1809  CA  TYR A 245     3834   3363   4311    -89    -76    182       C  
ATOM   1810  C   TYR A 245     336.210  28.551 167.593  1.00 27.36           C  
ANISOU 1810  C   TYR A 245     3483   2946   3967   -107    -86    230       C  
ATOM   1811  O   TYR A 245     335.144  29.032 167.220  1.00 29.77           O  
ANISOU 1811  O   TYR A 245     3781   3253   4276   -145    -74    277       O  
ATOM   1812  CB  TYR A 245     337.457  30.240 168.961  1.00 28.29           C  
ANISOU 1812  CB  TYR A 245     3586   3107   4054    -60    -59    216       C  
ATOM   1813  CG  TYR A 245     338.733  31.029 169.124  1.00 28.80           C  
ANISOU 1813  CG  TYR A 245     3633   3212   4100    -42    -54    166       C  
ATOM   1814  CD1 TYR A 245     338.813  32.343 168.677  1.00 31.30           C  
ANISOU 1814  CD1 TYR A 245     3927   3564   4401    -76    -40    172       C  
ATOM   1815  CD2 TYR A 245     339.874  30.461 169.698  1.00 29.35           C  
ANISOU 1815  CD2 TYR A 245     3707   3281   4164      8    -66    111       C  
ATOM   1816  CE1 TYR A 245     339.981  33.086 168.800  1.00 30.67           C  
ANISOU 1816  CE1 TYR A 245     3827   3519   4306    -68    -37    130       C  
ATOM   1817  CE2 TYR A 245     341.052  31.197 169.824  1.00 26.71           C  
ANISOU 1817  CE2 TYR A 245     3350   2987   3813     22    -61     63       C  
ATOM   1818  CZ  TYR A 245     341.093  32.518 169.390  1.00 31.57           C  
ANISOU 1818  CZ  TYR A 245     3941   3638   4418    -20    -46     75       C  
ATOM   1819  OH  TYR A 245     342.239  33.275 169.478  1.00 30.29           O  
ANISOU 1819  OH  TYR A 245     3754   3515   4242    -16    -43     32       O  
ATOM   1820  N   HIS A 246     336.350  27.289 167.963  1.00 27.73           N  
ANISOU 1820  N   HIS A 246     3554   2950   4031    -80   -113    219       N  
ATOM   1821  CA  HIS A 246     335.283  26.314 167.908  1.00 28.00           C  
ANISOU 1821  CA  HIS A 246     3608   2934   4096    -99   -132    262       C  
ATOM   1822  C   HIS A 246     334.758  25.958 169.280  1.00 31.06           C  
ANISOU 1822  C   HIS A 246     4022   3283   4497    -77   -129    323       C  
ATOM   1823  O   HIS A 246     335.447  26.142 170.307  1.00 29.16           O  
ANISOU 1823  O   HIS A 246     3791   3044   4243    -31   -123    315       O  
ATOM   1824  CB  HIS A 246     335.789  25.047 167.200  1.00 29.49           C  
ANISOU 1824  CB  HIS A 246     3810   3098   4298    -88   -176    204       C  
ATOM   1825  CG  HIS A 246     335.956  25.220 165.719  1.00 29.13           C  
ANISOU 1825  CG  HIS A 246     3735   3092   4240   -114   -182    157       C  
ATOM   1826  ND1 HIS A 246     335.016  24.784 164.823  1.00 32.09           N  
ANISOU 1826  ND1 HIS A 246     4108   3449   4637   -150   -197    173       N  
ATOM   1827  CD2 HIS A 246     336.927  25.842 165.003  1.00 30.11           C  
ANISOU 1827  CD2 HIS A 246     3829   3279   4331   -111   -172     98       C  
ATOM   1828  CE1 HIS A 246     335.408  25.101 163.589  1.00 29.46           C  
ANISOU 1828  CE1 HIS A 246     3746   3166   4282   -163   -197    123       C  
ATOM   1829  NE2 HIS A 246     336.556  25.728 163.678  1.00 30.61           N  
ANISOU 1829  NE2 HIS A 246     3874   3363   4393   -142   -181     80       N  
ATOM   1830  N   ILE A 247     333.548  25.416 169.284  1.00 27.05           N  
ANISOU 1830  N   ILE A 247     3522   2741   4013   -110   -134    382       N  
ATOM   1831  CA  ILE A 247     333.049  24.621 170.406  1.00 29.80           C  
ANISOU 1831  CA  ILE A 247     3899   3044   4379    -97   -143    440       C  
ATOM   1832  C   ILE A 247     334.107  23.581 170.746  1.00 32.14           C  
ANISOU 1832  C   ILE A 247     4229   3300   4681    -53   -181    392       C  
ATOM   1833  O   ILE A 247     334.671  22.946 169.846  1.00 28.93           O  
ANISOU 1833  O   ILE A 247     3829   2881   4283    -51   -216    330       O  
ATOM   1834  CB  ILE A 247     331.727  23.908 170.073  1.00 35.38           C  
ANISOU 1834  CB  ILE A 247     4609   3716   5118   -149   -156    498       C  
ATOM   1835  CG1 ILE A 247     330.652  24.928 169.686  1.00 32.84           C  
ANISOU 1835  CG1 ILE A 247     4253   3438   4788   -189   -121    537       C  
ATOM   1836  CG2 ILE A 247     331.245  23.061 171.244  1.00 33.08           C  
ANISOU 1836  CG2 ILE A 247     4346   3380   4842   -144   -165    565       C  
ATOM   1837  CD1 ILE A 247     329.407  24.302 169.096  1.00 41.16           C  
ANISOU 1837  CD1 ILE A 247     5301   4465   5872   -244   -134    578       C  
ATOM   1838  N   PRO A 248     334.411  23.412 172.042  1.00 32.92           N  
ANISOU 1838  N   PRO A 248     4352   3383   4772    -10   -178    416       N  
ATOM   1839  CA  PRO A 248     335.426  22.415 172.399  1.00 30.84           C  
ANISOU 1839  CA  PRO A 248     4127   3080   4512     38   -218    367       C  
ATOM   1840  C   PRO A 248     335.084  20.993 171.970  1.00 31.57           C  
ANISOU 1840  C   PRO A 248     4254   3102   4639     17   -272    372       C  
ATOM   1841  O   PRO A 248     333.909  20.672 171.765  1.00 30.18           O  
ANISOU 1841  O   PRO A 248     4076   2901   4488    -35   -273    436       O  
ATOM   1842  CB  PRO A 248     335.479  22.515 173.937  1.00 31.61           C  
ANISOU 1842  CB  PRO A 248     4245   3171   4595     81   -201    414       C  
ATOM   1843  CG  PRO A 248     335.012  23.872 174.259  1.00 32.40           C  
ANISOU 1843  CG  PRO A 248     4306   3329   4674     75   -151    450       C  
ATOM   1844  CD  PRO A 248     333.911  24.123 173.234  1.00 28.95           C  
ANISOU 1844  CD  PRO A 248     3843   2905   4253      6   -141    481       C  
ATOM   1845  O   GLN A 249     335.321  18.806 174.003  1.00 30.73           O  
ANISOU 1845  O   GLN A 249     4258   2863   4555     75   -344    432       O  
ATOM   1846  N   GLN A 249     336.103  20.152 171.832  1.00 35.54           N  
ANISOU 1846  N   GLN A 249     4786   3575   5142     60   -320    300       N  
ATOM   1847  CA  GLN A 249     335.884  18.721 171.678  1.00 35.74           C  
ANISOU 1847  CA  GLN A 249     4857   3521   5201     53   -384    304       C  
ATOM   1848  C   GLN A 249     335.165  18.226 172.940  1.00 30.97           C  
ANISOU 1848  C   GLN A 249     4290   2867   4611     45   -382    402       C  
ATOM   1849  CB  GLN A 249     337.204  17.981 171.470  1.00 34.54           C  
ANISOU 1849  CB  GLN A 249     4734   3352   5039    116   -440    204       C  
ATOM   1850  CG  GLN A 249     337.969  18.370 170.207  1.00 36.14           C  
ANISOU 1850  CG  GLN A 249     4895   3614   5221    126   -445    106       C  
ATOM   1851  CD  GLN A 249     337.318  17.841 168.937  1.00 40.34           C  
ANISOU 1851  CD  GLN A 249     5417   4127   5781     83   -480     97       C  
ATOM   1852  OE1 GLN A 249     336.185  17.364 168.956  1.00 36.21           O  
ANISOU 1852  OE1 GLN A 249     4911   3552   5297     35   -492    169       O  
ATOM   1853  NE2 GLN A 249     338.051  17.913 167.824  1.00 46.24           N  
ANISOU 1853  NE2 GLN A 249     6136   4924   6509    101   -499      5       N  
ATOM   1854  O   VAL A 250     335.651  15.414 174.753  1.00 35.27           O  
ANISOU 1854  O   VAL A 250     4987   3226   5190    104   -509    448       O  
ATOM   1855  N   VAL A 250     334.392  17.156 172.816  1.00 29.28           N  
ANISOU 1855  N   VAL A 250     4107   2582   4437      5   -426    449       N  
ATOM   1856  CA  VAL A 250     333.686  16.575 173.954  1.00 30.66           C  
ANISOU 1856  CA  VAL A 250     4317   2709   4625    -13   -429    549       C  
ATOM   1857  C   VAL A 250     334.717  16.180 175.020  1.00 34.83           C  
ANISOU 1857  C   VAL A 250     4892   3212   5130     60   -449    525       C  
ATOM   1858  CB  VAL A 250     332.842  15.375 173.517  1.00 32.45           C  
ANISOU 1858  CB  VAL A 250     4573   2855   4903    -71   -486    593       C  
ATOM   1859  CG1 VAL A 250     332.169  14.712 174.716  1.00 37.68           C  
ANISOU 1859  CG1 VAL A 250     5273   3468   5577    -95   -492    701       C  
ATOM   1860  CG2 VAL A 250     331.791  15.826 172.466  1.00 36.96           C  
ANISOU 1860  CG2 VAL A 250     5092   3456   5495   -139   -463    612       C  
ATOM   1861  O   GLY A 251     337.463  17.302 178.322  1.00 29.51           O  
ANISOU 1861  O   GLY A 251     4261   2609   4341    290   -391    454       O  
ATOM   1862  N   GLY A 251     334.563  16.749 176.214  1.00 32.32           N  
ANISOU 1862  N   GLY A 251     4570   2927   4785     80   -400    585       N  
ATOM   1863  CA  GLY A 251     335.463  16.480 177.323  1.00 31.39           C  
ANISOU 1863  CA  GLY A 251     4494   2791   4642    152   -412    569       C  
ATOM   1864  C   GLY A 251     336.701  17.347 177.351  1.00 33.96           C  
ANISOU 1864  C   GLY A 251     4797   3176   4930    223   -389    472       C  
ATOM   1865  O   GLU A 252     337.041  20.829 177.410  1.00 30.08           O  
ANISOU 1865  O   GLU A 252     4171   2885   4374    250   -247    433       O  
ATOM   1866  N   GLU A 252     336.929  18.131 176.298  1.00 31.47           N  
ANISOU 1866  N   GLU A 252     4432   2914   4611    208   -370    411       N  
ATOM   1867  CA  GLU A 252     338.085  19.020 176.243  1.00 34.31           C  
ANISOU 1867  CA  GLU A 252     4763   3335   4937    263   -347    323       C  
ATOM   1868  C   GLU A 252     337.996  20.060 177.354  1.00 35.37           C  
ANISOU 1868  C   GLU A 252     4876   3519   5044    291   -290    367       C  
ATOM   1869  CB  GLU A 252     338.202  19.738 174.890  1.00 32.58           C  
ANISOU 1869  CB  GLU A 252     4492   3171   4718    229   -332    267       C  
ATOM   1870  CG  GLU A 252     339.425  20.674 174.811  1.00 34.61           C  
ANISOU 1870  CG  GLU A 252     4716   3495   4941    276   -309    180       C  
ATOM   1871  CD  GLU A 252     339.597  21.399 173.475  1.00 35.63           C  
ANISOU 1871  CD  GLU A 252     4793   3682   5064    239   -294    129       C  
ATOM   1872  OE1 GLU A 252     340.664  22.032 173.265  1.00 31.28           O  
ANISOU 1872  OE1 GLU A 252     4214   3185   4486    269   -283     55       O  
ATOM   1873  OE2 GLU A 252     338.674  21.322 172.633  1.00 31.42           O  
ANISOU 1873  OE2 GLU A 252     4247   3142   4551    179   -293    165       O  
ATOM   1874  O   GLU A 253     337.310  21.911 180.688  1.00 33.47           O  
ANISOU 1874  O   GLU A 253     4608   3371   4737    386   -183    514       O  
ATOM   1875  N   GLU A 253     339.007  20.074 178.220  1.00 33.03           N  
ANISOU 1875  N   GLU A 253     4601   3226   4724    367   -296    323       N  
ATOM   1876  CA  GLU A 253     339.036  20.949 179.377  1.00 31.49           C  
ANISOU 1876  CA  GLU A 253     4390   3072   4502    410   -252    355       C  
ATOM   1877  C   GLU A 253     337.718  20.914 180.136  1.00 32.15           C  
ANISOU 1877  C   GLU A 253     4476   3150   4589    377   -227    476       C  
ATOM   1878  CB  GLU A 253     339.386  22.377 178.955  1.00 31.10           C  
ANISOU 1878  CB  GLU A 253     4281   3097   4437    410   -212    311       C  
ATOM   1879  CG  GLU A 253     340.825  22.484 178.477  1.00 34.29           C  
ANISOU 1879  CG  GLU A 253     4678   3520   4829    451   -232    193       C  
ATOM   1880  CD  GLU A 253     341.196  23.832 177.872  1.00 38.64           C  
ANISOU 1880  CD  GLU A 253     5171   4141   5370    435   -198    151       C  
ATOM   1881  OE1 GLU A 253     340.298  24.689 177.650  1.00 35.92           O  
ANISOU 1881  OE1 GLU A 253     4793   3825   5029    388   -165    208       O  
ATOM   1882  OE2 GLU A 253     342.405  24.038 177.624  1.00 39.53           O  
ANISOU 1882  OE2 GLU A 253     5269   4281   5468    470   -208     60       O  
ATOM   1883  O   GLY A 254     333.466  19.691 180.710  1.00 33.95           O  
ANISOU 1883  O   GLY A 254     4700   3340   4860    182   -197    813       O  
ATOM   1884  N   GLY A 254     337.058  19.759 180.149  1.00 31.16           N  
ANISOU 1884  N   GLY A 254     4391   2962   4486    339   -258    535       N  
ATOM   1885  CA  GLY A 254     335.841  19.592 180.923  1.00 30.09           C  
ANISOU 1885  CA  GLY A 254     4257   2825   4351    306   -236    654       C  
ATOM   1886  C   GLY A 254     334.551  19.884 180.167  1.00 31.70           C  
ANISOU 1886  C   GLY A 254     4420   3050   4575    219   -214    714       C  
ATOM   1887  O   TYR A 255     332.945  18.440 177.565  1.00 34.51           O  
ANISOU 1887  O   TYR A 255     4773   3315   5023     44   -278    740       O  
ATOM   1888  N   TYR A 255     334.656  20.342 178.928  1.00 32.92           N  
ANISOU 1888  N   TYR A 255     4543   3222   4743    187   -213    655       N  
ATOM   1889  CA  TYR A 255     333.456  20.693 178.166  1.00 30.80           C  
ANISOU 1889  CA  TYR A 255     4234   2976   4491    111   -192    703       C  
ATOM   1890  C   TYR A 255     332.514  19.509 177.994  1.00 33.85           C  
ANISOU 1890  C   TYR A 255     4647   3302   4913     47   -223    773       C  
ATOM   1891  CB  TYR A 255     333.827  21.238 176.786  1.00 34.26           C  
ANISOU 1891  CB  TYR A 255     4642   3436   4938     91   -195    622       C  
ATOM   1892  CG  TYR A 255     332.596  21.559 175.966  1.00 33.61           C  
ANISOU 1892  CG  TYR A 255     4523   3373   4872     17   -177    667       C  
ATOM   1893  CD1 TYR A 255     331.843  22.699 176.225  1.00 38.26           C  
ANISOU 1893  CD1 TYR A 255     5069   4028   5440      6   -129    710       C  
ATOM   1894  CD2 TYR A 255     332.167  20.707 174.968  1.00 40.69           C  
ANISOU 1894  CD2 TYR A 255     5430   4223   5806    -36   -213    663       C  
ATOM   1895  CE1 TYR A 255     330.703  22.988 175.485  1.00 46.42           C  
ANISOU 1895  CE1 TYR A 255     6070   5081   6486    -58   -116    746       C  
ATOM   1896  CE2 TYR A 255     331.026  20.991 174.217  1.00 44.55           C  
ANISOU 1896  CE2 TYR A 255     5885   4731   6311   -101   -197    700       C  
ATOM   1897  CZ  TYR A 255     330.302  22.121 174.485  1.00 46.69           C  
ANISOU 1897  CZ  TYR A 255     6114   5069   6558   -112   -148    741       C  
ATOM   1898  OH  TYR A 255     329.173  22.380 173.739  1.00 50.54           O  
ANISOU 1898  OH  TYR A 255     6570   5575   7059   -171   -136    773       O  
ATOM   1899  O   ILE A 256     328.590  20.371 177.449  1.00 37.33           O  
ANISOU 1899  O   ILE A 256     4972   3840   5371   -138   -143    984       O  
ATOM   1900  N   ILE A 256     331.235  19.705 178.321  1.00 33.09           N  
ANISOU 1900  N   ILE A 256     4523   3234   4816     -2   -192    867       N  
ATOM   1901  CA  ILE A 256     330.183  18.717 178.098  1.00 34.64           C  
ANISOU 1901  CA  ILE A 256     4731   3382   5048    -77   -216    942       C  
ATOM   1902  C   ILE A 256     329.139  19.310 177.150  1.00 39.67           C  
ANISOU 1902  C   ILE A 256     5314   4059   5698   -141   -192    957       C  
ATOM   1903  CB  ILE A 256     329.458  18.308 179.389  1.00 35.17           C  
ANISOU 1903  CB  ILE A 256     4809   3454   5101    -87   -201   1054       C  
ATOM   1904  CG1 ILE A 256     330.455  17.880 180.483  1.00 40.95           C  
ANISOU 1904  CG1 ILE A 256     5592   4156   5809    -14   -217   1045       C  
ATOM   1905  CG2 ILE A 256     328.479  17.190 179.109  1.00 35.22           C  
ANISOU 1905  CG2 ILE A 256     4831   3401   5149   -172   -234   1128       C  
ATOM   1906  CD1 ILE A 256     331.251  16.640 180.165  1.00 47.85           C  
ANISOU 1906  CD1 ILE A 256     6535   4930   6716     -5   -288    999       C  
ATOM   1907  O   PRO A 257     326.037  18.497 176.435  1.00 37.18           O  
ANISOU 1907  O   PRO A 257     4944   3742   5442   -326   -188   1126       O  
ATOM   1908  N   PRO A 257     328.865  18.637 176.018  1.00 39.72           N  
ANISOU 1908  N   PRO A 257     5328   4015   5748   -193   -231    934       N  
ATOM   1909  CA  PRO A 257     327.869  19.172 175.079  1.00 42.41           C  
ANISOU 1909  CA  PRO A 257     5620   4393   6100   -250   -210    944       C  
ATOM   1910  C   PRO A 257     326.525  19.396 175.747  1.00 44.68           C  
ANISOU 1910  C   PRO A 257     5873   4726   6377   -295   -173   1048       C  
ATOM   1911  CB  PRO A 257     327.738  18.073 174.014  1.00 43.54           C  
ANISOU 1911  CB  PRO A 257     5787   4458   6297   -296   -270    919       C  
ATOM   1912  CG  PRO A 257     328.922  17.282 174.108  1.00 45.75           C  
ANISOU 1912  CG  PRO A 257     6122   4676   6585   -248   -321    862       C  
ATOM   1913  CD  PRO A 257     329.448  17.375 175.529  1.00 39.25           C  
ANISOU 1913  CD  PRO A 257     5322   3863   5726   -195   -301    894       C  
ATOM   1914  O   GLY A 258     323.401  21.792 177.829  1.00 62.02           O  
ANISOU 1914  O   GLY A 258     7912   7193   8458   -320    -23   1255       O  
ATOM   1915  N   GLY A 258     325.941  20.572 175.562  1.00 49.33           N  
ANISOU 1915  N   GLY A 258     6409   5396   6940   -298   -127   1050       N  
ATOM   1916  CA  GLY A 258     324.595  20.820 176.034  1.00 52.35           C  
ANISOU 1916  CA  GLY A 258     6749   5833   7308   -341    -94   1138       C  
ATOM   1917  C   GLY A 258     324.494  21.421 177.419  1.00 57.50           C  
ANISOU 1917  C   GLY A 258     7384   6554   7908   -295    -54   1190       C  
ATOM   1918  O   GLU A 259     325.737  24.430 178.800  1.00 62.41           O  
ANISOU 1918  O   GLU A 259     7961   7335   8415   -115     15   1107       O  
ATOM   1919  N   GLU A 259     325.613  21.518 178.138  1.00 61.09           N  
ANISOU 1919  N   GLU A 259     7871   7000   8342   -224    -56   1159       N  
ATOM   1920  CA  GLU A 259     325.630  22.134 179.471  1.00 65.38           C  
ANISOU 1920  CA  GLU A 259     8398   7610   8834   -166    -22   1198       C  
ATOM   1921  C   GLU A 259     326.259  23.520 179.428  1.00 68.51           C  
ANISOU 1921  C   GLU A 259     8773   8062   9197   -100     -1   1127       C  
ATOM   1922  CB  GLU A 259     326.393  21.257 180.467  1.00 61.32           C  
ANISOU 1922  CB  GLU A 259     7937   7048   8316   -128    -41   1221       C  
ATOM   1923  N   LEU A 279     312.136  31.056 154.319  1.00 60.10           N  
ANISOU 1923  N   LEU A 279     7385   7237   8212   -597   -134    443       N  
ATOM   1924  CA  LEU A 279     313.114  32.135 154.111  1.00 52.65           C  
ANISOU 1924  CA  LEU A 279     6481   6306   7219   -569   -125    429       C  
ATOM   1925  C   LEU A 279     313.131  32.599 152.666  1.00 41.73           C  
ANISOU 1925  C   LEU A 279     5115   4928   5814   -554   -138    378       C  
ATOM   1926  O   LEU A 279     313.487  33.740 152.361  1.00 36.57           O  
ANISOU 1926  O   LEU A 279     4492   4296   5109   -534   -135    368       O  
ATOM   1927  CB  LEU A 279     314.503  31.677 154.530  1.00 55.22           C  
ANISOU 1927  CB  LEU A 279     6822   6601   7559   -570   -119    441       C  
ATOM   1928  CG  LEU A 279     314.704  31.837 156.037  1.00 61.06           C  
ANISOU 1928  CG  LEU A 279     7560   7350   8292   -568   -101    492       C  
ATOM   1929  CD1 LEU A 279     315.949  31.100 156.493  1.00 64.05           C  
ANISOU 1929  CD1 LEU A 279     7950   7692   8696   -570    -99    501       C  
ATOM   1930  CD2 LEU A 279     314.786  33.318 156.403  1.00 64.85           C  
ANISOU 1930  CD2 LEU A 279     8059   7869   8711   -542    -92    497       C  
ATOM   1931  N   GLU A 280     312.759  31.686 151.784  1.00 40.38           N  
ANISOU 1931  N   GLU A 280     4926   4734   5682   -563   -157    347       N  
ATOM   1932  CA  GLU A 280     312.342  32.028 150.433  1.00 47.61           C  
ANISOU 1932  CA  GLU A 280     5849   5662   6579   -546   -171    298       C  
ATOM   1933  C   GLU A 280     311.364  33.203 150.394  1.00 40.59           C  
ANISOU 1933  C   GLU A 280     4968   4814   5642   -530   -169    294       C  
ATOM   1934  O   GLU A 280     311.335  33.953 149.425  1.00 38.16           O  
ANISOU 1934  O   GLU A 280     4684   4522   5294   -509   -177    262       O  
ATOM   1935  CB  GLU A 280     311.659  30.837 149.777  1.00 53.75           C  
ANISOU 1935  CB  GLU A 280     6596   6413   7415   -557   -195    270       C  
ATOM   1936  CG  GLU A 280     312.512  29.620 149.597  1.00 65.32           C  
ANISOU 1936  CG  GLU A 280     8056   7833   8930   -564   -213    260       C  
ATOM   1937  CD  GLU A 280     311.722  28.488 148.989  1.00 75.17           C  
ANISOU 1937  CD  GLU A 280     9275   9050  10238   -574   -246    231       C  
ATOM   1938  OE1 GLU A 280     310.579  28.249 149.452  1.00 74.01           O  
ANISOU 1938  OE1 GLU A 280     9099   8903  10116   -599   -248    252       O  
ATOM   1939  OE2 GLU A 280     312.230  27.866 148.027  1.00 82.37           O  
ANISOU 1939  OE2 GLU A 280    10187   9939  11169   -556   -273    186       O  
ATOM   1940  N   ASP A 281     310.525  33.320 151.419  1.00 36.16           N  
ANISOU 1940  N   ASP A 281     4384   4274   5081   -539   -162    326       N  
ATOM   1941  CA  ASP A 281     309.484  34.349 151.422  1.00 41.02           C  
ANISOU 1941  CA  ASP A 281     5002   4935   5650   -518   -167    315       C  
ATOM   1942  C   ASP A 281     310.056  35.777 151.376  1.00 36.36           C  
ANISOU 1942  C   ASP A 281     4460   4361   4994   -489   -168    313       C  
ATOM   1943  O   ASP A 281     309.383  36.710 150.928  1.00 34.90           O  
ANISOU 1943  O   ASP A 281     4293   4202   4764   -465   -183    288       O  
ATOM   1944  CB  ASP A 281     308.612  34.200 152.662  1.00 40.51           C  
ANISOU 1944  CB  ASP A 281     4899   4902   5591   -530   -158    352       C  
ATOM   1945  CG  ASP A 281     307.689  33.007 152.588  1.00 42.36           C  
ANISOU 1945  CG  ASP A 281     5083   5129   5881   -562   -163    352       C  
ATOM   1946  OD1 ASP A 281     307.743  32.245 151.594  1.00 45.41           O  
ANISOU 1946  OD1 ASP A 281     5467   5479   6309   -572   -178    319       O  
ATOM   1947  OD2 ASP A 281     306.900  32.837 153.540  1.00 43.94           O  
ANISOU 1947  OD2 ASP A 281     5246   5365   6085   -578   -154    384       O  
ATOM   1948  N   PHE A 282     311.303  35.926 151.832  1.00 33.96           N  
ANISOU 1948  N   PHE A 282     4178   4039   4685   -494   -156    339       N  
ATOM   1949  CA  PHE A 282     311.962  37.229 151.982  1.00 35.20           C  
ANISOU 1949  CA  PHE A 282     4380   4206   4789   -475   -159    347       C  
ATOM   1950  C   PHE A 282     312.902  37.586 150.838  1.00 32.17           C  
ANISOU 1950  C   PHE A 282     4031   3807   4385   -475   -163    326       C  
ATOM   1951  O   PHE A 282     313.570  38.615 150.903  1.00 35.98           O  
ANISOU 1951  O   PHE A 282     4551   4291   4827   -469   -167    337       O  
ATOM   1952  CB  PHE A 282     312.752  37.264 153.308  1.00 37.32           C  
ANISOU 1952  CB  PHE A 282     4648   4471   5063   -478   -144    390       C  
ATOM   1953  CG  PHE A 282     311.901  36.978 154.491  1.00 42.16           C  
ANISOU 1953  CG  PHE A 282     5224   5108   5686   -476   -139    417       C  
ATOM   1954  CD1 PHE A 282     310.868  37.820 154.814  1.00 42.56           C  
ANISOU 1954  CD1 PHE A 282     5272   5201   5697   -450   -154    412       C  
ATOM   1955  CD2 PHE A 282     312.097  35.842 155.250  1.00 54.19           C  
ANISOU 1955  CD2 PHE A 282     6716   6617   7257   -498   -121    447       C  
ATOM   1956  CE1 PHE A 282     310.045  37.544 155.889  1.00 49.57           C  
ANISOU 1956  CE1 PHE A 282     6119   6128   6589   -447   -147    437       C  
ATOM   1957  CE2 PHE A 282     311.283  35.570 156.333  1.00 52.97           C  
ANISOU 1957  CE2 PHE A 282     6525   6494   7108   -500   -114    479       C  
ATOM   1958  CZ  PHE A 282     310.258  36.423 156.646  1.00 49.26           C  
ANISOU 1958  CZ  PHE A 282     6045   6076   6595   -474   -125    474       C  
ATOM   1959  N   GLU A 283     312.981  36.715 149.833  1.00 34.08           N  
ANISOU 1959  N   GLU A 283     4259   4035   4654   -484   -163    297       N  
ATOM   1960  CA  GLU A 283     313.724  36.980 148.605  1.00 36.22           C  
ANISOU 1960  CA  GLU A 283     4555   4305   4900   -481   -167    272       C  
ATOM   1961  C   GLU A 283     312.896  37.859 147.689  1.00 31.06           C  
ANISOU 1961  C   GLU A 283     3928   3671   4204   -460   -185    245       C  
ATOM   1962  O   GLU A 283     311.714  37.576 147.443  1.00 30.00           O  
ANISOU 1962  O   GLU A 283     3774   3542   4081   -449   -197    221       O  
ATOM   1963  CB  GLU A 283     314.063  35.685 147.855  1.00 39.89           C  
ANISOU 1963  CB  GLU A 283     4991   4755   5408   -487   -166    244       C  
ATOM   1964  CG  GLU A 283     314.990  34.707 148.559  1.00 43.01           C  
ANISOU 1964  CG  GLU A 283     5367   5129   5847   -502   -156    261       C  
ATOM   1965  CD  GLU A 283     315.086  33.364 147.829  1.00 50.48           C  
ANISOU 1965  CD  GLU A 283     6284   6055   6839   -501   -169    226       C  
ATOM   1966  OE1 GLU A 283     315.820  32.494 148.315  1.00 52.81           O  
ANISOU 1966  OE1 GLU A 283     6567   6329   7170   -509   -169    233       O  
ATOM   1967  OE2 GLU A 283     314.403  33.151 146.789  1.00 56.94           O  
ANISOU 1967  OE2 GLU A 283     7095   6879   7662   -487   -186    188       O  
ATOM   1968  N   PHE A 284     313.500  38.918 147.172  1.00 27.97           N  
ANISOU 1968  N   PHE A 284     3581   3287   3761   -457   -191    250       N  
ATOM   1969  CA  PHE A 284     312.873  39.712 146.120  1.00 31.96           C  
ANISOU 1969  CA  PHE A 284     4118   3805   4221   -438   -211    224       C  
ATOM   1970  C   PHE A 284     313.921  39.996 145.062  1.00 35.67           C  
ANISOU 1970  C   PHE A 284     4612   4281   4658   -447   -206    222       C  
ATOM   1971  O   PHE A 284     315.049  40.300 145.391  1.00 33.01           O  
ANISOU 1971  O   PHE A 284     4288   3944   4311   -469   -194    253       O  
ATOM   1972  CB  PHE A 284     312.317  41.024 146.652  1.00 30.77           C  
ANISOU 1972  CB  PHE A 284     4008   3659   4026   -422   -234    237       C  
ATOM   1973  CG  PHE A 284     311.176  40.856 147.601  1.00 28.82           C  
ANISOU 1973  CG  PHE A 284     3732   3422   3796   -406   -241    233       C  
ATOM   1974  CD1 PHE A 284     311.411  40.566 148.941  1.00 34.98           C  
ANISOU 1974  CD1 PHE A 284     4487   4201   4602   -416   -227    266       C  
ATOM   1975  CD2 PHE A 284     309.859  40.975 147.155  1.00 28.70           C  
ANISOU 1975  CD2 PHE A 284     3712   3424   3768   -379   -261    196       C  
ATOM   1976  CE1 PHE A 284     310.345  40.397 149.831  1.00 36.21           C  
ANISOU 1976  CE1 PHE A 284     4610   4379   4768   -402   -231    267       C  
ATOM   1977  CE2 PHE A 284     308.811  40.828 148.037  1.00 35.87           C  
ANISOU 1977  CE2 PHE A 284     4586   4355   4687   -366   -266    193       C  
ATOM   1978  CZ  PHE A 284     309.065  40.547 149.387  1.00 35.39           C  
ANISOU 1978  CZ  PHE A 284     4498   4298   4649   -379   -250    231       C  
ATOM   1979  N   PRO A 285     313.565  39.865 143.789  1.00 28.68           N  
ANISOU 1979  N   PRO A 285     3731   3410   3757   -431   -215    187       N  
ATOM   1980  CA  PRO A 285     312.305  39.350 143.221  1.00 25.96           C  
ANISOU 1980  CA  PRO A 285     3365   3067   3430   -404   -229    142       C  
ATOM   1981  C   PRO A 285     312.151  37.851 143.499  1.00 29.57           C  
ANISOU 1981  C   PRO A 285     3764   3511   3958   -409   -221    125       C  
ATOM   1982  O   PRO A 285     313.162  37.169 143.677  1.00 36.10           O  
ANISOU 1982  O   PRO A 285     4573   4333   4811   -426   -206    137       O  
ATOM   1983  CB  PRO A 285     312.474  39.612 141.736  1.00 28.35           C  
ANISOU 1983  CB  PRO A 285     3690   3389   3692   -387   -237    115       C  
ATOM   1984  CG  PRO A 285     313.950  39.508 141.510  1.00 33.07           C  
ANISOU 1984  CG  PRO A 285     4287   3999   4278   -411   -217    138       C  
ATOM   1985  CD  PRO A 285     314.596  40.072 142.754  1.00 31.25           C  
ANISOU 1985  CD  PRO A 285     4072   3754   4047   -440   -207    188       C  
ATOM   1986  N   LYS A 286     310.919  37.360 143.564  1.00 31.74           N  
ANISOU 1986  N   LYS A 286     4012   3783   4265   -396   -233     98       N  
ATOM   1987  CA  LYS A 286     310.631  35.933 143.672  1.00 29.16           C  
ANISOU 1987  CA  LYS A 286     3633   3438   4008   -404   -234     81       C  
ATOM   1988  C   LYS A 286     310.966  35.251 142.362  1.00 34.54           C  
ANISOU 1988  C   LYS A 286     4303   4121   4698   -385   -244     37       C  
ATOM   1989  O   LYS A 286     310.749  35.816 141.283  1.00 28.31           O  
ANISOU 1989  O   LYS A 286     3537   3353   3867   -358   -254      7       O  
ATOM   1990  CB  LYS A 286     309.157  35.704 144.029  1.00 38.33           C  
ANISOU 1990  CB  LYS A 286     4766   4602   5195   -399   -246     65       C  
ATOM   1991  CG  LYS A 286     308.739  36.294 145.391  1.00 41.83           C  
ANISOU 1991  CG  LYS A 286     5211   5056   5627   -411   -238    105       C  
ATOM   1992  CD  LYS A 286     309.278  35.447 146.506  1.00 35.88           C  
ANISOU 1992  CD  LYS A 286     4427   4283   4923   -444   -221    146       C  
ATOM   1993  CE  LYS A 286     308.727  35.837 147.882  1.00 39.01           C  
ANISOU 1993  CE  LYS A 286     4812   4698   5312   -452   -212    184       C  
ATOM   1994  NZ  LYS A 286     309.029  37.258 148.196  1.00 35.40           N  
ANISOU 1994  NZ  LYS A 286     4401   4260   4790   -433   -215    199       N  
ATOM   1995  N   ASP A 287     311.516  34.047 142.456  1.00 32.13           N  
ANISOU 1995  N   ASP A 287     3965   3796   4448   -395   -246     31       N  
ATOM   1996  CA  ASP A 287     311.777  33.210 141.279  1.00 38.32           C  
ANISOU 1996  CA  ASP A 287     4729   4581   5249   -369   -265    -19       C  
ATOM   1997  C   ASP A 287     310.487  32.479 140.898  1.00 35.32           C  
ANISOU 1997  C   ASP A 287     4318   4184   4917   -355   -292    -61       C  
ATOM   1998  O   ASP A 287     310.388  31.265 141.057  1.00 37.25           O  
ANISOU 1998  O   ASP A 287     4527   4397   5229   -363   -311    -74       O  
ATOM   1999  CB  ASP A 287     312.924  32.228 141.585  1.00 37.46           C  
ANISOU 1999  CB  ASP A 287     4600   4456   5176   -381   -265    -12       C  
ATOM   2000  CG  ASP A 287     313.525  31.587 140.338  1.00 41.02           C  
ANISOU 2000  CG  ASP A 287     5037   4925   5624   -346   -285    -64       C  
ATOM   2001  OD1 ASP A 287     314.494  30.835 140.495  1.00 41.89           O  
ANISOU 2001  OD1 ASP A 287     5132   5028   5755   -347   -290    -67       O  
ATOM   2002  OD2 ASP A 287     313.054  31.825 139.207  1.00 34.73           O  
ANISOU 2002  OD2 ASP A 287     4244   4152   4801   -313   -297   -104       O  
ATOM   2003  N   GLU A 288     309.497  33.250 140.436  1.00 31.50           N  
ANISOU 2003  N   GLU A 288     3849   3719   4399   -335   -297    -81       N  
ATOM   2004  CA  GLU A 288     308.126  32.797 140.147  1.00 36.42           C  
ANISOU 2004  CA  GLU A 288     4444   4335   5060   -323   -320   -121       C  
ATOM   2005  C   GLU A 288     307.657  33.364 138.818  1.00 36.87           C  
ANISOU 2005  C   GLU A 288     4520   4418   5070   -275   -335   -173       C  
ATOM   2006  O   GLU A 288     307.977  34.500 138.490  1.00 34.72           O  
ANISOU 2006  O   GLU A 288     4293   4172   4726   -262   -324   -161       O  
ATOM   2007  CB  GLU A 288     307.101  33.289 141.173  1.00 39.53           C  
ANISOU 2007  CB  GLU A 288     4832   4734   5453   -344   -312    -95       C  
ATOM   2008  CG  GLU A 288     307.146  32.738 142.560  1.00 53.14           C  
ANISOU 2008  CG  GLU A 288     6530   6439   7224   -388   -299    -45       C  
ATOM   2009  CD  GLU A 288     306.267  33.567 143.506  1.00 51.82           C  
ANISOU 2009  CD  GLU A 288     6364   6299   7028   -398   -288    -18       C  
ATOM   2010  OE1 GLU A 288     305.929  34.766 143.214  1.00 53.43           O  
ANISOU 2010  OE1 GLU A 288     6603   6533   7166   -370   -290    -31       O  
ATOM   2011  OE2 GLU A 288     305.889  33.004 144.533  1.00 51.62           O  
ANISOU 2011  OE2 GLU A 288     6303   6267   7043   -431   -281     14       O  
ATOM   2012  N   ARG A 289     306.840  32.605 138.104  1.00 32.85           N  
ANISOU 2012  N   ARG A 289     3979   3900   4602   -251   -364   -228       N  
ATOM   2013  CA  ARG A 289     306.313  33.040 136.801  1.00 32.37           C  
ANISOU 2013  CA  ARG A 289     3933   3864   4501   -199   -381   -285       C  
ATOM   2014  C   ARG A 289     304.798  33.044 136.813  1.00 36.78           C  
ANISOU 2014  C   ARG A 289     4471   4423   5080   -188   -399   -321       C  
ATOM   2015  O   ARG A 289     304.167  32.295 137.551  1.00 36.18           O  
ANISOU 2015  O   ARG A 289     4353   4325   5070   -220   -406   -314       O  
ATOM   2016  CB  ARG A 289     306.855  32.133 135.684  1.00 31.54           C  
ANISOU 2016  CB  ARG A 289     3808   3758   4419   -163   -404   -333       C  
ATOM   2017  CG  ARG A 289     308.385  32.180 135.593  1.00 35.67           C  
ANISOU 2017  CG  ARG A 289     4347   4296   4909   -168   -386   -303       C  
ATOM   2018  CD  ARG A 289     308.959  30.993 134.825  1.00 36.14           C  
ANISOU 2018  CD  ARG A 289     4372   4351   5007   -137   -415   -349       C  
ATOM   2019  NE  ARG A 289     308.810  29.706 135.511  1.00 34.51           N  
ANISOU 2019  NE  ARG A 289     4125   4094   4894   -162   -439   -352       N  
ATOM   2020  CZ  ARG A 289     309.651  29.219 136.430  1.00 34.10           C  
ANISOU 2020  CZ  ARG A 289     4067   4018   4870   -199   -430   -311       C  
ATOM   2021  NH1 ARG A 289     310.700  29.919 136.866  1.00 32.50           N  
ANISOU 2021  NH1 ARG A 289     3892   3841   4615   -218   -395   -264       N  
ATOM   2022  NH2 ARG A 289     309.439  28.008 136.934  1.00 38.25           N  
ANISOU 2022  NH2 ARG A 289     4560   4492   5481   -218   -461   -317       N  
ATOM   2023  N   ASN A 290     304.207  33.918 136.007  1.00 31.53           N  
ANISOU 2023  N   ASN A 290     3837   3786   4358   -145   -407   -357       N  
ATOM   2024  CA  ASN A 290     302.774  33.956 135.873  1.00 30.97           C  
ANISOU 2024  CA  ASN A 290     3745   3722   4299   -126   -427   -403       C  
ATOM   2025  C   ASN A 290     302.356  33.219 134.625  1.00 33.84           C  
ANISOU 2025  C   ASN A 290     4083   4081   4692    -79   -459   -477       C  
ATOM   2026  O   ASN A 290     302.972  33.384 133.571  1.00 32.89           O  
ANISOU 2026  O   ASN A 290     3988   3975   4534    -38   -464   -500       O  
ATOM   2027  CB  ASN A 290     302.300  35.408 135.842  1.00 39.44           C  
ANISOU 2027  CB  ASN A 290     4871   4827   5288   -102   -424   -403       C  
ATOM   2028  CG  ASN A 290     302.709  36.163 137.089  1.00 34.58           C  
ANISOU 2028  CG  ASN A 290     4281   4214   4644   -142   -400   -334       C  
ATOM   2029  OD1 ASN A 290     303.511  37.081 137.038  1.00 35.27           O  
ANISOU 2029  OD1 ASN A 290     4422   4307   4671   -140   -390   -301       O  
ATOM   2030  ND2 ASN A 290     302.159  35.773 138.207  1.00 44.29           N  
ANISOU 2030  ND2 ASN A 290     5471   5442   5917   -177   -394   -312       N  
ATOM   2031  N   ILE A 291     301.318  32.401 134.744  1.00 29.51           N  
ANISOU 2031  N   ILE A 291     3483   3518   4211    -86   -482   -513       N  
ATOM   2032  CA  ILE A 291     300.892  31.577 133.641  1.00 35.45           C  
ANISOU 2032  CA  ILE A 291     4205   4260   5006    -42   -518   -586       C  
ATOM   2033  C   ILE A 291     300.263  32.448 132.557  1.00 35.99           C  
ANISOU 2033  C   ILE A 291     4305   4362   5006     25   -530   -644       C  
ATOM   2034  O   ILE A 291     299.684  33.504 132.833  1.00 30.11           O  
ANISOU 2034  O   ILE A 291     3592   3645   4205     30   -520   -639       O  
ATOM   2035  CB  ILE A 291     299.923  30.462 134.093  1.00 35.89           C  
ANISOU 2035  CB  ILE A 291     4193   4285   5157    -75   -543   -605       C  
ATOM   2036  CG1 ILE A 291     298.675  31.033 134.752  1.00 45.43           C  
ANISOU 2036  CG1 ILE A 291     5388   5522   6352    -93   -535   -605       C  
ATOM   2037  CG2 ILE A 291     300.651  29.472 135.034  1.00 34.17           C  
ANISOU 2037  CG2 ILE A 291     3950   4026   5009   -137   -539   -548       C  
ATOM   2038  CD1 ILE A 291     297.539  30.018 134.924  1.00 41.44           C  
ANISOU 2038  CD1 ILE A 291     4812   4999   5933   -119   -563   -638       C  
ATOM   2039  N   LEU A 292     300.417  32.000 131.321  1.00 32.97           N  
ANISOU 2039  N   LEU A 292     3917   3981   4628     81   -557   -703       N  
ATOM   2040  CA  LEU A 292     299.964  32.737 130.155  1.00 35.27           C  
ANISOU 2040  CA  LEU A 292     4243   4306   4854    152   -570   -760       C  
ATOM   2041  C   LEU A 292     298.501  32.468 129.909  1.00 39.25           C  
ANISOU 2041  C   LEU A 292     4710   4809   5395    178   -600   -830       C  
ATOM   2042  O   LEU A 292     297.979  31.473 130.382  1.00 35.84           O  
ANISOU 2042  O   LEU A 292     4219   4348   5050    144   -617   -840       O  
ATOM   2043  CB  LEU A 292     300.784  32.339 128.923  1.00 36.21           C  
ANISOU 2043  CB  LEU A 292     4366   4435   4958    207   -585   -794       C  
ATOM   2044  CG  LEU A 292     302.298  32.554 129.032  1.00 39.03           C  
ANISOU 2044  CG  LEU A 292     4751   4805   5275    185   -556   -732       C  
ATOM   2045  CD1 LEU A 292     302.995  32.172 127.745  1.00 39.31           C  
ANISOU 2045  CD1 LEU A 292     4782   4867   5286    248   -574   -774       C  
ATOM   2046  CD2 LEU A 292     302.638  33.980 129.398  1.00 36.03           C  
ANISOU 2046  CD2 LEU A 292     4436   4449   4804    165   -521   -673       C  
ATOM   2047  N   SER A 293     297.860  33.347 129.146  1.00 37.81           N  
ANISOU 2047  N   SER A 293     4564   4657   5145    237   -610   -877       N  
ATOM   2048  CA  SER A 293     296.454  33.195 128.794  1.00 38.36           C  
ANISOU 2048  CA  SER A 293     4601   4734   5239    272   -640   -954       C  
ATOM   2049  C   SER A 293     296.217  31.976 127.914  1.00 36.13           C  
ANISOU 2049  C   SER A 293     4266   4430   5032    309   -679  -1024       C  
ATOM   2050  O   SER A 293     297.093  31.581 127.139  1.00 36.05           O  
ANISOU 2050  O   SER A 293     4263   4416   5019    342   -688  -1034       O  
ATOM   2051  CB  SER A 293     295.964  34.433 128.058  1.00 43.68           C  
ANISOU 2051  CB  SER A 293     5336   5444   5816    337   -645   -993       C  
ATOM   2052  OG  SER A 293     296.684  34.560 126.833  1.00 50.83           O  
ANISOU 2052  OG  SER A 293     6277   6360   6675    396   -652  -1014       O  
ATOM   2053  N   PHE A 294     295.023  31.397 127.965  1.00 39.38           N  
ANISOU 2053  N   PHE A 294     4623   4834   5507    309   -707  -1080       N  
ATOM   2054  CA  PHE A 294     294.779  30.265 127.067  1.00 43.69           C  
ANISOU 2054  CA  PHE A 294     5120   5354   6126    350   -754  -1153       C  
ATOM   2055  C   PHE A 294     294.889  30.687 125.602  1.00 42.54           C  
ANISOU 2055  C   PHE A 294     5011   5235   5915    451   -772  -1220       C  
ATOM   2056  O   PHE A 294     295.258  29.855 124.765  1.00 43.59           O  
ANISOU 2056  O   PHE A 294     5121   5354   6087    496   -805  -1264       O  
ATOM   2057  CB  PHE A 294     293.426  29.572 127.335  1.00 55.96           C  
ANISOU 2057  CB  PHE A 294     6606   6894   7762    329   -784  -1203       C  
ATOM   2058  CG  PHE A 294     292.216  30.445 127.178  1.00 70.66           C  
ANISOU 2058  CG  PHE A 294     8476   8800   9572    364   -785  -1255       C  
ATOM   2059  CD1 PHE A 294     291.732  30.785 125.914  1.00 77.70           C  
ANISOU 2059  CD1 PHE A 294     9387   9713  10423    460   -813  -1344       C  
ATOM   2060  CD2 PHE A 294     291.506  30.867 128.294  1.00 73.87           C  
ANISOU 2060  CD2 PHE A 294     8866   9230   9973    307   -762  -1220       C  
ATOM   2061  CE1 PHE A 294     290.594  31.583 125.775  1.00 72.52           C  
ANISOU 2061  CE1 PHE A 294     8740   9097   9717    497   -818  -1398       C  
ATOM   2062  CE2 PHE A 294     290.367  31.657 128.157  1.00 73.32           C  
ANISOU 2062  CE2 PHE A 294     8801   9207   9852    345   -768  -1277       C  
ATOM   2063  CZ  PHE A 294     289.912  32.006 126.899  1.00 70.57           C  
ANISOU 2063  CZ  PHE A 294     8476   8874   9463    440   -797  -1367       C  
ATOM   2064  N   HIS A 295     294.600  31.955 125.288  1.00 39.69           N  
ANISOU 2064  N   HIS A 295     4709   4914   5456    491   -756  -1228       N  
ATOM   2065  CA  HIS A 295     294.696  32.433 123.892  1.00 43.99           C  
ANISOU 2065  CA  HIS A 295     5295   5490   5930    588   -772  -1287       C  
ATOM   2066  C   HIS A 295     296.096  32.183 123.352  1.00 41.63           C  
ANISOU 2066  C   HIS A 295     5013   5195   5608    603   -763  -1253       C  
ATOM   2067  O   HIS A 295     296.282  31.636 122.274  1.00 41.11           O  
ANISOU 2067  O   HIS A 295     4931   5138   5550    672   -793  -1312       O  
ATOM   2068  CB  HIS A 295     294.388  33.934 123.750  1.00 47.48           C  
ANISOU 2068  CB  HIS A 295     5813   5967   6259    617   -755  -1280       C  
ATOM   2069  CG  HIS A 295     294.988  34.547 122.516  1.00 58.76           C  
ANISOU 2069  CG  HIS A 295     7300   7426   7599    693   -756  -1295       C  
ATOM   2070  ND1 HIS A 295     294.433  34.393 121.251  1.00 58.37           N  
ANISOU 2070  ND1 HIS A 295     7247   7394   7536    787   -791  -1387       N  
ATOM   2071  CD2 HIS A 295     296.114  35.281 122.333  1.00 55.31           C  
ANISOU 2071  CD2 HIS A 295     6925   7009   7082    686   -727  -1228       C  
ATOM   2072  CE1 HIS A 295     295.177  35.020 120.363  1.00 52.83           C  
ANISOU 2072  CE1 HIS A 295     6603   6724   6745    836   -782  -1373       C  
ATOM   2073  NE2 HIS A 295     296.213  35.563 120.988  1.00 55.19           N  
ANISOU 2073  NE2 HIS A 295     6941   7026   7004    773   -743  -1275       N  
ATOM   2074  N   GLU A 296     297.083  32.591 124.136  1.00 34.82           N  
ANISOU 2074  N   GLU A 296     4181   4333   4716    540   -723  -1161       N  
ATOM   2075  CA  GLU A 296     298.486  32.471 123.767  1.00 37.31           C  
ANISOU 2075  CA  GLU A 296     4512   4662   5000    544   -707  -1120       C  
ATOM   2076  C   GLU A 296     298.935  31.029 123.596  1.00 40.83           C  
ANISOU 2076  C   GLU A 296     4895   5082   5535    548   -738  -1147       C  
ATOM   2077  O   GLU A 296     299.526  30.664 122.563  1.00 43.49           O  
ANISOU 2077  O   GLU A 296     5226   5445   5853    612   -757  -1185       O  
ATOM   2078  CB  GLU A 296     299.368  33.133 124.829  1.00 34.61           C  
ANISOU 2078  CB  GLU A 296     4209   4320   4623    465   -660  -1017       C  
ATOM   2079  CG  GLU A 296     299.181  34.625 125.007  1.00 39.68           C  
ANISOU 2079  CG  GLU A 296     4924   4984   5169    460   -636   -980       C  
ATOM   2080  CD  GLU A 296     299.990  35.144 126.199  1.00 43.78           C  
ANISOU 2080  CD  GLU A 296     5470   5494   5672    378   -596   -882       C  
ATOM   2081  OE1 GLU A 296     301.218  35.275 126.051  1.00 46.17           O  
ANISOU 2081  OE1 GLU A 296     5792   5812   5939    364   -575   -832       O  
ATOM   2082  OE2 GLU A 296     299.396  35.382 127.280  1.00 44.04           O  
ANISOU 2082  OE2 GLU A 296     5498   5508   5728    331   -589   -858       O  
ATOM   2083  N   VAL A 297     298.687  30.210 124.614  1.00 35.48           N  
ANISOU 2083  N   VAL A 297     4171   4356   4951    481   -745  -1127       N  
ATOM   2084  CA  VAL A 297     299.150  28.831 124.589  1.00 38.28           C  
ANISOU 2084  CA  VAL A 297     4472   4675   5396    476   -781  -1145       C  
ATOM   2085  C   VAL A 297     298.533  28.117 123.375  1.00 43.54           C  
ANISOU 2085  C   VAL A 297     5102   5340   6099    564   -840  -1251       C  
ATOM   2086  O   VAL A 297     299.222  27.388 122.671  1.00 44.52           O  
ANISOU 2086  O   VAL A 297     5207   5469   6239    613   -872  -1285       O  
ATOM   2087  CB  VAL A 297     298.804  28.084 125.889  1.00 40.86           C  
ANISOU 2087  CB  VAL A 297     4759   4945   5820    387   -784  -1105       C  
ATOM   2088  CG1 VAL A 297     299.149  26.607 125.777  1.00 46.98           C  
ANISOU 2088  CG1 VAL A 297     5482   5673   6694    388   -836  -1134       C  
ATOM   2089  CG2 VAL A 297     299.539  28.695 127.055  1.00 42.40           C  
ANISOU 2089  CG2 VAL A 297     4986   5143   5980    310   -730  -1005       C  
ATOM   2090  N   LYS A 298     297.256  28.351 123.095  1.00 44.25           N  
ANISOU 2090  N   LYS A 298     5183   5430   6198    592   -857  -1308       N  
ATOM   2091  CA  LYS A 298     296.641  27.665 121.961  1.00 44.40           C  
ANISOU 2091  CA  LYS A 298     5166   5446   6257    678   -916  -1413       C  
ATOM   2092  C   LYS A 298     297.320  28.099 120.667  1.00 44.84           C  
ANISOU 2092  C   LYS A 298     5255   5559   6222    774   -918  -1447       C  
ATOM   2093  O   LYS A 298     297.565  27.279 119.794  1.00 53.04           O  
ANISOU 2093  O   LYS A 298     6262   6600   7292    843   -965  -1511       O  
ATOM   2094  CB  LYS A 298     295.134  27.919 121.922  1.00 54.19           C  
ANISOU 2094  CB  LYS A 298     6391   6683   7517    689   -931  -1470       C  
ATOM   2095  CG  LYS A 298     294.401  27.125 123.005  1.00 65.00           C  
ANISOU 2095  CG  LYS A 298     7704   7998   8996    602   -945  -1453       C  
ATOM   2096  CD  LYS A 298     292.929  26.888 122.674  1.00 75.76           C  
ANISOU 2096  CD  LYS A 298     9024   9354  10408    629   -984  -1539       C  
ATOM   2097  CE  LYS A 298     292.040  28.059 123.108  1.00 80.10           C  
ANISOU 2097  CE  LYS A 298     9600   9944  10890    614   -945  -1530       C  
ATOM   2098  NZ  LYS A 298     292.069  29.223 122.168  1.00 75.16           N  
ANISOU 2098  NZ  LYS A 298     9039   9371  10146    702   -931  -1565       N  
ATOM   2099  N   HIS A 299     297.666  29.377 120.561  1.00 50.47           N  
ANISOU 2099  N   HIS A 299     6033   6320   6823    778   -868  -1401       N  
ATOM   2100  CA  HIS A 299     298.402  29.880 119.405  1.00 53.69           C  
ANISOU 2100  CA  HIS A 299     6476   6791   7133    857   -862  -1415       C  
ATOM   2101  C   HIS A 299     299.672  29.087 119.154  1.00 59.38           C  
ANISOU 2101  C   HIS A 299     7170   7526   7867    869   -872  -1402       C  
ATOM   2102  O   HIS A 299     299.934  28.670 118.031  1.00 64.01           O  
ANISOU 2102  O   HIS A 299     7738   8148   8435    958   -906  -1466       O  
ATOM   2103  CB  HIS A 299     298.750  31.355 119.585  1.00 58.05           C  
ANISOU 2103  CB  HIS A 299     7106   7381   7571    831   -806  -1342       C  
ATOM   2104  CG  HIS A 299     298.047  32.253 118.625  1.00 67.46           C  
ANISOU 2104  CG  HIS A 299     8342   8609   8681    908   -811  -1391       C  
ATOM   2105  ND1 HIS A 299     298.631  32.695 117.457  1.00 71.54           N  
ANISOU 2105  ND1 HIS A 299     8891   9186   9105    982   -808  -1403       N  
ATOM   2106  CD2 HIS A 299     296.799  32.775 118.645  1.00 77.77           C  
ANISOU 2106  CD2 HIS A 299     9665   9904   9981    926   -823  -1434       C  
ATOM   2107  CE1 HIS A 299     297.775  33.460 116.804  1.00 79.17           C  
ANISOU 2107  CE1 HIS A 299     9899  10170  10014   1041   -818  -1448       C  
ATOM   2108  NE2 HIS A 299     296.654  33.522 117.502  1.00 82.52           N  
ANISOU 2108  NE2 HIS A 299    10315  10551  10490   1011   -828  -1472       N  
ATOM   2109  N   PHE A 300     300.461  28.867 120.201  1.00 51.25           N  
ANISOU 2109  N   PHE A 300     6137   6472   6864    784   -846  -1325       N  
ATOM   2110  CA  PHE A 300     301.741  28.192 120.042  1.00 52.04           C  
ANISOU 2110  CA  PHE A 300     6214   6591   6967    793   -855  -1311       C  
ATOM   2111  C   PHE A 300     301.525  26.720 119.651  1.00 55.17           C  
ANISOU 2111  C   PHE A 300     6545   6949   7466    841   -929  -1394       C  
ATOM   2112  O   PHE A 300     302.223  26.189 118.785  1.00 52.20           O  
ANISOU 2112  O   PHE A 300     6148   6613   7073    915   -962  -1438       O  
ATOM   2113  CB  PHE A 300     302.585  28.294 121.336  1.00 45.53           C  
ANISOU 2113  CB  PHE A 300     5402   5744   6152    690   -812  -1212       C  
ATOM   2114  CG  PHE A 300     302.597  29.669 121.950  1.00 45.12           C  
ANISOU 2114  CG  PHE A 300     5411   5709   6023    631   -749  -1132       C  
ATOM   2115  CD1 PHE A 300     302.610  29.827 123.327  1.00 38.46           C  
ANISOU 2115  CD1 PHE A 300     4577   4823   5215    535   -719  -1059       C  
ATOM   2116  CD2 PHE A 300     302.581  30.806 121.158  1.00 51.86           C  
ANISOU 2116  CD2 PHE A 300     6315   6618   6769    674   -725  -1129       C  
ATOM   2117  CE1 PHE A 300     302.595  31.091 123.895  1.00 39.65           C  
ANISOU 2117  CE1 PHE A 300     4782   4986   5296    488   -670   -992       C  
ATOM   2118  CE2 PHE A 300     302.584  32.075 121.723  1.00 46.25           C  
ANISOU 2118  CE2 PHE A 300     5666   5915   5991    621   -678  -1058       C  
ATOM   2119  CZ  PHE A 300     302.592  32.211 123.096  1.00 41.33           C  
ANISOU 2119  CZ  PHE A 300     5048   5248   5406    531   -653   -992       C  
ATOM   2120  N   GLU A 301     300.572  26.060 120.299  1.00 55.00           N  
ANISOU 2120  N   GLU A 301     6492   6854   7550    799   -961  -1413       N  
ATOM   2121  CA  GLU A 301     300.261  24.670 119.971  1.00 62.74           C  
ANISOU 2121  CA  GLU A 301     7414   7785   8638    837  -1040  -1491       C  
ATOM   2122  C   GLU A 301     299.894  24.509 118.506  1.00 65.83           C  
ANISOU 2122  C   GLU A 301     7789   8216   9008    962  -1088  -1595       C  
ATOM   2123  O   GLU A 301     300.440  23.652 117.813  1.00 64.61           O  
ANISOU 2123  O   GLU A 301     7602   8071   8875   1032  -1143  -1652       O  
ATOM   2124  CB  GLU A 301     299.096  24.156 120.804  1.00 62.11           C  
ANISOU 2124  CB  GLU A 301     7303   7627   8667    770  -1063  -1495       C  
ATOM   2125  CG  GLU A 301     299.407  23.938 122.250  1.00 62.03           C  
ANISOU 2125  CG  GLU A 301     7294   7569   8706    654  -1035  -1404       C  
ATOM   2126  CD  GLU A 301     298.154  23.711 123.065  1.00 66.10           C  
ANISOU 2126  CD  GLU A 301     7783   8029   9304    583  -1042  -1397       C  
ATOM   2127  OE1 GLU A 301     297.044  23.927 122.536  1.00 70.91           O  
ANISOU 2127  OE1 GLU A 301     8380   8646   9918    621  -1058  -1459       O  
ATOM   2128  OE2 GLU A 301     298.280  23.324 124.241  1.00 68.02           O  
ANISOU 2128  OE2 GLU A 301     8017   8226   9603    490  -1030  -1329       O  
ATOM   2129  N   LYS A 302     298.942  25.328 118.064  1.00 67.27           N  
ANISOU 2129  N   LYS A 302     7994   8421   9145    993  -1071  -1625       N  
ATOM   2130  CA  LYS A 302     298.431  25.271 116.704  1.00 68.48           C  
ANISOU 2130  CA  LYS A 302     8135   8609   9274   1113  -1114  -1726       C  
ATOM   2131  C   LYS A 302     299.568  25.374 115.703  1.00 75.66           C  
ANISOU 2131  C   LYS A 302     9054   9599  10094   1197  -1114  -1738       C  
ATOM   2132  O   LYS A 302     299.561  24.708 114.670  1.00 83.34           O  
ANISOU 2132  O   LYS A 302     9992  10593  11080   1300  -1173  -1828       O  
ATOM   2133  CB  LYS A 302     297.411  26.386 116.467  1.00 63.39           C  
ANISOU 2133  CB  LYS A 302     7530   7988   8568   1128  -1082  -1739       C  
ATOM   2134  N   MET A 303     300.556  26.201 116.016  1.00 71.06           N  
ANISOU 2134  N   MET A 303     8514   9066   9419   1154  -1048  -1650       N  
ATOM   2135  CA  MET A 303     301.669  26.411 115.105  1.00 73.26           C  
ANISOU 2135  CA  MET A 303     8800   9436   9600   1223  -1038  -1650       C  
ATOM   2136  C   MET A 303     302.587  25.187 115.078  1.00 77.19           C  
ANISOU 2136  C   MET A 303     9246   9931  10152   1246  -1087  -1675       C  
ATOM   2137  O   MET A 303     303.056  24.782 114.016  1.00 80.30           O  
ANISOU 2137  O   MET A 303     9613  10388  10511   1349  -1125  -1739       O  
ATOM   2138  CB  MET A 303     302.450  27.665 115.505  1.00 74.37           C  
ANISOU 2138  CB  MET A 303     9001   9627   9630   1159   -955  -1542       C  
ATOM   2139  CG  MET A 303     303.798  27.822 114.811  1.00 77.89           C  
ANISOU 2139  CG  MET A 303     9446  10169   9979   1202   -936  -1520       C  
ATOM   2140  SD  MET A 303     304.718  29.264 115.381  1.00 70.59           S  
ANISOU 2140  SD  MET A 303     8589   9293   8938   1109   -843  -1387       S  
ATOM   2141  CE  MET A 303     304.910  28.853 117.110  1.00 68.97           C  
ANISOU 2141  CE  MET A 303     8377   8997   8833    980   -827  -1318       C  
ATOM   2142  N   LEU A 304     302.831  24.596 116.244  1.00 77.78           N  
ANISOU 2142  N   LEU A 304     9307   9936  10310   1155  -1090  -1629       N  
ATOM   2143  CA  LEU A 304     303.757  23.471 116.353  1.00 80.33           C  
ANISOU 2143  CA  LEU A 304     9589  10250  10684   1169  -1138  -1646       C  
ATOM   2144  C   LEU A 304     303.094  22.122 116.053  1.00 83.57           C  
ANISOU 2144  C   LEU A 304     9946  10591  11216   1222  -1239  -1745       C  
ATOM   2145  O   LEU A 304     303.722  21.073 116.195  1.00 82.63           O  
ANISOU 2145  O   LEU A 304     9794  10446  11156   1235  -1296  -1768       O  
ATOM   2146  CB  LEU A 304     304.379  23.427 117.753  1.00 78.18           C  
ANISOU 2146  CB  LEU A 304     9330   9931  10443   1048  -1100  -1550       C  
ATOM   2147  CG  LEU A 304     305.238  24.614 118.216  1.00 73.73           C  
ANISOU 2147  CG  LEU A 304     8814   9426   9773    985  -1009  -1447       C  
ATOM   2148  CD1 LEU A 304     305.891  24.263 119.530  1.00 67.09           C  
ANISOU 2148  CD1 LEU A 304     7975   8535   8982    886   -991  -1374       C  
ATOM   2149  CD2 LEU A 304     306.293  25.016 117.193  1.00 66.42           C  
ANISOU 2149  CD2 LEU A 304     7890   8617   8729   1059   -991  -1455       C  
ATOM   2150  N   LYS A 305     301.830  22.151 115.643  1.00 93.82           N  
ANISOU 2150  N   LYS A 305    10596  12737  12315    386   -416  -2960       N  
ATOM   2151  CA  LYS A 305     301.096  20.925 115.347  1.00 98.08           C  
ANISOU 2151  CA  LYS A 305    11064  13139  13062    419   -522  -3169       C  
ATOM   2152  C   LYS A 305     300.062  21.168 114.256  1.00103.78           C  
ANISOU 2152  C   LYS A 305    11730  14039  13664    411   -551  -3257       C  
ATOM   2153  O   LYS A 305     300.372  21.755 113.218  1.00108.24           O  
ANISOU 2153  O   LYS A 305    12242  14904  13979    435   -525  -3320       O  
ATOM   2154  CB  LYS A 305     300.420  20.390 116.610  1.00 93.91           C  
ANISOU 2154  CB  LYS A 305    10607  12269  12805    363   -551  -3036       C  
ATOM   2155  N   VAL A 328     308.182  27.488 109.081  1.00101.84           N  
ANISOU 2155  N   VAL A 328    11131  16351  11211    318    -28  -2925       N  
ATOM   2156  CA  VAL A 328     308.060  28.811 109.680  1.00 99.19           C  
ANISOU 2156  CA  VAL A 328    10935  15929  10823    203     15  -2572       C  
ATOM   2157  C   VAL A 328     306.651  29.368 109.475  1.00102.69           C  
ANISOU 2157  C   VAL A 328    11459  16302  11257    158    -28  -2439       C  
ATOM   2158  O   VAL A 328     306.423  30.202 108.594  1.00106.17           O  
ANISOU 2158  O   VAL A 328    11879  16996  11467     97    -28  -2326       O  
ATOM   2159  CB  VAL A 328     309.091  29.795 109.091  1.00 83.61           C  
ANISOU 2159  CB  VAL A 328     8911  14294   8565    121     79  -2428       C  
ATOM   2160  N   LYS A 329     305.713  28.906 110.298  1.00 92.28           N  
ANISOU 2160  N   LYS A 329    10226  14645  10190    187    -67  -2446       N  
ATOM   2161  CA  LYS A 329     304.323  29.324 110.188  1.00 87.22           C  
ANISOU 2161  CA  LYS A 329     9651  13919   9572    157   -112  -2346       C  
ATOM   2162  C   LYS A 329     304.076  30.679 110.852  1.00 76.89           C  
ANISOU 2162  C   LYS A 329     8482  12496   8236     66    -85  -2016       C  
ATOM   2163  O   LYS A 329     303.197  30.810 111.704  1.00 74.14           O  
ANISOU 2163  O   LYS A 329     8233  11876   8060     59   -103  -1917       O  
ATOM   2164  CB  LYS A 329     303.404  28.267 110.801  1.00 90.69           C  
ANISOU 2164  CB  LYS A 329    10110  14056  10290    215   -165  -2487       C  
ATOM   2165  N   LEU A 330     304.852  31.681 110.447  1.00 68.88           N  
ANISOU 2165  N   LEU A 330     7465  11698   7006     -3    -48  -1852       N  
ATOM   2166  CA  LEU A 330     304.627  33.064 110.857  1.00 64.85           C  
ANISOU 2166  CA  LEU A 330     7075  11115   6450    -91    -43  -1546       C  
ATOM   2167  C   LEU A 330     304.109  33.876 109.672  1.00 61.44           C  
ANISOU 2167  C   LEU A 330     6613  10942   5789   -142    -84  -1444       C  
ATOM   2168  O   LEU A 330     304.600  33.726 108.557  1.00 58.91           O  
ANISOU 2168  O   LEU A 330     6175  10951   5258   -148    -79  -1536       O  
ATOM   2169  CB  LEU A 330     305.918  33.695 111.400  1.00 65.76           C  
ANISOU 2169  CB  LEU A 330     7224  11245   6518   -150     17  -1396       C  
ATOM   2170  CG  LEU A 330     306.393  33.298 112.806  1.00 65.72           C  
ANISOU 2170  CG  LEU A 330     7289  10946   6735   -122     52  -1399       C  
ATOM   2171  CD1 LEU A 330     307.752  33.907 113.096  1.00 63.36           C  
ANISOU 2171  CD1 LEU A 330     6994  10731   6349   -182    106  -1276       C  
ATOM   2172  CD2 LEU A 330     305.389  33.716 113.879  1.00 61.25           C  
ANISOU 2172  CD2 LEU A 330     6860  10060   6351   -130     29  -1257       C  
ATOM   2173  N   SER A 331     303.139  34.748 109.930  1.00 58.75           N  
ANISOU 2173  N   SER A 331     6375  10461   5486   -178   -127  -1253       N  
ATOM   2174  CA  SER A 331     302.508  35.549 108.884  1.00 63.76           C  
ANISOU 2174  CA  SER A 331     6994  11301   5930   -222   -185  -1135       C  
ATOM   2175  C   SER A 331     303.346  36.764 108.521  1.00 69.98           C  
ANISOU 2175  C   SER A 331     7802  12269   6521   -328   -174   -886       C  
ATOM   2176  O   SER A 331     304.289  37.111 109.237  1.00 63.59           O  
ANISOU 2176  O   SER A 331     7037  11375   5750   -370   -125   -785       O  
ATOM   2177  CB  SER A 331     301.124  36.008 109.333  1.00 61.44           C  
ANISOU 2177  CB  SER A 331     6797  10774   5774   -209   -247  -1033       C  
ATOM   2178  OG  SER A 331     301.213  37.201 110.086  1.00 62.83           O  
ANISOU 2178  OG  SER A 331     7095  10783   5993   -268   -252   -772       O  
ATOM   2179  N   GLU A 332     302.991  37.412 107.411  1.00 63.13           N  
ANISOU 2179  N   GLU A 332     6896  11647   5442   -378   -227   -779       N  
ATOM   2180  CA  GLU A 332     303.645  38.651 107.007  1.00 62.62           C  
ANISOU 2180  CA  GLU A 332     6853  11746   5193   -497   -237   -504       C  
ATOM   2181  C   GLU A 332     303.502  39.692 108.114  1.00 61.86           C  
ANISOU 2181  C   GLU A 332     6915  11327   5263   -540   -262   -262       C  
ATOM   2182  O   GLU A 332     304.460  40.403 108.447  1.00 61.52           O  
ANISOU 2182  O   GLU A 332     6907  11281   5186   -624   -236    -91       O  
ATOM   2183  CB  GLU A 332     303.057  39.185 105.694  1.00 68.11           C  
ANISOU 2183  CB  GLU A 332     7496  12722   5659   -541   -311   -408       C  
ATOM   2184  N   ALA A 333     302.309  39.765 108.696  1.00 55.16           N  
ANISOU 2184  N   ALA A 333     6152  10211   4597   -482   -313   -261       N  
ATOM   2185  CA  ALA A 333     302.037  40.733 109.748  1.00 58.39           C  
ANISOU 2185  CA  ALA A 333     6701  10317   5169   -503   -346    -64       C  
ATOM   2186  C   ALA A 333     302.850  40.426 111.020  1.00 56.02           C  
ANISOU 2186  C   ALA A 333     6449   9804   5032   -491   -268   -106       C  
ATOM   2187  O   ALA A 333     303.297  41.347 111.710  1.00 56.28           O  
ANISOU 2187  O   ALA A 333     6571   9695   5119   -546   -276     79       O  
ATOM   2188  CB  ALA A 333     300.559  40.765 110.064  1.00 51.57           C  
ANISOU 2188  CB  ALA A 333     5892   9248   4454   -431   -412    -90       C  
ATOM   2189  N   GLU A 334     303.042  39.146 111.324  1.00 50.06           N  
ANISOU 2189  N   GLU A 334     5635   9025   4360   -418   -204   -347       N  
ATOM   2190  CA  GLU A 334     303.813  38.777 112.506  1.00 50.24           C  
ANISOU 2190  CA  GLU A 334     5696   8859   4533   -402   -137   -389       C  
ATOM   2191  C   GLU A 334     305.288  39.083 112.261  1.00 51.54           C  
ANISOU 2191  C   GLU A 334     5819   9209   4556   -478    -88   -317       C  
ATOM   2192  O   GLU A 334     305.952  39.623 113.138  1.00 46.97           O  
ANISOU 2192  O   GLU A 334     5310   8486   4049   -518    -66   -197       O  
ATOM   2193  CB  GLU A 334     303.604  37.300 112.880  1.00 46.12           C  
ANISOU 2193  CB  GLU A 334     5122   8249   4153   -306    -98   -654       C  
ATOM   2194  CG  GLU A 334     302.191  36.998 113.371  1.00 52.67           C  
ANISOU 2194  CG  GLU A 334     5998   8860   5154   -244   -137   -708       C  
ATOM   2195  CD  GLU A 334     301.864  35.505 113.425  1.00 57.79           C  
ANISOU 2195  CD  GLU A 334     6573   9463   5920   -165   -121   -968       C  
ATOM   2196  OE1 GLU A 334     302.524  34.713 112.723  1.00 59.29           O  
ANISOU 2196  OE1 GLU A 334     6660   9840   6027   -144   -101  -1134       O  
ATOM   2197  OE2 GLU A 334     300.940  35.123 114.176  1.00 58.07           O  
ANISOU 2197  OE2 GLU A 334     6650   9277   6139   -124   -134  -1008       O  
ATOM   2198  N   PHE A 335     305.804  38.778 111.072  1.00 51.00           N  
ANISOU 2198  N   PHE A 335     5628   9472   4278   -502    -73   -388       N  
ATOM   2199  CA  PHE A 335     307.185  39.150 110.770  1.00 53.52           C  
ANISOU 2199  CA  PHE A 335     5892  10004   4441   -587    -27   -304       C  
ATOM   2200  C   PHE A 335     307.359  40.667 110.835  1.00 55.65           C  
ANISOU 2200  C   PHE A 335     6249  10242   4653   -707    -73     14       C  
ATOM   2201  O   PHE A 335     308.395  41.168 111.303  1.00 54.46           O  
ANISOU 2201  O   PHE A 335     6117  10075   4498   -778    -41    131       O  
ATOM   2202  CB  PHE A 335     307.620  38.618 109.406  1.00 62.03           C  
ANISOU 2202  CB  PHE A 335     6807  11484   5277   -593     -5   -435       C  
ATOM   2203  CG  PHE A 335     308.135  37.206 109.450  1.00 69.32           C  
ANISOU 2203  CG  PHE A 335     7624  12467   6248   -493     54   -743       C  
ATOM   2204  CD1 PHE A 335     309.309  36.906 110.136  1.00 66.79           C  
ANISOU 2204  CD1 PHE A 335     7284  12104   5987   -491    119   -789       C  
ATOM   2205  CD2 PHE A 335     307.451  36.175 108.811  1.00 72.29           C  
ANISOU 2205  CD2 PHE A 335     7916  12931   6620   -399     34   -992       C  
ATOM   2206  CE1 PHE A 335     309.792  35.607 110.190  1.00 65.48           C  
ANISOU 2206  CE1 PHE A 335     7021  11975   5885   -390    158  -1074       C  
ATOM   2207  CE2 PHE A 335     307.931  34.874 108.858  1.00 73.29           C  
ANISOU 2207  CE2 PHE A 335     7945  13087   6814   -302     71  -1283       C  
ATOM   2208  CZ  PHE A 335     309.106  34.589 109.554  1.00 67.56           C  
ANISOU 2208  CZ  PHE A 335     7203  12310   6156   -295    131  -1323       C  
ATOM   2209  N   THR A 336     306.346  41.398 110.389  1.00 55.38           N  
ANISOU 2209  N   THR A 336     6267  10187   4589   -728   -158    151       N  
ATOM   2210  CA  THR A 336     306.381  42.852 110.460  1.00 59.51           C  
ANISOU 2210  CA  THR A 336     6882  10639   5091   -834   -228    454       C  
ATOM   2211  C   THR A 336     306.480  43.318 111.903  1.00 58.75           C  
ANISOU 2211  C   THR A 336     6913  10187   5222   -823   -230    527       C  
ATOM   2212  O   THR A 336     307.231  44.242 112.202  1.00 55.61           O  
ANISOU 2212  O   THR A 336     6562   9750   4818   -919   -246    720       O  
ATOM   2213  CB  THR A 336     305.143  43.480 109.802  1.00 61.95           C  
ANISOU 2213  CB  THR A 336     7227  10948   5361   -835   -335    568       C  
ATOM   2214  OG1 THR A 336     305.142  43.137 108.417  1.00 64.52           O  
ANISOU 2214  OG1 THR A 336     7430  11639   5446   -858   -337    520       O  
ATOM   2215  CG2 THR A 336     305.159  45.008 109.923  1.00 61.20           C  
ANISOU 2215  CG2 THR A 336     7235  10740   5278   -938   -430    885       C  
ATOM   2216  N   TYR A 337     305.728  42.673 112.792  1.00 53.14           N  
ANISOU 2216  N   TYR A 337     6251   9230   4710   -712   -216    372       N  
ATOM   2217  CA  TYR A 337     305.771  43.034 114.202  1.00 47.39           C  
ANISOU 2217  CA  TYR A 337     5633   8185   4186   -691   -213    419       C  
ATOM   2218  C   TYR A 337     307.138  42.682 114.787  1.00 47.23           C  
ANISOU 2218  C   TYR A 337     5586   8182   4176   -718   -130    377       C  
ATOM   2219  O   TYR A 337     307.725  43.486 115.509  1.00 47.29           O  
ANISOU 2219  O   TYR A 337     5665   8059   4244   -775   -141    518       O  
ATOM   2220  CB  TYR A 337     304.647  42.349 114.990  1.00 45.51           C  
ANISOU 2220  CB  TYR A 337     5435   7719   4137   -573   -210    263       C  
ATOM   2221  CG  TYR A 337     304.679  42.708 116.454  1.00 48.16           C  
ANISOU 2221  CG  TYR A 337     5874   7761   4663   -550   -204    305       C  
ATOM   2222  CD1 TYR A 337     304.037  43.845 116.932  1.00 44.00           C  
ANISOU 2222  CD1 TYR A 337     5447   7049   4222   -556   -285    456       C  
ATOM   2223  CD2 TYR A 337     305.392  41.935 117.354  1.00 49.50           C  
ANISOU 2223  CD2 TYR A 337     6036   7850   4922   -518   -124    190       C  
ATOM   2224  CE1 TYR A 337     304.100  44.189 118.272  1.00 42.42           C  
ANISOU 2224  CE1 TYR A 337     5331   6605   4183   -531   -279    476       C  
ATOM   2225  CE2 TYR A 337     305.451  42.271 118.701  1.00 47.78           C  
ANISOU 2225  CE2 TYR A 337     5906   7389   4859   -499   -118    229       C  
ATOM   2226  CZ  TYR A 337     304.804  43.388 119.149  1.00 44.07           C  
ANISOU 2226  CZ  TYR A 337     5528   6755   4461   -505   -192    364       C  
ATOM   2227  OH  TYR A 337     304.888  43.727 120.488  1.00 48.88           O  
ANISOU 2227  OH  TYR A 337     6215   7144   5212   -481   -187    385       O  
ATOM   2228  N   LEU A 338     307.659  41.499 114.465  1.00 45.62           N  
ANISOU 2228  N   LEU A 338     5277   8140   3918   -675    -55    176       N  
ATOM   2229  CA  LEU A 338     308.948  41.066 115.014  1.00 47.74           C  
ANISOU 2229  CA  LEU A 338     5508   8429   4203   -686     20    114       C  
ATOM   2230  C   LEU A 338     310.087  41.954 114.533  1.00 52.99           C  
ANISOU 2230  C   LEU A 338     6139   9287   4707   -816     23    294       C  
ATOM   2231  O   LEU A 338     311.072  42.178 115.248  1.00 43.49           O  
ANISOU 2231  O   LEU A 338     4952   8021   3550   -855     56    343       O  
ATOM   2232  CB  LEU A 338     309.230  39.612 114.631  1.00 45.92           C  
ANISOU 2232  CB  LEU A 338     5157   8344   3947   -604     81   -151       C  
ATOM   2233  CG  LEU A 338     308.274  38.573 115.226  1.00 43.79           C  
ANISOU 2233  CG  LEU A 338     4910   7865   3862   -485     81   -338       C  
ATOM   2234  CD1 LEU A 338     308.435  37.231 114.537  1.00 44.36           C  
ANISOU 2234  CD1 LEU A 338     4853   8108   3892   -412    111   -596       C  
ATOM   2235  CD2 LEU A 338     308.530  38.416 116.715  1.00 43.26           C  
ANISOU 2235  CD2 LEU A 338     4927   7516   3995   -452    107   -336       C  
ATOM   2236  N   SER A 339     309.960  42.465 113.312  1.00 52.50           N  
ANISOU 2236  N   SER A 339     6024   9473   4453   -890    -15    402       N  
ATOM   2237  CA  SER A 339     311.027  43.267 112.735  1.00 47.56           C  
ANISOU 2237  CA  SER A 339     5347   9070   3653  -1031    -12    587       C  
ATOM   2238  C   SER A 339     311.058  44.674 113.336  1.00 47.22           C  
ANISOU 2238  C   SER A 339     5431   8814   3696  -1127    -88    859       C  
ATOM   2239  O   SER A 339     311.960  45.444 113.038  1.00 47.58           O  
ANISOU 2239  O   SER A 339     5451   8991   3637  -1259    -96   1042       O  
ATOM   2240  CB  SER A 339     310.872  43.352 111.215  1.00 54.28           C  
ANISOU 2240  CB  SER A 339     6094  10278   4254  -1088    -32    629       C  
ATOM   2241  OG  SER A 339     309.792  44.200 110.899  1.00 58.16           O  
ANISOU 2241  OG  SER A 339     6669  10676   4753  -1113   -134    799       O  
ATOM   2242  N   GLN A 340     310.090  45.018 114.184  1.00 45.36           N  
ANISOU 2242  N   GLN A 340     5324   8255   3656  -1063   -146    882       N  
ATOM   2243  CA  GLN A 340     310.168  46.291 114.889  1.00 50.43           C  
ANISOU 2243  CA  GLN A 340     6084   8668   4410  -1134   -224   1099       C  
ATOM   2244  C   GLN A 340     311.388  46.295 115.832  1.00 51.72           C  
ANISOU 2244  C   GLN A 340     6252   8755   4644  -1168   -166   1093       C  
ATOM   2245  O   GLN A 340     312.018  47.334 116.029  1.00 48.81           O  
ANISOU 2245  O   GLN A 340     5925   8337   4284  -1280   -215   1290       O  
ATOM   2246  CB  GLN A 340     308.900  46.569 115.688  1.00 55.60           C  
ANISOU 2246  CB  GLN A 340     6858   9005   5262  -1038   -291   1082       C  
ATOM   2247  CG  GLN A 340     307.631  46.620 114.861  1.00 69.35           C  
ANISOU 2247  CG  GLN A 340     8599  10793   6957   -997   -358   1089       C  
ATOM   2248  CD  GLN A 340     307.745  47.569 113.679  1.00 82.02           C  
ANISOU 2248  CD  GLN A 340    10182  12592   8392  -1122   -441   1321       C  
ATOM   2249  OE1 GLN A 340     307.837  48.787 113.854  1.00 87.13           O  
ANISOU 2249  OE1 GLN A 340    10908  13107   9090  -1204   -537   1543       O  
ATOM   2250  NE2 GLN A 340     307.758  47.011 112.467  1.00 82.74           N  
ANISOU 2250  NE2 GLN A 340    10160  12999   8278  -1140   -410   1271       N  
ATOM   2251  N   TYR A 341     311.711  45.130 116.395  1.00 46.99           N  
ANISOU 2251  N   TYR A 341     5610   8143   4102  -1073    -74    870       N  
ATOM   2252  CA  TYR A 341     312.801  45.012 117.358  1.00 46.33           C  
ANISOU 2252  CA  TYR A 341     5530   7979   4095  -1084    -21    841       C  
ATOM   2253  C   TYR A 341     313.939  44.104 116.894  1.00 50.11           C  
ANISOU 2253  C   TYR A 341     5865   8729   4445  -1092     74    710       C  
ATOM   2254  O   TYR A 341     315.099  44.396 117.159  1.00 47.77           O  
ANISOU 2254  O   TYR A 341     5536   8492   4122  -1168    101    772       O  
ATOM   2255  CB  TYR A 341     312.249  44.507 118.710  1.00 39.86           C  
ANISOU 2255  CB  TYR A 341     4797   6859   3491   -961     -8    708       C  
ATOM   2256  CG  TYR A 341     311.789  45.648 119.580  1.00 44.44           C  
ANISOU 2256  CG  TYR A 341     5510   7165   4211   -979    -91    855       C  
ATOM   2257  CD1 TYR A 341     312.656  46.224 120.514  1.00 42.16           C  
ANISOU 2257  CD1 TYR A 341     5267   6750   4000  -1028    -97    929       C  
ATOM   2258  CD2 TYR A 341     310.515  46.188 119.444  1.00 47.57           C  
ANISOU 2258  CD2 TYR A 341     5979   7436   4660   -947   -171    912       C  
ATOM   2259  CE1 TYR A 341     312.267  47.296 121.281  1.00 43.43           C  
ANISOU 2259  CE1 TYR A 341     5543   6668   4291  -1041   -183   1045       C  
ATOM   2260  CE2 TYR A 341     310.107  47.267 120.233  1.00 46.29           C  
ANISOU 2260  CE2 TYR A 341     5929   7025   4632   -953   -258   1028       C  
ATOM   2261  CZ  TYR A 341     310.994  47.818 121.137  1.00 41.84           C  
ANISOU 2261  CZ  TYR A 341     5410   6342   4145  -1000   -264   1090       C  
ATOM   2262  OH  TYR A 341     310.622  48.891 121.920  1.00 43.26           O  
ANISOU 2262  OH  TYR A 341     5695   6277   4463   -999   -359   1183       O  
ATOM   2263  N   ILE A 342     313.630  43.003 116.215  1.00 45.30           N  
ANISOU 2263  N   ILE A 342     5163   8285   3763  -1009    119    516       N  
ATOM   2264  CA  ILE A 342     314.648  41.986 115.987  1.00 44.08           C  
ANISOU 2264  CA  ILE A 342     4875   8339   3534   -977    204    335       C  
ATOM   2265  C   ILE A 342     315.362  42.204 114.666  1.00 54.44           C  
ANISOU 2265  C   ILE A 342     6050  10043   4593  -1078    226    392       C  
ATOM   2266  O   ILE A 342     314.766  42.672 113.703  1.00 52.72           O  
ANISOU 2266  O   ILE A 342     5820   9968   4243  -1131    183    493       O  
ATOM   2267  CB  ILE A 342     314.043  40.578 116.041  1.00 46.14           C  
ANISOU 2267  CB  ILE A 342     5098   8557   3875   -825    235     65       C  
ATOM   2268  CG1 ILE A 342     313.473  40.331 117.444  1.00 41.31           C  
ANISOU 2268  CG1 ILE A 342     4610   7580   3507   -740    222     25       C  
ATOM   2269  CG2 ILE A 342     315.102  39.516 115.702  1.00 46.53           C  
ANISOU 2269  CG2 ILE A 342     4997   8831   3851   -780    307   -140       C  
ATOM   2270  CD1 ILE A 342     312.831  38.998 117.656  1.00 42.88           C  
ANISOU 2270  CD1 ILE A 342     4786   7687   3819   -607    240   -207       C  
ATOM   2271  N   SER A 343     316.650  41.874 114.633  1.00 51.33           N  
ANISOU 2271  N   SER A 343     5546   9835   4123  -1106    292    330       N  
ATOM   2272  CA  SER A 343     317.461  42.074 113.436  1.00 55.55           C  
ANISOU 2272  CA  SER A 343     5929  10779   4400  -1211    325    381       C  
ATOM   2273  C   SER A 343     316.995  41.185 112.266  1.00 56.88           C  
ANISOU 2273  C   SER A 343     5974  11222   4414  -1136    347    188       C  
ATOM   2274  O   SER A 343     316.624  40.032 112.474  1.00 51.64           O  
ANISOU 2274  O   SER A 343     5290  10480   3851   -988    367    -69       O  
ATOM   2275  CB  SER A 343     318.921  41.792 113.751  1.00 57.15           C  
ANISOU 2275  CB  SER A 343     6026  11115   4573  -1235    395    318       C  
ATOM   2276  OG  SER A 343     319.662  41.605 112.560  1.00 69.92           O  
ANISOU 2276  OG  SER A 343     7459  13172   5935  -1295    447    279       O  
ATOM   2277  N   PRO A 344     317.036  41.707 111.028  1.00 63.28           N  
ANISOU 2277  N   PRO A 344     6699  12365   4981  -1243    337    310       N  
ATOM   2278  CA  PRO A 344     316.542  40.873 109.918  1.00 65.71           C  
ANISOU 2278  CA  PRO A 344     6889  12898   5178  -1157    341    110       C  
ATOM   2279  C   PRO A 344     317.271  39.527 109.842  1.00 61.87           C  
ANISOU 2279  C   PRO A 344     6254  12547   4705  -1031    410   -216       C  
ATOM   2280  O   PRO A 344     316.673  38.507 109.502  1.00 57.72           O  
ANISOU 2280  O   PRO A 344     5681  12057   4195   -902    411   -463       O  
ATOM   2281  CB  PRO A 344     316.822  41.727 108.676  1.00 69.64           C  
ANISOU 2281  CB  PRO A 344     7296  13634   5529  -1287    301    306       C  
ATOM   2282  CG  PRO A 344     316.891  43.119 109.170  1.00 75.51           C  
ANISOU 2282  CG  PRO A 344     8169  14199   6322  -1432    245    635       C  
ATOM   2283  CD  PRO A 344     317.475  43.033 110.567  1.00 68.28           C  
ANISOU 2283  CD  PRO A 344     7334  13064   5544  -1416    286    615       C  
ATOM   2284  N   GLU A 345     318.549  39.536 110.200  1.00 56.79           N  
ANISOU 2284  N   GLU A 345     5541  11959   4076  -1065    454   -217       N  
ATOM   2285  CA  GLU A 345     319.386  38.344 110.157  1.00 62.39           C  
ANISOU 2285  CA  GLU A 345     6103  12791   4810   -948    504   -510       C  
ATOM   2286  C   GLU A 345     318.734  37.157 110.879  1.00 65.37           C  
ANISOU 2286  C   GLU A 345     6534  12968   5338   -776    518   -780       C  
ATOM   2287  O   GLU A 345     318.887  36.006 110.463  1.00 61.01           O  
ANISOU 2287  O   GLU A 345     5860  12510   4811   -649    523  -1063       O  
ATOM   2288  CB  GLU A 345     320.747  38.660 110.780  1.00 65.77           C  
ANISOU 2288  CB  GLU A 345     6494  13230   5264  -1013    541   -439       C  
ATOM   2289  CG  GLU A 345     321.731  37.504 110.794  1.00 77.07           C  
ANISOU 2289  CG  GLU A 345     7773  14782   6730   -894    580   -726       C  
ATOM   2290  CD  GLU A 345     322.938  37.764 111.693  1.00 85.44           C  
ANISOU 2290  CD  GLU A 345     8827  15789   7848   -939    615   -665       C  
ATOM   2291  OE1 GLU A 345     323.075  38.889 112.230  1.00 85.00           O  
ANISOU 2291  OE1 GLU A 345     8876  15620   7800  -1076    609   -394       O  
ATOM   2292  OE2 GLU A 345     323.746  36.827 111.870  1.00 90.14           O  
ANISOU 2292  OE2 GLU A 345     9312  16444   8494   -834    640   -896       O  
ATOM   2293  N   HIS A 346     317.997  37.446 111.950  1.00 56.27           N  
ANISOU 2293  N   HIS A 346     5565  11436   4380   -764    485   -676       N  
ATOM   2294  CA  HIS A 346     317.388  36.399 112.764  1.00 52.67           C  
ANISOU 2294  CA  HIS A 346     5176  10665   4172   -610    464   -880       C  
ATOM   2295  C   HIS A 346     315.909  36.157 112.462  1.00 52.08           C  
ANISOU 2295  C   HIS A 346     5171  10465   4153   -553    410   -924       C  
ATOM   2296  O   HIS A 346     315.268  35.347 113.133  1.00 54.12           O  
ANISOU 2296  O   HIS A 346     5491  10451   4622   -442    385  -1064       O  
ATOM   2297  CB  HIS A 346     317.569  36.754 114.248  1.00 50.23           C  
ANISOU 2297  CB  HIS A 346     5013   9991   4083   -619    456   -754       C  
ATOM   2298  CG  HIS A 346     318.971  37.149 114.583  1.00 49.68           C  
ANISOU 2298  CG  HIS A 346     4886  10030   3962   -691    501   -679       C  
ATOM   2299  ND1 HIS A 346     320.043  36.308 114.376  1.00 53.20           N  
ANISOU 2299  ND1 HIS A 346     5174  10678   4360   -628    549   -886       N  
ATOM   2300  CD2 HIS A 346     319.485  38.302 115.071  1.00 53.50           C  
ANISOU 2300  CD2 HIS A 346     5438  10456   4433   -821    499   -427       C  
ATOM   2301  CE1 HIS A 346     321.157  36.922 114.735  1.00 55.51           C  
ANISOU 2301  CE1 HIS A 346     5440  11043   4609   -719    581   -760       C  
ATOM   2302  NE2 HIS A 346     320.846  38.134 115.158  1.00 55.89           N  
ANISOU 2302  NE2 HIS A 346     5625  10933   4679   -841    550   -479       N  
ATOM   2303  N   LEU A 347     315.373  36.856 111.466  1.00 55.08           N  
ANISOU 2303  N   LEU A 347     5537  11045   4346   -634    385   -795       N  
ATOM   2304  CA  LEU A 347     313.987  36.640 111.010  1.00 58.22           C  
ANISOU 2304  CA  LEU A 347     5977  11377   4765   -583    330   -845       C  
ATOM   2305  C   LEU A 347     313.905  35.925 109.656  1.00 68.07           C  
ANISOU 2305  C   LEU A 347     7059  12987   5818   -534    336  -1059       C  
ATOM   2306  O   LEU A 347     312.820  35.549 109.209  1.00 65.35           O  
ANISOU 2306  O   LEU A 347     6724  12616   5490   -476    290  -1153       O  
ATOM   2307  CB  LEU A 347     313.241  37.977 110.928  1.00 51.71           C  
ANISOU 2307  CB  LEU A 347     5276  10474   3898   -696    276   -542       C  
ATOM   2308  CG  LEU A 347     313.154  38.739 112.264  1.00 54.62           C  
ANISOU 2308  CG  LEU A 347     5813  10472   4467   -733    255   -347       C  
ATOM   2309  CD1 LEU A 347     312.466  40.073 112.063  1.00 51.11           C  
ANISOU 2309  CD1 LEU A 347     5473   9970   3977   -837    187    -64       C  
ATOM   2310  CD2 LEU A 347     312.432  37.910 113.331  1.00 45.23           C  
ANISOU 2310  CD2 LEU A 347     4711   8933   3543   -606    245   -497       C  
ATOM   2311  N   SER A 348     315.049  35.733 109.010  1.00 69.55           N  
ANISOU 2311  N   SER A 348     7086  13501   5837   -554    387  -1139       N  
ATOM   2312  CA  SER A 348     315.084  35.093 107.696  1.00 69.82           C  
ANISOU 2312  CA  SER A 348     6947  13800   5782   -502    369  -1314       C  
ATOM   2313  C   SER A 348     314.870  33.594 107.814  1.00 66.87           C  
ANISOU 2313  C   SER A 348     6511  13338   5560   -328    356  -1673       C  
ATOM   2314  O   SER A 348     315.051  33.013 108.871  1.00 64.48           O  
ANISOU 2314  O   SER A 348     6266  12807   5425   -254    372  -1789       O  
ATOM   2315  CB  SER A 348     316.418  35.358 107.007  1.00 71.60           C  
ANISOU 2315  CB  SER A 348     7012  14314   5880   -572    400  -1265       C  
ATOM   2316  OG  SER A 348     317.468  34.681 107.688  1.00 71.17           O  
ANISOU 2316  OG  SER A 348     6903  14211   5928   -505    437  -1423       O  
ATOM   2317  N   SER A 349     314.500  32.964 106.708  1.00 64.56           N  
ANISOU 2317  N   SER A 349     6092  13223   5217   -265    321  -1845       N  
ATOM   2318  CA  SER A 349     314.267  31.531 106.690  1.00 65.26           C  
ANISOU 2318  CA  SER A 349     6108  13223   5464   -104    288  -2185       C  
ATOM   2319  C   SER A 349     315.542  30.777 107.039  1.00 68.05           C  
ANISOU 2319  C   SER A 349     6357  13591   5907    -33    309  -2357       C  
ATOM   2320  O   SER A 349     315.500  29.762 107.735  1.00 72.16           O  
ANISOU 2320  O   SER A 349     6897  13884   6638     86    286  -2568       O  
ATOM   2321  CB  SER A 349     313.750  31.106 105.310  1.00 75.91           C  
ANISOU 2321  CB  SER A 349     7320  14806   6718    -64    244  -2320       C  
ATOM   2322  OG  SER A 349     314.607  31.617 104.306  1.00 89.30           O  
ANISOU 2322  OG  SER A 349     8868  16854   8209   -143    269  -2228       O  
ATOM   2323  N   LYS A 350     316.679  31.281 106.565  1.00 70.04           N  
ANISOU 2323  N   LYS A 350     6498  14103   6009   -110    345  -2260       N  
ATOM   2324  CA  LYS A 350     317.963  30.653 106.847  1.00 71.22           C  
ANISOU 2324  CA  LYS A 350     6538  14298   6222    -50    359  -2411       C  
ATOM   2325  C   LYS A 350     318.366  30.887 108.311  1.00 71.13           C  
ANISOU 2325  C   LYS A 350     6668  14012   6345    -63    398  -2316       C  
ATOM   2326  O   LYS A 350     318.764  29.959 109.009  1.00 73.51           O  
ANISOU 2326  O   LYS A 350     6960  14143   6829     51    385  -2510       O  
ATOM   2327  CB  LYS A 350     319.046  31.187 105.907  1.00 70.15           C  
ANISOU 2327  CB  LYS A 350     6238  14539   5878   -140    383  -2326       C  
ATOM   2328  N   GLY A 351     318.264  32.131 108.764  1.00 64.89           N  
ANISOU 2328  N   GLY A 351     6005  13177   5473   -201    438  -2013       N  
ATOM   2329  CA  GLY A 351     318.615  32.471 110.135  1.00 70.56           C  
ANISOU 2329  CA  GLY A 351     6853  13654   6301   -226    478  -1902       C  
ATOM   2330  C   GLY A 351     317.834  31.671 111.161  1.00 63.94           C  
ANISOU 2330  C   GLY A 351     6133  12476   5687   -108    462  -2053       C  
ATOM   2331  O   GLY A 351     318.378  31.225 112.177  1.00 63.42           O  
ANISOU 2331  O   GLY A 351     6100  12194   5803    -51    467  -2108       O  
ATOM   2332  N   ILE A 352     316.544  31.507 110.904  1.00 57.19           N  
ANISOU 2332  N   ILE A 352     5345  11513   4872    -81    415  -2081       N  
ATOM   2333  CA  ILE A 352     315.683  30.717 111.771  1.00 59.58           C  
ANISOU 2333  CA  ILE A 352     5757  11413   5467     16    359  -2173       C  
ATOM   2334  C   ILE A 352     316.129  29.259 111.775  1.00 67.12           C  
ANISOU 2334  C   ILE A 352     6595  12349   6558    171    334  -2516       C  
ATOM   2335  O   ILE A 352     316.257  28.645 112.844  1.00 62.95           O  
ANISOU 2335  O   ILE A 352     6132  11507   6279    237    309  -2560       O  
ATOM   2336  CB  ILE A 352     314.205  30.837 111.336  1.00 60.06           C  
ANISOU 2336  CB  ILE A 352     5888  11400   5532      8    309  -2138       C  
ATOM   2337  CG1 ILE A 352     313.679  32.226 111.728  1.00 58.60           C  
ANISOU 2337  CG1 ILE A 352     5857  11100   5309   -125    313  -1789       C  
ATOM   2338  CG2 ILE A 352     313.335  29.718 111.947  1.00 54.49           C  
ANISOU 2338  CG2 ILE A 352     5238  10358   5108    122    247  -2312       C  
ATOM   2339  CD1 ILE A 352     312.281  32.542 111.220  1.00 60.35           C  
ANISOU 2339  CD1 ILE A 352     6140  11290   5502   -145    262  -1725       C  
ATOM   2340  N   GLU A 353     316.372  28.715 110.580  1.00 65.88           N  
ANISOU 2340  N   GLU A 353     6270  12470   6291    222    310  -2708       N  
ATOM   2341  CA  GLU A 353     316.836  27.341 110.443  1.00 66.21           C  
ANISOU 2341  CA  GLU A 353     6189  12465   6500    365    249  -3003       C  
ATOM   2342  C   GLU A 353     318.122  27.130 111.244  1.00 61.36           C  
ANISOU 2342  C   GLU A 353     5549  11796   5970    396    274  -3027       C  
ATOM   2343  O   GLU A 353     318.251  26.150 111.972  1.00 64.30           O  
ANISOU 2343  O   GLU A 353     5934  11919   6579    507    228  -3190       O  
ATOM   2344  CB  GLU A 353     317.057  26.982 108.961  1.00 66.59           C  
ANISOU 2344  CB  GLU A 353     6048  12841   6412    389    211  -3143       C  
ATOM   2345  N   LYS A 354     319.065  28.057 111.122  1.00 62.08           N  
ANISOU 2345  N   LYS A 354     5603  12108   5878    293    340  -2852       N  
ATOM   2346  CA  LYS A 354     320.327  27.963 111.856  1.00 63.16           C  
ANISOU 2346  CA  LYS A 354     5706  12218   6074    311    366  -2859       C  
ATOM   2347  C   LYS A 354     320.087  27.948 113.368  1.00 61.03           C  
ANISOU 2347  C   LYS A 354     5598  11593   6000    335    388  -2796       C  
ATOM   2348  O   LYS A 354     320.674  27.152 114.111  1.00 59.48           O  
ANISOU 2348  O   LYS A 354     5384  11223   5993    435    361  -2930       O  
ATOM   2349  CB  LYS A 354     321.248  29.131 111.499  1.00 67.03           C  
ANISOU 2349  CB  LYS A 354     6145  12993   6330    166    432  -2638       C  
ATOM   2350  N   LEU A 355     319.226  28.842 113.822  1.00 57.78           N  
ANISOU 2350  N   LEU A 355     5352  11013   5589    231    403  -2537       N  
ATOM   2351  CA  LEU A 355     318.939  28.936 115.247  1.00 56.06           C  
ANISOU 2351  CA  LEU A 355     5309  10382   5609    220    379  -2374       C  
ATOM   2352  C   LEU A 355     318.220  27.678 115.732  1.00 53.94           C  
ANISOU 2352  C   LEU A 355     5078   9804   5610    347    301  -2558       C  
ATOM   2353  O   LEU A 355     318.540  27.141 116.787  1.00 51.67           O  
ANISOU 2353  O   LEU A 355     4843   9256   5535    402    272  -2569       O  
ATOM   2354  CB  LEU A 355     318.119  30.190 115.526  1.00 56.25           C  
ANISOU 2354  CB  LEU A 355     5492  10300   5579     84    395  -2061       C  
ATOM   2355  CG  LEU A 355     318.911  31.484 115.306  1.00 54.87           C  
ANISOU 2355  CG  LEU A 355     5303  10354   5190    -56    455  -1836       C  
ATOM   2356  CD1 LEU A 355     317.979  32.683 115.230  1.00 50.24           C  
ANISOU 2356  CD1 LEU A 355     4848   9711   4530   -179    449  -1566       C  
ATOM   2357  CD2 LEU A 355     319.958  31.669 116.414  1.00 55.06           C  
ANISOU 2357  CD2 LEU A 355     5361  10248   5313    -71    477  -1751       C  
ATOM   2358  N   GLN A 356     317.274  27.190 114.935  1.00 55.86           N  
ANISOU 2358  N   GLN A 356     5289  10089   5845    391    261  -2701       N  
ATOM   2359  CA  GLN A 356     316.558  25.968 115.268  1.00 52.06           C  
ANISOU 2359  CA  GLN A 356     4829   9330   5621    501    177  -2883       C  
ATOM   2360  C   GLN A 356     317.514  24.803 115.486  1.00 57.49           C  
ANISOU 2360  C   GLN A 356     5407   9978   6458    635    133  -3137       C  
ATOM   2361  O   GLN A 356     317.430  24.102 116.498  1.00 55.98           O  
ANISOU 2361  O   GLN A 356     5288   9454   6528    690     76  -3146       O  
ATOM   2362  CB  GLN A 356     315.553  25.625 114.168  1.00 55.10           C  
ANISOU 2362  CB  GLN A 356     5159   9837   5941    528    139  -3036       C  
ATOM   2363  CG  GLN A 356     314.307  26.464 114.225  1.00 55.36           C  
ANISOU 2363  CG  GLN A 356     5325   9772   5935    427    146  -2806       C  
ATOM   2364  CD  GLN A 356     313.360  26.192 113.073  1.00 62.37           C  
ANISOU 2364  CD  GLN A 356     6149  10816   6734    450    108  -2953       C  
ATOM   2365  OE1 GLN A 356     313.779  25.765 111.999  1.00 61.29           O  
ANISOU 2365  OE1 GLN A 356     5854  10978   6457    509    103  -3182       O  
ATOM   2366  NE2 GLN A 356     312.075  26.439 113.295  1.00 57.17           N  
ANISOU 2366  NE2 GLN A 356     5603   9967   6151    406     80  -2830       N  
ATOM   2367  N   LYS A 357     318.433  24.611 114.544  1.00 55.85           N  
ANISOU 2367  N   LYS A 357     5020  10118   6081    688    156  -3339       N  
ATOM   2368  CA  LYS A 357     319.358  23.492 114.605  1.00 63.21           C  
ANISOU 2368  CA  LYS A 357     5841  11003   7173    807     80  -3547       C  
ATOM   2369  C   LYS A 357     320.286  23.646 115.806  1.00 64.49           C  
ANISOU 2369  C   LYS A 357     6049  11028   7428    818    116  -3464       C  
ATOM   2370  O   LYS A 357     320.545  22.692 116.546  1.00 61.00           O  
ANISOU 2370  O   LYS A 357     5616  10324   7238    919     39  -3573       O  
ATOM   2371  CB  LYS A 357     320.163  23.394 113.302  1.00 66.60           C  
ANISOU 2371  CB  LYS A 357     6081  11810   7414    813     66  -3665       C  
ATOM   2372  N   GLN A 358     320.775  24.862 116.002  1.00 62.53           N  
ANISOU 2372  N   GLN A 358     5838  10929   6992    696    212  -3228       N  
ATOM   2373  CA  GLN A 358     321.653  25.149 117.122  1.00 64.03           C  
ANISOU 2373  CA  GLN A 358     6084  10981   7265    672    231  -3079       C  
ATOM   2374  C   GLN A 358     320.957  24.805 118.449  1.00 60.80           C  
ANISOU 2374  C   GLN A 358     5853  10114   7134    681    171  -2948       C  
ATOM   2375  O   GLN A 358     321.558  24.179 119.321  1.00 60.22           O  
ANISOU 2375  O   GLN A 358     5786   9848   7246    753    125  -2989       O  
ATOM   2376  CB  GLN A 358     322.083  26.616 117.080  1.00 70.12           C  
ANISOU 2376  CB  GLN A 358     6888  11956   7801    512    328  -2807       C  
ATOM   2377  CG  GLN A 358     323.046  27.026 118.179  1.00 78.39           C  
ANISOU 2377  CG  GLN A 358     7983  12894   8908    476    350  -2654       C  
ATOM   2378  CD  GLN A 358     323.384  28.503 118.122  1.00 81.92           C  
ANISOU 2378  CD  GLN A 358     8467  13516   9141    308    431  -2380       C  
ATOM   2379  OE1 GLN A 358     323.288  29.134 117.061  1.00 82.60           O  
ANISOU 2379  OE1 GLN A 358     8486  13903   8996    229    477  -2347       O  
ATOM   2380  NE2 GLN A 358     323.768  29.069 119.267  1.00 73.70           N  
ANISOU 2380  NE2 GLN A 358     7536  12286   8182    248    440  -2179       N  
ATOM   2381  N   PHE A 359     319.685  25.173 118.593  1.00 54.80           N  
ANISOU 2381  N   PHE A 359     5228   9192   6403    610    166  -2795       N  
ATOM   2382  CA  PHE A 359     318.956  24.841 119.814  1.00 54.81           C  
ANISOU 2382  CA  PHE A 359     5384   8793   6649    610    115  -2670       C  
ATOM   2383  C   PHE A 359     318.690  23.345 119.942  1.00 56.30           C  
ANISOU 2383  C   PHE A 359     5533   8766   7093    742      8  -2900       C  
ATOM   2384  O   PHE A 359     318.695  22.807 121.042  1.00 58.18           O  
ANISOU 2384  O   PHE A 359     5847   8707   7551    772    -46  -2842       O  
ATOM   2385  CB  PHE A 359     317.623  25.588 119.896  1.00 55.50           C  
ANISOU 2385  CB  PHE A 359     5608   8781   6701    508    135  -2468       C  
ATOM   2386  CG  PHE A 359     316.940  25.441 121.226  1.00 52.83           C  
ANISOU 2386  CG  PHE A 359     5422   8077   6573    488    102  -2305       C  
ATOM   2387  CD1 PHE A 359     317.306  26.238 122.307  1.00 51.60           C  
ANISOU 2387  CD1 PHE A 359     5370   7820   6414    417    141  -2074       C  
ATOM   2388  CD2 PHE A 359     315.963  24.491 121.412  1.00 51.76           C  
ANISOU 2388  CD2 PHE A 359     5317   7712   6638    536     28  -2387       C  
ATOM   2389  CE1 PHE A 359     316.678  26.100 123.533  1.00 46.47           C  
ANISOU 2389  CE1 PHE A 359     4850   6869   5939    399    114  -1930       C  
ATOM   2390  CE2 PHE A 359     315.337  24.348 122.640  1.00 51.77           C  
ANISOU 2390  CE2 PHE A 359     5447   7406   6818    507      2  -2226       C  
ATOM   2391  CZ  PHE A 359     315.700  25.149 123.701  1.00 45.83           C  
ANISOU 2391  CZ  PHE A 359     4793   6578   6043    442     48  -2000       C  
ATOM   2392  N   VAL A 360     318.439  22.671 118.827  1.00 60.15           N  
ANISOU 2392  N   VAL A 360     5900   9398   7556    819    -31  -3158       N  
ATOM   2393  CA  VAL A 360     318.234  21.230 118.871  1.00 62.43           C  
ANISOU 2393  CA  VAL A 360     6139   9480   8103    949   -149  -3399       C  
ATOM   2394  C   VAL A 360     319.498  20.534 119.352  1.00 62.74           C  
ANISOU 2394  C   VAL A 360     6099   9471   8268   1056   -196  -3529       C  
ATOM   2395  O   VAL A 360     319.428  19.606 120.153  1.00 63.81           O  
ANISOU 2395  O   VAL A 360     6276   9291   8678   1122   -293  -3561       O  
ATOM   2396  CB  VAL A 360     317.824  20.665 117.492  1.00 66.86           C  
ANISOU 2396  CB  VAL A 360     6566  10242   8597   1021   -187  -3688       C  
ATOM   2397  CG1 VAL A 360     317.918  19.141 117.472  1.00 71.30           C  
ANISOU 2397  CG1 VAL A 360     7057  10602   9433   1146   -337  -3917       C  
ATOM   2398  CG2 VAL A 360     316.409  21.094 117.165  1.00 62.81           C  
ANISOU 2398  CG2 VAL A 360     6141   9691   8032    933   -175  -3573       C  
ATOM   2399  N   GLU A 361     320.651  20.991 118.880  1.00 61.32           N  
ANISOU 2399  N   GLU A 361     5803   9605   7891   1068   -130  -3591       N  
ATOM   2400  CA  GLU A 361     321.913  20.325 119.211  1.00 74.39           C  
ANISOU 2400  CA  GLU A 361     7359  11256   9652   1179   -178  -3737       C  
ATOM   2401  C   GLU A 361     322.472  20.704 120.585  1.00 65.23           C  
ANISOU 2401  C   GLU A 361     6308   9898   8580   1135   -161  -3502       C  
ATOM   2402  O   GLU A 361     323.115  19.883 121.225  1.00 65.26           O  
ANISOU 2402  O   GLU A 361     6284   9727   8785   1236   -243  -3591       O  
ATOM   2403  CB  GLU A 361     322.955  20.614 118.124  1.00 77.54           C  
ANISOU 2403  CB  GLU A 361     7593  12065   9804   1169   -142  -3830       C  
ATOM   2404  CG  GLU A 361     322.672  19.853 116.828  1.00 83.35           C  
ANISOU 2404  CG  GLU A 361     8207  12947  10514   1217   -227  -4046       C  
ATOM   2405  CD  GLU A 361     323.642  20.179 115.711  1.00 88.92           C  
ANISOU 2405  CD  GLU A 361     8743  14079  10962   1199   -192  -4130       C  
ATOM   2406  OE1 GLU A 361     323.458  19.647 114.596  1.00 98.29           O  
ANISOU 2406  OE1 GLU A 361     9814  15431  12102   1236   -253  -4306       O  
ATOM   2407  OE2 GLU A 361     324.582  20.963 115.944  1.00 88.74           O  
ANISOU 2407  OE2 GLU A 361     8697  14232  10788   1144   -106  -4019       O  
ATOM   2408  N   ASN A 362     322.207  21.931 121.035  1.00 62.44           N  
ANISOU 2408  N   ASN A 362     6078   9563   8083    985    -67  -3200       N  
ATOM   2409  CA  ASN A 362     322.796  22.474 122.263  1.00 60.93           C  
ANISOU 2409  CA  ASN A 362     5984   9241   7927    927    -41  -2967       C  
ATOM   2410  C   ASN A 362     321.839  22.682 123.450  1.00 64.14           C  
ANISOU 2410  C   ASN A 362     6587   9308   8474    849    -58  -2709       C  
ATOM   2411  O   ASN A 362     322.298  22.798 124.597  1.00 60.54           O  
ANISOU 2411  O   ASN A 362     6205   8692   8105    834    -67  -2559       O  
ATOM   2412  CB  ASN A 362     323.456  23.823 121.953  1.00 63.93           C  
ANISOU 2412  CB  ASN A 362     6338   9924   8027    813     77  -2821       C  
ATOM   2413  CG  ASN A 362     324.696  23.681 121.099  1.00 71.70           C  
ANISOU 2413  CG  ASN A 362     7121  11251   8872    878    103  -3033       C  
ATOM   2414  OD1 ASN A 362     325.501  22.772 121.309  1.00 73.24           O  
ANISOU 2414  OD1 ASN A 362     7219  11405   9204   1007     38  -3222       O  
ATOM   2415  ND2 ASN A 362     324.860  24.580 120.132  1.00 74.07           N  
ANISOU 2415  ND2 ASN A 362     7348  11898   8896    789    193  -3001       N  
ATOM   2416  N   SER A 363     320.535  22.738 123.173  1.00 56.24           N  
ANISOU 2416  N   SER A 363     5662   8223   7485    802    -61  -2662       N  
ATOM   2417  CA  SER A 363     319.522  23.143 124.154  1.00 55.88           C  
ANISOU 2417  CA  SER A 363     5790   7926   7518    710    -55  -2410       C  
ATOM   2418  C   SER A 363     319.851  24.543 124.677  1.00 52.99           C  
ANISOU 2418  C   SER A 363     5505   7650   6979    593     38  -2160       C  
ATOM   2419  O   SER A 363     319.580  24.893 125.834  1.00 48.36           O  
ANISOU 2419  O   SER A 363     5045   6867   6463    539     42  -1955       O  
ATOM   2420  CB  SER A 363     319.420  22.136 125.303  1.00 59.89           C  
ANISOU 2420  CB  SER A 363     6358   8096   8302    766   -150  -2385       C  
ATOM   2421  OG  SER A 363     318.789  20.942 124.879  1.00 61.76           O  
ANISOU 2421  OG  SER A 363     6550   8195   8722    845   -247  -2573       O  
ATOM   2422  N   SER A 364     320.436  25.345 123.800  1.00 49.53           N  
ANISOU 2422  N   SER A 364     4987   7518   6313    552    109  -2180       N  
ATOM   2423  CA  SER A 364     320.763  26.709 124.131  1.00 49.12           C  
ANISOU 2423  CA  SER A 364     5001   7565   6099    434    186  -1955       C  
ATOM   2424  C   SER A 364     321.075  27.483 122.862  1.00 51.23           C  
ANISOU 2424  C   SER A 364     5172   8179   6113    377    251  -1986       C  
ATOM   2425  O   SER A 364     321.368  26.888 121.825  1.00 54.26           O  
ANISOU 2425  O   SER A 364     5414   8763   6438    446    243  -2206       O  
ATOM   2426  CB  SER A 364     321.954  26.756 125.097  1.00 47.71           C  
ANISOU 2426  CB  SER A 364     4820   7339   5970    449    184  -1899       C  
ATOM   2427  OG  SER A 364     323.156  26.422 124.426  1.00 47.45           O  
ANISOU 2427  OG  SER A 364     4622   7541   5865    512    190  -2082       O  
ATOM   2428  N   LEU A 365     320.990  28.806 122.956  1.00 47.28           N  
ANISOU 2428  N   LEU A 365     4746   7750   5467    250    309  -1764       N  
ATOM   2429  CA  LEU A 365     321.359  29.711 121.873  1.00 49.11           C  
ANISOU 2429  CA  LEU A 365     4899   8308   5452    166    368  -1730       C  
ATOM   2430  C   LEU A 365     322.188  30.859 122.422  1.00 53.32           C  
ANISOU 2430  C   LEU A 365     5470   8895   5895     59    411  -1526       C  
ATOM   2431  O   LEU A 365     321.919  31.359 123.515  1.00 42.80           O  
ANISOU 2431  O   LEU A 365     4274   7335   4652     16    402  -1353       O  
ATOM   2432  CB  LEU A 365     320.126  30.276 121.184  1.00 49.84           C  
ANISOU 2432  CB  LEU A 365     5052   8433   5453    101    375  -1648       C  
ATOM   2433  CG  LEU A 365     319.190  29.275 120.528  1.00 56.47           C  
ANISOU 2433  CG  LEU A 365     5855   9240   6363    189    331  -1840       C  
ATOM   2434  CD1 LEU A 365     317.970  30.011 119.988  1.00 52.55           C  
ANISOU 2434  CD1 LEU A 365     5432   8764   5772    112    338  -1718       C  
ATOM   2435  CD2 LEU A 365     319.919  28.514 119.423  1.00 56.85           C  
ANISOU 2435  CD2 LEU A 365     5712   9567   6320    271    331  -2104       C  
ATOM   2436  N   GLN A 366     323.187  31.280 121.659  1.00 48.06           N  
ANISOU 2436  N   GLN A 366     4674   8539   5046     12    457  -1550       N  
ATOM   2437  CA  GLN A 366     323.905  32.507 121.960  1.00 49.29           C  
ANISOU 2437  CA  GLN A 366     4855   8780   5092   -117    496  -1342       C  
ATOM   2438  C   GLN A 366     323.935  33.364 120.700  1.00 53.00           C  
ANISOU 2438  C   GLN A 366     5251   9569   5319   -230    539  -1269       C  
ATOM   2439  O   GLN A 366     324.744  33.150 119.800  1.00 56.40           O  
ANISOU 2439  O   GLN A 366     5512  10316   5603   -225    574  -1391       O  
ATOM   2440  CB  GLN A 366     325.309  32.200 122.472  1.00 51.56           C  
ANISOU 2440  CB  GLN A 366     5050   9129   5413    -80    504  -1411       C  
ATOM   2441  CG  GLN A 366     325.295  31.354 123.738  1.00 51.09           C  
ANISOU 2441  CG  GLN A 366     5066   8756   5591     27    450  -1462       C  
ATOM   2442  CD  GLN A 366     326.683  30.978 124.210  1.00 57.66           C  
ANISOU 2442  CD  GLN A 366     5797   9651   6461     79    447  -1544       C  
ATOM   2443  OE1 GLN A 366     327.172  29.885 123.922  1.00 60.62           O  
ANISOU 2443  OE1 GLN A 366     6049  10088   6897    205    421  -1772       O  
ATOM   2444  NE2 GLN A 366     327.326  31.883 124.939  1.00 54.48           N  
ANISOU 2444  NE2 GLN A 366     5442   9230   6030    -14    464  -1369       N  
ATOM   2445  N   ILE A 367     323.023  34.325 120.654  1.00 50.39           N  
ANISOU 2445  N   ILE A 367     5044   9156   4948   -328    532  -1070       N  
ATOM   2446  CA  ILE A 367     322.835  35.182 119.496  1.00 49.91           C  
ANISOU 2446  CA  ILE A 367     4938   9356   4670   -442    556   -964       C  
ATOM   2447  C   ILE A 367     323.562  36.500 119.676  1.00 57.51           C  
ANISOU 2447  C   ILE A 367     5921  10397   5534   -600    574   -725       C  
ATOM   2448  O   ILE A 367     323.469  37.131 120.737  1.00 52.24           O  
ANISOU 2448  O   ILE A 367     5388   9478   4983   -642    548   -570       O  
ATOM   2449  CB  ILE A 367     321.346  35.474 119.255  1.00 51.22           C  
ANISOU 2449  CB  ILE A 367     5222   9384   4856   -455    522   -884       C  
ATOM   2450  CG1 ILE A 367     320.552  34.169 119.221  1.00 50.26           C  
ANISOU 2450  CG1 ILE A 367     5093   9136   4865   -307    494  -1109       C  
ATOM   2451  CG2 ILE A 367     321.153  36.258 117.950  1.00 50.19           C  
ANISOU 2451  CG2 ILE A 367     5032   9546   4492   -564    536   -784       C  
ATOM   2452  CD1 ILE A 367     319.078  34.356 119.152  1.00 48.51           C  
ANISOU 2452  CD1 ILE A 367     4987   8750   4693   -309    458  -1044       C  
ATOM   2453  N   GLU A 368     324.296  36.899 118.641  1.00 51.70           N  
ANISOU 2453  N   GLU A 368     5043  10018   4583   -689    614   -700       N  
ATOM   2454  CA  GLU A 368     324.939  38.207 118.595  1.00 53.72           C  
ANISOU 2454  CA  GLU A 368     5304  10383   4726   -866    624   -453       C  
ATOM   2455  C   GLU A 368     324.124  39.143 117.708  1.00 52.83           C  
ANISOU 2455  C   GLU A 368     5235  10365   4473   -985    603   -266       C  
ATOM   2456  O   GLU A 368     323.438  38.694 116.798  1.00 58.47           O  
ANISOU 2456  O   GLU A 368     5904  11213   5100   -938    606   -365       O  
ATOM   2457  CB  GLU A 368     326.369  38.098 118.071  1.00 59.16           C  
ANISOU 2457  CB  GLU A 368     5794  11424   5261   -909    681   -519       C  
ATOM   2458  CG  GLU A 368     327.276  37.194 118.884  1.00 64.05           C  
ANISOU 2458  CG  GLU A 368     6350  11975   6011   -789    693   -706       C  
ATOM   2459  CD  GLU A 368     328.617  36.999 118.201  1.00 77.03           C  
ANISOU 2459  CD  GLU A 368     7770  14013   7486   -816    752   -807       C  
ATOM   2460  OE1 GLU A 368     329.465  37.913 118.295  1.00 83.27           O  
ANISOU 2460  OE1 GLU A 368     8524  14922   8193   -962    772   -631       O  
ATOM   2461  OE2 GLU A 368     328.814  35.951 117.547  1.00 80.01           O  
ANISOU 2461  OE2 GLU A 368     8000  14589   7812   -693    775  -1066       O  
ATOM   2462  N   SER A 369     324.226  40.441 117.979  1.00 48.61           N  
ANISOU 2462  N   SER A 369     4787   9757   3925  -1137    574      2       N  
ATOM   2463  CA  SER A 369     323.444  41.454 117.294  1.00 50.63           C  
ANISOU 2463  CA  SER A 369     5109  10044   4083  -1255    531    216       C  
ATOM   2464  C   SER A 369     321.988  41.038 117.188  1.00 52.68           C  
ANISOU 2464  C   SER A 369     5467  10129   4420  -1150    495    142       C  
ATOM   2465  O   SER A 369     321.472  40.851 116.087  1.00 53.38           O  
ANISOU 2465  O   SER A 369     5491  10425   4365  -1149    499    104       O  
ATOM   2466  CB  SER A 369     324.004  41.716 115.897  1.00 58.14           C  
ANISOU 2466  CB  SER A 369     5892  11435   4764  -1369    569    269       C  
ATOM   2467  OG  SER A 369     325.288  42.271 115.996  1.00 75.09           O  
ANISOU 2467  OG  SER A 369     7952  13740   6840  -1494    597    380       O
[truncated: 342,554 more chars]
