# Supplementary material for: Structure of the Ribosomal Oxygenase OGFOD1 Provides Insights into the Regio- and Stereoselectivity of Prolyl Hydroxylases
Source: Structure. 2015 Apr 7;23(4):639–52. doi: 10.1016/j.str.2015.01.014 (PMC4396695; doi:10.1016/j.str.2015.01.014)
Supplement: 4NHL: Tpa1p in Complex with NOG [file mmc3.zip › 4NHL.pdb]

CRYST1  168.216   67.251   70.976  90.00 105.08  90.00 C 1 2 1
SCALE1      0.005945  0.000000  0.001602        0.00000
SCALE2      0.000000  0.014870  0.000000        0.00000
SCALE3      0.000000  0.000000  0.014592        0.00000
ATOM      1  O   GLU A  23     352.785  30.045 181.195  1.00 72.02           O
ANISOU    1  O   GLU A  23     9122   8821   9422    540  -1621    147       O
ATOM      2  N   GLU A  23     354.818  28.502 178.629  1.00 70.54           N
ANISOU    2  N   GLU A  23     8491   8679   9633    616  -1591     15       N
ATOM      3  CA  GLU A  23     353.660  28.559 179.521  1.00 70.78           C
ANISOU    3  CA  GLU A  23     8733   8648   9511    603  -1573    103       C
ATOM      4  C   GLU A  23     353.736  29.758 180.463  1.00 72.81           C
ANISOU    4  C   GLU A  23     9053   8946   9663    553  -1649     88       C
ATOM      5  CB  GLU A  23     353.542  27.272 180.343  1.00 70.60           C
ANISOU    5  CB  GLU A  23     8828   8545   9451    719  -1658    188       C
ATOM      6  N   ASP A  24     354.876  30.443 180.451  1.00 75.96           N
ANISOU    6  N   ASP A  24     9315   9412  10135    529  -1748      8       N
ATOM      7  CA  ASP A  24     355.080  31.632 181.272  1.00 76.60           C
ANISOU    7  CA  ASP A  24     9443   9522  10139    476  -1845    -27       C
ATOM      8  C   ASP A  24     355.160  32.878 180.371  1.00 73.42           C
ANISOU    8  C   ASP A  24     8930   9159   9806    339  -1765    -91       C
ATOM      9  O   ASP A  24     354.570  33.932 180.672  1.00 75.53           O
ANISOU    9  O   ASP A  24     9297   9413   9988    267  -1747   -102       O
ATOM     10  CB  ASP A  24     356.353  31.477 182.122  1.00 79.43           C
ANISOU   10  CB  ASP A  24     9739   9914  10528    548  -2060    -62       C
ATOM     11  N   LYS A  25     355.880  32.732 179.258  1.00 68.01           N
ANISOU   11  N   LYS A  25     8045   8523   9272    309  -1714   -129       N
ATOM     12  CA  LYS A  25     356.169  33.848 178.362  1.00 62.32           C
ANISOU   12  CA  LYS A  25     7195   7851   8634    177  -1648   -176       C
ATOM     13  C   LYS A  25     355.017  34.113 177.388  1.00 58.37           C
ANISOU   13  C   LYS A  25     6749   7325   8102    108  -1454   -147       C
ATOM     14  O   LYS A  25     355.111  35.010 176.547  1.00 57.77           O
ANISOU   14  O   LYS A  25     6585   7282   8084     -3  -1380   -169       O
ATOM     15  CB  LYS A  25     357.464  33.582 177.583  1.00 61.65           C
ANISOU   15  CB  LYS A  25     6859   7851   8714    178  -1666   -220       C
ATOM     16  N   ILE A  26     353.929  33.351 177.519  1.00 55.50           N
ANISOU   16  N   ILE A  26     6532   6905   7652    169  -1377    -91       N
ATOM     17  CA  ILE A  26     352.779  33.469 176.617  1.00 53.10           C
ANISOU   17  CA  ILE A  26     6278   6576   7321    116  -1205    -63       C
ATOM     18  C   ILE A  26     352.088  34.828 176.744  1.00 51.85           C
ANISOU   18  C   ILE A  26     6206   6402   7091     18  -1170    -66       C
ATOM     19  O   ILE A  26     352.011  35.578 175.776  1.00 50.48           O
ANISOU   19  O   ILE A  26     5963   6250   6968    -75  -1084    -83       O
ATOM     20  CB  ILE A  26     351.744  32.339 176.872  1.00 51.68           C
ANISOU   20  CB  ILE A  26     6234   6331   7071    195  -1151      6       C
ATOM     21  CG1 ILE A  26     352.300  30.999 176.379  1.00 52.29           C
ANISOU   21  CG1 ILE A  26     6223   6403   7242    283  -1160      1       C
ATOM     22  CG2 ILE A  26     350.433  32.620 176.150  1.00 50.54           C
ANISOU   22  CG2 ILE A  26     6157   6160   6885    133   -995     38       C
ATOM     23  CD1 ILE A  26     351.406  29.781 176.660  1.00 52.24           C
ANISOU   23  CD1 ILE A  26     6346   6313   7192    356  -1134     75       C
ATOM     24  N   LYS A  27     351.570  35.124 177.931  1.00 53.13           N
ANISOU   24  N   LYS A  27     6529   6528   7132     50  -1236    -47       N
ATOM     25  CA  LYS A  27     350.965  36.420 178.227  1.00 53.30           C
ANISOU   25  CA  LYS A  27     6648   6526   7078    -16  -1227    -66       C
ATOM     26  C   LYS A  27     351.835  37.616 177.814  1.00 53.16           C
ANISOU   26  C   LYS A  27     6519   6527   7154   -124  -1284   -128       C
ATOM     27  O   LYS A  27     351.317  38.665 177.436  1.00 52.95           O
ANISOU   27  O   LYS A  27     6529   6473   7117   -204  -1231   -139       O
ATOM     28  CB  LYS A  27     350.650  36.513 179.730  1.00 54.83           C
ANISOU   28  CB  LYS A  27     7012   6697   7123     59  -1328    -58       C
ATOM     29  CG  LYS A  27     349.427  35.699 180.175  1.00 55.05           C
ANISOU   29  CG  LYS A  27     7182   6705   7031    135  -1237     25       C
ATOM     30  CD  LYS A  27     349.442  35.357 181.668  1.00 56.53           C
ANISOU   30  CD  LYS A  27     7509   6894   7077    234  -1347     51       C
ATOM     31  CE  LYS A  27     348.227  35.900 182.431  1.00 57.05           C
ANISOU   31  CE  LYS A  27     7751   6956   6969    263  -1286     78       C
ATOM     32  NZ  LYS A  27     348.476  37.250 183.040  1.00 57.88           N
ANISOU   32  NZ  LYS A  27     7922   7061   7009    246  -1385    -14       N
ATOM     33  N   GLY A  28     353.153  37.464 177.884  1.00 52.27           N
ANISOU   33  N   GLY A  28     6265   6456   7139   -128  -1397   -164       N
ATOM     34  CA  GLY A  28     354.064  38.539 177.519  1.00 51.75           C
ANISOU   34  CA  GLY A  28     6072   6411   7180   -244  -1459   -210       C
ATOM     35  C   GLY A  28     354.189  38.797 176.028  1.00 49.85           C
ANISOU   35  C   GLY A  28     5683   6211   7048   -340  -1320   -194       C
ATOM     36  O   GLY A  28     354.762  39.812 175.605  1.00 50.34           O
ANISOU   36  O   GLY A  28     5651   6283   7195   -460  -1343   -211       O
ATOM     37  N   MET A  29     353.665  37.868 175.230  1.00 48.97           N
ANISOU   37  N   MET A  29     5554   6120   6931   -290  -1180   -159       N
ATOM     38  CA  MET A  29     353.666  38.004 173.779  1.00 46.74           C
ANISOU   38  CA  MET A  29     5153   5886   6720   -362  -1036   -143       C
ATOM     39  C   MET A  29     352.414  38.745 173.324  1.00 44.04           C
ANISOU   39  C   MET A  29     4937   5490   6308   -421   -928   -113       C
ATOM     40  O   MET A  29     352.196  38.941 172.128  1.00 43.83           O
ANISOU   40  O   MET A  29     4848   5493   6312   -480   -805    -91       O
ATOM     41  CB  MET A  29     353.758  36.639 173.107  1.00 46.94           C
ANISOU   41  CB  MET A  29     5101   5958   6774   -270   -954   -138       C
ATOM     42  CG  MET A  29     355.072  35.918 173.354  1.00 48.20           C
ANISOU   42  CG  MET A  29     5109   6182   7024   -202  -1050   -172       C
ATOM     43  SD  MET A  29     356.404  36.371 172.225  1.00 53.41           S
ANISOU   43  SD  MET A  29     5495   6969   7829   -289  -1005   -194       S
ATOM     44  CE  MET A  29     357.195  37.738 173.086  1.00 52.77           C
ANISOU   44  CE  MET A  29     5373   6876   7800   -411  -1167   -207       C
ATOM     45  N   PHE A  30     351.604  39.169 174.291  1.00 41.87           N
ANISOU   45  N   PHE A  30     4837   5141   5931   -397   -977   -113       N
ATOM     46  CA  PHE A  30     350.446  40.015 174.019  1.00 39.73           C
ANISOU   46  CA  PHE A  30     4685   4815   5595   -443   -898    -92       C
ATOM     47  C   PHE A  30     350.659  41.432 174.562  1.00 39.74           C
ANISOU   47  C   PHE A  30     4742   4760   5598   -519  -1001   -127       C
ATOM     48  O   PHE A  30     351.589  41.692 175.312  1.00 41.02           O
ANISOU   48  O   PHE A  30     4872   4922   5793   -530  -1144   -168       O
ATOM     49  CB  PHE A  30     349.175  39.396 174.626  1.00 38.80           C
ANISOU   49  CB  PHE A  30     4727   4660   5354   -344   -851    -64       C
ATOM     50  CG  PHE A  30     348.631  38.224 173.849  1.00 37.63           C
ANISOU   50  CG  PHE A  30     4549   4537   5214   -299   -732    -24       C
ATOM     51  CD1 PHE A  30     348.931  36.923 174.217  1.00 38.04           C
ANISOU   51  CD1 PHE A  30     4581   4602   5269   -210   -761    -13       C
ATOM     52  CD2 PHE A  30     347.831  38.423 172.740  1.00 36.21           C
ANISOU   52  CD2 PHE A  30     4363   4356   5039   -344   -606      1       C
ATOM     53  CE1 PHE A  30     348.434  35.855 173.487  1.00 37.05           C
ANISOU   53  CE1 PHE A  30     4436   4480   5161   -171   -668     15       C
ATOM     54  CE2 PHE A  30     347.343  37.347 172.017  1.00 35.18           C
ANISOU   54  CE2 PHE A  30     4209   4241   4917   -304   -515     26       C
ATOM     55  CZ  PHE A  30     347.641  36.080 172.392  1.00 35.51           C
ANISOU   55  CZ  PHE A  30     4236   4285   4970   -221   -547     30       C
ATOM     56  N   ASN A  31     349.809  42.348 174.131  1.00 39.04           N
ANISOU   56  N   ASN A  31     4732   4619   5481   -573   -937   -113       N
ATOM     57  CA  ASN A  31     349.764  43.683 174.690  1.00 39.73           C
ANISOU   57  CA  ASN A  31     4914   4626   5556   -626  -1034   -150       C
ATOM     58  C   ASN A  31     349.339  43.517 176.124  1.00 41.07           C
ANISOU   58  C   ASN A  31     5239   4765   5601   -514  -1122   -191       C
ATOM     59  O   ASN A  31     348.288  42.937 176.373  1.00 40.21           O
ANISOU   59  O   ASN A  31     5227   4664   5388   -422  -1038   -164       O
ATOM     60  CB  ASN A  31     348.773  44.552 173.907  1.00 38.59           C
ANISOU   60  CB  ASN A  31     4838   4428   5398   -677   -937   -121       C
ATOM     61  CG  ASN A  31     348.757  45.999 174.347  1.00 38.98           C
ANISOU   61  CG  ASN A  31     4983   4373   5454   -737  -1042   -163       C
ATOM     62  OD1 ASN A  31     348.917  46.313 175.523  1.00 40.13           O
ANISOU   62  OD1 ASN A  31     5225   4476   5549   -690  -1173   -227       O
ATOM     63  ND2 ASN A  31     348.529  46.899 173.391  1.00 38.38           N
ANISOU   63  ND2 ASN A  31     4896   4252   5437   -834   -991   -127       N
ATOM     64  N   PRO A  32     350.140  44.012 177.080  1.00 43.82           N
ANISOU   64  N   PRO A  32     5610   5085   5954   -521  -1292   -253       N
ATOM     65  CA  PRO A  32     349.823  43.676 178.476  1.00 44.75           C
ANISOU   65  CA  PRO A  32     5875   5197   5931   -396  -1376   -289       C
ATOM     66  C   PRO A  32     348.442  44.150 178.916  1.00 43.74           C
ANISOU   66  C   PRO A  32     5934   5025   5663   -325  -1312   -296       C
ATOM     67  O   PRO A  32     347.910  43.612 179.879  1.00 45.28           O
ANISOU   67  O   PRO A  32     6242   5243   5718   -208  -1314   -294       O
ATOM     68  CB  PRO A  32     350.923  44.379 179.269  1.00 46.67           C
ANISOU   68  CB  PRO A  32     6111   5407   6213   -436  -1583   -366       C
ATOM     69  CG  PRO A  32     351.521  45.372 178.331  1.00 46.69           C
ANISOU   69  CG  PRO A  32     5999   5369   6372   -594  -1599   -369       C
ATOM     70  CD  PRO A  32     351.364  44.822 176.970  1.00 45.32           C
ANISOU   70  CD  PRO A  32     5692   5255   6274   -640  -1421   -289       C
ATOM     71  N   LYS A  33     347.864  45.105 178.199  1.00 41.05           N
ANISOU   71  N   LYS A  33     5616   4626   5355   -389  -1250   -295       N
ATOM     72  CA  LYS A  33     346.554  45.652 178.534  1.00 40.13           C
ANISOU   72  CA  LYS A  33     5660   4468   5121   -316  -1189   -308       C
ATOM     73  C   LYS A  33     345.423  44.640 178.550  1.00 41.01           C
ANISOU   73  C   LYS A  33     5806   4642   5133   -218  -1036   -241       C
ATOM     74  O   LYS A  33     344.385  44.900 179.154  1.00 40.31           O
ANISOU   74  O   LYS A  33     5848   4547   4921   -128   -994   -252       O
ATOM     75  CB  LYS A  33     346.174  46.741 177.543  1.00 38.16           C
ANISOU   75  CB  LYS A  33     5404   4145   4949   -406  -1142   -303       C
ATOM     76  CG  LYS A  33     345.732  46.215 176.169  1.00 36.46           C
ANISOU   76  CG  LYS A  33     5080   3974   4800   -456   -976   -214       C
ATOM     77  CD  LYS A  33     345.643  47.360 175.187  1.00 35.82           C
ANISOU   77  CD  LYS A  33     4984   3819   4807   -562   -962   -202       C
ATOM     78  CE  LYS A  33     345.014  46.982 173.883  1.00 34.40           C
ANISOU   78  CE  LYS A  33     4732   3680   4659   -592   -805   -123       C
ATOM     79  NZ  LYS A  33     344.762  48.203 173.067  1.00 34.23           N
ANISOU   79  NZ  LYS A  33     4735   3575   4697   -677   -799   -105       N
ATOM     80  N   ILE A  34     345.577  43.509 177.867  1.00 43.54           N
ANISOU   80  N   ILE A  34     6008   5023   5511   -235   -951   -172       N
ATOM     81  CA  ILE A  34     344.460  42.573 177.771  1.00 44.52           C
ANISOU   81  CA  ILE A  34     6159   5191   5566   -164   -812   -102       C
ATOM     82  C   ILE A  34     344.366  41.671 178.984  1.00 45.31           C
ANISOU   82  C   ILE A  34     6334   5333   5549    -56   -841    -82       C
ATOM     83  O   ILE A  34     343.467  40.849 179.058  1.00 46.70           O
ANISOU   83  O   ILE A  34     6535   5543   5667     -2   -736    -13       O
ATOM     84  CB  ILE A  34     344.538  41.696 176.497  1.00 44.92           C
ANISOU   84  CB  ILE A  34     6070   5276   5723   -219   -710    -41       C
ATOM     85  CG1 ILE A  34     345.554  40.548 176.648  1.00 45.39           C
ANISOU   85  CG1 ILE A  34     6040   5377   5828   -203   -763    -29       C
ATOM     86  CG2 ILE A  34     344.819  42.586 175.268  1.00 43.79           C
ANISOU   86  CG2 ILE A  34     5846   5105   5688   -331   -687    -52       C
ATOM     87  CD1 ILE A  34     345.580  39.574 175.447  1.00 44.90           C
ANISOU   87  CD1 ILE A  34     5857   5347   5856   -231   -665     17       C
ATOM     88  N   TRP A  35     345.284  41.833 179.933  1.00 43.04           N
ANISOU   88  N   TRP A  35     6082   5042   5228    -31   -991   -136       N
ATOM     89  CA  TRP A  35     345.287  41.036 181.159  1.00 42.50           C
ANISOU   89  CA  TRP A  35     6100   5015   5032     75  -1038   -113       C
ATOM     90  C   TRP A  35     344.774  41.900 182.314  1.00 43.81           C
ANISOU   90  C   TRP A  35     6438   5173   5035    158  -1090   -173       C
ATOM     91  O   TRP A  35     344.420  41.404 183.378  1.00 43.45           O
ANISOU   91  O   TRP A  35     6498   5173   4837    261  -1093   -145       O
ATOM     92  CB  TRP A  35     346.694  40.481 181.441  1.00 42.07           C
ANISOU   92  CB  TRP A  35     5966   4975   5043     65  -1179   -131       C
ATOM     93  CG  TRP A  35     347.328  39.797 180.242  1.00 41.56           C
ANISOU   93  CG  TRP A  35     5722   4923   5146     -8  -1136    -98       C
ATOM     94  CD1 TRP A  35     348.483  40.161 179.598  1.00 41.67           C
ANISOU   94  CD1 TRP A  35     5596   4934   5304    -96  -1208   -142       C
ATOM     95  CD2 TRP A  35     346.826  38.650 179.536  1.00 40.87           C
ANISOU   95  CD2 TRP A  35     5577   4856   5096      4  -1007    -18       C
ATOM     96  NE1 TRP A  35     348.730  39.313 178.540  1.00 40.88           N
ANISOU   96  NE1 TRP A  35     5357   4864   5313   -125  -1123    -99       N
ATOM     97  CE2 TRP A  35     347.729  38.378 178.479  1.00 40.39           C
ANISOU   97  CE2 TRP A  35     5350   4807   5190    -64  -1008    -30       C
ATOM     98  CE3 TRP A  35     345.703  37.829 179.692  1.00 40.25           C
ANISOU   98  CE3 TRP A  35     5567   4786   4939     62   -895     63       C
ATOM     99  CZ2 TRP A  35     347.544  37.318 177.586  1.00 39.53           C
ANISOU   99  CZ2 TRP A  35     5158   4713   5149    -61   -909     20       C
ATOM    100  CZ3 TRP A  35     345.518  36.771 178.798  1.00 39.48           C
ANISOU  100  CZ3 TRP A  35     5382   4690   4927     47   -806    120       C
ATOM    101  CH2 TRP A  35     346.440  36.525 177.763  1.00 39.30           C
ANISOU  101  CH2 TRP A  35     5210   4673   5048     -7   -819     90       C
ATOM    102  N   ASP A  36     344.726  43.202 182.067  1.00 46.44           N
ANISOU  102  N   ASP A  36     6802   5446   5398    114  -1127   -252       N
ATOM    103  CA  ASP A  36     344.137  44.197 182.958  1.00 48.83           C
ANISOU  103  CA  ASP A  36     7270   5724   5560    195  -1167   -329       C
ATOM    104  C   ASP A  36     342.636  43.958 183.188  1.00 48.54           C
ANISOU  104  C   ASP A  36     7312   5738   5391    293   -999   -273       C
ATOM    105  O   ASP A  36     341.863  44.028 182.234  1.00 47.84           O
ANISOU  105  O   ASP A  36     7163   5641   5371    253   -869   -227       O
ATOM    106  CB  ASP A  36     344.382  45.568 182.319  1.00 50.46           C
ANISOU  106  CB  ASP A  36     7467   5831   5876    105  -1230   -410       C
ATOM    107  CG  ASP A  36     344.164  46.717 183.258  1.00 52.98           C
ANISOU  107  CG  ASP A  36     7954   6094   6081    180  -1336   -525       C
ATOM    108  OD1 ASP A  36     345.173  47.230 183.792  1.00 54.47           O
ANISOU  108  OD1 ASP A  36     8172   6234   6290    152  -1523   -611       O
ATOM    109  OD2 ASP A  36     342.994  47.131 183.424  1.00 53.37           O
ANISOU  109  OD2 ASP A  36     8103   6147   6030    266  -1239   -534       O
ATOM    110  N   LYS A  37     342.212  43.686 184.425  1.00 49.12           N
ANISOU  110  N   LYS A  37     7514   5874   5275    419  -1000   -270       N
ATOM    111  CA  LYS A  37     340.777  43.477 184.705  1.00 48.43           C
ANISOU  111  CA  LYS A  37     7488   5855   5059    513   -830   -209       C
ATOM    112  C   LYS A  37     339.923  44.680 184.241  1.00 47.75           C
ANISOU  112  C   LYS A  37     7436   5721   4986    525   -772   -273       C
ATOM    113  O   LYS A  37     338.819  44.501 183.708  1.00 47.39           O
ANISOU  113  O   LYS A  37     7347   5708   4950    535   -614   -205       O
ATOM    114  CB  LYS A  37     340.528  43.209 186.196  1.00 49.14           C
ANISOU  114  CB  LYS A  37     7726   6027   4919    654   -848   -208       C
ATOM    115  N   THR A  38     340.433  45.896 184.418  1.00 45.98           N
ANISOU  115  N   THR A  38     7285   5411   4773    521   -910   -402       N
ATOM    116  CA  THR A  38     339.691  47.074 184.006  1.00 45.25           C
ANISOU  116  CA  THR A  38     7239   5254   4701    540   -878   -467       C
ATOM    117  C   THR A  38     339.536  47.092 182.479  1.00 43.76           C
ANISOU  117  C   THR A  38     6906   5016   4704    411   -798   -403       C
ATOM    118  O   THR A  38     338.455  47.399 181.954  1.00 42.66           O
ANISOU  118  O   THR A  38     6758   4880   4572    440   -679   -377       O
ATOM    119  CB  THR A  38     340.382  48.380 184.498  1.00 48.71           C
ANISOU  119  CB  THR A  38     7795   5582   5132    550  -1071   -622       C
ATOM    120  OG1 THR A  38     340.557  48.319 185.919  1.00 50.34           O
ANISOU  120  OG1 THR A  38     8142   5841   5144    676  -1156   -689       O
ATOM    121  CG2 THR A  38     339.569  49.617 184.163  1.00 48.29           C
ANISOU  121  CG2 THR A  38     7811   5445   5091    590  -1049   -694       C
ATOM    122  N   PHE A  39     340.604  46.763 181.760  1.00 44.17           N
ANISOU  122  N   PHE A  39     6843   5034   4907    278   -863   -376       N
ATOM    123  CA  PHE A  39     340.514  46.701 180.312  1.00 43.71           C
ANISOU  123  CA  PHE A  39     6652   4948   5009    162   -784   -312       C
ATOM    124  C   PHE A  39     339.501  45.656 179.848  1.00 43.91           C
ANISOU  124  C   PHE A  39     6607   5057   5019    186   -607   -201       C
ATOM    125  O   PHE A  39     338.739  45.882 178.902  1.00 41.65           O
ANISOU  125  O   PHE A  39     6272   4757   4795    157   -512   -165       O
ATOM    126  CB  PHE A  39     341.861  46.369 179.688  1.00 43.10           C
ANISOU  126  CB  PHE A  39     6451   4849   5076     30   -866   -297       C
ATOM    127  CG  PHE A  39     341.777  46.122 178.198  1.00 41.68           C
ANISOU  127  CG  PHE A  39     6134   4667   5035    -76   -767   -224       C
ATOM    128  CD1 PHE A  39     341.791  47.179 177.304  1.00 40.56           C
ANISOU  128  CD1 PHE A  39     5977   4445   4990   -159   -781   -240       C
ATOM    129  CD2 PHE A  39     341.647  44.834 177.701  1.00 40.88           C
ANISOU  129  CD2 PHE A  39     5932   4640   4960    -87   -666   -138       C
ATOM    130  CE1 PHE A  39     341.702  46.957 175.960  1.00 39.30           C
ANISOU  130  CE1 PHE A  39     5704   4295   4933   -247   -691   -171       C
ATOM    131  CE2 PHE A  39     341.556  44.604 176.348  1.00 39.37           C
ANISOU  131  CE2 PHE A  39     5628   4452   4878   -171   -583    -83       C
ATOM    132  CZ  PHE A  39     341.580  45.664 175.472  1.00 38.76           C
ANISOU  132  CZ  PHE A  39     5537   4311   4879   -249   -591    -98       C
ATOM    133  N   GLN A  40     339.544  44.500 180.506  1.00 46.31           N
ANISOU  133  N   GLN A  40     6905   5441   5249    233   -577   -144       N
ATOM    134  CA  GLN A  40     338.721  43.357 180.146  1.00 46.37           C
ANISOU  134  CA  GLN A  40     6843   5518   5258    239   -432    -31       C
ATOM    135  C   GLN A  40     337.257  43.701 180.313  1.00 45.79           C
ANISOU  135  C   GLN A  40     6817   5483   5098    324   -309    -11       C
ATOM    136  O   GLN A  40     336.506  43.677 179.358  1.00 45.63           O
ANISOU  136  O   GLN A  40     6723   5460   5154    286   -214     34       O
ATOM    137  CB  GLN A  40     339.062  42.131 181.013  1.00 47.45           C
ANISOU  137  CB  GLN A  40     6992   5718   5320    282   -443     30       C
ATOM    138  CG  GLN A  40     340.396  41.429 180.749  1.00 47.25           C
ANISOU  138  CG  GLN A  40     6885   5673   5394    210   -541     35       C
ATOM    139  CD  GLN A  40     340.465  40.104 181.492  1.00 47.61           C
ANISOU  139  CD  GLN A  40     6945   5773   5372    262   -531    120       C
ATOM    140  OE1 GLN A  40     339.619  39.819 182.351  1.00 48.11           O
ANISOU  140  OE1 GLN A  40     7092   5892   5295    346   -463    173       O
ATOM    141  NE2 GLN A  40     341.449  39.276 181.153  1.00 47.33           N
ANISOU  141  NE2 GLN A  40     6826   5724   5435    214   -594    140       N
ATOM    142  N   ASP A  41     336.861  44.008 181.540  1.00 45.26           N
ANISOU  142  N   ASP A  41     6870   5460   4867    445   -312    -46       N
ATOM    143  CA  ASP A  41     335.476  44.353 181.859  1.00 44.55           C
ANISOU  143  CA  ASP A  41     6823   5428   4677    549   -189    -33       C
ATOM    144  C   ASP A  41     334.943  45.530 181.015  1.00 43.44           C
ANISOU  144  C   ASP A  41     6674   5217   4615    540   -178    -93       C
ATOM    145  O   ASP A  41     333.742  45.650 180.809  1.00 43.24           O
ANISOU  145  O   ASP A  41     6625   5236   4569    596    -60    -59       O
ATOM    146  CB  ASP A  41     335.345  44.712 183.352  1.00 46.30           C
ANISOU  146  CB  ASP A  41     7194   5706   4692    694   -217    -92       C
ATOM    147  CG  ASP A  41     335.712  43.577 184.271  1.00 46.78           C
ANISOU  147  CG  ASP A  41     7280   5847   4648    721   -218    -16       C
ATOM    148  OD1 ASP A  41     335.425  42.420 183.946  1.00 45.73           O
ANISOU  148  OD1 ASP A  41     7054   5758   4564    669   -127    112       O
ATOM    149  OD2 ASP A  41     336.271  43.848 185.342  1.00 48.41           O
ANISOU  149  OD2 ASP A  41     7607   6066   4720    798   -319    -85       O
ATOM    150  N   GLY A  42     335.822  46.412 180.554  1.00 43.59           N
ANISOU  150  N   GLY A  42     6712   5125   4724    472   -306   -177       N
ATOM    151  CA  GLY A  42     335.383  47.547 179.772  1.00 42.68           C
ANISOU  151  CA  GLY A  42     6605   4927   4685    460   -312   -225       C
ATOM    152  C   GLY A  42     335.069  47.142 178.346  1.00 40.43           C
ANISOU  152  C   GLY A  42     6184   4636   4542    354   -232   -137       C
ATOM    153  O   GLY A  42     334.216  47.752 177.683  1.00 41.39           O
ANISOU  153  O   GLY A  42     6293   4732   4702    372   -180   -133       O
ATOM    154  N   LEU A  43     335.782  46.112 177.882  1.00 35.35           N
ANISOU  154  N   LEU A  43     5443   4016   3971    254   -231    -72       N
ATOM    155  CA  LEU A  43     335.697  45.658 176.517  1.00 32.39           C
ANISOU  155  CA  LEU A  43     4947   3636   3724    151   -175     -3       C
ATOM    156  C   LEU A  43     334.492  44.750 176.398  1.00 34.04           C
ANISOU  156  C   LEU A  43     5096   3930   3906    191    -38     84       C
ATOM    157  O   LEU A  43     333.732  44.800 175.406  1.00 31.45           O
ANISOU  157  O   LEU A  43     4703   3602   3646    162     28    123       O
ATOM    158  CB  LEU A  43     336.963  44.934 176.105  1.00 31.49           C
ANISOU  158  CB  LEU A  43     4756   3516   3693     46   -232     16       C
ATOM    159  CG  LEU A  43     336.842  44.128 174.808  1.00 30.03           C
ANISOU  159  CG  LEU A  43     4447   3353   3611    -38   -159     88       C
ATOM    160  CD1 LEU A  43     336.346  44.975 173.682  1.00 29.33           C
ANISOU  160  CD1 LEU A  43     4338   3220   3587    -81   -134     90       C
ATOM    161  CD2 LEU A  43     338.160  43.520 174.433  1.00 29.76           C
ANISOU  161  CD2 LEU A  43     4339   3317   3653   -122   -218     89       C
ATOM    162  N   LYS A  44     334.320  43.912 177.412  1.00 40.76           N
ANISOU  162  N   LYS A  44     5970   4855   4663    252     -1    122       N
ATOM    163  CA  LYS A  44     333.155  43.057 177.486  1.00 42.19           C
ANISOU  163  CA  LYS A  44     6096   5118   4815    287    128    215       C
ATOM    164  C   LYS A  44     331.887  43.872 177.267  1.00 41.29           C
ANISOU  164  C   LYS A  44     5983   5022   4685    355    203    205       C
ATOM    165  O   LYS A  44     331.035  43.468 176.469  1.00 41.79           O
ANISOU  165  O   LYS A  44     5951   5110   4816    323    282    270       O
ATOM    166  CB  LYS A  44     333.098  42.341 178.832  1.00 45.01           C
ANISOU  166  CB  LYS A  44     6509   5551   5041    362    155    256       C
ATOM    167  CG  LYS A  44     331.993  41.312 178.934  1.00 45.28           C
ANISOU  167  CG  LYS A  44     6475   5670   5061    372    287    378       C
ATOM    168  CD  LYS A  44     331.787  40.894 180.359  1.00 47.33           C
ANISOU  168  CD  LYS A  44     6808   6014   5160    464    327    422       C
ATOM    169  CE  LYS A  44     330.690  39.861 180.472  1.00 48.43           C
ANISOU  169  CE  LYS A  44     6870   6237   5296    457    463    562       C
ATOM    170  NZ  LYS A  44     330.263  39.643 181.889  1.00 50.48           N
ANISOU  170  NZ  LYS A  44     7204   6604   5374    562    533    618       N
ATOM    171  N   LYS A  45     331.763  45.012 177.958  1.00 37.68           N
ANISOU  171  N   LYS A  45     5630   4546   4139    454    168    117       N
ATOM    172  CA  LYS A  45     330.526  45.808 177.847  1.00 36.09           C
ANISOU  172  CA  LYS A  45     5432   4365   3914    547    238     99       C
ATOM    173  C   LYS A  45     330.475  46.395 176.434  1.00 33.57           C
ANISOU  173  C   LYS A  45     5060   3961   3735    467    205     91       C
ATOM    174  O   LYS A  45     329.420  46.366 175.780  1.00 32.41           O
ANISOU  174  O   LYS A  45     4835   3845   3633    480    283    138       O
ATOM    175  CB  LYS A  45     330.421  46.917 178.925  1.00 37.08           C
ANISOU  175  CB  LYS A  45     5698   4482   3909    691    199    -10       C
ATOM    176  N   GLU A  46     331.621  46.879 175.951  1.00 34.53           N
ANISOU  176  N   GLU A  46     5214   3981   3924    380     91     42       N
ATOM    177  CA  GLU A  46     331.680  47.461 174.615  1.00 34.80           C
ANISOU  177  CA  GLU A  46     5209   3937   4078    297     58     47       C
ATOM    178  C   GLU A  46     331.138  46.490 173.556  1.00 34.22           C
ANISOU  178  C   GLU A  46     5004   3916   4081    226    140    141       C
ATOM    179  O   GLU A  46     330.580  46.904 172.550  1.00 33.37           O
ANISOU  179  O   GLU A  46     4858   3783   4037    205    152    160       O
ATOM    180  CB  GLU A  46     333.108  47.874 174.283  1.00 35.21           C
ANISOU  180  CB  GLU A  46     5290   3897   4193    191    -61      6       C
ATOM    181  CG  GLU A  46     333.418  49.320 174.653  1.00 37.43           C
ANISOU  181  CG  GLU A  46     5693   4068   4462    229   -167    -89       C
ATOM    182  CD  GLU A  46     334.926  49.637 174.672  1.00 38.71           C
ANISOU  182  CD  GLU A  46     5879   4150   4678    123   -294   -129       C
ATOM    183  OE1 GLU A  46     335.368  50.292 175.658  1.00 40.19           O
ANISOU  183  OE1 GLU A  46     6175   4285   4809    175   -391   -217       O
ATOM    184  OE2 GLU A  46     335.660  49.237 173.714  1.00 37.97           O
ANISOU  184  OE2 GLU A  46     5693   4052   4680     -7   -300    -76       O
ATOM    185  N   ILE A  47     331.282  45.196 173.815  1.00 34.73           N
ANISOU  185  N   ILE A  47     5009   4050   4137    194    185    199       N
ATOM    186  CA  ILE A  47     330.869  44.152 172.888  1.00 33.49           C
ANISOU  186  CA  ILE A  47     4738   3931   4056    122    244    278       C
ATOM    187  C   ILE A  47     329.399  43.842 173.087  1.00 33.84           C
ANISOU  187  C   ILE A  47     4729   4052   4078    190    345    334       C
ATOM    188  O   ILE A  47     328.675  43.652 172.127  1.00 32.99           O
ANISOU  188  O   ILE A  47     4541   3954   4040    157    377    374       O
ATOM    189  CB  ILE A  47     331.729  42.889 173.079  1.00 32.85           C
ANISOU  189  CB  ILE A  47     4623   3868   3989     59    232    312       C
ATOM    190  CG1 ILE A  47     333.134  43.161 172.556  1.00 32.66           C
ANISOU  190  CG1 ILE A  47     4610   3782   4019    -22    140    264       C
ATOM    191  CG2 ILE A  47     331.138  41.697 172.358  1.00 31.74           C
ANISOU  191  CG2 ILE A  47     4380   3764   3916      6    291    389       C
ATOM    192  CD1 ILE A  47     334.129  42.061 172.800  1.00 32.91           C
ANISOU  192  CD1 ILE A  47     4612   3827   4067    -65    111    279       C
ATOM    193  N   GLU A  48     328.978  43.791 174.340  1.00 35.47           N
ANISOU  193  N   GLU A  48     4977   4320   4181    286    394    338       N
ATOM    194  CA  GLU A  48     327.584  43.591 174.713  1.00 36.97           C
ANISOU  194  CA  GLU A  48     5108   4602   4336    363    504    394       C
ATOM    195  C   GLU A  48     326.667  44.577 173.976  1.00 36.65           C
ANISOU  195  C   GLU A  48     5040   4547   4340    411    514    367       C
ATOM    196  O   GLU A  48     325.612  44.220 173.424  1.00 36.04           O
ANISOU  196  O   GLU A  48     4853   4520   4319    405    576    428       O
ATOM    197  CB  GLU A  48     327.447  43.788 176.221  1.00 40.13           C
ANISOU  197  CB  GLU A  48     5590   5069   4589    483    546    375       C
ATOM    198  CG  GLU A  48     326.759  42.721 177.036  1.00 41.96           C
ANISOU  198  CG  GLU A  48     5767   5417   4760    506    657    480       C
ATOM    199  CD  GLU A  48     326.785  43.114 178.528  1.00 45.27           C
ANISOU  199  CD  GLU A  48     6295   5903   5001    639    687    444       C
ATOM    200  OE1 GLU A  48     327.292  42.325 179.367  1.00 46.41           O
ANISOU  200  OE1 GLU A  48     6481   6084   5070    630    692    492       O
ATOM    201  OE2 GLU A  48     326.326  44.239 178.859  1.00 46.46           O
ANISOU  201  OE2 GLU A  48     6502   6066   5084    762    697    362       O
ATOM    202  N   ASP A  49     327.104  45.833 173.974  1.00 36.17           N
ANISOU  202  N   ASP A  49     5078   4406   4258    457    438    275       N
ATOM    203  CA  ASP A  49     326.294  46.947 173.514  1.00 36.70           C
ANISOU  203  CA  ASP A  49     5153   4444   4347    535    432    237       C
ATOM    204  C   ASP A  49     326.605  47.347 172.077  1.00 35.99           C
ANISOU  204  C   ASP A  49     5045   4262   4368    438    358    239       C
ATOM    205  O   ASP A  49     326.110  48.372 171.585  1.00 36.17           O
ANISOU  205  O   ASP A  49     5093   4232   4417    492    327    209       O
ATOM    206  CB  ASP A  49     326.500  48.137 174.443  1.00 38.26           C
ANISOU  206  CB  ASP A  49     5489   4595   4453    658    386    133       C
ATOM    207  CG  ASP A  49     326.188  47.803 175.891  1.00 40.34           C
ANISOU  207  CG  ASP A  49     5785   4965   4579    771    463    125       C
ATOM    208  OD1 ASP A  49     326.610  48.582 176.789  1.00 41.56           O
ANISOU  208  OD1 ASP A  49     6070   5083   4637    863    410     28       O
ATOM    209  OD2 ASP A  49     325.518  46.766 176.120  1.00 40.13           O
ANISOU  209  OD2 ASP A  49     5655   5054   4538    764    572    218       O
ATOM    210  N   SER A  50     327.399  46.544 171.382  1.00 37.28           N
ANISOU  210  N   SER A  50     5167   4408   4590    305    332    277       N
ATOM    211  CA  SER A  50     327.780  46.903 170.024  1.00 37.55           C
ANISOU  211  CA  SER A  50     5190   4371   4707    214    270    283       C
ATOM    212  C   SER A  50     326.634  46.684 169.005  1.00 35.69           C
ANISOU  212  C   SER A  50     4856   4174   4531    212    306    338       C
ATOM    213  O   SER A  50     325.638  46.008 169.292  1.00 37.13           O
ANISOU  213  O   SER A  50     4954   4443   4713    251    380    382       O
ATOM    214  CB  SER A  50     329.017  46.115 169.606  1.00 36.89           C
ANISOU  214  CB  SER A  50     5088   4272   4657     88    237    297       C
ATOM    215  OG  SER A  50     328.756  44.727 169.633  1.00 36.48           O
ANISOU  215  OG  SER A  50     4949   4294   4618     54    295    352       O
ATOM    216  N   GLN A  51     326.793  47.288 167.825  1.00 33.23           N
ANISOU  216  N   GLN A  51     4557   3800   4270    162    248    341       N
ATOM    217  CA  GLN A  51     325.815  47.218 166.744  1.00 31.78           C
ANISOU  217  CA  GLN A  51     4296   3641   4138    159    254    386       C
ATOM    218  C   GLN A  51     326.521  46.790 165.480  1.00 30.05           C
ANISOU  218  C   GLN A  51     4058   3402   3959     35    215    412       C
ATOM    219  O   GLN A  51     327.713  46.998 165.354  1.00 29.40           O
ANISOU  219  O   GLN A  51     4033   3269   3870    -32    177    393       O
ATOM    220  CB  GLN A  51     325.138  48.572 166.512  1.00 32.59           C
ANISOU  220  CB  GLN A  51     4451   3688   4244    252    215    365       C
ATOM    221  CG  GLN A  51     324.298  49.092 167.659  1.00 34.22           C
ANISOU  221  CG  GLN A  51     4672   3923   4406    403    257    327       C
ATOM    222  CD  GLN A  51     323.098  48.247 167.930  1.00 35.42           C
ANISOU  222  CD  GLN A  51     4692   4198   4566    451    347    373       C
ATOM    223  OE1 GLN A  51     322.410  47.809 167.006  1.00 35.68           O
ANISOU  223  OE1 GLN A  51     4627   4269   4661    414    347    423       O
ATOM    224  NE2 GLN A  51     322.831  47.997 169.202  1.00 36.67           N
ANISOU  224  NE2 GLN A  51     4845   4427   4661    531    422    359       N
ATOM    225  N   PRO A  52     325.797  46.198 164.524  1.00 30.21           N
ANISOU  225  N   PRO A  52     3993   3466   4018      7    221    452       N
ATOM    226  CA  PRO A  52     324.398  45.760 164.526  1.00 30.70           C
ANISOU  226  CA  PRO A  52     3956   3598   4110     61    258    484       C
ATOM    227  C   PRO A  52     324.175  44.363 165.127  1.00 30.67           C
ANISOU  227  C   PRO A  52     3867   3665   4122     30    319    513       C
ATOM    228  O   PRO A  52     323.033  43.898 165.222  1.00 31.37           O
ANISOU  228  O   PRO A  52     3857   3817   4247     58    356    551       O
ATOM    229  CB  PRO A  52     324.042  45.767 163.039  1.00 30.51           C
ANISOU  229  CB  PRO A  52     3899   3569   4122     16    205    510       C
ATOM    230  CG  PRO A  52     325.304  45.611 162.317  1.00 29.34           C
ANISOU  230  CG  PRO A  52     3805   3384   3959    -82    171    500       C
ATOM    231  CD  PRO A  52     326.379  46.192 163.168  1.00 29.49           C
ANISOU  231  CD  PRO A  52     3912   3350   3943    -83    173    467       C
ATOM    232  N   TYR A  53     325.270  43.699 165.491  1.00 29.40           N
ANISOU  232  N   TYR A  53     3738   3489   3943    -33    323    500       N
ATOM    233  CA  TYR A  53     325.237  42.466 166.276  1.00 29.32           C
ANISOU  233  CA  TYR A  53     3677   3524   3939    -55    374    531       C
ATOM    234  C   TYR A  53     326.540  42.425 167.096  1.00 29.83           C
ANISOU  234  C   TYR A  53     3825   3558   3953    -68    367    498       C
ATOM    235  O   TYR A  53     327.440  43.200 166.824  1.00 29.47           O
ANISOU  235  O   TYR A  53     3851   3458   3887    -82    319    455       O
ATOM    236  CB  TYR A  53     325.087  41.244 165.365  1.00 28.38           C
ANISOU  236  CB  TYR A  53     3480   3416   3888   -143    354    559       C
ATOM    237  CG  TYR A  53     326.110  41.167 164.235  1.00 27.95           C
ANISOU  237  CG  TYR A  53     3465   3318   3839   -214    294    521       C
ATOM    238  CD1 TYR A  53     325.822  41.682 162.969  1.00 28.00           C
ANISOU  238  CD1 TYR A  53     3467   3315   3855   -227    248    514       C
ATOM    239  CD2 TYR A  53     327.364  40.568 164.428  1.00 27.47           C
ANISOU  239  CD2 TYR A  53     3438   3234   3766   -261    285    497       C
ATOM    240  CE1 TYR A  53     326.759  41.605 161.915  1.00 27.53           C
ANISOU  240  CE1 TYR A  53     3442   3235   3782   -288    207    486       C
ATOM    241  CE2 TYR A  53     328.309  40.501 163.383  1.00 27.15           C
ANISOU  241  CE2 TYR A  53     3419   3172   3724   -316    244    463       C
ATOM    242  CZ  TYR A  53     327.994  41.026 162.132  1.00 27.02           C
ANISOU  242  CZ  TYR A  53     3401   3158   3706   -330    212    459       C
ATOM    243  OH  TYR A  53     328.904  40.977 161.107  1.00 26.35           O
ANISOU  243  OH  TYR A  53     3336   3071   3603   -379    187    433       O
ATOM    244  N   ASN A  54     326.655  41.542 168.084  1.00 31.47           N
ANISOU  244  N   ASN A  54     4020   3797   4141    -66    408    525       N
ATOM    245  CA  ASN A  54     327.793  41.592 169.008  1.00 32.78           C
ANISOU  245  CA  ASN A  54     4266   3940   4249    -57    393    493       C
ATOM    246  C   ASN A  54     329.140  41.257 168.352  1.00 32.09           C
ANISOU  246  C   ASN A  54     4198   3804   4190   -139    332    460       C
ATOM    247  O   ASN A  54     329.416  40.093 168.026  1.00 31.72           O
ANISOU  247  O   ASN A  54     4105   3760   4185   -195    328    481       O
ATOM    248  CB  ASN A  54     327.571  40.645 170.194  1.00 34.12           C
ANISOU  248  CB  ASN A  54     4421   4159   4384    -35    448    544       C
ATOM    249  CG  ASN A  54     326.314  40.970 171.002  1.00 35.54           C
ANISOU  249  CG  ASN A  54     4574   4411   4518     55    529    582       C
ATOM    250  OD1 ASN A  54     326.113  42.094 171.433  1.00 36.34           O
ANISOU  250  OD1 ASN A  54     4732   4517   4559    144    534    535       O
ATOM    251  ND2 ASN A  54     325.479  39.963 171.226  1.00 35.98           N
ANISOU  251  ND2 ASN A  54     4543   4523   4605     34    591    666       N
ATOM    252  N   TRP A  55     329.971  42.292 168.197  1.00 31.74           N
ANISOU  252  N   TRP A  55     4219   3714   4126   -143    283    409       N
ATOM    253  CA  TRP A  55     331.349  42.190 167.688  1.00 31.41           C
ANISOU  253  CA  TRP A  55     4189   3640   4106   -214    233    377       C
ATOM    254  C   TRP A  55     332.267  43.137 168.436  1.00 32.41           C
ANISOU  254  C   TRP A  55     4394   3725   4194   -199    185    330       C
ATOM    255  O   TRP A  55     331.832  43.868 169.316  1.00 33.94           O
ANISOU  255  O   TRP A  55     4648   3909   4338   -126    185    312       O
ATOM    256  CB  TRP A  55     331.434  42.529 166.202  1.00 31.08           C
ANISOU  256  CB  TRP A  55     4121   3584   4103   -272    214    377       C
ATOM    257  CG  TRP A  55     331.280  44.017 165.871  1.00 31.46           C
ANISOU  257  CG  TRP A  55     4226   3587   4139   -258    185    366       C
ATOM    258  CD1 TRP A  55     330.132  44.761 165.930  1.00 31.91           C
ANISOU  258  CD1 TRP A  55     4303   3636   4186   -191    195    376       C
ATOM    259  CD2 TRP A  55     332.297  44.905 165.409  1.00 31.58           C
ANISOU  259  CD2 TRP A  55     4283   3554   4162   -313    138    349       C
ATOM    260  NE1 TRP A  55     330.374  46.049 165.529  1.00 32.26           N
ANISOU  260  NE1 TRP A  55     4411   3615   4230   -196    149    364       N
ATOM    261  CE2 TRP A  55     331.700  46.165 165.204  1.00 32.25           C
ANISOU  261  CE2 TRP A  55     4425   3587   4241   -280    114    353       C
ATOM    262  CE3 TRP A  55     333.660  44.761 165.143  1.00 31.69           C
ANISOU  262  CE3 TRP A  55     4283   3565   4192   -388    114    335       C
ATOM    263  CZ2 TRP A  55     332.412  47.268 164.767  1.00 33.11           C
ANISOU  263  CZ2 TRP A  55     4588   3628   4364   -330     63    353       C
ATOM    264  CZ3 TRP A  55     334.372  45.862 164.704  1.00 32.34           C
ANISOU  264  CZ3 TRP A  55     4402   3597   4289   -443     73    337       C
ATOM    265  CH2 TRP A  55     333.746  47.099 164.518  1.00 32.95           C
ANISOU  265  CH2 TRP A  55     4547   3609   4362   -420     45    350       C
ATOM    266  N   GLY A  56     333.539  43.145 168.056  1.00 32.10           N
ANISOU  266  N   GLY A  56     4350   3665   4182   -266    139    307       N
ATOM    267  CA  GLY A  56     334.532  43.961 168.726  1.00 32.04           C
ANISOU  267  CA  GLY A  56     4403   3614   4157   -271     76    262       C
ATOM    268  C   GLY A  56     335.867  43.978 167.995  1.00 31.44           C
ANISOU  268  C   GLY A  56     4285   3529   4132   -363     37    251       C
ATOM    269  O   GLY A  56     336.106  43.224 167.034  1.00 30.57           O
ANISOU  269  O   GLY A  56     4103   3456   4057   -409     66    270       O
ATOM    270  N   THR A  57     336.746  44.861 168.457  1.00 31.70           N
ANISOU  270  N   THR A  57     4362   3514   4169   -388    -31    216       N
ATOM    271  CA  THR A  57     338.058  45.001 167.857  1.00 31.10           C
ANISOU  271  CA  THR A  57     4232   3436   4148   -482    -67    212       C
ATOM    272  C   THR A  57     339.074  45.448 168.898  1.00 31.91           C
ANISOU  272  C   THR A  57     4367   3503   4255   -491   -156    165       C
ATOM    273  O   THR A  57     338.757  46.136 169.878  1.00 33.44           O
ANISOU  273  O   THR A  57     4654   3645   4406   -436   -205    128       O
ATOM    274  CB  THR A  57     338.026  45.982 166.662  1.00 30.87           C
ANISOU  274  CB  THR A  57     4204   3374   4153   -552    -63    244       C
ATOM    275  OG1 THR A  57     339.321  46.060 166.075  1.00 31.68           O
ANISOU  275  OG1 THR A  57     4237   3495   4307   -649    -81    254       O
ATOM    276  CG2 THR A  57     337.602  47.356 167.068  1.00 30.98           C
ANISOU  276  CG2 THR A  57     4318   3294   4158   -533   -116    231       C
ATOM    277  N   ILE A  58     340.299  44.992 168.710  1.00 30.72           N
ANISOU  277  N   ILE A  58     4136   3385   4152   -551   -181    159       N
ATOM    278  CA  ILE A  58     341.379  45.319 169.619  1.00 31.51           C
ANISOU  278  CA  ILE A  58     4242   3459   4269   -570   -279    115       C
ATOM    279  C   ILE A  58     342.515  45.804 168.753  1.00 32.31           C
ANISOU  279  C   ILE A  58     4256   3564   4455   -689   -301    132       C
ATOM    280  O   ILE A  58     342.833  45.157 167.746  1.00 31.02           O
ANISOU  280  O   ILE A  58     3993   3470   4321   -725   -233    165       O
ATOM    281  CB  ILE A  58     341.836  44.102 170.481  1.00 31.63           C
ANISOU  281  CB  ILE A  58     4227   3528   4262   -512   -297     95       C
ATOM    282  CG1 ILE A  58     340.711  43.628 171.405  1.00 31.07           C
ANISOU  282  CG1 ILE A  58     4243   3461   4100   -403   -267     97       C
ATOM    283  CG2 ILE A  58     343.041  44.485 171.320  1.00 32.82           C
ANISOU  283  CG2 ILE A  58     4375   3657   4437   -538   -415     48       C
ATOM    284  CD1 ILE A  58     340.913  42.261 171.941  1.00 30.73           C
ANISOU  284  CD1 ILE A  58     4169   3469   4037   -353   -258    110       C
ATOM    285  N   HIS A  59     343.110  46.940 169.121  1.00 35.50           N
ANISOU  285  N   HIS A  59     4696   3894   4898   -749   -394    111       N
ATOM    286  CA  HIS A  59     344.280  47.444 168.413  1.00 36.72           C
ANISOU  286  CA  HIS A  59     4754   4053   5145   -878   -421    139       C
ATOM    287  C   HIS A  59     345.527  46.958 169.114  1.00 37.63           C
ANISOU  287  C   HIS A  59     4786   4209   5304   -893   -497    100       C
ATOM    288  O   HIS A  59     345.540  46.810 170.340  1.00 37.99           O
ANISOU  288  O   HIS A  59     4897   4228   5310   -823   -578     42       O
ATOM    289  CB  HIS A  59     344.275  48.964 168.338  1.00 37.81           C
ANISOU  289  CB  HIS A  59     4968   4073   5324   -955   -493    150       C
ATOM    290  CG  HIS A  59     343.046  49.526 167.708  1.00 37.83           C
ANISOU  290  CG  HIS A  59     5060   4026   5287   -927   -436    187       C
ATOM    291  ND1 HIS A  59     342.911  49.679 166.342  1.00 37.69           N
ANISOU  291  ND1 HIS A  59     4994   4038   5289   -994   -355    267       N
ATOM    292  CD2 HIS A  59     341.888  49.965 168.253  1.00 38.06           C
ANISOU  292  CD2 HIS A  59     5219   3986   5254   -829   -450    155       C
ATOM    293  CE1 HIS A  59     341.724  50.187 166.072  1.00 37.35           C
ANISOU  293  CE1 HIS A  59     5050   3939   5205   -942   -333    284       C
ATOM    294  NE2 HIS A  59     341.081  50.370 167.215  1.00 37.64           N
ANISOU  294  NE2 HIS A  59     5189   3916   5197   -840   -386    215       N
ATOM    295  N   GLU A  60     346.551  46.684 168.305  1.00 37.37           N
ANISOU  295  N   GLU A  60     4604   4250   5343   -977   -465    134       N
ATOM    296  CA  GLU A  60     347.887  46.351 168.781  1.00 38.44           C
ANISOU  296  CA  GLU A  60     4625   4432   5547  -1010   -540    105       C
ATOM    297  C   GLU A  60     347.871  45.121 169.675  1.00 38.89           C
ANISOU  297  C   GLU A  60     4688   4535   5553   -887   -560     55       C
ATOM    298  O   GLU A  60     348.389  45.145 170.789  1.00 39.41           O
ANISOU  298  O   GLU A  60     4776   4575   5621   -861   -678      6       O
ATOM    299  CB  GLU A  60     348.485  47.539 169.520  1.00 39.76           C
ANISOU  299  CB  GLU A  60     4832   4503   5773  -1089   -685     76       C
ATOM    300  CG  GLU A  60     348.814  48.681 168.625  1.00 41.20           C
ANISOU  300  CG  GLU A  60     4979   4640   6037  -1236   -680    140       C
ATOM    301  CD  GLU A  60     349.330  49.873 169.389  1.00 44.00           C
ANISOU  301  CD  GLU A  60     5388   4871   6460  -1318   -842    107       C
ATOM    302  OE1 GLU A  60     348.593  50.355 170.292  1.00 44.76           O
ANISOU  302  OE1 GLU A  60     5652   4860   6493  -1243   -922     45       O
ATOM    303  OE2 GLU A  60     350.466  50.322 169.083  1.00 45.45           O
ANISOU  303  OE2 GLU A  60     5444   5065   6760  -1455   -890    142       O
ATOM    304  N   LEU A  61     347.275  44.046 169.166  1.00 39.12           N
ANISOU  304  N   LEU A  61     4703   4625   5537   -813   -454     73       N
ATOM    305  CA  LEU A  61     347.005  42.851 169.956  1.00 38.72           C
ANISOU  305  CA  LEU A  61     4683   4597   5433   -696   -463     45       C
ATOM    306  C   LEU A  61     348.293  42.189 170.427  1.00 39.39           C
ANISOU  306  C   LEU A  61     4658   4735   5573   -682   -538     14       C
ATOM    307  O   LEU A  61     348.463  41.902 171.619  1.00 40.86           O
ANISOU  307  O   LEU A  61     4898   4899   5727   -617   -633    -19       O
ATOM    308  CB  LEU A  61     346.179  41.863 169.133  1.00 37.92           C
ANISOU  308  CB  LEU A  61     4575   4538   5297   -643   -343     74       C
ATOM    309  CG  LEU A  61     345.812  40.543 169.816  1.00 38.06           C
ANISOU  309  CG  LEU A  61     4625   4565   5272   -533   -343     64       C
ATOM    310  CD1 LEU A  61     344.944  40.812 171.061  1.00 38.66           C
ANISOU  310  CD1 LEU A  61     4846   4581   5263   -473   -386     62       C
ATOM    311  CD2 LEU A  61     345.109  39.607 168.848  1.00 36.64           C
ANISOU  311  CD2 LEU A  61     4424   4416   5083   -502   -239     87       C
ATOM    312  N   VAL A  62     349.212  41.987 169.487  1.00 37.58           N
ANISOU  312  N   VAL A  62     4272   4582   5423   -737   -497     27       N
ATOM    313  CA  VAL A  62     350.334  41.071 169.670  1.00 37.18           C
ANISOU  313  CA  VAL A  62     4090   4606   5431   -697   -536     -1       C
ATOM    314  C   VAL A  62     351.668  41.790 169.786  1.00 37.93           C
ANISOU  314  C   VAL A  62     4056   4730   5626   -792   -622    -11       C
ATOM    315  O   VAL A  62     351.794  42.939 169.372  1.00 38.64           O
ANISOU  315  O   VAL A  62     4134   4794   5755   -910   -622     18       O
ATOM    316  CB  VAL A  62     350.348  40.084 168.500  1.00 36.60           C
ANISOU  316  CB  VAL A  62     3923   4616   5367   -660   -414     10       C
ATOM    317  CG1 VAL A  62     351.695  39.452 168.298  1.00 37.72           C
ANISOU  317  CG1 VAL A  62     3886   4853   5592   -642   -432    -17       C
ATOM    318  CG2 VAL A  62     349.296  39.028 168.739  1.00 35.88           C
ANISOU  318  CG2 VAL A  62     3940   4490   5203   -550   -379      6       C
ATOM    319  N   ASN A  63     352.651  41.130 170.388  1.00 39.43           N
ANISOU  319  N   ASN A  63     4151   4966   5864   -743   -708    -47       N
ATOM    320  CA  ASN A  63     354.029  41.613 170.374  1.00 40.28           C
ANISOU  320  CA  ASN A  63     4089   5128   6088   -830   -783    -55       C
ATOM    321  C   ASN A  63     354.414  42.024 168.966  1.00 38.94           C
ANISOU  321  C   ASN A  63     3777   5039   5980   -934   -658     -4       C
ATOM    322  O   ASN A  63     354.520  41.189 168.077  1.00 39.38           O
ANISOU  322  O   ASN A  63     3742   5188   6033   -882   -541      2       O
ATOM    323  CB  ASN A  63     354.985  40.528 170.892  1.00 42.39           C
ANISOU  323  CB  ASN A  63     4241   5465   6401   -733   -856    -96       C
ATOM    324  CG  ASN A  63     356.453  40.943 170.831  1.00 44.47           C
ANISOU  324  CG  ASN A  63     4293   5804   6799   -818   -931   -103       C
ATOM    325  OD1 ASN A  63     357.112  40.889 169.772  1.00 44.89           O
ANISOU  325  OD1 ASN A  63     4165   5966   6927   -869   -831    -76       O
ATOM    326  ND2 ASN A  63     356.982  41.337 171.985  1.00 45.63           N
ANISOU  326  ND2 ASN A  63     4458   5904   6976   -832  -1109   -139       N
ATOM    327  N   ASP A  64     354.621  43.317 168.770  1.00 37.08           N
ANISOU  327  N   ASP A  64     3530   4763   5796  -1080   -685     34       N
ATOM    328  CA  ASP A  64     354.918  43.875 167.447  1.00 36.20           C
ANISOU  328  CA  ASP A  64     3302   4720   5731  -1198   -563    105       C
ATOM    329  C   ASP A  64     356.088  43.190 166.700  1.00 42.72           C
ANISOU  329  C   ASP A  64     3885   5714   6631  -1195   -487    114       C
ATOM    330  O   ASP A  64     356.019  43.013 165.490  1.00 38.31           O
ANISOU  330  O   ASP A  64     3260   5248   6048  -1207   -335    157       O
ATOM    331  CB  ASP A  64     355.199  45.375 167.593  1.00 36.35           C
ANISOU  331  CB  ASP A  64     3334   4653   5824  -1366   -647    147       C
ATOM    332  CG  ASP A  64     355.281  46.090 166.268  1.00 36.73           C
ANISOU  332  CG  ASP A  64     3308   4746   5901  -1498   -522    245       C
ATOM    333  OD1 ASP A  64     356.413  46.344 165.814  1.00 38.09           O
ANISOU  333  OD1 ASP A  64     3281   5012   6180  -1605   -507    291       O
ATOM    334  OD2 ASP A  64     354.214  46.403 165.685  1.00 35.82           O
ANISOU  334  OD2 ASP A  64     3329   4578   5703  -1495   -440    283       O
ATOM    335  N   ASP A  65     357.149  42.793 167.395  1.00 50.35           N
ANISOU  335  N   ASP A  65     4719   6730   7682  -1167   -592     70       N
ATOM    336  CA  ASP A  65     358.296  42.204 166.696  1.00 54.01           C
ANISOU  336  CA  ASP A  65     4933   7363   8224  -1156   -519     75       C
ATOM    337  C   ASP A  65     357.963  40.788 166.263  1.00 52.04           C
ANISOU  337  C   ASP A  65     4691   7182   7901   -980   -419     28       C
ATOM    338  O   ASP A  65     358.589  40.236 165.361  1.00 54.16           O
ANISOU  338  O   ASP A  65     4790   7595   8193   -945   -306     28       O
ATOM    339  CB  ASP A  65     359.555  42.210 167.569  1.00 58.31           C
ANISOU  339  CB  ASP A  65     5318   7943   8894  -1174   -673     40       C
ATOM    340  CG  ASP A  65     359.896  43.595 168.094  1.00 60.03           C
ANISOU  340  CG  ASP A  65     5541   8072   9198  -1351   -804     73       C
ATOM    341  OD1 ASP A  65     359.903  44.566 167.299  1.00 60.12           O
ANISOU  341  OD1 ASP A  65     5515   8083   9243  -1507   -730    155       O
ATOM    342  OD2 ASP A  65     360.137  43.710 169.315  1.00 61.14           O
ANISOU  342  OD2 ASP A  65     5732   8132   9365  -1333   -990     17       O
ATOM    343  N   LEU A  66     356.968  40.202 166.906  1.00 46.05           N
ANISOU  343  N   LEU A  66     4128   6318   7051   -869   -461    -13       N
ATOM    344  CA  LEU A  66     356.521  38.880 166.507  1.00 43.31           C
ANISOU  344  CA  LEU A  66     3814   6004   6640   -715   -380    -53       C
ATOM    345  C   LEU A  66     355.650  38.938 165.249  1.00 42.03           C
ANISOU  345  C   LEU A  66     3712   5862   6394   -732   -217    -19       C
ATOM    346  O   LEU A  66     355.880  38.223 164.262  1.00 41.55           O
ANISOU  346  O   LEU A  66     3560   5910   6319   -667   -103    -38       O
ATOM    347  CB  LEU A  66     355.744  38.205 167.634  1.00 41.60           C
ANISOU  347  CB  LEU A  66     3779   5666   6359   -602   -480    -91       C
ATOM    348  CG  LEU A  66     355.124  36.871 167.227  1.00 41.27           C
ANISOU  348  CG  LEU A  66     3798   5626   6259   -460   -406   -123       C
ATOM    349  CD1 LEU A  66     356.115  35.954 166.549  1.00 41.95           C
ANISOU  349  CD1 LEU A  66     3698   5837   6405   -372   -356   -167       C
ATOM    350  CD2 LEU A  66     354.550  36.196 168.446  1.00 41.60           C
ANISOU  350  CD2 LEU A  66     3993   5557   6255   -362   -514   -141       C
ATOM    351  N   LEU A  67     354.625  39.772 165.288  1.00 43.32           N
ANISOU  351  N   LEU A  67     4038   5924   6497   -806   -213     24       N
ATOM    352  CA  LEU A  67     353.735  39.851 164.164  1.00 42.63           C
ANISOU  352  CA  LEU A  67     4022   5849   6328   -819    -80     57       C
ATOM    353  C   LEU A  67     354.546  40.387 162.974  1.00 42.60           C
ANISOU  353  C   LEU A  67     3849   5980   6356   -915     31    109       C
ATOM    354  O   LEU A  67     354.239  40.098 161.811  1.00 43.55           O
ANISOU  354  O   LEU A  67     3960   6178   6410   -891    162    122       O
ATOM    355  CB  LEU A  67     352.540  40.719 164.515  1.00 42.20           C
ANISOU  355  CB  LEU A  67     4160   5660   6215   -875   -110     94       C
ATOM    356  CG  LEU A  67     351.342  40.676 163.579  1.00 41.29           C
ANISOU  356  CG  LEU A  67     4155   5529   6005   -861     -4    120       C
ATOM    357  CD1 LEU A  67     350.874  39.265 163.310  1.00 40.97           C
ANISOU  357  CD1 LEU A  67     4141   5512   5915   -722     41     64       C
ATOM    358  CD2 LEU A  67     350.212  41.508 164.178  1.00 40.30           C
ANISOU  358  CD2 LEU A  67     4210   5266   5836   -895    -57    146       C
ATOM    359  N   ARG A  68     355.614  41.127 163.263  1.00 40.48           N
ANISOU  359  N   ARG A  68     3442   5749   6189  -1022    -22    141       N
ATOM    360  CA  ARG A  68     356.481  41.597 162.190  1.00 40.58           C
ANISOU  360  CA  ARG A  68     3271   5906   6242  -1121     90    206       C
ATOM    361  C   ARG A  68     357.272  40.431 161.620  1.00 42.65           C
ANISOU  361  C   ARG A  68     3360   6335   6511   -998    176    150       C
ATOM    362  O   ARG A  68     357.448  40.325 160.403  1.00 41.94           O
ANISOU  362  O   ARG A  68     3184   6378   6371   -999    328    179       O
ATOM    363  CB  ARG A  68     357.430  42.693 162.669  1.00 40.46           C
ANISOU  363  CB  ARG A  68     3138   5881   6353  -1283      1    261       C
ATOM    364  CG  ARG A  68     356.841  44.061 162.582  1.00 39.94           C
ANISOU  364  CG  ARG A  68     3196   5697   6282  -1438    -21    346       C
ATOM    365  CD  ARG A  68     357.848  45.143 162.887  1.00 41.35           C
ANISOU  365  CD  ARG A  68     3245   5868   6601  -1615   -104    408       C
ATOM    366  NE  ARG A  68     357.182  46.435 163.077  1.00 41.16           N
ANISOU  366  NE  ARG A  68     3385   5676   6579  -1744   -173    468       N
ATOM    367  CZ  ARG A  68     357.141  47.422 162.177  1.00 41.69           C
ANISOU  367  CZ  ARG A  68     3443   5741   6656  -1893    -97    586       C
ATOM    368  NH1 ARG A  68     357.745  47.308 160.990  1.00 42.63           N
ANISOU  368  NH1 ARG A  68     3391   6033   6772  -1944     64    667       N
ATOM    369  NH2 ARG A  68     356.495  48.543 162.476  1.00 41.13           N
ANISOU  369  NH2 ARG A  68     3541   5494   6595  -1988   -183    625       N
ATOM    370  N   ALA A  69     357.753  39.565 162.509  1.00 46.38           N
ANISOU  370  N   ALA A  69     3786   6800   7038   -884     75     69       N
ATOM    371  CA  ALA A  69     358.424  38.337 162.106  1.00 48.99           C
ANISOU  371  CA  ALA A  69     3976   7261   7378   -733    133     -3       C
ATOM    372  C   ALA A  69     357.482  37.452 161.286  1.00 48.43           C
ANISOU  372  C   ALA A  69     4029   7189   7185   -610    237    -48       C
ATOM    373  O   ALA A  69     357.883  36.929 160.246  1.00 49.59           O
ANISOU  373  O   ALA A  69     4065   7479   7298   -543    363    -74       O
ATOM    374  CB  ALA A  69     358.933  37.592 163.321  1.00 49.81           C
ANISOU  374  CB  ALA A  69     4052   7318   7557   -627    -20    -76       C
ATOM    375  N   VAL A  70     356.237  37.304 161.748  1.00 46.23           N
ANISOU  375  N   VAL A  70     3975   6753   6839   -582    181    -58       N
ATOM    376  CA  VAL A  70     355.223  36.503 161.047  1.00 44.56           C
ANISOU  376  CA  VAL A  70     3893   6515   6521   -482    254    -98       C
ATOM    377  C   VAL A  70     354.943  37.017 159.628  1.00 43.54           C
ANISOU  377  C   VAL A  70     3754   6482   6307   -545    407    -51       C
ATOM    378  O   VAL A  70     354.824  36.233 158.685  1.00 43.87           O
ANISOU  378  O   VAL A  70     3786   6602   6280   -444    499   -103       O
ATOM    379  CB  VAL A  70     353.877  36.469 161.828  1.00 43.14           C
ANISOU  379  CB  VAL A  70     3942   6153   6294   -474    171    -94       C
ATOM    380  CG1 VAL A  70     352.775  35.775 161.020  1.00 41.94           C
ANISOU  380  CG1 VAL A  70     3915   5975   6047   -400    242   -123       C
ATOM    381  CG2 VAL A  70     354.047  35.768 163.156  1.00 43.50           C
ANISOU  381  CG2 VAL A  70     4021   6112   6394   -388     33   -138       C
ATOM    382  N   ARG A  71     354.821  38.328 159.468  1.00 42.21           N
ANISOU  382  N   ARG A  71     3599   6300   6137   -705    426     48       N
ATOM    383  CA  ARG A  71     354.504  38.863 158.151  1.00 41.08           C
ANISOU  383  CA  ARG A  71     3466   6240   5903   -769    562    110       C
ATOM    384  C   ARG A  71     355.677  38.696 157.204  1.00 41.35           C
ANISOU  384  C   ARG A  71     3286   6486   5940   -758    689    116       C
ATOM    385  O   ARG A  71     355.490  38.489 156.018  1.00 42.38           O
ANISOU  385  O   ARG A  71     3416   6724   5964   -722    817    117       O
ATOM    386  CB  ARG A  71     354.116  40.324 158.243  1.00 40.64           C
ANISOU  386  CB  ARG A  71     3483   6104   5856   -942    540    223       C
ATOM    387  CG  ARG A  71     353.833  40.955 156.920  1.00 41.04           C
ANISOU  387  CG  ARG A  71     3547   6235   5812  -1016    670    308       C
ATOM    388  CD  ARG A  71     353.239  42.339 157.137  1.00 41.31           C
ANISOU  388  CD  ARG A  71     3696   6141   5859  -1168    619    412       C
ATOM    389  NE  ARG A  71     352.629  42.856 155.920  1.00 41.82           N
ANISOU  389  NE  ARG A  71     3832   6246   5813  -1216    723    492       N
ATOM    390  CZ  ARG A  71     353.291  43.516 154.981  1.00 43.51           C
ANISOU  390  CZ  ARG A  71     3938   6584   6008  -1321    831    596       C
ATOM    391  NH1 ARG A  71     352.633  43.923 153.904  1.00 43.85           N
ANISOU  391  NH1 ARG A  71     4072   6656   5932  -1348    915    669       N
ATOM    392  NH2 ARG A  71     354.596  43.767 155.118  1.00 44.77           N
ANISOU  392  NH2 ARG A  71     3899   6844   6267  -1400    853    634       N
ATOM    393  N   LYS A  72     356.890  38.794 157.731  1.00 39.52           N
ANISOU  393  N   LYS A  72     2867   6323   5825   -787    654    119       N
ATOM    394  CA  LYS A  72     358.062  38.585 156.906  1.00 40.29           C
ANISOU  394  CA  LYS A  72     2733   6639   5936   -766    780    122       C
ATOM    395  C   LYS A  72     358.112  37.094 156.561  1.00 41.80           C
ANISOU  395  C   LYS A  72     2910   6897   6076   -546    818    -13       C
ATOM    396  O   LYS A  72     358.672  36.702 155.547  1.00 41.90           O
ANISOU  396  O   LYS A  72     2795   7092   6031   -476    956    -38       O
ATOM    397  CB  LYS A  72     359.349  39.064 157.609  1.00 41.21           C
ANISOU  397  CB  LYS A  72     2636   6812   6211   -856    718    159       C
ATOM    398  N   GLU A  73     357.507  36.248 157.378  1.00 45.13           N
ANISOU  398  N   GLU A  73     3467   7168   6510   -432    697   -101       N
ATOM    399  CA  GLU A  73     357.524  34.825 157.060  1.00 47.74           C
ANISOU  399  CA  GLU A  73     3801   7533   6804   -226    715   -230       C
ATOM    400  C   GLU A  73     356.557  34.536 155.918  1.00 47.14           C
ANISOU  400  C   GLU A  73     3865   7469   6578   -178    813   -255       C
ATOM    401  O   GLU A  73     356.908  33.890 154.935  1.00 48.61           O
ANISOU  401  O   GLU A  73     3980   7795   6693    -63    920   -324       O
ATOM    402  CB  GLU A  73     357.161  33.976 158.282  1.00 48.43           C
ANISOU  402  CB  GLU A  73     3999   7447   6956   -127    551   -301       C
ATOM    403  CG  GLU A  73     358.290  33.774 159.269  1.00 49.95           C
ANISOU  403  CG  GLU A  73     4034   7661   7283    -94    451   -322       C
ATOM    404  CD  GLU A  73     357.841  33.061 160.532  1.00 49.58           C
ANISOU  404  CD  GLU A  73     4124   7433   7282    -14    284   -366       C
ATOM    405  OE1 GLU A  73     356.612  32.889 160.718  1.00 48.20           O
ANISOU  405  OE1 GLU A  73     4161   7112   7042    -14    250   -362       O
ATOM    406  OE2 GLU A  73     358.721  32.676 161.335  1.00 50.58           O
ANISOU  406  OE2 GLU A  73     4141   7570   7509     49    186   -398       O
ATOM    407  N   ILE A  74     355.327  35.014 156.075  1.00 42.71           N
ANISOU  407  N   ILE A  74     3503   6761   5966   -258    767   -206       N
ATOM    408  CA  ILE A  74     354.286  34.779 155.099  1.00 41.73           C
ANISOU  408  CA  ILE A  74     3525   6624   5707   -222    829   -226       C
ATOM    409  C   ILE A  74     354.729  35.263 153.737  1.00 44.50           C
ANISOU  409  C   ILE A  74     3781   7172   5955   -256    995   -183       C
ATOM    410  O   ILE A  74     354.454  34.620 152.738  1.00 43.01           O
ANISOU  410  O   ILE A  74     3632   7058   5651   -149   1069   -253       O
ATOM    411  CB  ILE A  74     352.990  35.483 155.491  1.00 38.89           C
ANISOU  411  CB  ILE A  74     3358   6096   5323   -328    761   -155       C
ATOM    412  CG1 ILE A  74     352.422  34.874 156.775  1.00 37.56           C
ANISOU  412  CG1 ILE A  74     3298   5745   5229   -277    614   -199       C
ATOM    413  CG2 ILE A  74     351.971  35.365 154.376  1.00 38.79           C
ANISOU  413  CG2 ILE A  74     3474   6091   5172   -303    825   -166       C
ATOM    414  CD1 ILE A  74     351.287  35.681 157.419  1.00 35.94           C
ANISOU  414  CD1 ILE A  74     3253   5385   5019   -383    543   -124       C
ATOM    415  N   GLU A  75     355.418  36.395 153.697  1.00 51.89           N
ANISOU  415  N   GLU A  75     4594   8192   6929   -406   1048    -64       N
ATOM    416  CA  GLU A  75     355.878  36.967 152.437  1.00 55.69           C
ANISOU  416  CA  GLU A  75     4978   8870   7312   -461   1216     10       C
ATOM    417  C   GLU A  75     356.956  36.114 151.785  1.00 57.02           C
ANISOU  417  C   GLU A  75     4959   9251   7455   -318   1329    -77       C
ATOM    418  O   GLU A  75     356.945  35.879 150.582  1.00 59.32           O
ANISOU  418  O   GLU A  75     5246   9692   7602   -250   1462    -98       O
ATOM    419  CB  GLU A  75     356.410  38.374 152.667  1.00 58.42           C
ANISOU  419  CB  GLU A  75     5228   9235   7733   -672   1231    170       C
ATOM    420  CG  GLU A  75     355.328  39.434 152.912  1.00 58.06           C
ANISOU  420  CG  GLU A  75     5372   9015   7673   -816   1160    272       C
ATOM    421  CD  GLU A  75     355.905  40.847 152.948  1.00 59.43           C
ANISOU  421  CD  GLU A  75     5455   9210   7916  -1026   1182    432       C
ATOM    422  OE1 GLU A  75     355.489  41.672 152.088  1.00 59.78           O
ANISOU  422  OE1 GLU A  75     5566   9280   7868  -1125   1259    545       O
ATOM    423  OE2 GLU A  75     356.775  41.120 153.825  1.00 60.02           O
ANISOU  423  OE2 GLU A  75     5395   9271   8140  -1093   1112    447       O
ATOM    424  N   THR A  76     357.883  35.655 152.611  1.00 53.87           N
ANISOU  424  N   THR A  76     4410   8866   7194   -262   1269   -130       N
ATOM    425  CA  THR A  76     358.980  34.798 152.190  1.00 53.93           C
ANISOU  425  CA  THR A  76     4220   9065   7207   -106   1356   -225       C
ATOM    426  C   THR A  76     358.514  33.390 151.749  1.00 54.08           C
ANISOU  426  C   THR A  76     4349   9062   7138    125   1348   -398       C
ATOM    427  O   THR A  76     358.835  32.948 150.647  1.00 55.09           O
ANISOU  427  O   THR A  76     4417   9368   7147    240   1485   -460       O
ATOM    428  CB  THR A  76     360.019  34.664 153.345  1.00 54.94           C
ANISOU  428  CB  THR A  76     4169   9181   7524   -102   1255   -240       C
ATOM    429  OG1 THR A  76     360.463  35.960 153.746  1.00 54.44           O
ANISOU  429  OG1 THR A  76     4005   9127   7551   -321   1245    -90       O
ATOM    430  CG2 THR A  76     361.220  33.880 152.923  1.00 57.52           C
ANISOU  430  CG2 THR A  76     4264   9719   7873     57   1347   -329       C
ATOM    431  N   GLU A  77     357.757  32.698 152.601  1.00 54.61           N
ANISOU  431  N   GLU A  77     4580   8911   7260    191   1188   -474       N
ATOM    432  CA  GLU A  77     357.531  31.258 152.439  1.00 55.73           C
ANISOU  432  CA  GLU A  77     4796   9004   7374    411   1144   -642       C
ATOM    433  C   GLU A  77     356.236  30.858 151.732  1.00 54.74           C
ANISOU  433  C   GLU A  77     4901   8785   7114    455   1137   -696       C
ATOM    434  O   GLU A  77     356.194  29.822 151.064  1.00 55.75           O
ANISOU  434  O   GLU A  77     5064   8947   7171    632   1157   -835       O
ATOM    435  CB  GLU A  77     357.541  30.567 153.803  1.00 56.09           C
ANISOU  435  CB  GLU A  77     4879   8866   7569    471    965   -693       C
ATOM    436  CG  GLU A  77     358.849  30.665 154.559  1.00 57.70           C
ANISOU  436  CG  GLU A  77     4858   9149   7914    475    937   -678       C
ATOM    437  CD  GLU A  77     360.039  30.124 153.782  1.00 60.33           C
ANISOU  437  CD  GLU A  77     4974   9714   8236    627   1059   -762       C
ATOM    438  OE1 GLU A  77     361.090  30.798 153.793  1.00 61.74           O
ANISOU  438  OE1 GLU A  77     4924  10057   8475    550   1130   -690       O
ATOM    439  OE2 GLU A  77     359.934  29.029 153.173  1.00 61.01           O
ANISOU  439  OE2 GLU A  77     5108   9815   8256    823   1081   -903       O
ATOM    440  N   ILE A  78     355.180  31.653 151.879  1.00 52.30           N
ANISOU  440  N   ILE A  78     4745   8355   6773    302   1097   -595       N
ATOM    441  CA  ILE A  78     353.862  31.228 151.418  1.00 51.45           C
ANISOU  441  CA  ILE A  78     4852   8126   6568    338   1053   -645       C
ATOM    442  C   ILE A  78     353.552  31.694 150.002  1.00 52.42           C
ANISOU  442  C   ILE A  78     5012   8394   6511    317   1186   -620       C
ATOM    443  O   ILE A  78     353.949  32.784 149.587  1.00 51.82           O
ANISOU  443  O   ILE A  78     4851   8448   6389    191   1293   -496       O
ATOM    444  CB  ILE A  78     352.783  31.706 152.398  1.00 49.77           C
ANISOU  444  CB  ILE A  78     4791   7698   6422    211    927   -562       C
ATOM    445  CG1 ILE A  78     353.049  31.028 153.748  1.00 50.07           C
ANISOU  445  CG1 ILE A  78     4815   7598   6611    264    793   -603       C
ATOM    446  CG2 ILE A  78     351.369  31.387 151.875  1.00 49.08           C
ANISOU  446  CG2 ILE A  78     4907   7499   6241    226    885   -596       C
ATOM    447  CD1 ILE A  78     351.969  31.165 154.763  1.00 49.02           C
ANISOU  447  CD1 ILE A  78     4837   7254   6533    187    667   -550       C
ATOM    448  N   HIS A  79     352.841  30.828 149.278  1.00 55.33           N
ANISOU  448  N   HIS A  79     5515   8731   6779    441   1166   -739       N
ATOM    449  CA  HIS A  79     352.564  30.992 147.855  1.00 57.28           C
ANISOU  449  CA  HIS A  79     5812   9122   6830    470   1278   -754       C
ATOM    450  C   HIS A  79     351.059  31.118 147.631  1.00 54.73           C
ANISOU  450  C   HIS A  79     5704   8647   6443    413   1191   -738       C
ATOM    451  O   HIS A  79     350.330  30.127 147.636  1.00 56.14           O
ANISOU  451  O   HIS A  79     6008   8694   6627    513   1085   -859       O
ATOM    452  CB  HIS A  79     353.137  29.809 147.071  1.00 61.39           C
ANISOU  452  CB  HIS A  79     6292   9761   7272    692   1329   -936       C
ATOM    453  CG  HIS A  79     353.056  29.957 145.583  1.00 64.80           C
ANISOU  453  CG  HIS A  79     6758  10383   7481    744   1460   -961       C
ATOM    454  ND1 HIS A  79     354.007  30.631 144.845  1.00 67.11           N
ANISOU  454  ND1 HIS A  79     6892  10934   7671    721   1647   -885       N
ATOM    455  CD2 HIS A  79     352.145  29.498 144.689  1.00 65.91           C
ANISOU  455  CD2 HIS A  79     7071  10497   7474    821   1429  -1054       C
ATOM    456  CE1 HIS A  79     353.684  30.585 143.562  1.00 68.40           C
ANISOU  456  CE1 HIS A  79     7140  11230   7620    788   1733   -927       C
ATOM    457  NE2 HIS A  79     352.559  29.903 143.441  1.00 67.70           N
ANISOU  457  NE2 HIS A  79     7255  10970   7499    852   1596  -1036       N
ATOM    458  N   PHE A  80     350.611  32.357 147.438  1.00 49.52           N
ANISOU  458  N   PHE A  80     5080   8002   5733    249   1229   -584       N
ATOM    459  CA  PHE A  80     349.200  32.672 147.234  1.00 46.00           C
ANISOU  459  CA  PHE A  80     4818   7428   5233    182   1151   -546       C
ATOM    460  C   PHE A  80     348.769  32.410 145.799  1.00 46.66           C
ANISOU  460  C   PHE A  80     4992   7623   5115    264   1205   -611       C
ATOM    461  O   PHE A  80     349.528  32.631 144.854  1.00 47.71           O
ANISOU  461  O   PHE A  80     5045   7968   5114    301   1348   -603       O
ATOM    462  CB  PHE A  80     348.923  34.137 147.615  1.00 43.58           C
ANISOU  462  CB  PHE A  80     4516   7085   4957    -13   1162   -357       C
ATOM    463  CG  PHE A  80     349.250  34.456 149.059  1.00 41.58           C
ANISOU  463  CG  PHE A  80     4198   6711   4890    -95   1091   -299       C
ATOM    464  CD1 PHE A  80     348.318  34.232 150.053  1.00 39.95           C
ANISOU  464  CD1 PHE A  80     4098   6298   4784   -115    953   -309       C
ATOM    465  CD2 PHE A  80     350.490  34.943 149.411  1.00 41.55           C
ANISOU  465  CD2 PHE A  80     4023   6810   4956   -148   1160   -239       C
ATOM    466  CE1 PHE A  80     348.615  34.506 151.367  1.00 39.07           C
ANISOU  466  CE1 PHE A  80     3940   6087   4819   -177    887   -263       C
ATOM    467  CE2 PHE A  80     350.792  35.207 150.710  1.00 40.75           C
ANISOU  467  CE2 PHE A  80     3871   6600   5013   -214   1079   -199       C
ATOM    468  CZ  PHE A  80     349.856  34.991 151.700  1.00 39.43           C
ANISOU  468  CZ  PHE A  80     3827   6228   4926   -224    943   -214       C
ATOM    469  N   THR A  81     347.539  31.918 145.665  1.00 47.79           N
ANISOU  469  N   THR A  81     5298   7623   5236    293   1087   -676       N
ATOM    470  CA  THR A  81     346.955  31.527 144.379  1.00 48.42           C
ANISOU  470  CA  THR A  81     5493   7773   5132    382   1092   -764       C
ATOM    471  C   THR A  81     345.563  32.116 144.253  1.00 46.74           C
ANISOU  471  C   THR A  81     5425   7443   4890    280   1002   -685       C
ATOM    472  O   THR A  81     344.682  31.758 145.016  1.00 46.02           O
ANISOU  472  O   THR A  81     5406   7158   4922    254    867   -705       O
ATOM    473  CB  THR A  81     346.854  29.985 144.245  1.00 50.59           C
ANISOU  473  CB  THR A  81     5822   7978   5420    562   1003   -977       C
ATOM    474  OG1 THR A  81     348.132  29.386 144.502  1.00 51.82           O
ANISOU  474  OG1 THR A  81     5838   8221   5630    672   1070  -1057       O
ATOM    475  CG2 THR A  81     346.387  29.592 142.864  1.00 51.42           C
ANISOU  475  CG2 THR A  81     6042   8175   5322    665   1008  -1085       C
ATOM    476  N   LYS A  82     345.360  33.016 143.300  1.00 46.45           N
ANISOU  476  N   LYS A  82     5428   7529   4691    224   1078   -590       N
ATOM    477  CA  LYS A  82     344.014  33.551 143.027  1.00 45.60           C
ANISOU  477  CA  LYS A  82     5461   7325   4539    149    986   -524       C
ATOM    478  C   LYS A  82     342.972  32.440 142.832  1.00 46.10           C
ANISOU  478  C   LYS A  82     5648   7263   4605    243    836   -679       C
ATOM    479  O   LYS A  82     343.200  31.469 142.124  1.00 46.33           O
ANISOU  479  O   LYS A  82     5706   7356   4543    383    833   -836       O
ATOM    480  CB  LYS A  82     344.027  34.456 141.784  1.00 46.11           C
ANISOU  480  CB  LYS A  82     5564   7564   4391    116   1087   -425       C
ATOM    481  CG  LYS A  82     342.651  34.655 141.124  1.00 46.88           C
ANISOU  481  CG  LYS A  82     5823   7598   4390    104    980   -416       C
ATOM    482  CD  LYS A  82     342.682  35.780 140.071  1.00 48.67           C
ANISOU  482  CD  LYS A  82     6089   7980   4423     45   1076   -271       C
ATOM    483  CE  LYS A  82     341.360  35.898 139.311  1.00 49.89           C
ANISOU  483  CE  LYS A  82     6404   8089   4462     56    961   -276       C
ATOM    484  NZ  LYS A  82     341.423  36.884 138.186  1.00 51.47           N
ANISOU  484  NZ  LYS A  82     6658   8451   4448     19   1050   -140       N
ATOM    485  N   LYS A  83     341.832  32.595 143.483  1.00 45.57           N
ANISOU  485  N   LYS A  83     5650   7015   4650    164    710   -634       N
ATOM    486  CA  LYS A  83     340.696  31.730 143.262  1.00 47.08           C
ANISOU  486  CA  LYS A  83     5953   7084   4852    217    560   -747       C
ATOM    487  C   LYS A  83     339.451  32.628 143.147  1.00 46.41           C
ANISOU  487  C   LYS A  83     5947   6936   4752    113    491   -631       C
ATOM    488  O   LYS A  83     339.225  33.490 143.999  1.00 45.17           O
ANISOU  488  O   LYS A  83     5757   6706   4700      2    496   -495       O
ATOM    489  CB  LYS A  83     340.578  30.718 144.404  1.00 47.71           C
ANISOU  489  CB  LYS A  83     6010   6984   5133    240    462   -825       C
ATOM    490  CG  LYS A  83     339.496  29.667 144.236  1.00 49.41           C
ANISOU  490  CG  LYS A  83     6326   7057   5389    288    300   -947       C
ATOM    491  CD  LYS A  83     339.804  28.446 145.069  1.00 51.10           C
ANISOU  491  CD  LYS A  83     6516   7139   5761    351    232  -1051       C
ATOM    492  CE  LYS A  83     338.867  27.302 144.751  1.00 53.63           C
ANISOU  492  CE  LYS A  83     6938   7321   6118    404     70  -1185       C
ATOM    493  NZ  LYS A  83     337.744  27.321 145.733  1.00 53.92           N
ANISOU  493  NZ  LYS A  83     6988   7176   6324    290    -37  -1096       N
ATOM    494  N   GLU A  84     338.676  32.468 142.073  1.00 47.89           N
ANISOU  494  N   GLU A  84     6239   7157   4802    157    426   -686       N
ATOM    495  CA  GLU A  84     337.424  33.197 141.945  1.00 46.83           C
ANISOU  495  CA  GLU A  84     6175   6956   4663     76    338   -591       C
ATOM    496  C   GLU A  84     336.321  32.184 141.948  1.00 46.92           C
ANISOU  496  C   GLU A  84     6252   6829   4745    114    168   -712       C
ATOM    497  O   GLU A  84     336.450  31.125 141.359  1.00 48.25           O
ANISOU  497  O   GLU A  84     6464   7013   4858    218    119   -873       O
ATOM    498  CB  GLU A  84     337.382  34.051 140.685  1.00 47.15           C
ANISOU  498  CB  GLU A  84     6280   7154   4481     77    394   -521       C
ATOM    499  CG  GLU A  84     336.223  35.020 140.662  1.00 46.74           C
ANISOU  499  CG  GLU A  84     6285   7035   4438    -10    315   -393       C
ATOM    500  CD  GLU A  84     336.249  35.955 139.456  1.00 48.11           C
ANISOU  500  CD  GLU A  84     6529   7361   4392    -15    372   -297       C
ATOM    501  OE1 GLU A  84     335.216  36.048 138.753  1.00 48.60           O
ANISOU  501  OE1 GLU A  84     6685   7411   4369      2    260   -304       O
ATOM    502  OE2 GLU A  84     337.295  36.606 139.210  1.00 48.76           O
ANISOU  502  OE2 GLU A  84     6567   7575   4386    -40    524   -206       O
ATOM    503  N   THR A  85     335.271  32.502 142.685  1.00 46.33           N
ANISOU  503  N   THR A  85     6177   6616   4808     28     78   -634       N
ATOM    504  CA  THR A  85     334.039  31.743 142.689  1.00 46.52           C
ANISOU  504  CA  THR A  85     6250   6511   4913     32    -90   -710       C
ATOM    505  C   THR A  85     332.937  32.782 142.550  1.00 45.29           C
ANISOU  505  C   THR A  85     6122   6342   4746    -44   -141   -585       C
ATOM    506  O   THR A  85     333.224  33.960 142.310  1.00 45.51           O
ANISOU  506  O   THR A  85     6151   6460   4682    -80    -51   -462       O
ATOM    507  CB  THR A  85     333.849  30.927 143.975  1.00 46.26           C
ANISOU  507  CB  THR A  85     6163   6310   5103      3   -147   -736       C
ATOM    508  OG1 THR A  85     333.748  31.822 145.084  1.00 45.22           O
ANISOU  508  OG1 THR A  85     5968   6133   5083    -90    -92   -585       O
ATOM    509  CG2 THR A  85     335.015  30.005 144.202  1.00 46.62           C
ANISOU  509  CG2 THR A  85     6178   6363   5171     83    -95   -843       C
ATOM    510  N   ASP A  86     331.685  32.377 142.712  1.00 42.59           N
ANISOU  510  N   ASP A  86     5794   5884   4504    -69   -287   -610       N
ATOM    511  CA  ASP A  86     330.608  33.339 142.587  1.00 41.45           C
ANISOU  511  CA  ASP A  86     5664   5730   4357   -126   -342   -497       C
ATOM    512  C   ASP A  86     330.693  34.338 143.734  1.00 39.80           C
ANISOU  512  C   ASP A  86     5386   5478   4258   -203   -257   -346       C
ATOM    513  O   ASP A  86     330.509  35.542 143.544  1.00 39.16           O
ANISOU  513  O   ASP A  86     5321   5441   4116   -235   -222   -226       O
ATOM    514  CB  ASP A  86     329.248  32.636 142.560  1.00 41.66           C
ANISOU  514  CB  ASP A  86     5696   5647   4487   -139   -519   -557       C
ATOM    515  CG  ASP A  86     329.032  31.738 143.753  1.00 41.18           C
ANISOU  515  CG  ASP A  86     5565   5440   4641   -177   -555   -585       C
ATOM    516  OD1 ASP A  86     327.861  31.440 144.080  1.00 40.94           O
ANISOU  516  OD1 ASP A  86     5503   5313   4740   -223   -671   -574       O
ATOM    517  OD2 ASP A  86     330.039  31.334 144.365  1.00 40.93           O
ANISOU  517  OD2 ASP A  86     5506   5396   4651   -161   -467   -610       O
ATOM    518  N   ILE A  87     331.006  33.837 144.921  1.00 39.97           N
ANISOU  518  N   ILE A  87     5342   5411   4436   -227   -228   -353       N
ATOM    519  CA  ILE A  87     330.911  34.651 146.131  1.00 39.17           C
ANISOU  519  CA  ILE A  87     5182   5251   4451   -293   -174   -229       C
ATOM    520  C   ILE A  87     332.201  35.413 146.491  1.00 38.27           C
ANISOU  520  C   ILE A  87     5043   5200   4298   -309    -33   -162       C
ATOM    521  O   ILE A  87     332.159  36.323 147.305  1.00 36.25           O
ANISOU  521  O   ILE A  87     4761   4909   4105   -361      8    -57       O
ATOM    522  CB  ILE A  87     330.490  33.787 147.359  1.00 38.20           C
ANISOU  522  CB  ILE A  87     5001   4997   4517   -317   -219   -251       C
ATOM    523  CG1 ILE A  87     329.844  34.686 148.412  1.00 36.46           C
ANISOU  523  CG1 ILE A  87     4737   4721   4396   -374   -201   -127       C
ATOM    524  CG2 ILE A  87     331.683  33.015 147.943  1.00 37.79           C
ANISOU  524  CG2 ILE A  87     4921   4931   4507   -291   -156   -311       C
ATOM    525  CD1 ILE A  87     329.058  33.978 149.459  1.00 35.26           C
ANISOU  525  CD1 ILE A  87     4530   4459   4407   -403   -254   -123       C
ATOM    526  N   TYR A  88     333.338  35.054 145.904  1.00 39.44           N
ANISOU  526  N   TYR A  88     5195   5442   4347   -264     39   -225       N
ATOM    527  CA  TYR A  88     334.581  35.754 146.216  1.00 39.15           C
ANISOU  527  CA  TYR A  88     5115   5474   4286   -290    168   -158       C
ATOM    528  C   TYR A  88     335.586  35.737 145.076  1.00 40.92           C
ANISOU  528  C   TYR A  88     5352   5855   4339   -243    255   -193       C
ATOM    529  O   TYR A  88     335.465  34.971 144.124  1.00 41.71           O
ANISOU  529  O   TYR A  88     5499   6009   4338   -168    217   -301       O
ATOM    530  CB  TYR A  88     335.234  35.146 147.486  1.00 38.49           C
ANISOU  530  CB  TYR A  88     4960   5317   4347   -293    194   -188       C
ATOM    531  CG  TYR A  88     335.731  33.700 147.397  1.00 39.83           C
ANISOU  531  CG  TYR A  88     5117   5479   4538   -213    171   -332       C
ATOM    532  CD1 TYR A  88     335.073  32.677 148.063  1.00 40.17           C
ANISOU  532  CD1 TYR A  88     5161   5392   4710   -202     74   -392       C
ATOM    533  CD2 TYR A  88     336.870  33.371 146.670  1.00 41.11           C
ANISOU  533  CD2 TYR A  88     5262   5763   4595   -147    248   -402       C
ATOM    534  CE1 TYR A  88     335.508  31.369 147.987  1.00 41.40           C
ANISOU  534  CE1 TYR A  88     5318   5517   4896   -127     39   -522       C
ATOM    535  CE2 TYR A  88     337.316  32.065 146.590  1.00 42.40           C
ANISOU  535  CE2 TYR A  88     5420   5910   4781    -58    220   -544       C
ATOM    536  CZ  TYR A  88     336.627  31.065 147.251  1.00 42.94           C
ANISOU  536  CZ  TYR A  88     5505   5826   4986    -48    107   -605       C
ATOM    537  OH  TYR A  88     337.061  29.755 147.170  1.00 44.49           O
ANISOU  537  OH  TYR A  88     5707   5982   5214     44     64   -745       O
ATOM    538  N   ARG A  89     336.552  36.639 145.169  1.00 41.06           N
ANISOU  538  N   ARG A  89     5329   5949   4324   -289    370    -98       N
ATOM    539  CA  ARG A  89     337.836  36.466 144.516  1.00 42.77           C
ANISOU  539  CA  ARG A  89     5505   6316   4429   -248    485   -130       C
ATOM    540  C   ARG A  89     338.871  36.795 145.565  1.00 41.91           C
ANISOU  540  C   ARG A  89     5295   6193   4435   -300    563    -76       C
ATOM    541  O   ARG A  89     338.875  37.890 146.104  1.00 40.44           O
ANISOU  541  O   ARG A  89     5096   5966   4302   -392    582     50       O
ATOM    542  CB  ARG A  89     338.016  37.359 143.288  1.00 44.08           C
ANISOU  542  CB  ARG A  89     5718   6626   4406   -265    555    -43       C
ATOM    543  CG  ARG A  89     339.323  37.060 142.541  1.00 45.47           C
ANISOU  543  CG  ARG A  89     5842   6985   4452   -210    688    -84       C
ATOM    544  CD  ARG A  89     339.875  38.258 141.809  1.00 46.17           C
ANISOU  544  CD  ARG A  89     5929   7208   4406   -277    804     70       C
ATOM    545  NE  ARG A  89     338.887  38.851 140.911  1.00 47.06           N
ANISOU  545  NE  ARG A  89     6162   7332   4387   -286    745    136       N
ATOM    546  CZ  ARG A  89     339.086  39.953 140.188  1.00 47.65           C
ANISOU  546  CZ  ARG A  89     6271   7501   4334   -348    816    290       C
ATOM    547  NH1 ARG A  89     340.253  40.584 140.229  1.00 48.01           N
ANISOU  547  NH1 ARG A  89     6230   7641   4369   -418    957    397       N
ATOM    548  NH2 ARG A  89     338.114  40.419 139.421  1.00 48.05           N
ANISOU  548  NH2 ARG A  89     6438   7546   4271   -345    741    344       N
ATOM    549  N   VAL A  90     339.732  35.836 145.869  1.00 43.94           N
ANISOU  549  N   VAL A  90     5483   6474   4736   -236    594   -179       N
ATOM    550  CA  VAL A  90     340.717  35.993 146.933  1.00 43.08           C
ANISOU  550  CA  VAL A  90     5272   6348   4748   -274    646   -146       C
ATOM    551  C   VAL A  90     341.960  35.233 146.594  1.00 42.77           C
ANISOU  551  C   VAL A  90     5149   6431   4671   -190    727   -238       C
ATOM    552  O   VAL A  90     341.902  34.175 145.976  1.00 45.07           O
ANISOU  552  O   VAL A  90     5470   6752   4900    -79    704   -372       O
ATOM    553  CB  VAL A  90     340.212  35.480 148.279  1.00 42.86           C
ANISOU  553  CB  VAL A  90     5242   6151   4893   -280    550   -174       C
ATOM    554  CG1 VAL A  90     341.218  35.746 149.350  1.00 42.03           C
ANISOU  554  CG1 VAL A  90     5041   6033   4895   -319    593   -134       C
ATOM    555  CG2 VAL A  90     338.939  36.162 148.640  1.00 42.54           C
ANISOU  555  CG2 VAL A  90     5272   6000   4893   -346    476    -93       C
ATOM    556  N   ASN A  91     343.090  35.778 147.008  1.00 38.71           N
ANISOU  556  N   ASN A  91     4526   5985   4198   -238    817   -172       N
ATOM    557  CA  ASN A  91     344.352  35.092 146.868  1.00 39.07           C
ANISOU  557  CA  ASN A  91     4461   6148   4235   -157    896   -253       C
ATOM    558  C   ASN A  91     344.535  34.115 148.024  1.00 41.27           C
ANISOU  558  C   ASN A  91     4703   6304   4673   -101    817   -344       C
ATOM    559  O   ASN A  91     344.702  34.520 149.160  1.00 37.13           O
ANISOU  559  O   ASN A  91     4138   5694   4278   -172    787   -278       O
ATOM    560  CB  ASN A  91     345.485  36.107 146.814  1.00 37.42           C
ANISOU  560  CB  ASN A  91     4134   6069   4014   -244   1020   -133       C
ATOM    561  CG  ASN A  91     345.342  37.078 145.660  1.00 37.72           C
ANISOU  561  CG  ASN A  91     4213   6227   3891   -306   1103    -23       C
ATOM    562  OD1 ASN A  91     345.268  36.674 144.502  1.00 38.85           O
ANISOU  562  OD1 ASN A  91     4399   6492   3871   -222   1150    -81       O
ATOM    563  ND2 ASN A  91     345.304  38.364 145.969  1.00 37.06           N
ANISOU  563  ND2 ASN A  91     4128   6105   3847   -448   1114    137       N
ATOM    564  N   GLN A  92     344.503  32.827 147.731  1.00 51.05           N
ANISOU  564  N   GLN A  92     5966   7531   5899     30    776   -494       N
ATOM    565  CA  GLN A  92     344.467  31.811 148.774  1.00 53.11           C
ANISOU  565  CA  GLN A  92     6223   7648   6308     85    679   -574       C
ATOM    566  C   GLN A  92     345.761  31.052 148.927  1.00 52.34           C
ANISOU  566  C   GLN A  92     6013   7625   6249    192    723   -664       C
ATOM    567  O   GLN A  92     346.511  30.883 147.962  1.00 55.45           O
ANISOU  567  O   GLN A  92     6353   8185   6532    273    819   -725       O
ATOM    568  CB  GLN A  92     343.351  30.821 148.486  1.00 56.93           C
ANISOU  568  CB  GLN A  92     6829   8013   6788    149    564   -676       C
ATOM    569  CG  GLN A  92     341.998  31.386 148.790  1.00 57.77           C
ANISOU  569  CG  GLN A  92     7025   8000   6923     47    487   -588       C
ATOM    570  CD  GLN A  92     340.922  30.390 148.537  1.00 59.98           C
ANISOU  570  CD  GLN A  92     7406   8165   7221     96    367   -683       C
ATOM    571  OE1 GLN A  92     341.203  29.276 148.092  1.00 61.71           O
ANISOU  571  OE1 GLN A  92     7641   8380   7425    209    335   -823       O
ATOM    572  NE2 GLN A  92     339.674  30.767 148.826  1.00 59.89           N
ANISOU  572  NE2 GLN A  92     7457   8050   7249     14    294   -613       N
ATOM    573  N   SER A  93     346.000  30.586 150.151  1.00 46.94           N
ANISOU  573  N   SER A  93     5295   6823   5717    199    653   -673       N
ATOM    574  CA  SER A  93     347.116  29.689 150.445  1.00 44.57           C
ANISOU  574  CA  SER A  93     4898   6557   5480    319    659   -770       C
ATOM    575  C   SER A  93     346.607  28.342 150.967  1.00 44.09           C
ANISOU  575  C   SER A  93     4920   6318   5514    413    525   -876       C
ATOM    576  O   SER A  93     347.392  27.450 151.275  1.00 44.70           O
ANISOU  576  O   SER A  93     4942   6385   5657    528    501   -965       O
ATOM    577  CB  SER A  93     348.059  30.337 151.462  1.00 42.79           C
ANISOU  577  CB  SER A  93     4544   6358   5356    251    687   -679       C
ATOM    578  OG  SER A  93     347.374  30.655 152.668  1.00 41.39           O
ANISOU  578  OG  SER A  93     4427   6017   5283    156    593   -595       O
ATOM    579  N   GLY A  94     345.285  28.202 151.046  1.00 43.55           N
ANISOU  579  N   GLY A  94     4981   6109   5456    361    435   -859       N
ATOM    580  CA  GLY A  94     344.667  27.088 151.741  1.00 46.07           C
ANISOU  580  CA  GLY A  94     5380   6235   5890    402    302   -913       C
ATOM    581  C   GLY A  94     344.296  25.845 150.948  1.00 52.33           C
ANISOU  581  C   GLY A  94     6257   6966   6658    522    228  -1068       C
ATOM    582  O   GLY A  94     344.020  24.805 151.543  1.00 48.75           O
ANISOU  582  O   GLY A  94     5857   6349   6319    567    115  -1118       O
ATOM    583  N   ASP A  95     344.262  25.938 149.623  1.00 64.59           N
ANISOU  583  N   ASP A  95     7835   8641   8064    572    281  -1143       N
ATOM    584  CA  ASP A  95     343.951  24.770 148.803  1.00 69.45           C
ANISOU  584  CA  ASP A  95     8542   9202   8644    698    201  -1311       C
ATOM    585  C   ASP A  95     345.015  23.693 148.979  1.00 70.23           C
ANISOU  585  C   ASP A  95     8593   9288   8804    860    185  -1441       C
ATOM    586  O   ASP A  95     346.077  23.752 148.349  1.00 72.58           O
ANISOU  586  O   ASP A  95     8805   9763   9010    965    292  -1509       O
ATOM    587  CB  ASP A  95     343.832  25.152 147.322  1.00 73.21           C
ANISOU  587  CB  ASP A  95     9053   9842   8922    734    272  -1368       C
ATOM    588  CG  ASP A  95     342.535  24.665 146.696  1.00 74.90           C
ANISOU  588  CG  ASP A  95     9410   9944   9104    727    146  -1436       C
ATOM    589  OD1 ASP A  95     342.107  23.526 147.001  1.00 75.48           O
ANISOU  589  OD1 ASP A  95     9554   9836   9289    776      8  -1530       O
ATOM    590  OD2 ASP A  95     341.941  25.431 145.901  1.00 75.31           O
ANISOU  590  OD2 ASP A  95     9504  10084   9025    668    178  -1391       O
ATOM    591  O   LEU A  96     344.017  20.658 148.383  1.00 67.23           O
ANISOU  591  O   LEU A  96     8466   8534   8543   1096   -140  -1785       O
ATOM    592  N   LEU A  96     344.738  22.729 149.856  1.00 66.68           N
ANISOU  592  N   LEU A  96     8193   8633   8511    882     53  -1466       N
ATOM    593  CA  LEU A  96     345.579  21.538 149.982  1.00 65.98           C
ANISOU  593  CA  LEU A  96     8089   8488   8492   1053      1  -1605       C
ATOM    594  C   LEU A  96     345.159  20.587 148.855  1.00 70.15           C
ANISOU  594  C   LEU A  96     8733   8969   8952   1174    -76  -1790       C
ATOM    595  CB  LEU A  96     345.435  20.900 151.376  1.00 62.31           C
ANISOU  595  CB  LEU A  96     7645   7811   8219   1023   -117  -1542       C
ATOM    596  CG  LEU A  96     346.708  20.588 152.186  1.00 61.04           C
ANISOU  596  CG  LEU A  96     7377   7669   8146   1118   -103  -1548       C
ATOM    597  CD1 LEU A  96     347.673  21.772 152.268  1.00 60.14           C
ANISOU  597  CD1 LEU A  96     7104   7778   7968   1078     51  -1463       C
ATOM    598  CD2 LEU A  96     346.345  20.119 153.591  1.00 60.09           C
ANISOU  598  CD2 LEU A  96     7300   7339   8190   1058   -222  -1450       C
ATOM    599  O   ALA A  97     346.254  19.365 144.800  1.00 84.20           O
ANISOU  599  O   ALA A  97    10616  11142  10235   1677     40  -2347       O
ATOM    600  N   ALA A  97     346.083  19.730 148.417  1.00 77.97           N
ANISOU  600  N   ALA A  97     9703   9997   9926   1369    -75  -1956       N
ATOM    601  CA  ALA A  97     345.965  18.950 147.163  1.00 82.30           C
ANISOU  601  CA  ALA A  97    10347  10560  10364   1522   -118  -2162       C
ATOM    602  C   ALA A  97     346.265  19.835 145.936  1.00 80.53           C
ANISOU  602  C   ALA A  97    10078  10612   9907   1544     46  -2180       C
ATOM    603  CB  ALA A  97     344.582  18.273 147.024  1.00 83.79           C
ANISOU  603  CB  ALA A  97    10707  10518  10613   1463   -300  -2205       C
ATOM    604  O   ASN A  98     348.712  21.889 147.397  1.00 68.89           O
ANISOU  604  O   ASN A  98     8180   9506   8490   1428    382  -1870       O
ATOM    605  N   ASN A  98     346.501  21.121 146.178  1.00 74.74           N
ANISOU  605  N   ASN A  98     9237  10034   9128   1410    184  -2005       N
ATOM    606  CA  ASN A  98     347.428  21.885 145.364  1.00 70.71           C
ANISOU  606  CA  ASN A  98     8613   9810   8445   1458    376  -1999       C
ATOM    607  C   ASN A  98     348.730  21.851 146.164  1.00 67.89           C
ANISOU  607  C   ASN A  98     8086   9517   8193   1515    447  -1972       C
ATOM    608  CB  ASN A  98     346.941  23.316 145.103  1.00 69.07           C
ANISOU  608  CB  ASN A  98     8389   9722   8133   1274    473  -1820       C
ATOM    609  O   LEU A  99     351.982  22.683 148.136  1.00 61.55           O
ANISOU  609  O   LEU A  99     6780   8981   7627   1542    660  -1796       O
ATOM    610  N   LEU A  99     349.851  21.733 145.472  1.00 65.86           N
ANISOU  610  N   LEU A  99     7721   9471   7832   1670    575  -2069       N
ATOM    611  CA  LEU A  99     351.148  21.597 146.122  1.00 63.28           C
ANISOU  611  CA  LEU A  99     7217   9221   7605   1751    636  -2067       C
ATOM    612  C   LEU A  99     351.493  22.810 146.998  1.00 62.89           C
ANISOU  612  C   LEU A  99     7031   9236   7630   1559    713  -1849       C
ATOM    613  CB  LEU A  99     352.206  21.404 145.052  1.00 62.66           C
ANISOU  613  CB  LEU A  99     7033   9400   7372   1943    786  -2200       C
ATOM    614  CG  LEU A  99     353.590  21.015 145.518  1.00 62.59           C
ANISOU  614  CG  LEU A  99     6836   9486   7460   2084    841  -2249       C
ATOM    615  CD1 LEU A  99     353.567  19.575 145.959  1.00 63.04           C
ANISOU  615  CD1 LEU A  99     6983   9318   7653   2260    665  -2418       C
ATOM    616  CD2 LEU A  99     354.570  21.238 144.382  1.00 63.95           C
ANISOU  616  CD2 LEU A  99     6872   9980   7447   2220   1045  -2322       C
ATOM    617  O   SER A 100     350.881  26.222 149.276  1.00 63.67           O
ANISOU  617  O   SER A 100     7004   9287   7901    948    769  -1270       O
ATOM    618  N   SER A 100     351.226  23.987 146.437  1.00 65.09           N
ANISOU  618  N   SER A 100     7294   9658   7779   1419    829  -1725       N
ATOM    619  CA  SER A 100     351.409  25.265 147.114  1.00 65.08           C
ANISOU  619  CA  SER A 100     7190   9708   7830   1221    895  -1518       C
ATOM    620  C   SER A 100     350.580  25.386 148.401  1.00 64.27           C
ANISOU  620  C   SER A 100     7169   9361   7891   1080    750  -1414       C
ATOM    621  CB  SER A 100     351.042  26.400 146.153  1.00 64.63           C
ANISOU  621  CB  SER A 100     7152   9809   7595   1105   1017  -1415       C
ATOM    622  OG  SER A 100     349.684  26.317 145.753  1.00 63.36           O
ANISOU  622  OG  SER A 100     7184   9520   7371   1059    923  -1429       O
ATOM    623  O   GLY A 101     350.420  23.628 151.112  1.00 63.34           O
ANISOU  623  O   GLY A 101     7119   8778   8168   1140    426  -1443       O
ATOM    624  N   GLY A 101     349.529  24.569 148.492  1.00 64.09           N
ANISOU  624  N   GLY A 101     7313   9134   7904   1107    605  -1486       N
ATOM    625  CA  GLY A 101     348.698  24.491 149.678  1.00 62.33           C
ANISOU  625  CA  GLY A 101     7171   8683   7830    996    470  -1400       C
ATOM    626  C   GLY A 101     349.515  24.466 150.959  1.00 61.46           C
ANISOU  626  C   GLY A 101     6951   8530   7871    988    444  -1340       C
ATOM    627  N   LEU A 102     349.199  25.404 151.860  1.00 58.24           N
ANISOU  627  N   LEU A 102     6531   8077   7522    821    437  -1179       N
ATOM    628  CA  LEU A 102     349.874  25.546 153.146  1.00 56.26           C
ANISOU  628  CA  LEU A 102     6191   7785   7402    791    401  -1106       C
ATOM    629  C   LEU A 102     349.522  24.393 154.080  1.00 56.26           C
ANISOU  629  C   LEU A 102     6279   7566   7530    856    246  -1146       C
ATOM    630  O   LEU A 102     348.338  24.123 154.313  1.00 55.37           O
ANISOU  630  O   LEU A 102     6307   7292   7440    796    161  -1119       O
ATOM    631  CB  LEU A 102     349.493  26.882 153.798  1.00 54.11           C
ANISOU  631  CB  LEU A 102     5910   7511   7137    599    424   -936       C
ATOM    632  CG  LEU A 102     350.014  27.082 155.240  1.00 53.35           C
ANISOU  632  CG  LEU A 102     5752   7349   7168    555    362   -857       C
ATOM    633  CD1 LEU A 102     351.539  27.098 155.249  1.00 54.59           C
ANISOU  633  CD1 LEU A 102     5723   7661   7359    630    420   -892       C
ATOM    634  CD2 LEU A 102     349.469  28.321 155.926  1.00 51.29           C
ANISOU  634  CD2 LEU A 102     5519   7055   6912    378    363   -710       C
ATOM    635  N   ASP A 103     350.545  23.729 154.626  1.00 58.57           N
ANISOU  635  N   ASP A 103     6485   7855   7912    975    209  -1201       N
ATOM    636  CA  ASP A 103     350.332  22.640 155.584  1.00 58.19           C
ANISOU  636  CA  ASP A 103     6520   7598   7992   1040     58  -1222       C
ATOM    637  C   ASP A 103     350.496  23.151 157.006  1.00 55.30           C
ANISOU  637  C   ASP A 103     6121   7176   7713    942     10  -1085       C
ATOM    638  O   ASP A 103     351.601  23.491 157.436  1.00 56.16           O
ANISOU  638  O   ASP A 103     6090   7390   7859    967     37  -1068       O
ATOM    639  CB  ASP A 103     351.298  21.476 155.337  1.00 60.87           C
ANISOU  639  CB  ASP A 103     6806   7942   8380   1254     21  -1374       C
ATOM    640  CG  ASP A 103     350.811  20.168 155.950  1.00 61.65           C
ANISOU  640  CG  ASP A 103     7041   7791   8592   1332   -146  -1418       C
ATOM    641  OD1 ASP A 103     351.563  19.168 155.911  1.00 63.30           O
ANISOU  641  OD1 ASP A 103     7223   7966   8862   1512   -203  -1536       O
ATOM    642  OD2 ASP A 103     349.675  20.137 156.465  1.00 60.61           O
ANISOU  642  OD2 ASP A 103     7040   7497   8492   1213   -220  -1330       O
ATOM    643  N   TRP A 104     349.377  23.211 157.721  1.00 51.08           N
ANISOU  643  N   TRP A 104     5714   6485   7208    832    -62   -990       N
ATOM    644  CA  TRP A 104     349.377  23.607 159.111  1.00 48.82           C
ANISOU  644  CA  TRP A 104     5431   6133   6988    750   -118   -867       C
ATOM    645  C   TRP A 104     349.968  22.512 159.994  1.00 50.49           C
ANISOU  645  C   TRP A 104     5646   6229   7308    871   -236   -895       C
ATOM    646  O   TRP A 104     350.238  22.756 161.169  1.00 49.35           O
ANISOU  646  O   TRP A 104     5488   6051   7212    834   -290   -806       O
ATOM    647  CB  TRP A 104     347.961  23.954 159.573  1.00 46.28           C
ANISOU  647  CB  TRP A 104     5240   5691   6652    611   -147   -759       C
ATOM    648  CG  TRP A 104     347.465  25.264 159.023  1.00 45.06           C
ANISOU  648  CG  TRP A 104     5072   5645   6402    482    -45   -700       C
ATOM    649  CD1 TRP A 104     346.644  25.443 157.948  1.00 44.82           C
ANISOU  649  CD1 TRP A 104     5096   5637   6295    446      3   -727       C
ATOM    650  CD2 TRP A 104     347.762  26.582 159.523  1.00 43.84           C
ANISOU  650  CD2 TRP A 104     4852   5581   6222    374      9   -603       C
ATOM    651  NE1 TRP A 104     346.407  26.782 157.745  1.00 43.69           N
ANISOU  651  NE1 TRP A 104     4927   5592   6080    327     85   -646       N
ATOM    652  CE2 TRP A 104     347.089  27.505 158.690  1.00 43.12           C
ANISOU  652  CE2 TRP A 104     4783   5558   6042    279     91   -571       C
ATOM    653  CE3 TRP A 104     348.538  27.071 160.590  1.00 43.26           C
ANISOU  653  CE3 TRP A 104     4711   5532   6195    350    -17   -543       C
ATOM    654  CZ2 TRP A 104     347.170  28.896 158.887  1.00 42.02           C
ANISOU  654  CZ2 TRP A 104     4603   5496   5867    162    149   -480       C
ATOM    655  CZ3 TRP A 104     348.618  28.448 160.784  1.00 42.38           C
ANISOU  655  CZ3 TRP A 104     4557   5499   6046    230     37   -463       C
ATOM    656  CH2 TRP A 104     347.932  29.346 159.937  1.00 41.70           C
ANISOU  656  CH2 TRP A 104     4498   5466   5879    137    120   -430       C
ATOM    657  N   ASP A 105     350.174  21.315 159.440  1.00 54.37           N
ANISOU  657  N   ASP A 105     6165   6656   7835   1021   -287  -1020       N
ATOM    658  CA  ASP A 105     350.812  20.223 160.194  1.00 56.99           C
ANISOU  658  CA  ASP A 105     6503   6873   8278   1156   -407  -1054       C
ATOM    659  C   ASP A 105     352.330  20.304 160.069  1.00 58.83           C
ANISOU  659  C   ASP A 105     6555   7268   8528   1281   -369  -1127       C
ATOM    660  O   ASP A 105     353.057  19.589 160.778  1.00 59.71           O
ANISOU  660  O   ASP A 105     6638   7317   8732   1397   -466  -1146       O
ATOM    661  CB  ASP A 105     350.322  18.839 159.725  1.00 58.16           C
ANISOU  661  CB  ASP A 105     6776   6846   8475   1268   -502  -1159       C
ATOM    662  CG  ASP A 105     349.013  18.416 160.386  1.00 57.50           C
ANISOU  662  CG  ASP A 105     6861   6547   8440   1161   -597  -1056       C
ATOM    663  OD1 ASP A 105     348.734  18.872 161.514  1.00 56.24           O
ANISOU  663  OD1 ASP A 105     6721   6350   8297   1055   -618   -910       O
ATOM    664  OD2 ASP A 105     348.260  17.624 159.773  1.00 58.34           O
ANISOU  664  OD2 ASP A 105     7076   6524   8565   1183   -651  -1123       O
ATOM    665  N   ASP A 106     352.795  21.180 159.176  1.00 58.78           N
ANISOU  665  N   ASP A 106     6423   7473   8436   1253   -228  -1158       N
ATOM    666  CA  ASP A 106     354.221  21.381 158.939  1.00 59.74           C
ANISOU  666  CA  ASP A 106     6343   7784   8571   1352   -165  -1217       C
ATOM    667  C   ASP A 106     354.511  22.870 158.806  1.00 56.82           C
ANISOU  667  C   ASP A 106     5851   7600   8137   1197    -41  -1124       C
ATOM    668  O   ASP A 106     354.314  23.446 157.739  1.00 58.54           O
ANISOU  668  O   ASP A 106     6045   7944   8253   1149     84  -1141       O
ATOM    669  CB  ASP A 106     354.669  20.630 157.679  1.00 63.09           C
ANISOU  669  CB  ASP A 106     6725   8291   8956   1531   -108  -1389       C
ATOM    670  CG  ASP A 106     356.179  20.679 157.463  1.00 65.59           C
ANISOU  670  CG  ASP A 106     6817   8808   9298   1660    -42  -1456       C
ATOM    671  OD1 ASP A 106     356.735  19.681 156.959  1.00 67.85           O
ANISOU  671  OD1 ASP A 106     7072   9101   9605   1867    -59  -1604       O
ATOM    672  OD2 ASP A 106     356.811  21.707 157.786  1.00 65.33           O
ANISOU  672  OD2 ASP A 106     6632   8924   9268   1558     24  -1366       O
ATOM    673  N   LEU A 107     354.982  23.481 159.890  1.00 52.37           N
ANISOU  673  N   LEU A 107     5218   7048   7633   1120    -86  -1026       N
ATOM    674  CA  LEU A 107     355.305  24.908 159.901  1.00 48.55           C
ANISOU  674  CA  LEU A 107     4621   6713   7113    964      4   -932       C
ATOM    675  C   LEU A 107     356.787  25.115 160.173  1.00 48.77           C
ANISOU  675  C   LEU A 107     4426   6891   7213   1019     11   -947       C
ATOM    676  O   LEU A 107     357.182  26.109 160.781  1.00 48.33           O
ANISOU  676  O   LEU A 107     4286   6892   7183    895      6   -857       O
ATOM    677  CB  LEU A 107     354.478  25.648 160.957  1.00 45.83           C
ANISOU  677  CB  LEU A 107     4393   6250   6769    800    -60   -800       C
ATOM    678  CG  LEU A 107     352.951  25.718 160.802  1.00 44.22           C
ANISOU  678  CG  LEU A 107     4385   5918   6498    710    -58   -755       C
ATOM    679  CD1 LEU A 107     352.379  26.634 161.888  1.00 42.73           C
ANISOU  679  CD1 LEU A 107     4268   5661   6308    561   -102   -627       C
ATOM    680  CD2 LEU A 107     352.513  26.195 159.413  1.00 43.87           C
ANISOU  680  CD2 LEU A 107     4342   5976   6351    665     74   -783       C
ATOM    681  N   SER A 108     357.596  24.163 159.724  1.00 49.66           N
ANISOU  681  N   SER A 108     4442   7062   7363   1209     13  -1068       N
ATOM    682  CA  SER A 108     359.013  24.098 160.066  1.00 52.93           C
ANISOU  682  CA  SER A 108     4638   7604   7869   1300     -5  -1097       C
ATOM    683  C   SER A 108     359.679  25.449 159.899  1.00 56.60           C
ANISOU  683  C   SER A 108     4917   8264   8325   1148     99  -1014       C
ATOM    684  O   SER A 108     360.533  25.860 160.688  1.00 52.52           O
ANISOU  684  O   SER A 108     4258   7798   7897   1114     38   -968       O
ATOM    685  CB  SER A 108     359.722  23.061 159.178  1.00 54.31           C
ANISOU  685  CB  SER A 108     4717   7868   8051   1528     41  -1253       C
ATOM    686  OG  SER A 108     358.838  22.026 158.752  1.00 54.69           O
ANISOU  686  OG  SER A 108     4963   7757   8061   1631     -1  -1341       O
ATOM    687  N   ARG A 109     359.244  26.141 158.858  1.00 67.09           N
ANISOU  687  N   ARG A 109     6255   9691   9544   1051    247   -991       N
ATOM    688  CA  ARG A 109     359.907  27.340 158.394  1.00 69.49           C
ANISOU  688  CA  ARG A 109     6377  10197   9831    918    374   -917       C
ATOM    689  C   ARG A 109     359.119  28.595 158.740  1.00 66.27           C
ANISOU  689  C   ARG A 109     6072   9722   9385    686    372   -780       C
ATOM    690  O   ARG A 109     359.435  29.680 158.259  1.00 68.89           O
ANISOU  690  O   ARG A 109     6295  10189   9690    548    478   -702       O
ATOM    691  CB  ARG A 109     360.115  27.238 156.890  1.00 73.19           C
ANISOU  691  CB  ARG A 109     6768  10850  10192    989    554   -984       C
ATOM    692  CG  ARG A 109     360.710  25.903 156.477  1.00 75.43           C
ANISOU  692  CG  ARG A 109     6990  11177  10494   1246    552  -1145       C
ATOM    693  CD  ARG A 109     361.047  25.889 155.015  1.00 77.23           C
ANISOU  693  CD  ARG A 109     7120  11623  10602   1323    741  -1213       C
ATOM    694  NE  ARG A 109     361.896  27.021 154.641  1.00 78.29           N
ANISOU  694  NE  ARG A 109     7026  11991  10729   1194    884  -1113       N
ATOM    695  CZ  ARG A 109     363.224  27.040 154.740  1.00 79.95           C
ANISOU  695  CZ  ARG A 109     6967  12382  11030   1255    926  -1124       C
ATOM    696  NH1 ARG A 109     363.891  28.123 154.363  1.00 80.48           N
ANISOU  696  NH1 ARG A 109     6835  12653  11092   1108   1059  -1014       N
ATOM    697  NH2 ARG A 109     363.885  25.981 155.204  1.00 81.17           N
ANISOU  697  NH2 ARG A 109     7046  12512  11284   1462    832  -1240       N
ATOM    698  N   LEU A 110     358.093  28.439 159.571  1.00 58.97           N
ANISOU  698  N   LEU A 110     5356   8588   8461    647    254   -748       N
ATOM    699  CA  LEU A 110     357.296  29.570 160.032  1.00 52.58           C
ANISOU  699  CA  LEU A 110     4657   7698   7621    452    236   -630       C
ATOM    700  C   LEU A 110     357.188  29.510 161.556  1.00 49.11           C
ANISOU  700  C   LEU A 110     4293   7107   7258    433     68   -590       C
ATOM    701  O   LEU A 110     356.089  29.593 162.119  1.00 48.84           O
ANISOU  701  O   LEU A 110     4450   6918   7187    377      9   -545       O
ATOM    702  CB  LEU A 110     355.910  29.575 159.369  1.00 50.43           C
ANISOU  702  CB  LEU A 110     4583   7341   7237    413    287   -622       C
ATOM    703  CG  LEU A 110     355.916  29.613 157.833  1.00 50.64           C
ANISOU  703  CG  LEU A 110     4565   7516   7162    439    444   -663       C
ATOM    704  CD1 LEU A 110     355.428  28.310 157.235  1.00 50.75           C
ANISOU  704  CD1 LEU A 110     4681   7471   7130    606    436   -785       C
ATOM    705  CD2 LEU A 110     355.076  30.755 157.321  1.00 49.61           C
ANISOU  705  CD2 LEU A 110     4520   7390   6940    273    518   -566       C
ATOM    706  N   PRO A 111     358.343  29.388 162.231  1.00 46.67           N
ANISOU  706  N   PRO A 111     3829   6854   7050    482     -7   -605       N
ATOM    707  CA  PRO A 111     358.406  29.332 163.692  1.00 44.67           C
ANISOU  707  CA  PRO A 111     3633   6478   6860    477   -176   -571       C
ATOM    708  C   PRO A 111     357.588  30.422 164.391  1.00 42.72           C
ANISOU  708  C   PRO A 111     3524   6135   6571    304   -215   -473       C
ATOM    709  O   PRO A 111     356.966  30.153 165.417  1.00 42.54           O
ANISOU  709  O   PRO A 111     3658   5968   6539    317   -327   -448       O
ATOM    710  CB  PRO A 111     359.887  29.522 163.973  1.00 45.30           C
ANISOU  710  CB  PRO A 111     3471   6695   7046    500   -214   -586       C
ATOM    711  CG  PRO A 111     360.417  30.185 162.765  1.00 46.15           C
ANISOU  711  CG  PRO A 111     3405   6993   7138    434    -48   -580       C
ATOM    712  CD  PRO A 111     359.682  29.575 161.655  1.00 46.70           C
ANISOU  712  CD  PRO A 111     3573   7063   7109    511     69   -634       C
ATOM    713  N   ASN A 112     357.585  31.634 163.850  1.00 41.61           N
ANISOU  713  N   ASN A 112     3330   6075   6405    152   -126   -416       N
ATOM    714  CA  ASN A 112     356.805  32.718 164.430  1.00 40.51           C
ANISOU  714  CA  ASN A 112     3323   5842   6226     -0   -161   -334       C
ATOM    715  C   ASN A 112     355.293  32.552 164.158  1.00 39.79           C
ANISOU  715  C   ASN A 112     3448   5635   6035     -8   -119   -317       C
ATOM    716  O   ASN A 112     354.454  32.949 164.975  1.00 38.18           O
ANISOU  716  O   ASN A 112     3397   5312   5798    -64   -183   -270       O
ATOM    717  CB  ASN A 112     357.318  34.065 163.903  1.00 40.62           C
ANISOU  717  CB  ASN A 112     3211   5964   6258   -162    -89   -274       C
ATOM    718  CG  ASN A 112     358.770  34.332 164.304  1.00 42.25           C
ANISOU  718  CG  ASN A 112     3196   6277   6583   -181   -149   -278       C
ATOM    719  OD1 ASN A 112     359.668  34.334 163.457  1.00 43.60           O
ANISOU  719  OD1 ASN A 112     3165   6610   6792   -176    -52   -288       O
ATOM    720  ND2 ASN A 112     359.003  34.553 165.603  1.00 42.00           N
ANISOU  720  ND2 ASN A 112     3194   6161   6603   -201   -311   -269       N
ATOM    721  N   LEU A 113     354.929  31.948 163.029  1.00 41.51           N
ANISOU  721  N   LEU A 113     3677   5891   6202     55    -15   -360       N
ATOM    722  CA  LEU A 113     353.517  31.669 162.777  1.00 41.33           C
ANISOU  722  CA  LEU A 113     3845   5758   6099     55      8   -351       C
ATOM    723  C   LEU A 113     353.021  30.578 163.724  1.00 41.87           C
ANISOU  723  C   LEU A 113     4038   5683   6190    156   -104   -371       C
ATOM    724  O   LEU A 113     351.953  30.692 164.311  1.00 40.71           O
ANISOU  724  O   LEU A 113     4046   5418   6005    112   -141   -322       O
ATOM    725  CB  LEU A 113     353.290  31.255 161.330  1.00 41.62           C
ANISOU  725  CB  LEU A 113     3866   5872   6075    104    128   -402       C
ATOM    726  CG  LEU A 113     351.849  30.913 160.957  1.00 40.39           C
ANISOU  726  CG  LEU A 113     3892   5609   5846    104    142   -402       C
ATOM    727  CD1 LEU A 113     350.936  32.070 161.218  1.00 38.96           C
ANISOU  727  CD1 LEU A 113     3810   5372   5620    -38    149   -309       C
ATOM    728  CD2 LEU A 113     351.770  30.496 159.504  1.00 40.98           C
ANISOU  728  CD2 LEU A 113     3944   5772   5854    163    246   -468       C
ATOM    729  N   PHE A 114     353.805  29.513 163.848  1.00 43.83           N
ANISOU  729  N   PHE A 114     4213   5943   6499    293   -154   -440       N
ATOM    730  CA  PHE A 114     353.552  28.460 164.831  1.00 44.77           C
ANISOU  730  CA  PHE A 114     4434   5923   6652    391   -275   -446       C
ATOM    731  C   PHE A 114     353.386  29.054 166.233  1.00 45.45           C
ANISOU  731  C   PHE A 114     4593   5939   6739    320   -375   -366       C
ATOM    732  O   PHE A 114     352.494  28.677 166.987  1.00 42.80           O
ANISOU  732  O   PHE A 114     4412   5475   6374    325   -433   -321       O
ATOM    733  CB  PHE A 114     354.704  27.449 164.809  1.00 45.71           C
ANISOU  733  CB  PHE A 114     4430   6085   6852    548   -325   -528       C
ATOM    734  CG  PHE A 114     354.521  26.298 165.745  1.00 45.85           C
ANISOU  734  CG  PHE A 114     4555   5954   6911    658   -456   -530       C
ATOM    735  CD1 PHE A 114     354.156  25.054 165.265  1.00 46.22           C
ANISOU  735  CD1 PHE A 114     4674   5914   6973    777   -467   -592       C
ATOM    736  CD2 PHE A 114     354.722  26.453 167.105  1.00 45.64           C
ANISOU  736  CD2 PHE A 114     4566   5870   6906    644   -577   -467       C
ATOM    737  CE1 PHE A 114     353.991  23.980 166.137  1.00 46.37           C
ANISOU  737  CE1 PHE A 114     4799   5781   7040    870   -595   -577       C
ATOM    738  CE2 PHE A 114     354.550  25.401 167.970  1.00 45.89           C
ANISOU  738  CE2 PHE A 114     4704   5767   6966    742   -696   -450       C
ATOM    739  CZ  PHE A 114     354.187  24.160 167.487  1.00 46.20           C
ANISOU  739  CZ  PHE A 114     4812   5711   7032    851   -704   -498       C
ATOM    740  N   LYS A 115     354.258  29.995 166.564  1.00 49.71           N
ANISOU  740  N   LYS A 115     5014   6565   7307    253   -396   -349       N
ATOM    741  CA  LYS A 115     354.258  30.629 167.874  1.00 51.81           C
ANISOU  741  CA  LYS A 115     5340   6777   7569    194   -503   -293       C
ATOM    742  C   LYS A 115     353.018  31.529 168.034  1.00 49.53           C
ANISOU  742  C   LYS A 115     5203   6422   7195     77   -463   -228       C
ATOM    743  O   LYS A 115     352.475  31.677 169.131  1.00 50.39           O
ANISOU  743  O   LYS A 115     5438   6445   7264     65   -539   -184       O
ATOM    744  CB  LYS A 115     355.559  31.416 168.059  1.00 55.07           C
ANISOU  744  CB  LYS A 115     5573   7301   8050    145   -543   -303       C
ATOM    745  CG  LYS A 115     355.695  32.145 169.378  1.00 57.16           C
ANISOU  745  CG  LYS A 115     5890   7517   8310     85   -672   -263       C
ATOM    746  CD  LYS A 115     355.915  31.223 170.568  1.00 58.64           C
ANISOU  746  CD  LYS A 115     6141   7631   8508    204   -817   -267       C
ATOM    747  CE  LYS A 115     356.164  32.048 171.867  1.00 63.85           C
ANISOU  747  CE  LYS A 115     6847   8264   9150    147   -955   -239       C
ATOM    748  NZ  LYS A 115     356.354  31.237 173.134  1.00 64.45           N
ANISOU  748  NZ  LYS A 115     7004   8272   9211    260  -1108   -230       N
ATOM    749  N   LEU A 116     352.564  32.114 166.930  1.00 44.66           N
ANISOU  749  N   LEU A 116     4573   5851   6544      1   -343   -223       N
ATOM    750  CA  LEU A 116     351.363  32.926 166.948  1.00 40.92           C
ANISOU  750  CA  LEU A 116     4234   5317   5997    -94   -301   -168       C
ATOM    751  C   LEU A 116     350.135  32.073 167.229  1.00 39.20           C
ANISOU  751  C   LEU A 116     4172   4989   5733    -40   -307   -149       C
ATOM    752  O   LEU A 116     349.266  32.455 168.021  1.00 39.09           O
ANISOU  752  O   LEU A 116     4283   4902   5669    -76   -334    -97       O
ATOM    753  CB  LEU A 116     351.203  33.652 165.620  1.00 40.35           C
ANISOU  753  CB  LEU A 116     4109   5322   5900   -175   -178   -163       C
ATOM    754  CG  LEU A 116     349.956  34.520 165.426  1.00 39.34           C
ANISOU  754  CG  LEU A 116     4108   5139   5701   -265   -129   -109       C
ATOM    755  CD1 LEU A 116     349.836  35.576 166.527  1.00 38.88           C
ANISOU  755  CD1 LEU A 116     4114   5025   5634   -338   -205    -66       C
ATOM    756  CD2 LEU A 116     349.960  35.166 164.007  1.00 39.18           C
ANISOU  756  CD2 LEU A 116     4025   5206   5654   -336    -12    -99       C
ATOM    757  N   ARG A 117     350.052  30.916 166.572  1.00 38.31           N
ANISOU  757  N   ARG A 117     4050   4865   5640     47   -281   -193       N
ATOM    758  CA  ARG A 117     348.858  30.096 166.674  1.00 37.11           C
ANISOU  758  CA  ARG A 117     4035   4604   5461     80   -284   -171       C
ATOM    759  C   ARG A 117     348.812  29.589 168.077  1.00 38.40           C
ANISOU  759  C   ARG A 117     4276   4681   5631    126   -389   -127       C
ATOM    760  O   ARG A 117     347.770  29.594 168.715  1.00 37.33           O
ANISOU  760  O   ARG A 117     4265   4470   5450     98   -397    -62       O
ATOM    761  CB  ARG A 117     348.856  28.939 165.680  1.00 36.54           C
ANISOU  761  CB  ARG A 117     3942   4524   5419    166   -256   -239       C
ATOM    762  CG  ARG A 117     347.747  27.900 165.934  1.00 36.43           C
ANISOU  762  CG  ARG A 117     4062   4373   5408    200   -291   -214       C
ATOM    763  CD  ARG A 117     347.891  26.691 165.045  1.00 37.50           C
ANISOU  763  CD  ARG A 117     4182   4479   5586    298   -294   -298       C
ATOM    764  NE  ARG A 117     349.177  26.007 165.255  1.00 39.44           N
ANISOU  764  NE  ARG A 117     4339   4749   5897    415   -356   -359       N
ATOM    765  CZ  ARG A 117     349.703  25.100 164.425  1.00 40.81           C
ANISOU  765  CZ  ARG A 117     4461   4934   6110    527   -355   -460       C
ATOM    766  NH1 ARG A 117     349.058  24.767 163.310  1.00 41.31           N
ANISOU  766  NH1 ARG A 117     4563   4986   6147    533   -301   -516       N
ATOM    767  NH2 ARG A 117     350.876  24.532 164.702  1.00 41.47           N
ANISOU  767  NH2 ARG A 117     4456   5043   6258    643   -414   -513       N
ATOM    768  N   GLN A 118     349.965  29.151 168.551  1.00 41.43           N
ANISOU  768  N   GLN A 118     4583   5088   6070    201   -469   -159       N
ATOM    769  CA  GLN A 118     350.084  28.643 169.905  1.00 43.71           C
ANISOU  769  CA  GLN A 118     4944   5305   6359    256   -583   -115       C
ATOM    770  C   GLN A 118     349.464  29.609 170.919  1.00 43.22           C
ANISOU  770  C   GLN A 118     4982   5222   6216    179   -602    -44       C
ATOM    771  O   GLN A 118     348.718  29.177 171.803  1.00 43.68           O
ANISOU  771  O   GLN A 118     5167   5200   6228    199   -637     22       O
ATOM    772  CB  GLN A 118     351.550  28.395 170.237  1.00 46.32           C
ANISOU  772  CB  GLN A 118     5151   5692   6759    334   -672   -163       C
ATOM    773  CG  GLN A 118     351.773  27.686 171.537  1.00 48.46           C
ANISOU  773  CG  GLN A 118     5495   5887   7032    415   -804   -122       C
ATOM    774  CD  GLN A 118     353.187  27.840 172.045  1.00 50.92           C
ANISOU  774  CD  GLN A 118     5680   6269   7398    465   -908   -160       C
ATOM    775  OE1 GLN A 118     353.953  28.689 171.570  1.00 51.20           O
ANISOU  775  OE1 GLN A 118     5573   6415   7468    411   -879   -204       O
ATOM    776  NE2 GLN A 118     353.544  27.019 173.028  1.00 52.45           N
ANISOU  776  NE2 GLN A 118     5923   6401   7605    564  -1035   -135       N
ATOM    777  N   ILE A 119     349.749  30.907 170.782  1.00 42.30           N
ANISOU  777  N   ILE A 119     4813   5178   6083     92   -576    -56       N
ATOM    778  CA  ILE A 119     349.328  31.858 171.800  1.00 41.82           C
ANISOU  778  CA  ILE A 119     4845   5097   5948     38   -613    -11       C
ATOM    779  C   ILE A 119     347.882  32.305 171.591  1.00 40.75           C
ANISOU  779  C   ILE A 119     4820   4922   5741    -21   -523     35       C
ATOM    780  O   ILE A 119     347.177  32.542 172.574  1.00 41.32           O
ANISOU  780  O   ILE A 119     5009   4952   5737    -20   -545     85       O
ATOM    781  CB  ILE A 119     350.255  33.123 171.887  1.00 42.98           C
ANISOU  781  CB  ILE A 119     4902   5312   6115    -34   -652    -44       C
ATOM    782  CG1 ILE A 119     350.283  33.936 170.599  1.00 42.26           C
ANISOU  782  CG1 ILE A 119     4723   5282   6053   -125   -547    -63       C
ATOM    783  CG2 ILE A 119     351.659  32.744 172.250  1.00 43.98           C
ANISOU  783  CG2 ILE A 119     4909   5485   6316     22   -756    -84       C
ATOM    784  CD1 ILE A 119     350.856  35.351 170.815  1.00 42.25           C
ANISOU  784  CD1 ILE A 119     4676   5313   6064   -225   -587    -69       C
ATOM    785  N   LEU A 120     347.422  32.416 170.344  1.00 39.54           N
ANISOU  785  N   LEU A 120     4631   4789   5605    -63   -422     20       N
ATOM    786  CA  LEU A 120     346.011  32.734 170.122  1.00 37.66           C
ANISOU  786  CA  LEU A 120     4487   4512   5308   -108   -346     64       C
ATOM    787  C   LEU A 120     345.085  31.626 170.655  1.00 37.22           C
ANISOU  787  C   LEU A 120     4528   4379   5234    -57   -353    118       C
ATOM    788  O   LEU A 120     343.936  31.911 170.999  1.00 37.74           O
ANISOU  788  O   LEU A 120     4681   4417   5243    -84   -313    173       O
ATOM    789  CB  LEU A 120     345.727  32.981 168.650  1.00 36.64           C
ANISOU  789  CB  LEU A 120     4302   4421   5197   -155   -252     37       C
ATOM    790  CG  LEU A 120     346.410  34.229 168.105  1.00 36.97           C
ANISOU  790  CG  LEU A 120     4266   4535   5247   -230   -228     14       C
ATOM    791  CD1 LEU A 120     346.279  34.210 166.591  1.00 36.59           C
ANISOU  791  CD1 LEU A 120     4159   4537   5208   -256   -136     -9       C
ATOM    792  CD2 LEU A 120     345.879  35.568 168.712  1.00 35.08           C
ANISOU  792  CD2 LEU A 120     4103   4271   4955   -297   -237     49       C
ATOM    793  N   TYR A 121     345.577  30.388 170.744  1.00 35.98           N
ANISOU  793  N   TYR A 121     4354   4188   5130     17   -404    108       N
ATOM    794  CA  TYR A 121     344.764  29.269 171.237  1.00 35.50           C
ANISOU  794  CA  TYR A 121     4383   4038   5069     55   -420    173       C
ATOM    795  C   TYR A 121     345.164  28.822 172.644  1.00 37.27           C
ANISOU  795  C   TYR A 121     4669   4228   5264    115   -514    225       C
ATOM    796  O   TYR A 121     344.618  27.859 173.186  1.00 35.68           O
ANISOU  796  O   TYR A 121     4545   3950   5061    146   -537    297       O
ATOM    797  CB  TYR A 121     344.839  28.092 170.265  1.00 34.48           C
ANISOU  797  CB  TYR A 121     4217   3864   5022     97   -418    130       C
ATOM    798  CG  TYR A 121     344.029  28.372 169.035  1.00 33.62           C
ANISOU  798  CG  TYR A 121     4092   3769   4913     38   -328    104       C
ATOM    799  CD1 TYR A 121     344.576  29.092 167.977  1.00 33.45           C
ANISOU  799  CD1 TYR A 121     3979   3836   4893     14   -277     31       C
ATOM    800  CD2 TYR A 121     342.692  27.970 168.940  1.00 32.66           C
ANISOU  800  CD2 TYR A 121     4042   3581   4786      2   -295    161       C
ATOM    801  CE1 TYR A 121     343.826  29.387 166.840  1.00 32.40           C
ANISOU  801  CE1 TYR A 121     3843   3723   4746    -36   -202     12       C
ATOM    802  CE2 TYR A 121     341.936  28.255 167.805  1.00 31.76           C
ANISOU  802  CE2 TYR A 121     3912   3485   4671    -49   -228    134       C
ATOM    803  CZ  TYR A 121     342.513  28.970 166.753  1.00 31.58           C
ANISOU  803  CZ  TYR A 121     3813   3549   4637    -63   -184     58       C
ATOM    804  OH  TYR A 121     341.797  29.268 165.600  1.00 30.55           O
ANISOU  804  OH  TYR A 121     3675   3442   4492   -107   -124     33       O
ATOM    805  N   SER A 122     346.100  29.546 173.238  1.00 41.51           N
ANISOU  805  N   SER A 122     5173   4820   5777    125   -575    195       N
ATOM    806  CA  SER A 122     346.494  29.300 174.617  1.00 43.88           C
ANISOU  806  CA  SER A 122     5541   5102   6029    182   -675    240       C
ATOM    807  C   SER A 122     345.281  29.403 175.555  1.00 42.84           C
ANISOU  807  C   SER A 122     5547   4941   5789    167   -641    339       C
ATOM    808  O   SER A 122     344.271  30.044 175.223  1.00 43.20           O
ANISOU  808  O   SER A 122     5618   5000   5796    106   -546    355       O
ATOM    809  CB  SER A 122     347.588  30.285 175.033  1.00 45.67           C
ANISOU  809  CB  SER A 122     5710   5399   6245    177   -749    182       C
ATOM    810  OG  SER A 122     347.142  31.627 174.916  1.00 45.35           O
ANISOU  810  OG  SER A 122     5683   5397   6150     96   -694    167       O
ATOM    811  N   LYS A 123     345.372  28.752 176.711  1.00 38.99           N
ANISOU  811  N   LYS A 123     5144   4420   5252    229   -715    409       N
ATOM    812  CA  LYS A 123     344.281  28.799 177.666  1.00 37.93           C
ANISOU  812  CA  LYS A 123     5135   4277   5002    223   -674    513       C
ATOM    813  C   LYS A 123     344.213  30.199 178.272  1.00 39.06           C
ANISOU  813  C   LYS A 123     5316   4493   5034    206   -668    479       C
ATOM    814  O   LYS A 123     343.139  30.696 178.607  1.00 37.29           O
ANISOU  814  O   LYS A 123     5161   4288   4720    183   -586    526       O
ATOM    815  CB  LYS A 123     344.461  27.728 178.746  1.00 37.85           C
ANISOU  815  CB  LYS A 123     5210   4216   4954    296   -757    608       C
ATOM    816  CG  LYS A 123     343.466  27.784 179.893  1.00 38.68           C
ANISOU  816  CG  LYS A 123     5446   4335   4915    300   -713    727       C
ATOM    817  CD  LYS A 123     342.484  26.643 179.848  1.00 40.17           C
ANISOU  817  CD  LYS A 123     5678   4448   5136    278   -655    854       C
ATOM    818  CE  LYS A 123     341.397  26.821 180.896  1.00 42.14           C
ANISOU  818  CE  LYS A 123     6034   4739   5238    271   -578    980       C
ATOM    819  NZ  LYS A 123     341.953  26.959 182.269  1.00 44.48           N
ANISOU  819  NZ  LYS A 123     6430   5079   5389    350   -663   1018       N
ATOM    820  N   GLN A 124     345.369  30.834 178.410  1.00 44.48           N
ANISOU  820  N   GLN A 124     5953   5216   5733    219   -761    395       N
ATOM    821  CA  GLN A 124     345.446  32.204 178.888  1.00 46.63           C
ANISOU  821  CA  GLN A 124     6258   5538   5923    197   -781    342       C
ATOM    822  C   GLN A 124     344.592  33.141 178.023  1.00 44.59           C
ANISOU  822  C   GLN A 124     5978   5292   5672    120   -663    316       C
ATOM    823  O   GLN A 124     343.759  33.899 178.529  1.00 45.81           O
ANISOU  823  O   GLN A 124     6218   5463   5724    118   -617    331       O
ATOM    824  CB  GLN A 124     346.904  32.659 178.887  1.00 49.67           C
ANISOU  824  CB  GLN A 124     6555   5950   6368    199   -904    252       C
ATOM    825  CG  GLN A 124     347.787  31.909 179.877  1.00 52.04           C
ANISOU  825  CG  GLN A 124     6882   6245   6648    285  -1045    270       C
ATOM    826  CD  GLN A 124     348.394  30.606 179.330  1.00 53.31           C
ANISOU  826  CD  GLN A 124     6955   6371   6928    330  -1072    283       C
ATOM    827  OE1 GLN A 124     347.744  29.832 178.619  1.00 52.48           O
ANISOU  827  OE1 GLN A 124     6842   6223   6874    321   -982    324       O
ATOM    828  NE2 GLN A 124     349.648  30.357 179.689  1.00 55.10           N
ANISOU  828  NE2 GLN A 124     7119   6614   7202    385  -1209    243       N
ATOM    829  N   TYR A 125     344.786  33.068 176.708  1.00 39.94           N
ANISOU  829  N   TYR A 125     5278   4699   5200     68   -615    276       N
ATOM    830  CA  TYR A 125     344.104  33.974 175.789  1.00 36.38           C
ANISOU  830  CA  TYR A 125     4801   4260   4762     -3   -518    251       C
ATOM    831  C   TYR A 125     342.635  33.580 175.612  1.00 34.51           C
ANISOU  831  C   TYR A 125     4618   4003   4492    -10   -409    324       C
ATOM    832  O   TYR A 125     341.750  34.431 175.544  1.00 32.99           O
ANISOU  832  O   TYR A 125     4462   3823   4248    -36   -343    329       O
ATOM    833  CB  TYR A 125     344.812  34.004 174.424  1.00 34.90           C
ANISOU  833  CB  TYR A 125     4479   4088   4692    -53   -499    192       C
ATOM    834  CG  TYR A 125     344.177  35.017 173.539  1.00 33.68           C
ANISOU  834  CG  TYR A 125     4312   3946   4540   -126   -415    175       C
ATOM    835  CD1 TYR A 125     343.214  34.646 172.604  1.00 32.73           C
ANISOU  835  CD1 TYR A 125     4182   3814   4440   -148   -318    202       C
ATOM    836  CD2 TYR A 125     344.481  36.357 173.676  1.00 33.62           C
ANISOU  836  CD2 TYR A 125     4311   3951   4513   -171   -444    136       C
ATOM    837  CE1 TYR A 125     342.593  35.587 171.823  1.00 31.75           C
ANISOU  837  CE1 TYR A 125     4053   3699   4310   -206   -250    193       C
ATOM    838  CE2 TYR A 125     343.869  37.307 172.885  1.00 32.66           C
ANISOU  838  CE2 TYR A 125     4189   3828   4393   -233   -375    130       C
ATOM    839  CZ  TYR A 125     342.924  36.922 171.968  1.00 31.67           C
ANISOU  839  CZ  TYR A 125     4054   3700   4281   -246   -277    161       C
ATOM    840  OH  TYR A 125     342.310  37.878 171.189  1.00 30.90           O
ANISOU  840  OH  TYR A 125     3960   3601   4181   -300   -219    159       O
ATOM    841  N   ARG A 126     342.377  32.283 175.537  1.00 35.41           N
ANISOU  841  N   ARG A 126     4731   4079   4643     15   -398    382       N
ATOM    842  CA  ARG A 126     341.012  31.806 175.372  1.00 35.55           C
ANISOU  842  CA  ARG A 126     4784   4074   4650     -4   -305    460       C
ATOM    843  C   ARG A 126     340.132  32.206 176.559  1.00 36.35           C
ANISOU  843  C   ARG A 126     4986   4202   4622     22   -269    530       C
ATOM    844  O   ARG A 126     338.965  32.512 176.376  1.00 35.22           O
ANISOU  844  O   ARG A 126     4854   4075   4453     -3   -177    568       O
ATOM    845  CB  ARG A 126     340.999  30.287 175.177  1.00 35.87           C
ANISOU  845  CB  ARG A 126     4814   4050   4766     13   -324    511       C
ATOM    846  CG  ARG A 126     341.388  29.857 173.788  1.00 35.64           C
ANISOU  846  CG  ARG A 126     4692   3996   4853     -9   -321    442       C
ATOM    847  CD  ARG A 126     341.091  28.399 173.550  1.00 36.12           C
ANISOU  847  CD  ARG A 126     4761   3973   4990      5   -336    489       C
ATOM    848  NE  ARG A 126     342.100  27.479 174.088  1.00 37.33           N
ANISOU  848  NE  ARG A 126     4925   4082   5178     77   -438    492       N
ATOM    849  CZ  ARG A 126     341.989  26.773 175.221  1.00 37.70           C
ANISOU  849  CZ  ARG A 126     5054   4081   5187    115   -486    590       C
ATOM    850  NH1 ARG A 126     340.912  26.876 176.007  1.00 37.17           N
ANISOU  850  NH1 ARG A 126     5065   4020   5038     87   -429    700       N
ATOM    851  NH2 ARG A 126     342.979  25.953 175.571  1.00 38.35           N
ANISOU  851  NH2 ARG A 126     5141   4119   5313    188   -590    583       N
ATOM    852  N   ASP A 127     340.694  32.210 177.766  1.00 38.74           N
ANISOU  852  N   ASP A 127     5360   4521   4838     81   -343    545       N
ATOM    853  CA  ASP A 127     339.937  32.587 178.961  1.00 40.31           C
ANISOU  853  CA  ASP A 127     5664   4762   4889    124   -308    605       C
ATOM    854  C   ASP A 127     339.588  34.076 178.893  1.00 39.62           C
ANISOU  854  C   ASP A 127     5592   4716   4743    115   -273    531       C
ATOM    855  O   ASP A 127     338.461  34.491 179.215  1.00 39.32           O
ANISOU  855  O   ASP A 127     5599   4715   4625    130   -182    570       O
ATOM    856  CB  ASP A 127     340.718  32.281 180.251  1.00 42.09           C
ANISOU  856  CB  ASP A 127     5973   5000   5020    198   -412    628       C
ATOM    857  CG  ASP A 127     340.690  30.809 180.631  1.00 42.84           C
ANISOU  857  CG  ASP A 127     6092   5050   5134    221   -430    742       C
ATOM    858  OD1 ASP A 127     341.596  30.377 181.389  1.00 43.91           O
ANISOU  858  OD1 ASP A 127     6271   5177   5236    278   -542    751       O
ATOM    859  OD2 ASP A 127     339.767  30.086 180.188  1.00 42.30           O
ANISOU  859  OD2 ASP A 127     6003   4950   5120    180   -344    825       O
ATOM    860  N   PHE A 128     340.562  34.871 178.474  1.00 38.79           N
ANISOU  860  N   PHE A 128     5448   4605   4686     93   -348    427       N
ATOM    861  CA  PHE A 128     340.305  36.262 178.206  1.00 38.99           C
ANISOU  861  CA  PHE A 128     5483   4641   4689     71   -328    356       C
ATOM    862  C   PHE A 128     339.245  36.406 177.110  1.00 38.40           C
ANISOU  862  C   PHE A 128     5355   4562   4674     20   -213    377       C
ATOM    863  O   PHE A 128     338.144  36.919 177.339  1.00 37.60           O
ANISOU  863  O   PHE A 128     5297   4484   4505     43   -136    400       O
ATOM    864  CB  PHE A 128     341.590  36.967 177.787  1.00 39.18           C
ANISOU  864  CB  PHE A 128     5453   4649   4786     30   -428    259       C
ATOM    865  CG  PHE A 128     341.354  38.217 176.989  1.00 38.36           C
ANISOU  865  CG  PHE A 128     5325   4530   4717    -27   -398    202       C
ATOM    866  CD1 PHE A 128     340.834  39.339 177.584  1.00 38.59           C
ANISOU  866  CD1 PHE A 128     5447   4557   4657      3   -401    166       C
ATOM    867  CD2 PHE A 128     341.648  38.253 175.645  1.00 37.45           C
ANISOU  867  CD2 PHE A 128     5104   4404   4720   -103   -368    186       C
ATOM    868  CE1 PHE A 128     340.620  40.462 176.857  1.00 38.48           C
ANISOU  868  CE1 PHE A 128     5422   4514   4684    -46   -384    121       C
ATOM    869  CE2 PHE A 128     341.436  39.385 174.906  1.00 36.92           C
ANISOU  869  CE2 PHE A 128     5025   4321   4683   -158   -343    150       C
ATOM    870  CZ  PHE A 128     340.924  40.489 175.508  1.00 37.51           C
ANISOU  870  CZ  PHE A 128     5194   4377   4682   -132   -356    121       C
ATOM    871  N   PHE A 129     339.584  35.914 175.929  1.00 39.90           N
ANISOU  871  N   PHE A 129     5448   4727   4984    -37   -204    367       N
ATOM    872  CA  PHE A 129     338.772  36.134 174.749  1.00 39.56           C
ANISOU  872  CA  PHE A 129     5351   4679   5001    -89   -121    370       C
ATOM    873  C   PHE A 129     337.350  35.587 174.867  1.00 38.29           C
ANISOU  873  C   PHE A 129     5206   4527   4814    -78    -27    455       C
ATOM    874  O   PHE A 129     336.417  36.176 174.336  1.00 38.50           O
ANISOU  874  O   PHE A 129     5219   4567   4844    -96     39    458       O
ATOM    875  CB  PHE A 129     339.458  35.520 173.533  1.00 39.81           C
ANISOU  875  CB  PHE A 129     5286   4693   5149   -138   -134    342       C
ATOM    876  CG  PHE A 129     338.987  36.086 172.244  1.00 38.96           C
ANISOU  876  CG  PHE A 129     5127   4587   5088   -193    -76    319       C
ATOM    877  CD1 PHE A 129     339.331  37.378 171.880  1.00 38.96           C
ANISOU  877  CD1 PHE A 129     5123   4594   5085   -227    -89    267       C
ATOM    878  CD2 PHE A 129     338.201  35.345 171.400  1.00 38.37           C
ANISOU  878  CD2 PHE A 129     5015   4503   5062   -214    -20    351       C
ATOM    879  CE1 PHE A 129     338.907  37.911 170.695  1.00 38.01           C
ANISOU  879  CE1 PHE A 129     4966   4476   5000   -276    -41    258       C
ATOM    880  CE2 PHE A 129     337.775  35.874 170.216  1.00 37.76           C
ANISOU  880  CE2 PHE A 129     4898   4433   5015   -259     23    329       C
ATOM    881  CZ  PHE A 129     338.123  37.162 169.864  1.00 37.43           C
ANISOU  881  CZ  PHE A 129     4857   4404   4960   -287     16    288       C
ATOM    882  N   GLY A 130     337.182  34.465 175.551  1.00 35.69           N
ANISOU  882  N   GLY A 130     4901   4193   4468    -51    -25    533       N
ATOM    883  CA  GLY A 130     335.850  33.963 175.829  1.00 34.26           C
ANISOU  883  CA  GLY A 130     4729   4028   4261    -49     64    631       C
ATOM    884  C   GLY A 130     335.073  34.846 176.799  1.00 34.48           C
ANISOU  884  C   GLY A 130     4823   4118   4158      7    120    650       C
ATOM    885  O   GLY A 130     333.859  35.048 176.654  1.00 34.02           O
ANISOU  885  O   GLY A 130     4741   4093   4090      4    212    694       O
ATOM    886  N   TYR A 131     335.770  35.381 177.793  1.00 35.18           N
ANISOU  886  N   TYR A 131     4992   4228   4147     66     61    610       N
ATOM    887  CA  TYR A 131     335.121  36.201 178.782  1.00 36.40           C
ANISOU  887  CA  TYR A 131     5225   4444   4159    140    106    611       C
ATOM    888  C   TYR A 131     334.502  37.440 178.142  1.00 36.75           C
ANISOU  888  C   TYR A 131     5252   4495   4217    138    148    543       C
ATOM    889  O   TYR A 131     333.320  37.719 178.335  1.00 36.92           O
ANISOU  889  O   TYR A 131     5272   4567   4189    174    244    582       O
ATOM    890  CB  TYR A 131     336.109  36.610 179.873  1.00 37.87           C
ANISOU  890  CB  TYR A 131     5511   4641   4238    205      6    556       C
ATOM    891  CG  TYR A 131     335.520  37.611 180.845  1.00 39.14           C
ANISOU  891  CG  TYR A 131     5768   4863   4241    296     39    524       C
ATOM    892  CD1 TYR A 131     334.380  37.302 181.570  1.00 39.90           C
ANISOU  892  CD1 TYR A 131     5893   5038   4230    352    155    618       C
ATOM    893  CD2 TYR A 131     336.094  38.874 181.015  1.00 39.74           C
ANISOU  893  CD2 TYR A 131     5903   4916   4279    326    -45    399       C
ATOM    894  CE1 TYR A 131     333.831  38.206 182.444  1.00 41.42           C
ANISOU  894  CE1 TYR A 131     6172   5298   4268    454    195    580       C
ATOM    895  CE2 TYR A 131     335.561  39.785 181.880  1.00 40.90           C
ANISOU  895  CE2 TYR A 131     6149   5109   4282    423    -24    352       C
ATOM    896  CZ  TYR A 131     334.425  39.455 182.603  1.00 42.07           C
ANISOU  896  CZ  TYR A 131     6327   5349   4309    497    100    438       C
ATOM    897  OH  TYR A 131     333.863  40.365 183.481  1.00 43.60           O
ANISOU  897  OH  TYR A 131     6619   5602   4344    615    132    383       O
ATOM    898  N   VAL A 132     335.290  38.185 177.373  1.00 37.31           N
ANISOU  898  N   VAL A 132     5303   4516   4358     97     76    448       N
ATOM    899  CA  VAL A 132     334.815  39.455 176.838  1.00 37.72           C
ANISOU  899  CA  VAL A 132     5357   4557   4417    100     96    386       C
ATOM    900  C   VAL A 132     333.692  39.247 175.823  1.00 37.10           C
ANISOU  900  C   VAL A 132     5195   4487   4413     62    188    435       C
ATOM    901  O   VAL A 132     332.819  40.107 175.683  1.00 36.64           O
ANISOU  901  O   VAL A 132     5145   4444   4333     97    236    419       O
ATOM    902  CB  VAL A 132     335.959  40.279 176.193  1.00 37.92           C
ANISOU  902  CB  VAL A 132     5376   4521   4511     46     -3    293       C
ATOM    903  CG1 VAL A 132     337.060  40.549 177.219  1.00 38.83           C
ANISOU  903  CG1 VAL A 132     5565   4626   4562     80   -113    237       C
ATOM    904  CG2 VAL A 132     336.515  39.587 174.976  1.00 36.87           C
ANISOU  904  CG2 VAL A 132     5141   4363   4505    -43    -11    306       C
ATOM    905  N   THR A 133     333.685  38.095 175.153  1.00 37.25           N
ANISOU  905  N   THR A 133     5139   4494   4522     -1    205    492       N
ATOM    906  CA  THR A 133     332.672  37.811 174.118  1.00 37.33           C
ANISOU  906  CA  THR A 133     5066   4507   4612    -45    271    533       C
ATOM    907  C   THR A 133     331.488  36.956 174.597  1.00 38.43           C
ANISOU  907  C   THR A 133     5174   4692   4737    -32    357    640       C
ATOM    908  O   THR A 133     330.619  36.631 173.785  1.00 37.03           O
ANISOU  908  O   THR A 133     4920   4516   4635    -75    400    677       O
ATOM    909  CB  THR A 133     333.293  37.097 172.905  1.00 36.18           C
ANISOU  909  CB  THR A 133     4852   4314   4581   -125    230    518       C
ATOM    910  OG1 THR A 133     334.059  35.985 173.360  1.00 36.74           O
ANISOU  910  OG1 THR A 133     4929   4365   4665   -130    189    545       O
ATOM    911  CG2 THR A 133     334.199  38.032 172.125  1.00 35.86           C
ANISOU  911  CG2 THR A 133     4811   4246   4570   -155    174    432       C
ATOM    912  N   LYS A 134     331.447  36.614 175.891  1.00 40.93           N
ANISOU  912  N   LYS A 134     5548   5049   4955     22    380    693       N
ATOM    913  CA  LYS A 134     330.321  35.876 176.469  1.00 43.09           C
ANISOU  913  CA  LYS A 134     5790   5380   5204     31    475    813       C
ATOM    914  C   LYS A 134     329.973  34.656 175.613  1.00 43.08           C
ANISOU  914  C   LYS A 134     5700   5332   5338    -64    479    883       C
ATOM    915  O   LYS A 134     328.798  34.294 175.454  1.00 42.71           O
ANISOU  915  O   LYS A 134     5580   5318   5332    -92    554    964       O
ATOM    916  CB  LYS A 134     329.094  36.783 176.618  1.00 44.41           C
ANISOU  916  CB  LYS A 134     5933   5622   5317     89    569    816       C
ATOM    917  CG  LYS A 134     329.267  37.870 177.659  1.00 46.74           C
ANISOU  917  CG  LYS A 134     6331   5965   5462    202    572    752       C
ATOM    918  CD  LYS A 134     328.271  39.030 177.492  1.00 48.49           C
ANISOU  918  CD  LYS A 134     6534   6233   5656    271    633    707       C
ATOM    919  CE  LYS A 134     326.839  38.650 177.859  1.00 50.29           C
ANISOU  919  CE  LYS A 134     6680   6564   5862    302    769    815       C
ATOM    920  NZ  LYS A 134     325.868  39.776 177.608  1.00 51.40           N
ANISOU  920  NZ  LYS A 134     6788   6750   5991    382    822    763       N
ATOM    921  N   ALA A 135     331.012  34.024 175.075  1.00 43.91           N
ANISOU  921  N   ALA A 135     5808   5360   5517   -109    391    847       N
ATOM    922  CA  ALA A 135     330.855  32.920 174.134  1.00 43.97           C
ANISOU  922  CA  ALA A 135     5747   5304   5657   -189    369    879       C
ATOM    923  C   ALA A 135     330.886  31.538 174.808  1.00 44.46           C
ANISOU  923  C   ALA A 135     5825   5329   5741   -211    360    989       C
ATOM    924  O   ALA A 135     330.638  30.518 174.172  1.00 44.80           O
ANISOU  924  O   ALA A 135     5820   5304   5896   -277    336   1026       O
ATOM    925  CB  ALA A 135     331.937  33.004 173.089  1.00 43.78           C
ANISOU  925  CB  ALA A 135     5713   5222   5698   -214    286    772       C
ATOM    926  N   GLY A 136     331.198  31.508 176.094  1.00 43.61           N
ANISOU  926  N   GLY A 136     5793   5256   5522   -155    368   1039       N
ATOM    927  CA  GLY A 136     331.386  30.245 176.767  1.00 43.61           C
ANISOU  927  CA  GLY A 136     5826   5211   5533   -171    345   1148       C
ATOM    928  C   GLY A 136     332.731  29.629 176.438  1.00 43.11           C
ANISOU  928  C   GLY A 136     5791   5058   5531   -169    226   1085       C
ATOM    929  O   GLY A 136     333.712  30.335 176.178  1.00 42.90           O
ANISOU  929  O   GLY A 136     5779   5035   5485   -134    168    967       O
ATOM    930  N   LYS A 137     332.782  28.303 176.463  1.00 43.97           N
ANISOU  930  N   LYS A 137     5904   5083   5722   -206    186   1166       N
ATOM    931  CA  LYS A 137     334.049  27.595 176.338  1.00 43.00           C
ANISOU  931  CA  LYS A 137     5812   4875   5651   -182     71   1118       C
ATOM    932  C   LYS A 137     334.519  27.595 174.888  1.00 40.29           C
ANISOU  932  C   LYS A 137     5403   4481   5424   -207     22    989       C
ATOM    933  O   LYS A 137     333.711  27.621 173.958  1.00 40.19           O
ANISOU  933  O   LYS A 137     5328   4459   5482   -264     60    975       O
ATOM    934  CB  LYS A 137     333.910  26.163 176.867  1.00 44.47           C
ANISOU  934  CB  LYS A 137     6036   4971   5888   -205     38   1253       C
ATOM    935  CG  LYS A 137     333.723  26.076 178.386  1.00 45.36           C
ANISOU  935  CG  LYS A 137     6232   5140   5863   -166     74   1389       C
ATOM    936  CD  LYS A 137     334.016  24.667 178.930  1.00 46.30           C
ANISOU  936  CD  LYS A 137     6410   5151   6029   -173      3   1512       C
ATOM    937  CE  LYS A 137     333.978  24.676 180.455  1.00 47.43           C
ANISOU  937  CE  LYS A 137     6650   5366   6007   -121     33   1643       C
ATOM    938  NZ  LYS A 137     333.240  23.519 181.063  1.00 48.61           N
ANISOU  938  NZ  LYS A 137     6831   5459   6180   -180     64   1851       N
ATOM    939  N   LEU A 138     335.829  27.573 174.696  1.00 37.56           N
ANISOU  939  N   LEU A 138     5066   4112   5093   -161    -62    895       N
ATOM    940  CA  LEU A 138     336.373  27.608 173.352  1.00 35.31           C
ANISOU  940  CA  LEU A 138     4718   3802   4898   -173    -96    772       C
ATOM    941  C   LEU A 138     337.523  26.636 173.238  1.00 35.45           C
ANISOU  941  C   LEU A 138     4742   3744   4983   -127   -196    732       C
ATOM    942  O   LEU A 138     338.452  26.659 174.029  1.00 36.10           O
ANISOU  942  O   LEU A 138     4859   3839   5021    -68   -252    728       O
ATOM    943  CB  LEU A 138     336.841  29.019 172.978  1.00 34.18           C
ANISOU  943  CB  LEU A 138     4546   3743   4697   -162    -75    669       C
ATOM    944  CG  LEU A 138     335.841  30.173 173.136  1.00 33.34           C
ANISOU  944  CG  LEU A 138     4442   3710   4515   -183     12    690       C
ATOM    945  CD1 LEU A 138     336.595  31.481 173.063  1.00 33.30           C
ANISOU  945  CD1 LEU A 138     4437   3762   4455   -162     -1    597       C
ATOM    946  CD2 LEU A 138     334.750  30.136 172.097  1.00 32.26           C
ANISOU  946  CD2 LEU A 138     4249   3565   4442   -242     64    694       C
ATOM    947  N   SER A 139     337.435  25.784 172.233  1.00 35.25           N
ANISOU  947  N   SER A 139     4685   3641   5069   -147   -225    694       N
ATOM    948  CA  SER A 139     338.460  24.810 171.923  1.00 35.97           C
ANISOU  948  CA  SER A 139     4774   3653   5239    -90   -319    635       C
ATOM    949  C   SER A 139     339.854  25.430 171.765  1.00 36.80           C
ANISOU  949  C   SER A 139     4837   3829   5318    -26   -353    524       C
ATOM    950  O   SER A 139     340.030  26.433 171.085  1.00 35.58           O
ANISOU  950  O   SER A 139     4627   3758   5135    -45   -306    445       O
ATOM    951  CB  SER A 139     338.072  24.057 170.630  1.00 35.28           C
ANISOU  951  CB  SER A 139     4655   3489   5261   -118   -336    575       C
ATOM    952  OG  SER A 139     339.016  23.049 170.277  1.00 35.86           O
ANISOU  952  OG  SER A 139     4731   3478   5415    -47   -428    505       O
ATOM    953  N   GLY A 140     340.835  24.797 172.404  1.00 39.30           N
ANISOU  953  N   GLY A 140     5175   4106   5650     48   -439    527       N
ATOM    954  CA  GLY A 140     342.233  25.060 172.136  1.00 40.23           C
ANISOU  954  CA  GLY A 140     5229   4274   5781    114   -489    418       C
ATOM    955  C   GLY A 140     342.856  24.065 171.158  1.00 40.21           C
ANISOU  955  C   GLY A 140     5181   4209   5886    172   -540    327       C
ATOM    956  O   GLY A 140     343.853  24.382 170.491  1.00 40.77           O
ANISOU  956  O   GLY A 140     5166   4348   5976    215   -545    217       O
ATOM    957  N   SER A 141     342.297  22.855 171.069  1.00 39.15           N
ANISOU  957  N   SER A 141     5103   3946   5826    177   -580    370       N
ATOM    958  CA  SER A 141     342.886  21.832 170.194  1.00 39.02           C
ANISOU  958  CA  SER A 141     5061   3853   5911    251   -644    271       C
ATOM    959  C   SER A 141     342.370  21.980 168.745  1.00 38.92           C
ANISOU  959  C   SER A 141     5005   3860   5922    212   -584    176       C
ATOM    960  O   SER A 141     343.086  21.661 167.784  1.00 39.27           O
ANISOU  960  O   SER A 141     4996   3916   6007    282   -602     49       O
ATOM    961  CB  SER A 141     342.621  20.421 170.743  1.00 38.93           C
ANISOU  961  CB  SER A 141     5141   3670   5980    281   -739    352       C
ATOM    962  OG  SER A 141     341.289  19.982 170.545  1.00 38.61           O
ANISOU  962  OG  SER A 141     5155   3540   5977    188   -715    428       O
ATOM    963  N   LYS A 142     341.147  22.490 168.586  1.00 37.81           N
ANISOU  963  N   LYS A 142     4884   3734   5747    108   -514    235       N
ATOM    964  CA  LYS A 142     340.608  22.704 167.262  1.00 37.41           C
ANISOU  964  CA  LYS A 142     4798   3709   5705     70   -467    153       C
ATOM    965  C   LYS A 142     341.120  24.032 166.676  1.00 35.85           C
ANISOU  965  C   LYS A 142     4522   3671   5427     61   -387     82       C
ATOM    966  O   LYS A 142     340.367  25.011 166.562  1.00 36.52           O
ANISOU  966  O   LYS A 142     4601   3821   5453    -16   -315    120       O
ATOM    967  CB  LYS A 142     339.074  22.681 167.296  1.00 37.70           C
ANISOU  967  CB  LYS A 142     4875   3698   5751    -35   -435    247       C
ATOM    968  CG  LYS A 142     338.471  21.322 167.560  1.00 38.77           C
ANISOU  968  CG  LYS A 142     5076   3666   5989    -51   -514    312       C
ATOM    969  CD  LYS A 142     336.994  21.400 167.984  1.00 39.13           C
ANISOU  969  CD  LYS A 142     5142   3685   6040   -166   -472    448       C
ATOM    970  CE  LYS A 142     335.998  21.233 166.826  1.00 39.77           C
ANISOU  970  CE  LYS A 142     5201   3733   6175   -233   -472    400       C
ATOM    971  NZ  LYS A 142     334.640  20.805 167.336  1.00 40.31           N
ANISOU  971  NZ  LYS A 142     5286   3727   6301   -341   -468    546       N
ATOM    972  N   THR A 143     342.394  24.080 166.296  1.00 33.66           N
ANISOU  972  N   THR A 143     4181   3456   5153    140   -399    -14       N
ATOM    973  CA  THR A 143     342.904  25.289 165.667  1.00 32.34           C
ANISOU  973  CA  THR A 143     3933   3433   4921    119   -323    -70       C
ATOM    974  C   THR A 143     342.352  25.386 164.238  1.00 33.40           C
ANISOU  974  C   THR A 143     4054   3598   5041     94   -272   -140       C
ATOM    975  O   THR A 143     342.172  24.372 163.537  1.00 32.83           O
ANISOU  975  O   THR A 143     4004   3452   5016    138   -312   -205       O
ATOM    976  CB  THR A 143     344.447  25.351 165.650  1.00 32.56           C
ANISOU  976  CB  THR A 143     3872   3538   4961    202   -342   -143       C
ATOM    977  OG1 THR A 143     344.986  24.388 164.731  1.00 33.29           O
ANISOU  977  OG1 THR A 143     3933   3611   5105    296   -367   -253       O
ATOM    978  CG2 THR A 143     344.991  25.133 167.023  1.00 32.82           C
ANISOU  978  CG2 THR A 143     3926   3534   5011    239   -416    -82       C
ATOM    979  N   ASP A 144     342.064  26.611 163.814  1.00 36.68           N
ANISOU  979  N   ASP A 144     4440   4111   5385     24   -194   -127       N
ATOM    980  CA  ASP A 144     341.406  26.843 162.533  1.00 38.83           C
ANISOU  980  CA  ASP A 144     4711   4418   5624     -9   -148   -173       C
ATOM    981  C   ASP A 144     341.777  28.223 162.012  1.00 39.63           C
ANISOU  981  C   ASP A 144     4755   4652   5649    -53    -67   -177       C
ATOM    982  O   ASP A 144     341.126  29.204 162.348  1.00 37.92           O
ANISOU  982  O   ASP A 144     4560   4454   5394   -127    -34   -105       O
ATOM    983  CB  ASP A 144     339.889  26.711 162.682  1.00 38.25           C
ANISOU  983  CB  ASP A 144     4706   4264   5564    -80   -158   -102       C
ATOM    984  CG  ASP A 144     339.173  26.611 161.345  1.00 38.59           C
ANISOU  984  CG  ASP A 144     4757   4316   5590    -98   -148   -162       C
ATOM    985  OD1 ASP A 144     339.842  26.700 160.281  1.00 39.41           O
ANISOU  985  OD1 ASP A 144     4825   4497   5653    -53   -123   -257       O
ATOM    986  OD2 ASP A 144     337.930  26.444 161.363  1.00 38.01           O
ANISOU  986  OD2 ASP A 144     4722   4180   5541   -156   -166   -111       O
ATOM    987  N   MET A 145     342.838  28.292 161.213  1.00 41.22           N
ANISOU  987  N   MET A 145     4883   4947   5831     -5    -35   -258       N
ATOM    988  CA  MET A 145     343.350  29.565 160.705  1.00 41.73           C
ANISOU  988  CA  MET A 145     4884   5139   5832    -54     42   -249       C
ATOM    989  C   MET A 145     343.608  29.488 159.206  1.00 42.23           C
ANISOU  989  C   MET A 145     4910   5293   5841    -23     99   -329       C
ATOM    990  O   MET A 145     343.847  28.409 158.652  1.00 43.58           O
ANISOU  990  O   MET A 145     5080   5448   6030     66     74   -420       O
ATOM    991  CB  MET A 145     344.637  29.957 161.435  1.00 42.65           C
ANISOU  991  CB  MET A 145     4920   5312   5975    -40     37   -241       C
ATOM    992  CG  MET A 145     344.472  30.093 162.944  1.00 42.56           C
ANISOU  992  CG  MET A 145     4954   5225   5994    -62    -24   -168       C
ATOM    993  SD  MET A 145     346.016  30.404 163.839  1.00 46.61           S
ANISOU  993  SD  MET A 145     5372   5793   6545    -35    -65   -172       S
ATOM    994  CE  MET A 145     346.762  31.703 162.846  1.00 46.82           C
ANISOU  994  CE  MET A 145     5289   5965   6534   -107     24   -183       C
ATOM    995  N   SER A 146     343.547  30.637 158.549  1.00 41.93           N
ANISOU  995  N   SER A 146     4850   5348   5732    -92    171   -296       N
ATOM    996  CA  SER A 146     343.882  30.712 157.135  1.00 42.15           C
ANISOU  996  CA  SER A 146     4841   5489   5685    -66    239   -356       C
ATOM    997  C   SER A 146     344.510  32.055 156.793  1.00 40.51           C
ANISOU  997  C   SER A 146     4564   5403   5424   -141    322   -297       C
ATOM    998  O   SER A 146     344.241  33.073 157.433  1.00 40.62           O
ANISOU  998  O   SER A 146     4595   5390   5448   -229    318   -209       O
ATOM    999  CB  SER A 146     342.644  30.486 156.282  1.00 43.24           C
ANISOU  999  CB  SER A 146     5068   5590   5772    -75    226   -374       C
ATOM   1000  OG  SER A 146     341.768  31.584 156.398  1.00 42.98           O
ANISOU 1000  OG  SER A 146     5077   5546   5709   -173    241   -280       O
ATOM   1001  N   ILE A 147     345.345  32.041 155.769  1.00 38.06           N
ANISOU 1001  N   ILE A 147     4178   5225   5057   -102    396   -346       N
ATOM   1002  CA  ILE A 147     346.106  33.206 155.392  1.00 37.13           C
ANISOU 1002  CA  ILE A 147     3976   5232   4899   -177    481   -282       C
ATOM   1003  C   ILE A 147     345.684  33.612 153.996  1.00 38.13           C
ANISOU 1003  C   ILE A 147     4136   5449   4903   -195    555   -275       C
ATOM   1004  O   ILE A 147     345.819  32.839 153.065  1.00 38.22           O
ANISOU 1004  O   ILE A 147     4144   5527   4851   -104    585   -365       O
ATOM   1005  CB  ILE A 147     347.608  32.895 155.472  1.00 37.55           C
ANISOU 1005  CB  ILE A 147     3884   5392   4993   -121    518   -326       C
ATOM   1006  CG1 ILE A 147     347.976  32.633 156.926  1.00 37.73           C
ANISOU 1006  CG1 ILE A 147     3885   5319   5131   -113    428   -317       C
ATOM   1007  CG2 ILE A 147     348.450  34.035 154.941  1.00 37.84           C
ANISOU 1007  CG2 ILE A 147     3813   5573   4993   -207    616   -254       C
ATOM   1008  CD1 ILE A 147     349.390  32.109 157.126  1.00 39.23           C
ANISOU 1008  CD1 ILE A 147     3930   5594   5381    -34    435   -374       C
ATOM   1009  N   ASN A 148     345.146  34.819 153.862  1.00 40.18           N
ANISOU 1009  N   ASN A 148     4438   5703   5124   -303    575   -173       N
ATOM   1010  CA  ASN A 148     344.728  35.346 152.566  1.00 41.85           C
ANISOU 1010  CA  ASN A 148     4690   5999   5211   -329    639   -144       C
ATOM   1011  C   ASN A 148     345.297  36.704 152.300  1.00 40.53           C
ANISOU 1011  C   ASN A 148     4471   5915   5015   -439    713    -29       C
ATOM   1012  O   ASN A 148     345.611  37.447 153.230  1.00 41.03           O
ANISOU 1012  O   ASN A 148     4503   5923   5163   -519    687     39       O
ATOM   1013  CB  ASN A 148     343.216  35.455 152.489  1.00 42.97           C
ANISOU 1013  CB  ASN A 148     4963   6034   5330   -349    573   -124       C
ATOM   1014  CG  ASN A 148     342.532  34.170 152.837  1.00 44.25           C
ANISOU 1014  CG  ASN A 148     5179   6092   5542   -267    488   -217       C
ATOM   1015  OD1 ASN A 148     342.448  33.256 152.011  1.00 45.94           O
ANISOU 1015  OD1 ASN A 148     5413   6339   5703   -183    484   -313       O
ATOM   1016  ND2 ASN A 148     342.040  34.076 154.075  1.00 43.60           N
ANISOU 1016  ND2 ASN A 148     5124   5882   5560   -290    417   -188       N
ATOM   1017  N   THR A 149     345.412  37.032 151.022  1.00 38.43           N
ANISOU 1017  N   THR A 149     4203   5775   4625   -445    799     -5       N
ATOM   1018  CA  THR A 149     345.632  38.414 150.613  1.00 37.01           C
ANISOU 1018  CA  THR A 149     4010   5650   4403   -567    860    131       C
ATOM   1019  C   THR A 149     344.496  38.790 149.684  1.00 36.74           C
ANISOU 1019  C   THR A 149     4101   5605   4251   -576    853    168       C
ATOM   1020  O   THR A 149     344.013  37.957 148.908  1.00 36.66           O
ANISOU 1020  O   THR A 149     4144   5634   4152   -482    849     82       O
ATOM   1021  CB  THR A 149     346.987  38.649 149.888  1.00 37.65           C
ANISOU 1021  CB  THR A 149     3951   5920   4433   -586    989    164       C
ATOM   1022  OG1 THR A 149     346.969  38.005 148.608  1.00 39.02           O
ANISOU 1022  OG1 THR A 149     4138   6230   4457   -490   1063     99       O
ATOM   1023  CG2 THR A 149     348.172  38.128 150.696  1.00 37.73           C
ANISOU 1023  CG2 THR A 149     3814   5962   4558   -554    993    110       C
ATOM   1024  N   TYR A 150     344.061  40.041 149.789  1.00 37.65           N
ANISOU 1024  N   TYR A 150     4271   5661   4375   -684    837    293       N
ATOM   1025  CA  TYR A 150     343.148  40.638 148.818  1.00 37.73           C
ANISOU 1025  CA  TYR A 150     4389   5679   4269   -705    837    358       C
ATOM   1026  C   TYR A 150     343.871  41.751 148.070  1.00 37.15           C
ANISOU 1026  C   TYR A 150     4279   5711   4124   -805    932    494       C
ATOM   1027  O   TYR A 150     344.356  42.696 148.688  1.00 38.02           O
ANISOU 1027  O   TYR A 150     4350   5771   4325   -912    931    589       O
ATOM   1028  CB  TYR A 150     341.918  41.222 149.502  1.00 37.51           C
ANISOU 1028  CB  TYR A 150     4465   5482   4304   -739    731    399       C
ATOM   1029  CG  TYR A 150     340.975  40.233 150.126  1.00 37.14           C
ANISOU 1029  CG  TYR A 150     4463   5333   4314   -657    640    294       C
ATOM   1030  CD1 TYR A 150     341.323  39.527 151.279  1.00 36.86           C
ANISOU 1030  CD1 TYR A 150     4375   5235   4394   -627    606    226       C
ATOM   1031  CD2 TYR A 150     339.708  40.042 149.594  1.00 37.09           C
ANISOU 1031  CD2 TYR A 150     4551   5289   4252   -618    582    276       C
ATOM   1032  CE1 TYR A 150     340.433  38.625 151.858  1.00 36.19           C
ANISOU 1032  CE1 TYR A 150     4333   5054   4363   -564    527    151       C
ATOM   1033  CE2 TYR A 150     338.821  39.158 150.164  1.00 36.70           C
ANISOU 1033  CE2 TYR A 150     4531   5145   4267   -560    500    196       C
ATOM   1034  CZ  TYR A 150     339.184  38.452 151.289  1.00 36.08           C
ANISOU 1034  CZ  TYR A 150     4402   5007   4300   -537    478    139       C
ATOM   1035  OH  TYR A 150     338.295  37.578 151.845  1.00 35.68           O
ANISOU 1035  OH  TYR A 150     4380   4862   4314   -491    402     79       O
ATOM   1036  N   THR A 151     343.931  41.640 146.751  1.00 34.88           N
ANISOU 1036  N   THR A 151     4010   5567   3675   -771   1010    506       N
ATOM   1037  CA  THR A 151     344.540  42.663 145.905  1.00 34.86           C
ANISOU 1037  CA  THR A 151     3983   5679   3582   -867   1112    655       C
ATOM   1038  C   THR A 151     343.463  43.297 145.034  1.00 35.05           C
ANISOU 1038  C   THR A 151     4154   5679   3483   -880   1077    735       C
ATOM   1039  O   THR A 151     342.299  42.948 145.160  1.00 34.34           O
ANISOU 1039  O   THR A 151     4165   5487   3395   -817    973    669       O
ATOM   1040  CB  THR A 151     345.676  42.070 145.046  1.00 36.42           C
ANISOU 1040  CB  THR A 151     4066   6100   3671   -815   1255    621       C
ATOM   1041  OG1 THR A 151     345.251  40.839 144.438  1.00 36.89           O
ANISOU 1041  OG1 THR A 151     4173   6221   3623   -659   1245    465       O
ATOM   1042  CG2 THR A 151     346.873  41.801 145.929  1.00 36.42           C
ANISOU 1042  CG2 THR A 151     3900   6125   3813   -834   1290    588       C
ATOM   1043  N   LYS A 152     343.841  44.229 144.165  1.00 36.10           N
ANISOU 1043  N   LYS A 152     4296   5908   3514   -963   1161    886       N
ATOM   1044  CA  LYS A 152     342.865  44.940 143.310  1.00 36.58           C
ANISOU 1044  CA  LYS A 152     4503   5945   3452   -979   1121    984       C
ATOM   1045  C   LYS A 152     341.898  44.012 142.580  1.00 36.81           C
ANISOU 1045  C   LYS A 152     4628   6011   3349   -840   1069    861       C
ATOM   1046  O   LYS A 152     342.294  43.232 141.702  1.00 37.92           O
ANISOU 1046  O   LYS A 152     4746   6319   3342   -755   1147    786       O
ATOM   1047  CB  LYS A 152     343.579  45.811 142.267  1.00 38.77           C
ANISOU 1047  CB  LYS A 152     4766   6367   3597  -1069   1245   1158       C
ATOM   1048  CG  LYS A 152     342.651  46.829 141.624  1.00 39.62           C
ANISOU 1048  CG  LYS A 152     5028   6408   3619  -1115   1186   1299       C
ATOM   1049  CD  LYS A 152     343.337  47.783 140.647  1.00 41.48           C
ANISOU 1049  CD  LYS A 152     5261   6769   3729  -1223   1304   1503       C
ATOM   1050  CE  LYS A 152     342.318  48.743 140.032  1.00 41.99           C
ANISOU 1050  CE  LYS A 152     5498   6747   3711  -1252   1221   1640       C
ATOM   1051  NZ  LYS A 152     342.673  49.132 138.621  1.00 44.55           N
ANISOU 1051  NZ  LYS A 152     5862   7259   3805  -1278   1337   1788       N
ATOM   1052  N   GLY A 153     340.627  44.132 142.945  1.00 36.12           N
ANISOU 1052  N   GLY A 153     4643   5767   3315   -818    933    839       N
ATOM   1053  CA  GLY A 153     339.578  43.301 142.397  1.00 37.04           C
ANISOU 1053  CA  GLY A 153     4845   5885   3342   -704    851    723       C
ATOM   1054  C   GLY A 153     339.081  42.268 143.390  1.00 36.71           C
ANISOU 1054  C   GLY A 153     4775   5728   3443   -636    760    567       C
ATOM   1055  O   GLY A 153     337.916  41.856 143.360  1.00 36.17           O
ANISOU 1055  O   GLY A 153     4779   5583   3382   -580    649    501       O
ATOM   1056  N   CYS A 154     339.970  41.833 144.273  1.00 37.71           N
ANISOU 1056  N   CYS A 154     4794   5846   3689   -646    805    514       N
ATOM   1057  CA  CYS A 154     339.605  40.837 145.265  1.00 37.46           C
ANISOU 1057  CA  CYS A 154     4736   5707   3791   -587    726    383       C
ATOM   1058  C   CYS A 154     338.510  41.371 146.160  1.00 36.25           C
ANISOU 1058  C   CYS A 154     4637   5379   3758   -625    618    424       C
ATOM   1059  O   CYS A 154     338.369  42.579 146.330  1.00 35.84           O
ANISOU 1059  O   CYS A 154     4616   5273   3729   -704    613    550       O
ATOM   1060  CB  CYS A 154     340.820  40.419 146.071  1.00 37.30           C
ANISOU 1060  CB  CYS A 154     4591   5708   3871   -594    790    340       C
ATOM   1061  SG  CYS A 154     342.006  39.586 145.008  1.00 39.08           S
ANISOU 1061  SG  CYS A 154     4741   6151   3956   -512    916    260       S
ATOM   1062  N   HIS A 155     337.726  40.454 146.711  1.00 36.00           N
ANISOU 1062  N   HIS A 155     4615   5259   3803   -563    532    319       N
ATOM   1063  CA  HIS A 155     336.474  40.800 147.352  1.00 34.97           C
ANISOU 1063  CA  HIS A 155     4536   4992   3760   -575    431    345       C
ATOM   1064  C   HIS A 155     335.817  39.565 147.888  1.00 34.45           C
ANISOU 1064  C   HIS A 155     4458   4857   3776   -512    358    227       C
ATOM   1065  O   HIS A 155     335.985  38.485 147.327  1.00 36.06           O
ANISOU 1065  O   HIS A 155     4656   5116   3929   -448    353    121       O
ATOM   1066  CB  HIS A 155     335.530  41.468 146.355  1.00 36.07           C
ANISOU 1066  CB  HIS A 155     4765   5145   3793   -573    384    411       C
ATOM   1067  CG  HIS A 155     335.042  40.541 145.286  1.00 37.49           C
ANISOU 1067  CG  HIS A 155     4987   5398   3860   -496    343    316       C
ATOM   1068  ND1 HIS A 155     335.610  40.479 144.032  1.00 38.88           N
ANISOU 1068  ND1 HIS A 155     5190   5720   3862   -470    404    313       N
ATOM   1069  CD2 HIS A 155     334.045  39.631 145.293  1.00 38.13           C
ANISOU 1069  CD2 HIS A 155     5085   5425   3977   -440    242    219       C
ATOM   1070  CE1 HIS A 155     334.981  39.569 143.313  1.00 40.25           C
ANISOU 1070  CE1 HIS A 155     5408   5922   3962   -392    334    205       C
ATOM   1071  NE2 HIS A 155     334.030  39.037 144.059  1.00 39.96           N
ANISOU 1071  NE2 HIS A 155     5364   5760   4061   -379    229    147       N
ATOM   1072  N   LEU A 156     335.030  39.720 148.941  1.00 32.38           N
ANISOU 1072  N   LEU A 156     4195   4473   3633   -527    297    246       N
ATOM   1073  CA  LEU A 156     334.273  38.595 149.473  1.00 31.84           C
ANISOU 1073  CA  LEU A 156     4114   4334   3651   -483    225    159       C
ATOM   1074  C   LEU A 156     332.867  39.028 149.833  1.00 30.42           C
ANISOU 1074  C   LEU A 156     3962   4069   3528   -491    148    205       C
ATOM   1075  O   LEU A 156     332.692  39.791 150.770  1.00 29.71           O
ANISOU 1075  O   LEU A 156     3865   3915   3510   -520    154    270       O
ATOM   1076  CB  LEU A 156     334.997  37.996 150.698  1.00 31.03           C
ANISOU 1076  CB  LEU A 156     3949   4182   3658   -483    250    122       C
ATOM   1077  CG  LEU A 156     334.190  37.014 151.551  1.00 30.78           C
ANISOU 1077  CG  LEU A 156     3905   4053   3737   -459    181     72       C
ATOM   1078  CD1 LEU A 156     333.700  35.817 150.721  1.00 31.87           C
ANISOU 1078  CD1 LEU A 156     4061   4197   3850   -410    118    -27       C
ATOM   1079  CD2 LEU A 156     335.000  36.578 152.786  1.00 30.12           C
ANISOU 1079  CD2 LEU A 156     3772   3926   3745   -459    208     57       C
ATOM   1080  N   LEU A 157     331.872  38.516 149.119  1.00 30.35           N
ANISOU 1080  N   LEU A 157     3979   4061   3491   -459     70    163       N
ATOM   1081  CA  LEU A 157     330.476  38.925 149.332  1.00 30.43           C
ANISOU 1081  CA  LEU A 157     3997   4009   3555   -461     -6    208       C
ATOM   1082  C   LEU A 157     329.842  38.421 150.667  1.00 31.89           C
ANISOU 1082  C   LEU A 157     4125   4101   3889   -465    -31    200       C
ATOM   1083  O   LEU A 157     330.466  37.686 151.443  1.00 30.46           O
ANISOU 1083  O   LEU A 157     3910   3893   3770   -468      1    161       O
ATOM   1084  CB  LEU A 157     329.625  38.474 148.133  1.00 32.59           C
ANISOU 1084  CB  LEU A 157     4306   4320   3759   -429    -96    161       C
ATOM   1085  CG  LEU A 157     330.080  39.064 146.779  1.00 33.91           C
ANISOU 1085  CG  LEU A 157     4542   4589   3753   -417    -75    185       C
ATOM   1086  CD1 LEU A 157     329.417  38.331 145.655  1.00 35.74           C
ANISOU 1086  CD1 LEU A 157     4812   4861   3906   -373   -170    105       C
ATOM   1087  CD2 LEU A 157     329.847  40.581 146.639  1.00 33.27           C
ANISOU 1087  CD2 LEU A 157     4503   4506   3632   -443    -63    314       C
ATOM   1088  N   THR A 158     328.604  38.836 150.931  1.00 32.99           N
ANISOU 1088  N   THR A 158     4253   4200   4083   -461    -84    246       N
ATOM   1089  CA  THR A 158     327.995  38.720 152.259  1.00 32.89           C
ANISOU 1089  CA  THR A 158     4186   4119   4192   -465    -81    271       C
ATOM   1090  C   THR A 158     327.711  37.283 152.690  1.00 33.15           C
ANISOU 1090  C   THR A 158     4168   4113   4312   -471   -113    212       C
ATOM   1091  O   THR A 158     327.212  36.465 151.925  1.00 35.05           O
ANISOU 1091  O   THR A 158     4404   4357   4555   -469   -187    157       O
ATOM   1092  CB  THR A 158     326.666  39.513 152.328  1.00 34.23           C
ANISOU 1092  CB  THR A 158     4340   4270   4394   -446   -128    332       C
ATOM   1093  OG1 THR A 158     326.818  40.754 151.648  1.00 35.36           O
ANISOU 1093  OG1 THR A 158     4547   4438   4451   -437   -126    385       O
ATOM   1094  CG2 THR A 158     326.277  39.830 153.736  1.00 32.53           C
ANISOU 1094  CG2 THR A 158     4083   4008   4268   -437    -89    374       C
ATOM   1095  N   HIS A 159     328.016  37.009 153.951  1.00 31.83           N
ANISOU 1095  N   HIS A 159     3971   3904   4220   -480    -66    227       N
ATOM   1096  CA  HIS A 159     327.816  35.707 154.546  1.00 31.28           C
ANISOU 1096  CA  HIS A 159     3859   3784   4242   -492    -90    195       C
ATOM   1097  C   HIS A 159     327.819  35.812 156.092  1.00 29.87           C
ANISOU 1097  C   HIS A 159     3651   3568   4131   -496    -34    252       C
ATOM   1098  O   HIS A 159     328.238  36.825 156.633  1.00 28.54           O
ANISOU 1098  O   HIS A 159     3504   3412   3928   -484     20    290       O
ATOM   1099  CB  HIS A 159     328.899  34.772 154.060  1.00 31.55           C
ANISOU 1099  CB  HIS A 159     3919   3822   4246   -483    -93    111       C
ATOM   1100  CG  HIS A 159     330.268  35.221 154.417  1.00 31.45           C
ANISOU 1100  CG  HIS A 159     3926   3838   4186   -474    -15    112       C
ATOM   1101  ND1 HIS A 159     330.871  36.309 153.823  1.00 31.50           N
ANISOU 1101  ND1 HIS A 159     3963   3908   4098   -474     28    134       N
ATOM   1102  CD2 HIS A 159     331.168  34.733 155.303  1.00 31.52           C
ANISOU 1102  CD2 HIS A 159     3923   3821   4234   -469     20     99       C
ATOM   1103  CE1 HIS A 159     332.078  36.474 154.331  1.00 31.23           C
ANISOU 1103  CE1 HIS A 159     3924   3888   4055   -476     88    133       C
ATOM   1104  NE2 HIS A 159     332.284  35.532 155.236  1.00 31.22           N
ANISOU 1104  NE2 HIS A 159     3896   3835   4131   -467     81    107       N
ATOM   1105  N   ASP A 160     327.351  34.778 156.796  1.00 30.46           N
ANISOU 1105  N   ASP A 160     3682   3594   4297   -514    -52    260       N
ATOM   1106  CA  ASP A 160     327.359  34.810 158.258  1.00 29.84           C
ANISOU 1106  CA  ASP A 160     3584   3492   4263   -512      5    319       C
ATOM   1107  C   ASP A 160     328.384  33.883 158.938  1.00 29.41           C
ANISOU 1107  C   ASP A 160     3546   3396   4231   -514     19    296       C
ATOM   1108  O   ASP A 160     328.387  33.813 160.163  1.00 28.85           O
ANISOU 1108  O   ASP A 160     3467   3308   4187   -511     59    349       O
ATOM   1109  CB  ASP A 160     325.960  34.495 158.811  1.00 30.38           C
ANISOU 1109  CB  ASP A 160     3580   3546   4415   -531     -6    383       C
ATOM   1110  CG  ASP A 160     325.418  33.153 158.355  1.00 31.73           C
ANISOU 1110  CG  ASP A 160     3713   3669   4673   -577    -82    361       C
ATOM   1111  OD1 ASP A 160     326.176  32.354 157.766  1.00 32.48           O
ANISOU 1111  OD1 ASP A 160     3849   3729   4762   -582   -126    288       O
ATOM   1112  OD2 ASP A 160     324.216  32.894 158.605  1.00 32.31           O
ANISOU 1112  OD2 ASP A 160     3712   3738   4826   -608   -101    416       O
ATOM   1113  N   ASP A 161     329.237  33.193 158.172  1.00 28.85           N
ANISOU 1113  N   ASP A 161     3501   3316   4144   -509    -13    219       N
ATOM   1114  CA  ASP A 161     330.325  32.382 158.734  1.00 29.10           C
ANISOU 1114  CA  ASP A 161     3549   3313   4196   -494     -6    188       C
ATOM   1115  C   ASP A 161     329.840  31.063 159.372  1.00 31.98           C
ANISOU 1115  C   ASP A 161     3896   3592   4664   -516    -49    211       C
ATOM   1116  O   ASP A 161     330.647  30.226 159.772  1.00 30.54           O
ANISOU 1116  O   ASP A 161     3731   3362   4510   -498    -63    185       O
ATOM   1117  CB  ASP A 161     331.119  33.175 159.786  1.00 28.92           C
ANISOU 1117  CB  ASP A 161     3539   3312   4137   -477     58    227       C
ATOM   1118  CG  ASP A 161     332.290  33.916 159.197  1.00 29.71           C
ANISOU 1118  CG  ASP A 161     3658   3469   4162   -461     86    183       C
ATOM   1119  OD1 ASP A 161     333.324  34.068 159.884  1.00 29.85           O
ANISOU 1119  OD1 ASP A 161     3679   3492   4171   -448    111    181       O
ATOM   1120  OD2 ASP A 161     332.190  34.353 158.039  1.00 30.53           O
ANISOU 1120  OD2 ASP A 161     3769   3617   4215   -465     81    155       O
ATOM   1121  N   VAL A 162     328.522  30.878 159.431  1.00 33.81           N
ANISOU 1121  N   VAL A 162     4087   3802   4956   -556    -74    263       N
ATOM   1122  CA  VAL A 162     327.913  29.720 160.072  1.00 35.04           C
ANISOU 1122  CA  VAL A 162     4217   3877   5221   -598   -111    313       C
ATOM   1123  C   VAL A 162     328.288  28.416 159.376  1.00 36.25           C
ANISOU 1123  C   VAL A 162     4398   3945   5431   -602   -202    230       C
ATOM   1124  O   VAL A 162     327.703  28.036 158.365  1.00 38.12           O
ANISOU 1124  O   VAL A 162     4627   4160   5696   -623   -278    175       O
ATOM   1125  CB  VAL A 162     326.396  29.855 160.093  1.00 35.60           C
ANISOU 1125  CB  VAL A 162     4217   3958   5352   -647   -121    384       C
ATOM   1126  CG1 VAL A 162     325.766  28.663 160.747  1.00 36.44           C
ANISOU 1126  CG1 VAL A 162     4285   3981   5578   -708   -154    453       C
ATOM   1127  CG2 VAL A 162     326.008  31.099 160.843  1.00 34.91           C
ANISOU 1127  CG2 VAL A 162     4105   3951   5209   -623    -31    457       C
ATOM   1128  N   ILE A 163     329.268  27.734 159.938  1.00 35.47           N
ANISOU 1128  N   ILE A 163     4335   3793   5347   -574   -203    214       N
ATOM   1129  CA  ILE A 163     329.753  26.501 159.380  1.00 35.31           C
ANISOU 1129  CA  ILE A 163     4352   3682   5380   -556   -290    126       C
ATOM   1130  C   ILE A 163     330.189  25.613 160.523  1.00 33.98           C
ANISOU 1130  C   ILE A 163     4204   3423   5282   -555   -299    182       C
ATOM   1131  O   ILE A 163     331.009  26.009 161.352  1.00 34.06           O
ANISOU 1131  O   ILE A 163     4227   3471   5244   -516   -239    214       O
ATOM   1132  CB  ILE A 163     330.924  26.745 158.404  1.00 36.55           C
ANISOU 1132  CB  ILE A 163     4545   3898   5444   -480   -285     -1       C
ATOM   1133  CG1 ILE A 163     330.428  27.417 157.128  1.00 37.55           C
ANISOU 1133  CG1 ILE A 163     4668   4101   5499   -484   -296    -56       C
ATOM   1134  CG2 ILE A 163     331.619  25.457 158.022  1.00 37.54           C
ANISOU 1134  CG2 ILE A 163     4713   3933   5618   -433   -364   -102       C
ATOM   1135  CD1 ILE A 163     329.520  26.552 156.269  1.00 38.78           C
ANISOU 1135  CD1 ILE A 163     4831   4185   5720   -514   -408   -111       C
ATOM   1136  N   GLY A 164     329.614  24.417 160.563  1.00 31.69           N
ANISOU 1136  N   GLY A 164     3920   3009   5110   -602   -384    200       N
ATOM   1137  CA  GLY A 164     330.002  23.416 161.526  1.00 31.50           C
ANISOU 1137  CA  GLY A 164     3930   2876   5164   -602   -414    257       C
ATOM   1138  C   GLY A 164     330.002  23.898 162.954  1.00 31.66           C
ANISOU 1138  C   GLY A 164     3936   2941   5152   -613   -324    395       C
ATOM   1139  O   GLY A 164     328.995  24.334 163.469  1.00 29.41           O
ANISOU 1139  O   GLY A 164     3603   2699   4874   -673   -271    502       O
ATOM   1140  N   SER A 165     331.154  23.817 163.594  1.00 35.90           N
ANISOU 1140  N   SER A 165     4515   3477   5650   -546   -308    386       N
ATOM   1141  CA  SER A 165     331.262  24.163 164.995  1.00 38.08           C
ANISOU 1141  CA  SER A 165     4797   3788   5885   -544   -240    506       C
ATOM   1142  C   SER A 165     331.897  25.527 165.256  1.00 37.06           C
ANISOU 1142  C   SER A 165     4659   3793   5628   -492   -157    482       C
ATOM   1143  O   SER A 165     332.262  25.797 166.389  1.00 38.19           O
ANISOU 1143  O   SER A 165     4824   3964   5723   -469   -118    551       O
ATOM   1144  CB  SER A 165     332.072  23.093 165.709  1.00 40.77           C
ANISOU 1144  CB  SER A 165     5194   4021   6274   -507   -299    530       C
ATOM   1145  OG  SER A 165     333.261  22.813 164.993  1.00 41.80           O
ANISOU 1145  OG  SER A 165     5350   4134   6399   -423   -352    390       O
ATOM   1146  N   ARG A 166     332.051  26.377 164.238  1.00 33.77           N
ANISOU 1146  N   ARG A 166     4221   3455   5156   -476   -137    389       N
ATOM   1147  CA  ARG A 166     332.578  27.730 164.461  1.00 31.48           C
ANISOU 1147  CA  ARG A 166     3925   3277   4760   -443    -65    377       C
ATOM   1148  C   ARG A 166     331.743  28.435 165.510  1.00 30.31           C
ANISOU 1148  C   ARG A 166     3768   3174   4575   -468      2    489       C
ATOM   1149  O   ARG A 166     330.525  28.396 165.432  1.00 29.10           O
ANISOU 1149  O   ARG A 166     3579   3019   4457   -517     16    547       O
ATOM   1150  CB  ARG A 166     332.579  28.555 163.172  1.00 30.50           C
ANISOU 1150  CB  ARG A 166     3779   3223   4588   -442    -52    292       C
ATOM   1151  CG  ARG A 166     333.458  27.984 162.052  1.00 31.32           C
ANISOU 1151  CG  ARG A 166     3890   3313   4698   -401   -100    171       C
ATOM   1152  CD  ARG A 166     333.309  28.837 160.843  1.00 31.26           C
ANISOU 1152  CD  ARG A 166     3867   3386   4625   -406    -77    113       C
ATOM   1153  NE  ARG A 166     334.136  28.461 159.710  1.00 32.41           N
ANISOU 1153  NE  ARG A 166     4018   3552   4746   -360   -102     -3       N
ATOM   1154  CZ  ARG A 166     334.067  29.089 158.535  1.00 33.01           C
ANISOU 1154  CZ  ARG A 166     4089   3702   4750   -359    -85    -54       C
ATOM   1155  NH1 ARG A 166     334.848  28.719 157.534  1.00 34.01           N
ANISOU 1155  NH1 ARG A 166     4221   3863   4838   -307    -95   -159       N
ATOM   1156  NH2 ARG A 166     333.220  30.108 158.358  1.00 32.40           N
ANISOU 1156  NH2 ARG A 166     4005   3673   4635   -402    -54      1       N
ATOM   1157  N   ARG A 167     332.397  29.045 166.501  1.00 31.86           N
ANISOU 1157  N   ARG A 167     3992   3414   4701   -429     38    514       N
ATOM   1158  CA  ARG A 167     331.685  29.708 167.589  1.00 32.23           C
ANISOU 1158  CA  ARG A 167     4043   3510   4693   -431    103    608       C
ATOM   1159  C   ARG A 167     331.981  31.207 167.608  1.00 30.41           C
ANISOU 1159  C   ARG A 167     3821   3363   4371   -399    145    566       C
ATOM   1160  O   ARG A 167     331.076  32.032 167.824  1.00 30.33           O
ANISOU 1160  O   ARG A 167     3797   3403   4325   -400    199    603       O
ATOM   1161  CB  ARG A 167     332.040  29.085 168.926  1.00 34.41           C
ANISOU 1161  CB  ARG A 167     4363   3757   4954   -408     99    686       C
ATOM   1162  CG  ARG A 167     331.094  29.556 170.021  1.00 36.20           C
ANISOU 1162  CG  ARG A 167     4592   4041   5120   -409    176    793       C
ATOM   1163  CD  ARG A 167     331.273  28.807 171.342  1.00 38.24           C
ANISOU 1163  CD  ARG A 167     4901   4275   5354   -393    176    895       C
ATOM   1164  NE  ARG A 167     330.163  27.877 171.600  1.00 39.45           N
ANISOU 1164  NE  ARG A 167     5023   4391   5577   -456    200   1018       N
ATOM   1165  CZ  ARG A 167     330.089  27.061 172.651  1.00 40.48           C
ANISOU 1165  CZ  ARG A 167     5190   4489   5700   -463    205   1139       C
ATOM   1166  NH1 ARG A 167     331.061  27.058 173.565  1.00 40.92           N
ANISOU 1166  NH1 ARG A 167     5324   4551   5674   -399    182   1145       N
ATOM   1167  NH2 ARG A 167     329.034  26.251 172.794  1.00 41.18           N
ANISOU 1167  NH2 ARG A 167     5237   4543   5867   -539    229   1261       N
ATOM   1168  N   ILE A 168     333.252  31.526 167.374  1.00 28.21           N
ANISOU 1168  N   ILE A 168     3560   3093   4066   -371    117    489       N
ATOM   1169  CA  ILE A 168     333.731  32.898 167.225  1.00 27.48           C
ANISOU 1169  CA  ILE A 168     3476   3059   3907   -356    138    443       C
ATOM   1170  C   ILE A 168     334.708  33.071 166.076  1.00 27.80           C
ANISOU 1170  C   ILE A 168     3493   3113   3958   -362    113    355       C
ATOM   1171  O   ILE A 168     335.703  32.348 165.973  1.00 28.01           O
ANISOU 1171  O   ILE A 168     3510   3121   4013   -343     75    314       O
ATOM   1172  CB  ILE A 168     334.484  33.415 168.452  1.00 27.52           C
ANISOU 1172  CB  ILE A 168     3526   3082   3850   -317    133    452       C
ATOM   1173  CG1 ILE A 168     333.646  33.339 169.706  1.00 28.00           C
ANISOU 1173  CG1 ILE A 168     3620   3150   3867   -295    168    538       C
ATOM   1174  CG2 ILE A 168     334.892  34.864 168.241  1.00 27.21           C
ANISOU 1174  CG2 ILE A 168     3497   3082   3760   -316    141    404       C
ATOM   1175  CD1 ILE A 168     334.521  33.411 170.886  1.00 29.28           C
ANISOU 1175  CD1 ILE A 168     3837   3318   3971   -251    139    542       C
ATOM   1176  N   SER A 169     334.438  34.079 165.258  1.00 28.54           N
ANISOU 1176  N   SER A 169     3576   3245   4024   -383    137    332       N
ATOM   1177  C   SER A 169     336.271  35.491 164.573  1.00 28.89           C
ANISOU 1177  C   SER A 169     3606   3350   4020   -395    134    255       C
ATOM   1178  O   SER A 169     335.949  36.327 165.414  1.00 29.28           O
ANISOU 1178  O   SER A 169     3693   3396   4038   -390    142    287       O
ATOM   1179  CA ASER A 169     335.307  34.403 164.150  0.50 28.98           C
ANISOU 1179  CA ASER A 169     3608   3332   4071   -394    131    267       C
ATOM   1180  CB ASER A 169     334.479  34.840 162.943  0.50 29.08           C
ANISOU 1180  CB ASER A 169     3610   3367   4072   -420    147    260       C
ATOM   1181  OG ASER A 169     333.366  33.974 162.776  0.50 29.22           O
ANISOU 1181  OG ASER A 169     3618   3351   4134   -427    132    282       O
ATOM   1182  CA BSER A 169     335.289  34.433 164.133  0.50 29.01           C
ANISOU 1182  CA BSER A 169     3612   3337   4074   -395    132    267       C
ATOM   1183  CB BSER A 169     334.446  34.942 162.951  0.50 29.09           C
ANISOU 1183  CB BSER A 169     3612   3369   4069   -421    149    263       C
ATOM   1184  OG BSER A 169     335.237  35.594 161.962  0.50 29.07           O
ANISOU 1184  OG BSER A 169     3598   3414   4033   -437    159    221       O
ATOM   1185  N   PHE A 170     337.467  35.460 164.012  1.00 27.65           N
ANISOU 1185  N   PHE A 170     3412   3225   3870   -400    126    206       N
ATOM   1186  CA  PHE A 170     338.391  36.542 164.249  1.00 27.60           C
ANISOU 1186  CA  PHE A 170     3399   3246   3843   -423    123    198       C
ATOM   1187  C   PHE A 170     339.219  36.757 162.986  1.00 28.35           C
ANISOU 1187  C   PHE A 170     3437   3399   3935   -452    146    163       C
ATOM   1188  O   PHE A 170     339.358  35.861 162.165  1.00 28.11           O
ANISOU 1188  O   PHE A 170     3374   3391   3915   -431    156    125       O
ATOM   1189  CB  PHE A 170     339.267  36.265 165.474  1.00 27.80           C
ANISOU 1189  CB  PHE A 170     3426   3256   3881   -394     79    192       C
ATOM   1190  CG  PHE A 170     340.274  35.158 165.285  1.00 28.88           C
ANISOU 1190  CG  PHE A 170     3506   3407   4061   -361     55    149       C
ATOM   1191  CD1 PHE A 170     340.001  33.870 165.709  1.00 29.30           C
ANISOU 1191  CD1 PHE A 170     3575   3415   4144   -314     29    154       C
ATOM   1192  CD2 PHE A 170     341.518  35.416 164.716  1.00 29.72           C
ANISOU 1192  CD2 PHE A 170     3538   3571   4184   -376     56    107       C
ATOM   1193  CE1 PHE A 170     340.941  32.857 165.553  1.00 30.21           C
ANISOU 1193  CE1 PHE A 170     3644   3531   4304   -269     -4    108       C
ATOM   1194  CE2 PHE A 170     342.463  34.402 164.565  1.00 30.47           C
ANISOU 1194  CE2 PHE A 170     3571   3686   4320   -327     35     60       C
ATOM   1195  CZ  PHE A 170     342.173  33.127 164.988  1.00 30.62           C
ANISOU 1195  CZ  PHE A 170     3618   3649   4368   -268     -0     55       C
ATOM   1196  N   ILE A 171     339.709  37.976 162.809  1.00 29.49           N
ANISOU 1196  N   ILE A 171     3576   3566   4062   -500    156    177       N
ATOM   1197  CA  ILE A 171     340.574  38.285 161.696  1.00 30.52           C
ANISOU 1197  CA  ILE A 171     3646   3767   4185   -538    190    164       C
ATOM   1198  C   ILE A 171     341.681  39.172 162.199  1.00 31.19           C
ANISOU 1198  C   ILE A 171     3696   3862   4292   -586    169    174       C
ATOM   1199  O   ILE A 171     341.409  40.227 162.754  1.00 32.50           O
ANISOU 1199  O   ILE A 171     3915   3979   4453   -620    143    206       O
ATOM   1200  CB  ILE A 171     339.865  39.019 160.553  1.00 30.46           C
ANISOU 1200  CB  ILE A 171     3666   3778   4130   -576    228    196       C
ATOM   1201  CG1 ILE A 171     338.657  38.243 160.040  1.00 29.73           C
ANISOU 1201  CG1 ILE A 171     3606   3670   4019   -536    231    185       C
ATOM   1202  CG2 ILE A 171     340.866  39.265 159.429  1.00 31.34           C
ANISOU 1202  CG2 ILE A 171     3711   3978   4218   -614    275    193       C
ATOM   1203  CD1 ILE A 171     337.349  38.823 160.479  1.00 28.96           C
ANISOU 1203  CD1 ILE A 171     3573   3515   3915   -536    215    229       C
ATOM   1204  N   LEU A 172     342.919  38.761 161.978  1.00 29.92           N
ANISOU 1204  N   LEU A 172     3443   3764   4160   -586    176    143       N
ATOM   1205  CA  LEU A 172     344.064  39.528 162.396  1.00 29.83           C
ANISOU 1205  CA  LEU A 172     3375   3773   4188   -641    150    153       C
ATOM   1206  C   LEU A 172     344.697  40.129 161.144  1.00 30.49           C
ANISOU 1206  C   LEU A 172     3384   3940   4259   -710    216    181       C
ATOM   1207  O   LEU A 172     345.072  39.402 160.235  1.00 30.66           O
ANISOU 1207  O   LEU A 172     3339   4048   4263   -679    274    153       O
ATOM   1208  CB  LEU A 172     345.050  38.633 163.159  1.00 30.13           C
ANISOU 1208  CB  LEU A 172     3343   3829   4275   -588    104    106       C
ATOM   1209  CG  LEU A 172     346.367  39.276 163.615  1.00 31.12           C
ANISOU 1209  CG  LEU A 172     3383   3986   4457   -643     61    107       C
ATOM   1210  CD1 LEU A 172     346.121  40.465 164.526  1.00 30.93           C
ANISOU 1210  CD1 LEU A 172     3437   3879   4435   -699     -7    136       C
ATOM   1211  CD2 LEU A 172     347.243  38.254 164.305  1.00 32.01           C
ANISOU 1211  CD2 LEU A 172     3426   4121   4616   -570      9     57       C
ATOM   1212  N   TYR A 173     344.832  41.451 161.100  1.00 31.79           N
ANISOU 1212  N   TYR A 173     3566   4081   4432   -802    207    238       N
ATOM   1213  CA  TYR A 173     345.306  42.149 159.894  1.00 32.69           C
ANISOU 1213  CA  TYR A 173     3624   4268   4527   -884    276    293       C
ATOM   1214  C   TYR A 173     346.805  42.437 159.919  1.00 34.10           C
ANISOU 1214  C   TYR A 173     3667   4519   4770   -952    281    306       C
ATOM   1215  O   TYR A 173     347.331  42.912 160.908  1.00 34.38           O
ANISOU 1215  O   TYR A 173     3689   4501   4874   -991    202    304       O
ATOM   1216  CB  TYR A 173     344.520  43.456 159.718  1.00 31.86           C
ANISOU 1216  CB  TYR A 173     3622   4083   4402   -953    260    364       C
ATOM   1217  CG  TYR A 173     343.058  43.191 159.530  1.00 30.52           C
ANISOU 1217  CG  TYR A 173     3559   3865   4172   -886    264    357       C
ATOM   1218  CD1 TYR A 173     342.144  43.509 160.517  1.00 30.09           C
ANISOU 1218  CD1 TYR A 173     3602   3705   4126   -852    202    348       C
ATOM   1219  CD2 TYR A 173     342.596  42.583 158.371  1.00 30.35           C
ANISOU 1219  CD2 TYR A 173     3534   3913   4085   -851    327    353       C
ATOM   1220  CE1 TYR A 173     340.791  43.241 160.354  1.00 29.82           C
ANISOU 1220  CE1 TYR A 173     3642   3638   4048   -792    208    346       C
ATOM   1221  CE2 TYR A 173     341.247  42.309 158.184  1.00 29.88           C
ANISOU 1221  CE2 TYR A 173     3558   3812   3984   -796    318    345       C
ATOM   1222  CZ  TYR A 173     340.345  42.634 159.178  1.00 29.47           C
ANISOU 1222  CZ  TYR A 173     3586   3659   3954   -769    262    346       C
ATOM   1223  OH  TYR A 173     339.006  42.350 159.005  1.00 28.53           O
ANISOU 1223  OH  TYR A 173     3526   3509   3804   -717    256    344       O
ATOM   1224  N   LEU A 174     347.471  42.127 158.814  1.00 35.52           N
ANISOU 1224  N   LEU A 174     3742   4829   4925   -961    373    317       N
ATOM   1225  CA  LEU A 174     348.900  42.357 158.639  1.00 37.49           C
ANISOU 1225  CA  LEU A 174     3831   5179   5233  -1027    402    339       C
ATOM   1226  C   LEU A 174     349.197  43.067 157.301  1.00 38.28           C
ANISOU 1226  C   LEU A 174     3882   5379   5285  -1118    509    430       C
ATOM   1227  O   LEU A 174     350.038  42.623 156.512  1.00 39.97           O
ANISOU 1227  O   LEU A 174     3963   5744   5478  -1106    603    428       O
ATOM   1228  CB  LEU A 174     349.672  41.036 158.687  1.00 38.84           C
ANISOU 1228  CB  LEU A 174     3886   5448   5423   -921    424    253       C
ATOM   1229  CG  LEU A 174     349.544  40.071 159.864  1.00 39.01           C
ANISOU 1229  CG  LEU A 174     3940   5397   5486   -816    331    169       C
ATOM   1230  CD1 LEU A 174     348.307  39.188 159.729  1.00 38.33           C
ANISOU 1230  CD1 LEU A 174     3980   5253   5332   -715    334    124       C
ATOM   1231  CD2 LEU A 174     350.803  39.222 159.931  1.00 40.40           C
ANISOU 1231  CD2 LEU A 174     3953   5678   5718   -754    340    112       C
ATOM   1232  N   PRO A 175     348.498  44.170 157.023  1.00 37.34           N
ANISOU 1232  N   PRO A 175     3869   5179   5139  -1202    499    515       N
ATOM   1233  CA  PRO A 175     349.000  44.969 155.906  1.00 38.22           C
ANISOU 1233  CA  PRO A 175     3922   5381   5221  -1311    589    625       C
ATOM   1234  C   PRO A 175     350.342  45.539 156.273  1.00 40.11           C
ANISOU 1234  C   PRO A 175     4012   5657   5571  -1427    576    673       C
ATOM   1235  O   PRO A 175     350.686  45.467 157.447  1.00 39.81           O
ANISOU 1235  O   PRO A 175     3952   5545   5628  -1421    474    617       O
ATOM   1236  CB  PRO A 175     347.964  46.076 155.768  1.00 37.21           C
ANISOU 1236  CB  PRO A 175     3952   5121   5064  -1373    546    704       C
ATOM   1237  CG  PRO A 175     347.413  46.217 157.164  1.00 36.37           C
ANISOU 1237  CG  PRO A 175     3940   4852   5025  -1340    416    643       C
ATOM   1238  CD  PRO A 175     347.365  44.817 157.702  1.00 35.86           C
ANISOU 1238  CD  PRO A 175     3845   4826   4954  -1205    408    524       C
ATOM   1239  N   ASP A 176     351.058  46.105 155.306  1.00 42.36           N
ANISOU 1239  N   ASP A 176     4195   6055   5843  -1532    674    779       N
ATOM   1240  CA  ASP A 176     352.309  46.816 155.554  1.00 44.45           C
ANISOU 1240  CA  ASP A 176     4307   6353   6228  -1676    663    852       C
ATOM   1241  C   ASP A 176     352.234  47.541 156.885  1.00 44.36           C
ANISOU 1241  C   ASP A 176     4365   6151   6338  -1738    496    835       C
ATOM   1242  O   ASP A 176     351.331  48.374 157.064  1.00 43.22           O
ANISOU 1242  O   ASP A 176     4388   5850   6182  -1776    428    873       O
ATOM   1243  CB  ASP A 176     352.575  47.807 154.441  1.00 46.05           C
ANISOU 1243  CB  ASP A 176     4480   6618   6399  -1821    759   1014       C
ATOM   1244  CG  ASP A 176     353.937  48.396 154.515  1.00 48.35           C
ANISOU 1244  CG  ASP A 176     4577   6979   6813  -1975    774   1101       C
ATOM   1245  OD1 ASP A 176     354.554  48.306 155.587  1.00 48.75           O
ANISOU 1245  OD1 ASP A 176     4550   6981   6993  -1988    669   1037       O
ATOM   1246  OD2 ASP A 176     354.389  48.965 153.506  1.00 50.04           O
ANISOU 1246  OD2 ASP A 176     4734   7283   6994  -2063    882   1221       O
ATOM   1247  N   PRO A 177     353.137  47.186 157.839  1.00 45.56           N
ANISOU 1247  N   PRO A 177     4397   6315   6599  -1732    421    768       N
ATOM   1248  CA  PRO A 177     353.082  47.753 159.195  1.00 45.59           C
ANISOU 1248  CA  PRO A 177     4476   6145   6701  -1768    248    727       C
ATOM   1249  C   PRO A 177     353.583  49.186 159.295  1.00 46.53           C
ANISOU 1249  C   PRO A 177     4580   6172   6929  -1963    178    833       C
ATOM   1250  O   PRO A 177     353.328  49.838 160.312  1.00 46.40           O
ANISOU 1250  O   PRO A 177     4672   5984   6974  -1993     28    800       O
ATOM   1251  CB  PRO A 177     353.988  46.812 160.015  1.00 46.00           C
ANISOU 1251  CB  PRO A 177     4386   6269   6821  -1693    198    627       C
ATOM   1252  CG  PRO A 177     354.887  46.209 159.043  1.00 46.93           C
ANISOU 1252  CG  PRO A 177     4306   6596   6931  -1686    339    654       C
ATOM   1253  CD  PRO A 177     354.099  46.068 157.774  1.00 46.28           C
ANISOU 1253  CD  PRO A 177     4301   6577   6708  -1650    481    700       C
ATOM   1254  N   ASP A 178     354.269  49.667 158.263  1.00 45.88           N
ANISOU 1254  N   ASP A 178     4371   6197   6865  -2093    284    959       N
ATOM   1255  CA  ASP A 178     354.898  50.985 158.331  1.00 48.06           C
ANISOU 1255  CA  ASP A 178     4617   6382   7259  -2281    218   1061       C
ATOM   1256  C   ASP A 178     354.151  52.025 157.508  1.00 50.30           C
ANISOU 1256  C   ASP A 178     5069   6566   7479  -2332    256   1163       C
ATOM   1257  O   ASP A 178     354.624  53.142 157.363  1.00 50.11           O
ANISOU 1257  O   ASP A 178     5055   6458   7525  -2443    223   1234       O
ATOM   1258  CB  ASP A 178     356.355  50.891 157.883  1.00 48.66           C
ANISOU 1258  CB  ASP A 178     4461   6623   7404  -2337    303   1093       C
ATOM   1259  CG  ASP A 178     357.121  49.856 158.672  1.00 48.86           C
ANISOU 1259  CG  ASP A 178     4311   6753   7500  -2271    258    992       C
ATOM   1260  OD1 ASP A 178     356.978  49.841 159.916  1.00 47.79           O
ANISOU 1260  OD1 ASP A 178     4229   6493   7436  -2259     88    913       O
ATOM   1261  OD2 ASP A 178     357.827  49.034 158.046  1.00 50.17           O
ANISOU 1261  OD2 ASP A 178     4295   7127   7642  -2217    390    987       O
ATOM   1262  N   ARG A 179     352.973  51.657 157.010  1.00 54.76           N
ANISOU 1262  N   ARG A 179     5762   7132   7913  -2249    312   1170       N
ATOM   1263  CA  ARG A 179     352.142  52.541 156.202  1.00 56.24           C
ANISOU 1263  CA  ARG A 179     6113   7229   8026  -2274    340   1263       C
ATOM   1264  C   ARG A 179     350.677  52.304 156.556  1.00 53.04           C
ANISOU 1264  C   ARG A 179     5898   6714   7542  -2168    282   1205       C
ATOM   1265  O   ARG A 179     350.207  51.173 156.507  1.00 54.93           O
ANISOU 1265  O   ARG A 179     6142   7043   7687  -2011    337   1105       O
ATOM   1266  CB  ARG A 179     352.400  52.298 154.704  1.00 58.74           C
ANISOU 1266  CB  ARG A 179     6356   7734   8230  -2270    526   1353       C
ATOM   1267  CG  ARG A 179     353.741  52.865 154.209  1.00 64.24           C
ANISOU 1267  CG  ARG A 179     6900   8510   9000  -2381    590   1435       C
ATOM   1268  CD  ARG A 179     354.127  52.411 152.802  1.00 66.25           C
ANISOU 1268  CD  ARG A 179     7057   8984   9132  -2356    786   1505       C
ATOM   1269  NE  ARG A 179     353.140  52.778 151.777  1.00 67.48           N
ANISOU 1269  NE  ARG A 179     7373   9120   9145  -2332    844   1589       N
ATOM   1270  CZ  ARG A 179     353.306  53.701 150.823  1.00 69.96           C
ANISOU 1270  CZ  ARG A 179     7725   9430   9425  -2412    905   1724       C
ATOM   1271  NH1 ARG A 179     354.430  54.406 150.721  1.00 72.28           N
ANISOU 1271  NH1 ARG A 179     7907   9735   9823  -2535    925   1799       N
ATOM   1272  NH2 ARG A 179     352.324  53.921 149.954  1.00 70.19           N
ANISOU 1272  NH2 ARG A 179     7906   9446   9318  -2371    941   1788       N
ATOM   1273  N   LYS A 180     349.958  53.360 156.925  1.00 45.47           N
ANISOU 1273  N   LYS A 180     5110   5550   6615  -2204    169   1232       N
ATOM   1274  CA  LYS A 180     348.546  53.233 157.300  1.00 39.49           C
ANISOU 1274  CA  LYS A 180     4541   4682   5782  -2060    116   1151       C
ATOM   1275  C   LYS A 180     347.676  52.878 156.069  1.00 37.49           C
ANISOU 1275  C   LYS A 180     4346   4519   5380  -1988    234   1202       C
ATOM   1276  O   LYS A 180     347.780  53.506 154.996  1.00 37.75           O
ANISOU 1276  O   LYS A 180     4382   4582   5378  -2085    299   1344       O
ATOM   1277  CB  LYS A 180     348.035  54.517 157.982  1.00 37.55           C
ANISOU 1277  CB  LYS A 180     4459   4197   5613  -2110    -36   1165       C
ATOM   1278  N   TRP A 181     346.861  51.828 156.235  1.00 37.57           N
ANISOU 1278  N   TRP A 181     4396   4576   5304  -1821    258   1089       N
ATOM   1279  CA  TRP A 181     345.873  51.423 155.238  1.00 37.15           C
ANISOU 1279  CA  TRP A 181     4414   4586   5115  -1733    336   1106       C
ATOM   1280  C   TRP A 181     344.777  52.469 155.189  1.00 37.83           C
ANISOU 1280  C   TRP A 181     4676   4506   5192  -1733    258   1160       C
ATOM   1281  O   TRP A 181     344.288  52.889 156.231  1.00 36.27           O
ANISOU 1281  O   TRP A 181     4569   4155   5056  -1697    147   1098       O
ATOM   1282  CB  TRP A 181     345.291  50.045 155.578  1.00 35.26           C
ANISOU 1282  CB  TRP A 181     4169   4414   4815  -1568    356    967       C
ATOM   1283  CG  TRP A 181     344.428  49.463 154.495  1.00 34.62           C
ANISOU 1283  CG  TRP A 181     4134   4418   4601  -1483    432    972       C
ATOM   1284  CD1 TRP A 181     343.074  49.581 154.381  1.00 33.77           C
ANISOU 1284  CD1 TRP A 181     4160   4233   4439  -1404    392    960       C
ATOM   1285  CD2 TRP A 181     344.857  48.674 153.375  1.00 35.00           C
ANISOU 1285  CD2 TRP A 181     4093   4651   4553  -1463    553    982       C
ATOM   1286  NE1 TRP A 181     342.632  48.926 153.256  1.00 33.57           N
ANISOU 1286  NE1 TRP A 181     4136   4324   4294  -1345    468    964       N
ATOM   1287  CE2 TRP A 181     343.706  48.365 152.618  1.00 34.30           C
ANISOU 1287  CE2 TRP A 181     4103   4577   4351  -1376    568    973       C
ATOM   1288  CE3 TRP A 181     346.100  48.211 152.933  1.00 35.86           C
ANISOU 1288  CE3 TRP A 181     4047   4920   4658  -1501    649    992       C
ATOM   1289  CZ2 TRP A 181     343.759  47.599 151.454  1.00 34.62           C
ANISOU 1289  CZ2 TRP A 181     4107   4779   4268  -1326    665    966       C
ATOM   1290  CZ3 TRP A 181     346.153  47.466 151.771  1.00 36.24           C
ANISOU 1290  CZ3 TRP A 181     4054   5135   4579  -1443    760    987       C
ATOM   1291  CH2 TRP A 181     344.988  47.163 151.045  1.00 35.68           C
ANISOU 1291  CH2 TRP A 181     4101   5068   4389  -1356    763    969       C
ATOM   1292  N   LYS A 182     344.401  52.892 153.984  1.00 40.74           N
ANISOU 1292  N   LYS A 182     5095   4907   5477  -1765    315   1274       N
ATOM   1293  CA  LYS A 182     343.499  54.039 153.804  1.00 42.31           C
ANISOU 1293  CA  LYS A 182     5454   4943   5677  -1781    236   1353       C
ATOM   1294  C   LYS A 182     342.121  53.592 153.360  1.00 40.78           C
ANISOU 1294  C   LYS A 182     5357   4763   5373  -1637    242   1312       C
ATOM   1295  O   LYS A 182     341.969  52.495 152.864  1.00 41.10           O
ANISOU 1295  O   LYS A 182     5341   4952   5323  -1559    322   1258       O
ATOM   1296  CB  LYS A 182     344.100  55.027 152.803  1.00 45.32           C
ANISOU 1296  CB  LYS A 182     5833   5326   6058  -1939    273   1538       C
ATOM   1297  CG  LYS A 182     345.317  55.741 153.371  1.00 47.92           C
ANISOU 1297  CG  LYS A 182     6086   5594   6529  -2061    232   1558       C
ATOM   1298  CD  LYS A 182     346.025  56.589 152.338  1.00 51.40           C
ANISOU 1298  CD  LYS A 182     6498   6069   6964  -2158    294   1694       C
ATOM   1299  CE  LYS A 182     347.370  57.086 152.850  1.00 54.02           C
ANISOU 1299  CE  LYS A 182     6714   6378   7434  -2275    270   1701       C
ATOM   1300  NZ  LYS A 182     348.124  57.872 151.815  1.00 56.79           N
ANISOU 1300  NZ  LYS A 182     7022   6773   7781  -2382    345   1845       N
ATOM   1301  N   SER A 183     341.111  54.433 153.556  1.00 39.44           N
ANISOU 1301  N   SER A 183     5331   4435   5220  -1598    149   1331       N
ATOM   1302  CA  SER A 183     339.733  54.019 153.292  1.00 37.61           C
ANISOU 1302  CA  SER A 183     5176   4208   4905  -1455    138   1282       C
ATOM   1303  C   SER A 183     339.478  53.819 151.808  1.00 36.63           C
ANISOU 1303  C   SER A 183     5060   4207   4650  -1456    213   1372       C
ATOM   1304  O   SER A 183     338.798  52.876 151.395  1.00 36.42           O
ANISOU 1304  O   SER A 183     5022   4281   4536  -1351    248   1307       O
ATOM   1305  CB  SER A 183     338.733  55.038 153.831  1.00 38.27           C
ANISOU 1305  CB  SER A 183     5402   4099   5041  -1402     20   1283       C
ATOM   1306  OG  SER A 183     337.451  54.426 153.932  1.00 37.88           O
ANISOU 1306  OG  SER A 183     5386   4069   4939  -1250      9   1200       O
ATOM   1307  N   HIS A 184     340.025  54.711 151.000  1.00 35.73           N
ANISOU 1307  N   HIS A 184     4969   4084   4521  -1577    233   1526       N
ATOM   1308  CA  HIS A 184     339.820  54.598 149.578  1.00 35.56           C
ANISOU 1308  CA  HIS A 184     4969   4186   4357  -1578    304   1623       C
ATOM   1309  C   HIS A 184     340.562  53.400 148.949  1.00 35.78           C
ANISOU 1309  C   HIS A 184     4865   4442   4286  -1570    438   1583       C
ATOM   1310  O   HIS A 184     340.413  53.138 147.767  1.00 35.74           O
ANISOU 1310  O   HIS A 184     4875   4566   4140  -1552    504   1638       O
ATOM   1311  CB  HIS A 184     340.233  55.895 148.902  1.00 36.46           C
ANISOU 1311  CB  HIS A 184     5148   4228   4476  -1717    294   1817       C
ATOM   1312  CG  HIS A 184     341.711  56.099 148.822  1.00 37.47           C
ANISOU 1312  CG  HIS A 184     5155   4424   4656  -1852    373   1878       C
ATOM   1313  ND1 HIS A 184     342.443  56.640 149.856  1.00 37.85           N
ANISOU 1313  ND1 HIS A 184     5161   4353   4867  -1921    314   1841       N
ATOM   1314  CD2 HIS A 184     342.589  55.865 147.818  1.00 38.52           C
ANISOU 1314  CD2 HIS A 184     5196   4737   4704  -1902    504   1948       C
ATOM   1315  CE1 HIS A 184     343.711  56.728 149.487  1.00 39.09           C
ANISOU 1315  CE1 HIS A 184     5196   4612   5045  -2016    402   1893       C
ATOM   1316  NE2 HIS A 184     343.825  56.269 148.252  1.00 39.33           N
ANISOU 1316  NE2 HIS A 184     5192   4825   4927  -2003    524   1959       N
ATOM   1317  N   TYR A 185     341.352  52.674 149.726  1.00 36.68           N
ANISOU 1317  N   TYR A 185     4859   4608   4471  -1573    471   1481       N
ATOM   1318  CA  TYR A 185     341.974  51.458 149.220  1.00 37.95           C
ANISOU 1318  CA  TYR A 185     4899   4973   4548  -1535    586   1417       C
ATOM   1319  C   TYR A 185     340.957  50.353 148.994  1.00 37.46           C
ANISOU 1319  C   TYR A 185     4869   4965   4397  -1380    578   1294       C
ATOM   1320  O   TYR A 185     341.244  49.391 148.275  1.00 37.17           O
ANISOU 1320  O   TYR A 185     4772   5093   4258  -1330    662   1246       O
ATOM   1321  CB  TYR A 185     343.030  50.935 150.186  1.00 38.38           C
ANISOU 1321  CB  TYR A 185     4817   5055   4712  -1562    605   1333       C
ATOM   1322  CG  TYR A 185     344.303  51.722 150.237  1.00 40.44           C
ANISOU 1322  CG  TYR A 185     4990   5322   5053  -1722    637   1444       C
ATOM   1323  CD1 TYR A 185     344.448  52.923 149.548  1.00 42.01           C
ANISOU 1323  CD1 TYR A 185     5244   5476   5241  -1849    643   1621       C
ATOM   1324  CD2 TYR A 185     345.382  51.256 150.972  1.00 41.02           C
ANISOU 1324  CD2 TYR A 185     4919   5446   5221  -1753    657   1380       C
ATOM   1325  CE1 TYR A 185     345.638  53.637 149.611  1.00 43.44           C
ANISOU 1325  CE1 TYR A 185     5336   5653   5517  -1983    666   1706       C
ATOM   1326  CE2 TYR A 185     346.560  51.970 151.036  1.00 42.55           C
ANISOU 1326  CE2 TYR A 185     5014   5649   5505  -1910    678   1482       C
ATOM   1327  CZ  TYR A 185     346.682  53.148 150.355  1.00 43.77           C
ANISOU 1327  CZ  TYR A 185     5224   5751   5658  -2016    683   1635       C
ATOM   1328  OH  TYR A 185     347.863  53.823 150.427  1.00 45.74           O
ANISOU 1328  OH  TYR A 185     5376   5993   6011  -2122    696   1690       O
ATOM   1329  N   GLY A 186     339.782  50.500 149.609  1.00 37.92           N
ANISOU 1329  N   GLY A 186     5020   4887   4499  -1305    474   1241       N
ATOM   1330  CA  GLY A 186     338.819  49.420 149.728  1.00 37.42           C
ANISOU 1330  CA  GLY A 186     4967   4849   4401  -1172    448   1114       C
ATOM   1331  C   GLY A 186     339.281  48.502 150.852  1.00 36.85           C
ANISOU 1331  C   GLY A 186     4804   4780   4419  -1137    452    988       C
ATOM   1332  O   GLY A 186     340.071  48.906 151.720  1.00 37.40           O
ANISOU 1332  O   GLY A 186     4830   4792   4588  -1202    441    994       O
ATOM   1333  N   GLY A 187     338.796  47.265 150.851  1.00 34.99           N
ANISOU 1333  N   GLY A 187     4543   4600   4150  -1037    456    875       N
ATOM   1334  CA  GLY A 187     339.364  46.250 151.705  1.00 33.08           C
ANISOU 1334  CA  GLY A 187     4213   4384   3974  -1002    471    768       C
ATOM   1335  C   GLY A 187     338.777  46.290 153.090  1.00 31.57           C
ANISOU 1335  C   GLY A 187     4049   4060   3886   -967    393    715       C
ATOM   1336  O   GLY A 187     339.337  45.728 154.029  1.00 32.20           O
ANISOU 1336  O   GLY A 187     4068   4133   4034   -955    390    649       O
ATOM   1337  N   GLY A 188     337.624  46.925 153.226  1.00 29.64           N
ANISOU 1337  N   GLY A 188     3895   3720   3648   -938    329    742       N
ATOM   1338  CA  GLY A 188     337.007  47.088 154.533  1.00 28.10           C
ANISOU 1338  CA  GLY A 188     3731   3410   3536   -895    265    699       C
ATOM   1339  C   GLY A 188     336.092  45.961 154.970  1.00 27.59           C
ANISOU 1339  C   GLY A 188     3651   3353   3477   -800    249    612       C
ATOM   1340  O   GLY A 188     335.374  45.383 154.173  1.00 26.86           O
ANISOU 1340  O   GLY A 188     3564   3310   3331   -758    251    598       O
ATOM   1341  N   LEU A 189     336.132  45.656 156.262  1.00 28.79           N
ANISOU 1341  N   LEU A 189     3787   3455   3698   -772    228    559       N
ATOM   1342  CA  LEU A 189     335.197  44.737 156.883  1.00 29.22           C
ANISOU 1342  CA  LEU A 189     3832   3499   3772   -693    212    499       C
ATOM   1343  C   LEU A 189     333.887  45.440 157.097  1.00 29.65           C
ANISOU 1343  C   LEU A 189     3948   3485   3834   -646    169    525       C
ATOM   1344  O   LEU A 189     333.823  46.384 157.885  1.00 29.38           O
ANISOU 1344  O   LEU A 189     3961   3371   3832   -642    140    541       O
ATOM   1345  CB  LEU A 189     335.720  44.249 158.221  1.00 29.63           C
ANISOU 1345  CB  LEU A 189     3853   3525   3879   -677    207    449       C
ATOM   1346  CG  LEU A 189     334.853  43.196 158.914  1.00 29.49           C
ANISOU 1346  CG  LEU A 189     3820   3501   3883   -607    200    404       C
ATOM   1347  CD1 LEU A 189     334.729  41.917 158.071  1.00 29.53           C
ANISOU 1347  CD1 LEU A 189     3778   3571   3869   -592    218    369       C
ATOM   1348  CD2 LEU A 189     335.436  42.905 160.292  1.00 29.21           C
ANISOU 1348  CD2 LEU A 189     3773   3438   3887   -593    190    372       C
ATOM   1349  N   ARG A 190     332.846  44.994 156.398  1.00 30.54           N
ANISOU 1349  N   ARG A 190     4058   3628   3919   -605    159    524       N
ATOM   1350  CA  ARG A 190     331.541  45.621 156.499  1.00 31.01           C
ANISOU 1350  CA  ARG A 190     4157   3638   3990   -551    117    550       C
ATOM   1351  C   ARG A 190     330.577  44.700 157.219  1.00 30.95           C
ANISOU 1351  C   ARG A 190     4100   3636   4022   -490    115    507       C
ATOM   1352  O   ARG A 190     330.640  43.485 157.057  1.00 30.30           O
ANISOU 1352  O   ARG A 190     3966   3601   3944   -494    129    469       O
ATOM   1353  CB  ARG A 190     331.018  45.996 155.119  1.00 31.79           C
ANISOU 1353  CB  ARG A 190     4285   3764   4029   -554     93    597       C
ATOM   1354  CG  ARG A 190     331.909  46.989 154.366  1.00 32.50           C
ANISOU 1354  CG  ARG A 190     4428   3848   4073   -623    101    666       C
ATOM   1355  CD  ARG A 190     331.235  47.573 153.126  1.00 33.57           C
ANISOU 1355  CD  ARG A 190     4616   3996   4143   -614     64    731       C
ATOM   1356  NE  ARG A 190     330.719  46.517 152.260  1.00 34.35           N
ANISOU 1356  NE  ARG A 190     4680   4183   4188   -584     60    693       N
ATOM   1357  CZ  ARG A 190     330.459  46.663 150.970  1.00 35.96           C
ANISOU 1357  CZ  ARG A 190     4922   4440   4303   -585     38    733       C
ATOM   1358  NH1 ARG A 190     329.991  45.639 150.269  1.00 36.59           N
ANISOU 1358  NH1 ARG A 190     4973   4594   4336   -554     20    679       N
ATOM   1359  NH2 ARG A 190     330.671  47.831 150.381  1.00 37.32           N
ANISOU 1359  NH2 ARG A 190     5167   4585   4429   -619     27    830       N
ATOM   1360  N   LEU A 191     329.709  45.292 158.035  1.00 32.55           N
ANISOU 1360  N   LEU A 191     4321   3789   4256   -432     99    516       N
ATOM   1361  CA  LEU A 191     328.774  44.526 158.859  1.00 32.93           C
ANISOU 1361  CA  LEU A 191     4316   3852   4345   -378    111    494       C
ATOM   1362  C   LEU A 191     327.323  44.910 158.520  1.00 32.85           C
ANISOU 1362  C   LEU A 191     4289   3843   4347   -318     80    520       C
ATOM   1363  O   LEU A 191     326.990  46.102 158.446  1.00 34.49           O
ANISOU 1363  O   LEU A 191     4551   4007   4548   -280     52    546       O
ATOM   1364  CB  LEU A 191     329.055  44.746 160.370  1.00 34.86           C
ANISOU 1364  CB  LEU A 191     4577   4061   4607   -346    134    474       C
ATOM   1365  CG  LEU A 191     330.490  44.601 160.944  1.00 34.66           C
ANISOU 1365  CG  LEU A 191     4571   4023   4576   -393    147    448       C
ATOM   1366  CD1 LEU A 191     330.512  44.815 162.438  1.00 35.06           C
ANISOU 1366  CD1 LEU A 191     4647   4044   4630   -344    156    426       C
ATOM   1367  CD2 LEU A 191     331.139  43.285 160.641  1.00 33.93           C
ANISOU 1367  CD2 LEU A 191     4422   3980   4489   -435    167    425       C
ATOM   1368  N   PHE A 192     326.467  43.903 158.324  1.00 29.59           N
ANISOU 1368  N   PHE A 192     3800   3476   3965   -308     76    513       N
ATOM   1369  CA  PHE A 192     325.089  44.142 157.885  1.00 29.03           C
ANISOU 1369  CA  PHE A 192     3690   3422   3917   -258     37    537       C
ATOM   1370  C   PHE A 192     324.067  43.916 159.004  1.00 29.20           C
ANISOU 1370  C   PHE A 192     3640   3459   3995   -198     69    544       C
ATOM   1371  O   PHE A 192     324.122  42.903 159.731  1.00 28.85           O
ANISOU 1371  O   PHE A 192     3543   3436   3981   -220    110    535       O
ATOM   1372  CB  PHE A 192     324.749  43.252 156.686  1.00 29.16           C
ANISOU 1372  CB  PHE A 192     3666   3483   3932   -296     -9    527       C
ATOM   1373  CG  PHE A 192     325.598  43.525 155.463  1.00 29.25           C
ANISOU 1373  CG  PHE A 192     3746   3502   3866   -339    -34    527       C
ATOM   1374  CD1 PHE A 192     325.126  44.323 154.443  1.00 29.81           C
ANISOU 1374  CD1 PHE A 192     3856   3576   3893   -319    -90    562       C
ATOM   1375  CD2 PHE A 192     326.865  42.990 155.352  1.00 28.74           C
ANISOU 1375  CD2 PHE A 192     3703   3450   3768   -394      2    497       C
ATOM   1376  CE1 PHE A 192     325.890  44.579 153.341  1.00 30.28           C
ANISOU 1376  CE1 PHE A 192     3982   3656   3868   -359   -102    576       C
ATOM   1377  CE2 PHE A 192     327.629  43.246 154.236  1.00 29.39           C
ANISOU 1377  CE2 PHE A 192     3836   3559   3770   -429     -4    503       C
ATOM   1378  CZ  PHE A 192     327.138  44.050 153.232  1.00 30.18           C
ANISOU 1378  CZ  PHE A 192     3981   3667   3817   -415    -52    547       C
ATOM   1379  N   PRO A 193     323.129  44.871 159.156  1.00 30.64           N
ANISOU 1379  N   PRO A 193     3819   3635   4190   -117     54    564       N
ATOM   1380  CA  PRO A 193     322.147  44.777 160.228  1.00 30.46           C
ANISOU 1380  CA  PRO A 193     3719   3645   4209    -45    101    573       C
ATOM   1381  C   PRO A 193     320.952  43.974 159.803  1.00 30.75           C
ANISOU 1381  C   PRO A 193     3631   3743   4311    -50     81    597       C
ATOM   1382  O   PRO A 193     320.762  43.727 158.620  1.00 31.52           O
ANISOU 1382  O   PRO A 193     3716   3847   4415    -89     12    599       O
ATOM   1383  CB  PRO A 193     321.762  46.224 160.470  1.00 31.60           C
ANISOU 1383  CB  PRO A 193     3921   3750   4337     56     86    574       C
ATOM   1384  CG  PRO A 193     321.883  46.844 159.153  1.00 32.18           C
ANISOU 1384  CG  PRO A 193     4050   3786   4390     35      6    590       C
ATOM   1385  CD  PRO A 193     323.039  46.174 158.468  1.00 31.43           C
ANISOU 1385  CD  PRO A 193     3994   3689   4261    -78     -0    583       C
ATOM   1386  N   SER A 194     320.134  43.617 160.778  1.00 30.13           N
ANISOU 1386  N   SER A 194     3458   3714   4275     -9    140    618       N
ATOM   1387  CA  SER A 194     319.064  42.671 160.603  1.00 30.84           C
ANISOU 1387  CA  SER A 194     3407   3865   4447    -37    133    651       C
ATOM   1388  C   SER A 194     317.738  43.399 160.474  1.00 33.40           C
ANISOU 1388  C   SER A 194     3645   4234   4812     56    114    675       C
ATOM   1389  O   SER A 194     317.252  43.966 161.452  1.00 32.69           O
ANISOU 1389  O   SER A 194     3525   4177   4717    151    183    685       O
ATOM   1390  CB  SER A 194     319.072  41.710 161.808  1.00 30.45           C
ANISOU 1390  CB  SER A 194     3298   3847   4422    -67    221    679       C
ATOM   1391  OG  SER A 194     318.158  40.635 161.692  1.00 31.33           O
ANISOU 1391  OG  SER A 194     3272   4005   4627   -124    214    723       O
ATOM   1392  N   ILE A 195     317.171  43.412 159.264  1.00 37.99           N
ANISOU 1392  N   ILE A 195     4188   4820   5425     42     17    678       N
ATOM   1393  CA  ILE A 195     315.766  43.811 159.065  1.00 42.00           C
ANISOU 1393  CA  ILE A 195     4572   5385   5999    120    -17    705       C
ATOM   1394  C   ILE A 195     314.903  42.866 159.886  1.00 43.21           C
ANISOU 1394  C   ILE A 195     4557   5619   6241     96     53    748       C
ATOM   1395  O   ILE A 195     314.009  43.285 160.584  1.00 44.45           O
ANISOU 1395  O   ILE A 195     4616   5843   6432    187    111    775       O
ATOM   1396  CB  ILE A 195     315.317  43.762 157.581  1.00 43.49           C
ANISOU 1396  CB  ILE A 195     4743   5571   6208     92   -151    702       C
ATOM   1397  CG1 ILE A 195     316.220  44.630 156.714  1.00 42.84           C
ANISOU 1397  CG1 ILE A 195     4833   5418   6029    101   -211    679       C
ATOM   1398  CG2 ILE A 195     313.851  44.221 157.434  1.00 45.33           C
ANISOU 1398  CG2 ILE A 195     4837   5868   6519    183   -194    731       C
ATOM   1399  CD1 ILE A 195     315.854  44.612 155.239  1.00 43.70           C
ANISOU 1399  CD1 ILE A 195     4946   5531   6127     81   -342    679       C
ATOM   1400  N   LEU A 196     315.197  41.585 159.795  1.00 43.25           N
ANISOU 1400  N   LEU A 196     4532   5617   6285    -27     47    757       N
ATOM   1401  CA  LEU A 196     314.669  40.603 160.716  1.00 43.90           C
ANISOU 1401  CA  LEU A 196     4484   5754   6442    -75    125    813       C
ATOM   1402  C   LEU A 196     315.548  39.347 160.537  1.00 41.65           C
ANISOU 1402  C   LEU A 196     4252   5406   6165   -207    102    801       C
ATOM   1403  O   LEU A 196     316.384  39.299 159.628  1.00 42.28           O
ANISOU 1403  O   LEU A 196     4444   5423   6197   -244     26    745       O
ATOM   1404  CB  LEU A 196     313.181  40.357 160.448  1.00 47.12           C
ANISOU 1404  CB  LEU A 196     4694   6240   6969    -73     90    861       C
ATOM   1405  CG  LEU A 196     312.779  39.737 159.105  1.00 48.59           C
ANISOU 1405  CG  LEU A 196     4830   6404   7229   -159    -60    844       C
ATOM   1406  CD1 LEU A 196     312.664  38.221 159.210  1.00 48.74           C
ANISOU 1406  CD1 LEU A 196     4766   6407   7346   -303    -74    878       C
ATOM   1407  CD2 LEU A 196     311.464  40.334 158.604  1.00 50.24           C
ANISOU 1407  CD2 LEU A 196     4899   6682   7508    -86   -125    863       C
ATOM   1408  N   PRO A 197     315.385  38.336 161.398  1.00 36.98           N
ANISOU 1408  N   PRO A 197     3585   4834   5632   -272    169    858       N
ATOM   1409  CA  PRO A 197     316.380  37.266 161.448  1.00 35.01           C
ANISOU 1409  CA  PRO A 197     3413   4511   5378   -370    157    843       C
ATOM   1410  C   PRO A 197     316.494  36.473 160.161  1.00 35.76           C
ANISOU 1410  C   PRO A 197     3518   4546   5523   -459     23    796       C
ATOM   1411  O   PRO A 197     315.457  36.058 159.637  1.00 36.80           O
ANISOU 1411  O   PRO A 197     3526   4699   5756   -502    -47    818       O
ATOM   1412  CB  PRO A 197     315.867  36.367 162.562  1.00 34.88           C
ANISOU 1412  CB  PRO A 197     3290   4532   5433   -421    243    936       C
ATOM   1413  CG  PRO A 197     314.797  37.120 163.235  1.00 36.07           C
ANISOU 1413  CG  PRO A 197     3323   4790   5592   -332    329    992       C
ATOM   1414  CD  PRO A 197     314.234  38.045 162.261  1.00 37.11           C
ANISOU 1414  CD  PRO A 197     3431   4941   5730   -265    250    945       C
ATOM   1415  N   ASN A 198     317.725  36.226 159.709  1.00 37.16           N
ANISOU 1415  N   ASN A 198     3832   4654   5634   -485    -11    729       N
ATOM   1416  CA  ASN A 198     318.036  35.671 158.382  1.00 38.05           C
ANISOU 1416  CA  ASN A 198     3991   4717   5751   -538   -134    658       C
ATOM   1417  C   ASN A 198     317.665  36.590 157.232  1.00 37.51           C
ANISOU 1417  C   ASN A 198     3940   4676   5635   -487   -214    620       C
ATOM   1418  O   ASN A 198     317.526  36.141 156.091  1.00 38.97           O
ANISOU 1418  O   ASN A 198     4134   4843   5832   -524   -328    570       O
ATOM   1419  CB  ASN A 198     317.358  34.327 158.166  1.00 40.73           C
ANISOU 1419  CB  ASN A 198     4233   5022   6221   -638   -209    675       C
ATOM   1420  CG  ASN A 198     318.111  33.214 158.794  1.00 41.50           C
ANISOU 1420  CG  ASN A 198     4372   5049   6347   -701   -181    682       C
ATOM   1421  OD1 ASN A 198     319.224  32.864 158.372  1.00 41.28           O
ANISOU 1421  OD1 ASN A 198     4460   4964   6261   -705   -211    608       O
ATOM   1422  ND2 ASN A 198     317.517  32.635 159.818  1.00 42.37           N
ANISOU 1422  ND2 ASN A 198     4385   5167   6547   -747   -121    776       N
ATOM   1423  N   VAL A 199     317.519  37.875 157.537  1.00 33.83           N
ANISOU 1423  N   VAL A 199     3491   4250   5113   -396   -160    642       N
ATOM   1424  CA  VAL A 199     317.182  38.875 156.549  1.00 33.61           C
ANISOU 1424  CA  VAL A 199     3492   4242   5036   -336   -233    622       C
ATOM   1425  C   VAL A 199     318.016  40.095 156.884  1.00 34.36           C
ANISOU 1425  C   VAL A 199     3707   4322   5025   -263   -166    617       C
ATOM   1426  O   VAL A 199     317.540  41.021 157.538  1.00 33.19           O
ANISOU 1426  O   VAL A 199     3536   4198   4877   -181   -116    649       O
ATOM   1427  CB  VAL A 199     315.678  39.228 156.549  1.00 34.05           C
ANISOU 1427  CB  VAL A 199     3400   4358   5177   -292   -265    669       C
ATOM   1428  CG1 VAL A 199     315.373  40.220 155.459  1.00 35.13           C
ANISOU 1428  CG1 VAL A 199     3581   4506   5262   -226   -358    650       C
ATOM   1429  CG2 VAL A 199     314.835  38.004 156.355  1.00 34.57           C
ANISOU 1429  CG2 VAL A 199     3330   4435   5371   -381   -330    684       C
ATOM   1430  N   PRO A 200     319.295  40.082 156.481  1.00 39.79           N
ANISOU 1430  N   PRO A 200     4521   4969   5628   -292   -165    574       N
ATOM   1431  CA  PRO A 200     320.123  41.267 156.683  1.00 40.02           C
ANISOU 1431  CA  PRO A 200     4663   4975   5569   -242   -120    574       C
ATOM   1432  C   PRO A 200     319.831  42.348 155.639  1.00 40.04           C
ANISOU 1432  C   PRO A 200     4716   4977   5518   -193   -193    582       C
ATOM   1433  O   PRO A 200     319.685  42.046 154.465  1.00 41.51           O
ANISOU 1433  O   PRO A 200     4912   5177   5682   -221   -277    564       O
ATOM   1434  CB  PRO A 200     321.541  40.719 156.539  1.00 40.08           C
ANISOU 1434  CB  PRO A 200     4758   4952   5520   -303    -98    533       C
ATOM   1435  CG  PRO A 200     321.402  39.593 155.609  1.00 40.68           C
ANISOU 1435  CG  PRO A 200     4805   5035   5618   -361   -171    496       C
ATOM   1436  CD  PRO A 200     320.078  38.967 155.927  1.00 40.99           C
ANISOU 1436  CD  PRO A 200     4713   5094   5768   -370   -199    525       C
ATOM   1437  N   HIS A 201     319.734  43.586 156.101  1.00 36.40           N
ANISOU 1437  N   HIS A 201     4297   4498   5037   -116   -165    607       N
ATOM   1438  CA  HIS A 201     319.622  44.753 155.251  1.00 35.03           C
ANISOU 1438  CA  HIS A 201     4198   4300   4810    -67   -229    627       C
ATOM   1439  C   HIS A 201     320.694  44.762 154.152  1.00 33.28           C
ANISOU 1439  C   HIS A 201     4087   4063   4494   -130   -262    617       C
ATOM   1440  O   HIS A 201     321.853  44.412 154.404  1.00 32.77           O
ANISOU 1440  O   HIS A 201     4073   3984   4395   -188   -205    595       O
ATOM   1441  CB  HIS A 201     319.742  46.018 156.107  1.00 35.08           C
ANISOU 1441  CB  HIS A 201     4264   4258   4806     14   -185    642       C
ATOM   1442  CG  HIS A 201     319.234  47.257 155.437  1.00 36.24           C
ANISOU 1442  CG  HIS A 201     4466   4372   4934     91   -260    674       C
ATOM   1443  ND1 HIS A 201     320.016  48.028 154.599  1.00 36.25           N
ANISOU 1443  ND1 HIS A 201     4597   4318   4859     66   -302    699       N
ATOM   1444  CD2 HIS A 201     318.023  47.857 155.481  1.00 37.35           C
ANISOU 1444  CD2 HIS A 201     4544   4524   5123    196   -302    692       C
ATOM   1445  CE1 HIS A 201     319.309  49.051 154.157  1.00 37.19           C
ANISOU 1445  CE1 HIS A 201     4745   4404   4979    149   -375    734       C
ATOM   1446  NE2 HIS A 201     318.096  48.969 154.678  1.00 38.06           N
ANISOU 1446  NE2 HIS A 201     4739   4554   5167    236   -379    725       N
ATOM   1447  N   SER A 202     320.293  45.197 152.948  1.00 33.03           N
ANISOU 1447  N   SER A 202     4089   4043   4418   -113   -351    638       N
ATOM   1448  CA  SER A 202     321.114  45.110 151.738  1.00 32.04           C
ANISOU 1448  CA  SER A 202     4056   3931   4188   -166   -385    635       C
ATOM   1449  C   SER A 202     322.411  45.906 151.873  1.00 31.86           C
ANISOU 1449  C   SER A 202     4144   3863   4097   -195   -322    661       C
ATOM   1450  O   SER A 202     323.418  45.590 151.234  1.00 30.07           O
ANISOU 1450  O   SER A 202     3973   3661   3792   -256   -300    651       O
ATOM   1451  CB  SER A 202     320.293  45.608 150.529  1.00 32.46           C
ANISOU 1451  CB  SER A 202     4131   4005   4198   -123   -499    668       C
ATOM   1452  OG  SER A 202     321.068  45.689 149.328  1.00 32.80           O
ANISOU 1452  OG  SER A 202     4278   4072   4114   -163   -524    679       O
ATOM   1453  N   ASP A 203     322.355  46.940 152.708  1.00 34.28           N
ANISOU 1453  N   ASP A 203     4480   4107   4439   -148   -296    691       N
ATOM   1454  CA  ASP A 203     323.415  47.941 152.834  1.00 35.51           C
ANISOU 1454  CA  ASP A 203     4745   4198   4550   -174   -264    727       C
ATOM   1455  C   ASP A 203     324.120  47.911 154.192  1.00 33.64           C
ANISOU 1455  C   ASP A 203     4502   3922   4357   -188   -184    694       C
ATOM   1456  O   ASP A 203     323.470  47.878 155.243  1.00 34.77           O
ANISOU 1456  O   ASP A 203     4591   4055   4564   -126   -163    670       O
ATOM   1457  CB  ASP A 203     322.845  49.339 152.630  1.00 37.92           C
ANISOU 1457  CB  ASP A 203     5118   4433   4857   -103   -327    787       C
ATOM   1458  CG  ASP A 203     322.304  49.552 151.250  1.00 39.08           C
ANISOU 1458  CG  ASP A 203     5296   4610   4942    -89   -415    835       C
ATOM   1459  OD1 ASP A 203     323.101  49.645 150.289  1.00 39.38           O
ANISOU 1459  OD1 ASP A 203     5410   4666   4886   -155   -417    874       O
ATOM   1460  OD2 ASP A 203     321.074  49.656 151.144  1.00 39.82           O
ANISOU 1460  OD2 ASP A 203     5335   4715   5079     -7   -482    836       O
ATOM   1461  N   PRO A 204     325.451  47.962 154.176  1.00 29.32           N
ANISOU 1461  N   PRO A 204     4008   3361   3770   -264   -141    697       N
ATOM   1462  CA  PRO A 204     326.201  47.765 155.426  1.00 27.83           C
ANISOU 1462  CA  PRO A 204     3810   3147   3618   -283    -78    658       C
ATOM   1463  C   PRO A 204     326.070  48.968 156.345  1.00 28.36           C
ANISOU 1463  C   PRO A 204     3935   3122   3719   -227    -89    667       C
ATOM   1464  O   PRO A 204     325.936  50.059 155.842  1.00 29.01           O
ANISOU 1464  O   PRO A 204     4091   3142   3788   -210   -140    715       O
ATOM   1465  CB  PRO A 204     327.645  47.580 154.950  1.00 26.97           C
ANISOU 1465  CB  PRO A 204     3733   3057   3459   -379    -43    664       C
ATOM   1466  CG  PRO A 204     327.690  48.284 153.586  1.00 27.68           C
ANISOU 1466  CG  PRO A 204     3887   3151   3479   -404    -83    733       C
ATOM   1467  CD  PRO A 204     326.323  48.148 153.000  1.00 28.58           C
ANISOU 1467  CD  PRO A 204     3978   3291   3592   -335   -145    738       C
ATOM   1468  N   SER A 205     326.098  48.778 157.658  1.00 30.45           N
ANISOU 1468  N   SER A 205     4176   3373   4021   -193    -49    621       N
ATOM   1469  CA  SER A 205     325.891  49.885 158.577  1.00 31.72           C
ANISOU 1469  CA  SER A 205     4398   3449   4205   -119    -66    610       C
ATOM   1470  C   SER A 205     327.178  50.211 159.357  1.00 31.43           C
ANISOU 1470  C   SER A 205     4423   3355   4165   -173    -50    585       C
ATOM   1471  O   SER A 205     327.196  51.118 160.191  1.00 32.58           O
ANISOU 1471  O   SER A 205     4635   3418   4325   -119    -74    560       O
ATOM   1472  CB  SER A 205     324.726  49.564 159.525  1.00 32.60           C
ANISOU 1472  CB  SER A 205     4438   3600   4349    -12    -37    575       C
ATOM   1473  OG  SER A 205     325.151  48.786 160.618  1.00 32.56           O
ANISOU 1473  OG  SER A 205     4397   3629   4344    -24     26    535       O
ATOM   1474  N   ALA A 206     328.254  49.494 159.060  1.00 29.20           N
ANISOU 1474  N   ALA A 206     4116   3114   3865   -274    -20    585       N
ATOM   1475  CA  ALA A 206     329.539  49.739 159.703  1.00 29.02           C
ANISOU 1475  CA  ALA A 206     4131   3048   3848   -335    -14    565       C
ATOM   1476  C   ALA A 206     330.688  49.184 158.840  1.00 28.85           C
ANISOU 1476  C   ALA A 206     4077   3079   3804   -448     12    590       C
ATOM   1477  O   ALA A 206     330.553  48.086 158.283  1.00 27.39           O
ANISOU 1477  O   ALA A 206     3825   2984   3600   -460     45    582       O
ATOM   1478  CB  ALA A 206     329.559  49.112 161.108  1.00 28.39           C
ANISOU 1478  CB  ALA A 206     4021   2989   3778   -289     20    502       C
ATOM   1479  N   LYS A 207     331.798  49.933 158.734  1.00 30.30           N
ANISOU 1479  N   LYS A 207     4307   3211   3995   -529     -6    617       N
ATOM   1480  CA  LYS A 207     332.929  49.526 157.895  1.00 30.92           C
ANISOU 1480  CA  LYS A 207     4344   3353   4050   -632     30    648       C
ATOM   1481  C   LYS A 207     334.261  49.785 158.593  1.00 30.88           C
ANISOU 1481  C   LYS A 207     4334   3316   4083   -705     27    633       C
ATOM   1482  O   LYS A 207     334.590  50.922 158.934  1.00 32.17           O
ANISOU 1482  O   LYS A 207     4564   3377   4281   -737    -25    656       O
ATOM   1483  CB  LYS A 207     332.901  50.251 156.538  1.00 32.16           C
ANISOU 1483  CB  LYS A 207     4544   3507   4168   -681     17    738       C
ATOM   1484  CG  LYS A 207     334.214  50.153 155.719  1.00 32.34           C
ANISOU 1484  CG  LYS A 207     4533   3594   4161   -794     62    786       C
ATOM   1485  CD  LYS A 207     334.010  50.461 154.211  1.00 35.89           C
ANISOU 1485  CD  LYS A 207     5013   4090   4534   -825     71    875       C
ATOM   1486  CE  LYS A 207     333.906  51.950 153.861  1.00 36.89           C
ANISOU 1486  CE  LYS A 207     5241   4105   4672   -863     15    976       C
ATOM   1487  NZ  LYS A 207     335.215  52.663 153.966  1.00 37.91           N
ANISOU 1487  NZ  LYS A 207     5372   4191   4841   -987     24   1036       N
ATOM   1488  N   LEU A 208     335.036  48.718 158.769  1.00 28.47           N
ANISOU 1488  N   LEU A 208     3947   3094   3776   -731     72    594       N
ATOM   1489  CA  LEU A 208     336.277  48.761 159.538  1.00 28.37           C
ANISOU 1489  CA  LEU A 208     3908   3067   3805   -787     63    568       C
ATOM   1490  C   LEU A 208     337.455  48.809 158.608  1.00 30.28           C
ANISOU 1490  C   LEU A 208     4094   3369   4043   -894     98    619       C
ATOM   1491  O   LEU A 208     337.657  47.890 157.848  1.00 27.88           O
ANISOU 1491  O   LEU A 208     3723   3171   3698   -895    158    615       O
ATOM   1492  CB  LEU A 208     336.387  47.531 160.461  1.00 26.83           C
ANISOU 1492  CB  LEU A 208     3656   2923   3616   -734     83    492       C
ATOM   1493  CG  LEU A 208     337.486  47.487 161.535  1.00 26.91           C
ANISOU 1493  CG  LEU A 208     3644   2914   3666   -761     53    450       C
ATOM   1494  CD1 LEU A 208     336.936  46.930 162.842  1.00 26.71           C
ANISOU 1494  CD1 LEU A 208     3639   2874   3634   -668     38    390       C
ATOM   1495  CD2 LEU A 208     338.676  46.658 161.077  1.00 26.73           C
ANISOU 1495  CD2 LEU A 208     3518   2984   3653   -818     94    445       C
ATOM   1496  N   VAL A 209     338.221  49.889 158.663  1.00 38.44           N
ANISOU 1496  N   VAL A 209     5153   4333   5119   -982     62    668       N
ATOM   1497  CA  VAL A 209     339.411  50.017 157.839  1.00 40.35           C
ANISOU 1497  CA  VAL A 209     5325   4641   5364  -1097    105    732       C
ATOM   1498  C   VAL A 209     340.601  49.419 158.594  1.00 39.43           C
ANISOU 1498  C   VAL A 209     5112   4571   5299  -1128    109    676       C
ATOM   1499  O   VAL A 209     341.234  50.101 159.397  1.00 42.42           O
ANISOU 1499  O   VAL A 209     5501   4870   5748  -1182     44    670       O
ATOM   1500  CB  VAL A 209     339.715  51.494 157.463  1.00 43.33           C
ANISOU 1500  CB  VAL A 209     5767   4918   5779  -1200     60    832       C
ATOM   1501  CG1 VAL A 209     340.880  51.556 156.504  1.00 44.30           C
ANISOU 1501  CG1 VAL A 209     5802   5135   5896  -1323    127    918       C
ATOM   1502  CG2 VAL A 209     338.510  52.170 156.838  1.00 43.28           C
ANISOU 1502  CG2 VAL A 209     5869   4845   5730  -1155     34    886       C
ATOM   1503  N   PRO A 210     340.941  48.157 158.304  1.00 32.84           N
ANISOU 1503  N   PRO A 210     4183   3862   4432  -1093    176    634       N
ATOM   1504  CA  PRO A 210     341.919  47.405 159.092  1.00 31.15           C
ANISOU 1504  CA  PRO A 210     3878   3693   4264  -1090    172    569       C
ATOM   1505  C   PRO A 210     343.343  47.967 159.082  1.00 31.03           C
ANISOU 1505  C   PRO A 210     3778   3698   4315  -1207    165    610       C
ATOM   1506  O   PRO A 210     343.812  48.425 158.056  1.00 31.99           O
ANISOU 1506  O   PRO A 210     3859   3872   4424  -1293    219    692       O
ATOM   1507  CB  PRO A 210     341.907  46.043 158.406  1.00 30.22           C
ANISOU 1507  CB  PRO A 210     3689   3701   4091  -1028    249    530       C
ATOM   1508  CG  PRO A 210     341.702  46.385 156.975  1.00 30.18           C
ANISOU 1508  CG  PRO A 210     3693   3755   4018  -1066    310    603       C
ATOM   1509  CD  PRO A 210     340.726  47.517 156.993  1.00 30.92           C
ANISOU 1509  CD  PRO A 210     3906   3733   4108  -1077    257    658       C
ATOM   1510  N   GLN A 211     344.024  47.897 160.217  1.00 30.57           N
ANISOU 1510  N   GLN A 211     3686   3605   4324  -1212    100    556       N
ATOM   1511  CA  GLN A 211     345.430  48.293 160.308  1.00 31.12           C
ANISOU 1511  CA  GLN A 211     3648   3702   4473  -1323     82    584       C
ATOM   1512  C   GLN A 211     346.242  47.141 160.848  1.00 31.28           C
ANISOU 1512  C   GLN A 211     3553   3814   4519  -1272     88    508       C
ATOM   1513  O   GLN A 211     345.684  46.244 161.477  1.00 30.58           O
ANISOU 1513  O   GLN A 211     3502   3721   4398  -1158     74    434       O
ATOM   1514  CB  GLN A 211     345.585  49.507 161.208  1.00 31.28           C
ANISOU 1514  CB  GLN A 211     3741   3573   4569  -1391    -38    590       C
ATOM   1515  CG  GLN A 211     344.801  50.735 160.723  1.00 31.57           C
ANISOU 1515  CG  GLN A 211     3904   3495   4597  -1437    -61    665       C
ATOM   1516  CD  GLN A 211     345.216  51.217 159.348  1.00 32.20           C
ANISOU 1516  CD  GLN A 211     3931   3634   4669  -1551     17    790       C
ATOM   1517  OE1 GLN A 211     346.361  51.052 158.898  1.00 32.68           O
ANISOU 1517  OE1 GLN A 211     3851   3799   4765  -1641     69    834       O
ATOM   1518  NE2 GLN A 211     344.273  51.812 158.667  1.00 32.36           N
ANISOU 1518  NE2 GLN A 211     4059   3598   4638  -1541     29    852       N
ATOM   1519  N   PHE A 212     347.544  47.149 160.595  1.00 32.61           N
ANISOU 1519  N   PHE A 212     3577   4066   4747  -1353    109    533       N
ATOM   1520  CA  PHE A 212     348.438  46.101 161.093  1.00 33.75           C
ANISOU 1520  CA  PHE A 212     3597   4300   4928  -1300    104    462       C
ATOM   1521  C   PHE A 212     348.263  45.877 162.599  1.00 33.45           C
ANISOU 1521  C   PHE A 212     3627   4168   4916  -1231    -15    381       C
ATOM   1522  O   PHE A 212     348.118  46.820 163.352  1.00 34.06           O
ANISOU 1522  O   PHE A 212     3788   4127   5027  -1276   -112    383       O
ATOM   1523  CB  PHE A 212     349.892  46.474 160.755  1.00 35.82           C
ANISOU 1523  CB  PHE A 212     3687   4649   5274  -1418    122    512       C
ATOM   1524  CG  PHE A 212     350.928  45.560 161.347  1.00 36.56           C
ANISOU 1524  CG  PHE A 212     3638   4827   5425  -1369     96    442       C
ATOM   1525  CD1 PHE A 212     351.266  44.373 160.726  1.00 36.83           C
ANISOU 1525  CD1 PHE A 212     3568   5004   5423  -1279    192    404       C
ATOM   1526  CD2 PHE A 212     351.585  45.900 162.505  1.00 37.27           C
ANISOU 1526  CD2 PHE A 212     3701   4852   5607  -1405    -33    409       C
ATOM   1527  CE1 PHE A 212     352.248  43.524 161.270  1.00 37.73           C
ANISOU 1527  CE1 PHE A 212     3547   5191   5597  -1220    160    338       C
ATOM   1528  CE2 PHE A 212     352.561  45.056 163.052  1.00 38.13           C
ANISOU 1528  CE2 PHE A 212     3675   5041   5772  -1352    -69    347       C
ATOM   1529  CZ  PHE A 212     352.892  43.876 162.430  1.00 38.30           C
ANISOU 1529  CZ  PHE A 212     3588   5202   5764  -1258     29    315       C
ATOM   1530  N   ASN A 213     348.240  44.620 163.019  1.00 32.83           N
ANISOU 1530  N   ASN A 213     3522   4137   4814  -1116     -9    310       N
ATOM   1531  CA  ASN A 213     348.117  44.253 164.437  1.00 33.36           C
ANISOU 1531  CA  ASN A 213     3651   4136   4889  -1040   -113    243       C
ATOM   1532  C   ASN A 213     346.740  44.589 165.027  1.00 32.46           C
ANISOU 1532  C   ASN A 213     3713   3909   4709   -984   -143    233       C
ATOM   1533  O   ASN A 213     346.567  44.591 166.253  1.00 31.49           O
ANISOU 1533  O   ASN A 213     3665   3723   4579   -933   -230    189       O
ATOM   1534  CB  ASN A 213     349.224  44.923 165.272  1.00 35.11           C
ANISOU 1534  CB  ASN A 213     3813   4326   5199  -1116   -226    231       C
ATOM   1535  CG  ASN A 213     349.609  44.109 166.523  1.00 36.10           C
ANISOU 1535  CG  ASN A 213     3934   4450   5334  -1024   -318    157       C
ATOM   1536  OD1 ASN A 213     348.917  43.182 166.917  1.00 35.84           O
ANISOU 1536  OD1 ASN A 213     3969   4412   5237   -910   -304    124       O
ATOM   1537  ND2 ASN A 213     350.731  44.467 167.138  1.00 37.43           N
ANISOU 1537  ND2 ASN A 213     4018   4621   5584  -1081   -420    139       N
ATOM   1538  N   GLN A 214     345.766  44.837 164.147  1.00 32.88           N
ANISOU 1538  N   GLN A 214     3828   3953   4711   -986    -70    275       N
ATOM   1539  CA  GLN A 214     344.364  44.978 164.549  1.00 32.36           C
ANISOU 1539  CA  GLN A 214     3903   3808   4583   -915    -78    267       C
ATOM   1540  C   GLN A 214     343.623  43.646 164.389  1.00 31.40           C
ANISOU 1540  C   GLN A 214     3784   3736   4412   -815    -18    243       C
ATOM   1541  O   GLN A 214     343.922  42.846 163.512  1.00 31.36           O
ANISOU 1541  O   GLN A 214     3698   3814   4404   -807     47    243       O
ATOM   1542  CB  GLN A 214     343.667  46.065 163.743  1.00 32.40           C
ANISOU 1542  CB  GLN A 214     3977   3763   4572   -970    -53    326       C
ATOM   1543  CG  GLN A 214     342.393  46.582 164.403  1.00 32.42           C
ANISOU 1543  CG  GLN A 214     4119   3666   4532   -903    -89    312       C
ATOM   1544  CD  GLN A 214     341.555  47.466 163.481  1.00 32.57           C
ANISOU 1544  CD  GLN A 214     4204   3642   4531   -931    -61    372       C
ATOM   1545  OE1 GLN A 214     342.017  47.931 162.425  1.00 33.10           O
ANISOU 1545  OE1 GLN A 214     4229   3734   4615  -1020    -28    435       O
ATOM   1546  NE2 GLN A 214     340.310  47.697 163.877  1.00 32.00           N
ANISOU 1546  NE2 GLN A 214     4231   3511   4418   -849    -71    358       N
ATOM   1547  N   ILE A 215     342.680  43.391 165.278  1.00 30.96           N
ANISOU 1547  N   ILE A 215     3819   3627   4317   -736    -42    221       N
ATOM   1548  CA  ILE A 215     341.913  42.166 165.206  1.00 30.80           C
ANISOU 1548  CA  ILE A 215     3802   3635   4263   -656      4    211       C
ATOM   1549  C   ILE A 215     340.428  42.532 165.256  1.00 31.39           C
ANISOU 1549  C   ILE A 215     3972   3662   4292   -619     24    233       C
ATOM   1550  O   ILE A 215     339.991  43.364 166.073  1.00 30.37           O
ANISOU 1550  O   ILE A 215     3924   3471   4144   -601    -16    231       O
ATOM   1551  CB  ILE A 215     342.282  41.188 166.327  1.00 30.53           C
ANISOU 1551  CB  ILE A 215     3761   3605   4235   -590    -40    176       C
ATOM   1552  CG1 ILE A 215     341.614  39.834 166.097  1.00 30.19           C
ANISOU 1552  CG1 ILE A 215     3711   3582   4177   -526      4    175       C
ATOM   1553  CG2 ILE A 215     341.919  41.770 167.676  1.00 31.07           C
ANISOU 1553  CG2 ILE A 215     3926   3610   4270   -557   -103    166       C
ATOM   1554  CD1 ILE A 215     341.960  38.791 167.120  1.00 31.00           C
ANISOU 1554  CD1 ILE A 215     3812   3679   4287   -462    -39    157       C
ATOM   1555  N   ALA A 216     339.676  41.958 164.322  1.00 33.00           N
ANISOU 1555  N   ALA A 216     4163   3898   4479   -603     83    250       N
ATOM   1556  CA  ALA A 216     338.239  42.123 164.294  1.00 33.46           C
ANISOU 1556  CA  ALA A 216     4282   3925   4504   -564    103    272       C
ATOM   1557  C   ALA A 216     337.709  40.773 164.688  1.00 32.36           C
ANISOU 1557  C   ALA A 216     4128   3802   4364   -505    119    263       C
ATOM   1558  O   ALA A 216     338.343  39.759 164.376  1.00 33.53           O
ANISOU 1558  O   ALA A 216     4220   3985   4535   -503    125    241       O
ATOM   1559  CB  ALA A 216     337.744  42.566 162.898  1.00 34.10           C
ANISOU 1559  CB  ALA A 216     4360   4024   4571   -599    139    304       C
ATOM   1560  N   PHE A 217     336.587  40.741 165.401  1.00 29.90           N
ANISOU 1560  N   PHE A 217     3866   3465   4031   -455    126    281       N
ATOM   1561  CA  PHE A 217     336.025  39.460 165.818  1.00 28.28           C
ANISOU 1561  CA  PHE A 217     3645   3268   3833   -414    142    292       C
ATOM   1562  C   PHE A 217     334.553  39.550 166.187  1.00 27.90           C
ANISOU 1562  C   PHE A 217     3625   3211   3765   -376    171    330       C
ATOM   1563  O   PHE A 217     334.031  40.614 166.549  1.00 27.24           O
ANISOU 1563  O   PHE A 217     3587   3112   3650   -353    174    337       O
ATOM   1564  CB  PHE A 217     336.817  38.899 167.003  1.00 28.24           C
ANISOU 1564  CB  PHE A 217     3648   3256   3825   -386    108    280       C
ATOM   1565  CG  PHE A 217     336.957  39.866 168.159  1.00 28.96           C
ANISOU 1565  CG  PHE A 217     3805   3325   3872   -361     76    273       C
ATOM   1566  CD1 PHE A 217     338.140  40.578 168.360  1.00 29.60           C
ANISOU 1566  CD1 PHE A 217     3888   3396   3961   -391     22    237       C
ATOM   1567  CD2 PHE A 217     335.912  40.068 169.050  1.00 29.38           C
ANISOU 1567  CD2 PHE A 217     3916   3373   3876   -305     98    298       C
ATOM   1568  CE1 PHE A 217     338.275  41.473 169.442  1.00 30.36           C
ANISOU 1568  CE1 PHE A 217     4057   3461   4016   -365    -27    216       C
ATOM   1569  CE2 PHE A 217     336.044  40.965 170.127  1.00 30.23           C
ANISOU 1569  CE2 PHE A 217     4097   3462   3927   -265     64    275       C
ATOM   1570  CZ  PHE A 217     337.223  41.662 170.315  1.00 30.63           C
ANISOU 1570  CZ  PHE A 217     4164   3488   3987   -295     -7    229       C
ATOM   1571  N   PHE A 218     333.882  38.411 166.096  1.00 28.52           N
ANISOU 1571  N   PHE A 218     3671   3297   3870   -367    191    354       N
ATOM   1572  CA  PHE A 218     332.487  38.333 166.506  1.00 29.84           C
ANISOU 1572  CA  PHE A 218     3838   3469   4030   -337    225    401       C
ATOM   1573  C   PHE A 218     332.045  36.916 166.770  1.00 31.58           C
ANISOU 1573  C   PHE A 218     4024   3685   4290   -341    234    439       C
ATOM   1574  O   PHE A 218     332.569  35.968 166.204  1.00 30.58           O
ANISOU 1574  O   PHE A 218     3871   3541   4207   -367    208    418       O
ATOM   1575  CB  PHE A 218     331.568  38.951 165.457  1.00 28.97           C
ANISOU 1575  CB  PHE A 218     3709   3369   3930   -348    236    408       C
ATOM   1576  CG  PHE A 218     331.850  38.512 164.047  1.00 28.74           C
ANISOU 1576  CG  PHE A 218     3645   3344   3929   -394    217    382       C
ATOM   1577  CD1 PHE A 218     332.811  39.166 163.279  1.00 28.74           C
ANISOU 1577  CD1 PHE A 218     3658   3351   3910   -424    202    350       C
ATOM   1578  CD2 PHE A 218     331.123  37.481 163.469  1.00 28.93           C
ANISOU 1578  CD2 PHE A 218     3624   3371   3997   -409    211    392       C
ATOM   1579  CE1 PHE A 218     333.059  38.796 161.966  1.00 28.97           C
ANISOU 1579  CE1 PHE A 218     3660   3404   3944   -455    195    327       C
ATOM   1580  CE2 PHE A 218     331.364  37.099 162.163  1.00 28.98           C
ANISOU 1580  CE2 PHE A 218     3612   3387   4014   -438    187    355       C
ATOM   1581  CZ  PHE A 218     332.336  37.757 161.408  1.00 29.14           C
ANISOU 1581  CZ  PHE A 218     3649   3428   3994   -454    185    321       C
ATOM   1582  N   LYS A 219     331.070  36.798 167.658  1.00 35.11           N
ANISOU 1582  N   LYS A 219     4472   4146   4722   -311    273    496       N
ATOM   1583  CA  LYS A 219     330.371  35.553 167.876  1.00 36.55           C
ANISOU 1583  CA  LYS A 219     4614   4320   4953   -330    288    557       C
ATOM   1584  C   LYS A 219     329.603  35.228 166.596  1.00 35.74           C
ANISOU 1584  C   LYS A 219     4451   4210   4918   -374    274    552       C
ATOM   1585  O   LYS A 219     328.906  36.085 166.039  1.00 35.87           O
ANISOU 1585  O   LYS A 219     4451   4254   4926   -366    286    545       O
ATOM   1586  CB  LYS A 219     329.451  35.682 169.091  1.00 38.50           C
ANISOU 1586  CB  LYS A 219     4865   4607   5158   -289    349    631       C
ATOM   1587  CG  LYS A 219     328.937  34.382 169.656  1.00 40.24           C
ANISOU 1587  CG  LYS A 219     5053   4816   5419   -316    369    718       C
ATOM   1588  CD  LYS A 219     328.406  34.595 171.070  1.00 42.14           C
ANISOU 1588  CD  LYS A 219     5316   5114   5579   -262    439    791       C
ATOM   1589  CE  LYS A 219     327.675  33.374 171.586  1.00 43.86           C
ANISOU 1589  CE  LYS A 219     5491   5332   5843   -303    474    907       C
ATOM   1590  NZ  LYS A 219     327.323  33.535 173.022  1.00 45.48           N
ANISOU 1590  NZ  LYS A 219     5728   5607   5945   -245    551    984       N
ATOM   1591  N   VAL A 220     329.786  33.998 166.116  1.00 33.53           N
ANISOU 1591  N   VAL A 220     4148   3888   4704   -413    235    547       N
ATOM   1592  CA  VAL A 220     329.064  33.476 164.955  1.00 32.73           C
ANISOU 1592  CA  VAL A 220     3997   3769   4669   -456    203    534       C
ATOM   1593  C   VAL A 220     327.631  33.171 165.319  1.00 33.41           C
ANISOU 1593  C   VAL A 220     4024   3867   4804   -478    230    617       C
ATOM   1594  O   VAL A 220     327.369  32.359 166.195  1.00 34.06           O
ANISOU 1594  O   VAL A 220     4095   3929   4918   -494    248    688       O
ATOM   1595  CB  VAL A 220     329.708  32.218 164.424  1.00 32.55           C
ANISOU 1595  CB  VAL A 220     3978   3685   4703   -480    144    493       C
ATOM   1596  CG1 VAL A 220     328.938  31.703 163.243  1.00 32.93           C
ANISOU 1596  CG1 VAL A 220     3988   3713   4812   -520     96    467       C
ATOM   1597  CG2 VAL A 220     331.133  32.511 164.028  1.00 32.63           C
ANISOU 1597  CG2 VAL A 220     4025   3704   4668   -453    127    412       C
ATOM   1598  N   LEU A 221     326.706  33.816 164.631  1.00 35.95           N
ANISOU 1598  N   LEU A 221     4301   4224   5133   -480    233    615       N
ATOM   1599  CA  LEU A 221     325.319  33.855 165.061  1.00 36.59           C
ANISOU 1599  CA  LEU A 221     4307   4343   5251   -486    274    695       C
ATOM   1600  C   LEU A 221     324.400  33.550 163.909  1.00 35.36           C
ANISOU 1600  C   LEU A 221     4081   4181   5173   -532    217    685       C
ATOM   1601  O   LEU A 221     324.238  34.394 163.027  1.00 35.84           O
ANISOU 1601  O   LEU A 221     4145   4268   5205   -509    193    638       O
ATOM   1602  CB  LEU A 221     324.973  35.233 165.607  1.00 38.03           C
ANISOU 1602  CB  LEU A 221     4500   4593   5358   -414    336    705       C
ATOM   1603  CG  LEU A 221     325.266  35.558 167.058  1.00 38.87           C
ANISOU 1603  CG  LEU A 221     4650   4729   5389   -359    405    742       C
ATOM   1604  CD1 LEU A 221     324.821  37.001 167.338  1.00 39.48           C
ANISOU 1604  CD1 LEU A 221     4742   4860   5398   -277    448    725       C
ATOM   1605  CD2 LEU A 221     324.543  34.586 167.950  1.00 39.80           C
ANISOU 1605  CD2 LEU A 221     4710   4865   5545   -386    455    844       C
ATOM   1606  N   PRO A 222     323.781  32.362 163.910  1.00 31.92           N
ANISOU 1606  N   PRO A 222     3585   3706   4837   -599    186    733       N
ATOM   1607  CA  PRO A 222     322.941  31.954 162.768  1.00 31.74           C
ANISOU 1607  CA  PRO A 222     3497   3665   4898   -651    106    712       C
ATOM   1608  C   PRO A 222     321.863  32.987 162.437  1.00 31.97           C
ANISOU 1608  C   PRO A 222     3456   3773   4920   -620    123    729       C
ATOM   1609  O   PRO A 222     321.056  33.324 163.311  1.00 31.23           O
ANISOU 1609  O   PRO A 222     3292   3738   4835   -601    199    810       O
ATOM   1610  CB  PRO A 222     322.322  30.637 163.240  1.00 31.53           C
ANISOU 1610  CB  PRO A 222     3406   3584   4989   -733     87    793       C
ATOM   1611  CG  PRO A 222     323.245  30.137 164.255  1.00 31.19           C
ANISOU 1611  CG  PRO A 222     3432   3503   4916   -723    128    824       C
ATOM   1612  CD  PRO A 222     323.838  31.320 164.944  1.00 30.87           C
ANISOU 1612  CD  PRO A 222     3448   3534   4749   -636    211    813       C
ATOM   1613  N   GLY A 223     321.894  33.501 161.206  1.00 33.97           N
ANISOU 1613  N   GLY A 223     3730   4031   5146   -605     57    654       N
ATOM   1614  CA  GLY A 223     320.962  34.531 160.762  1.00 35.49           C
ANISOU 1614  CA  GLY A 223     3870   4288   5327   -564     53    663       C
ATOM   1615  C   GLY A 223     321.267  35.994 161.107  1.00 35.03           C
ANISOU 1615  C   GLY A 223     3867   4276   5168   -474    116    656       C
ATOM   1616  O   GLY A 223     320.500  36.884 160.723  1.00 35.58           O
ANISOU 1616  O   GLY A 223     3900   4388   5230   -428    105    662       O
ATOM   1617  N   PHE A 224     322.368  36.259 161.812  1.00 33.75           N
ANISOU 1617  N   PHE A 224     3794   4097   4934   -447    170    640       N
ATOM   1618  CA  PHE A 224     322.687  37.631 162.230  1.00 32.82           C
ANISOU 1618  CA  PHE A 224     3736   4004   4730   -369    217    630       C
ATOM   1619  C   PHE A 224     324.077  38.124 161.827  1.00 31.25           C
ANISOU 1619  C   PHE A 224     3648   3770   4455   -366    199    568       C
ATOM   1620  O   PHE A 224     324.193  39.231 161.326  1.00 31.95           O
ANISOU 1620  O   PHE A 224     3782   3862   4496   -331    184    547       O
ATOM   1621  CB  PHE A 224     322.508  37.770 163.745  1.00 33.25           C
ANISOU 1621  CB  PHE A 224     3780   4090   4764   -324    308    682       C
ATOM   1622  CG  PHE A 224     321.092  37.659 164.171  1.00 35.21           C
ANISOU 1622  CG  PHE A 224     3909   4399   5068   -307    350    751       C
ATOM   1623  CD1 PHE A 224     320.256  38.762 164.135  1.00 36.64           C
ANISOU 1623  CD1 PHE A 224     4055   4630   5234   -225    368    754       C
ATOM   1624  CD2 PHE A 224     320.565  36.441 164.553  1.00 35.92           C
ANISOU 1624  CD2 PHE A 224     3914   4497   5239   -374    367    819       C
ATOM   1625  CE1 PHE A 224     318.912  38.652 164.511  1.00 37.75           C
ANISOU 1625  CE1 PHE A 224     4062   4846   5435   -203    414    820       C
ATOM   1626  CE2 PHE A 224     319.229  36.327 164.926  1.00 37.13           C
ANISOU 1626  CE2 PHE A 224     3933   4719   5455   -370    412    895       C
ATOM   1627  CZ  PHE A 224     318.406  37.434 164.898  1.00 37.87           C
ANISOU 1627  CZ  PHE A 224     3979   4881   5530   -280    440    893       C
ATOM   1628  N   SER A 225     325.121  37.324 162.025  1.00 29.33           N
ANISOU 1628  N   SER A 225     3444   3494   4208   -403    197    543       N
ATOM   1629  CA  SER A 225     326.489  37.812 161.845  1.00 28.05           C
ANISOU 1629  CA  SER A 225     3365   3313   3980   -399    194    494       C
ATOM   1630  C   SER A 225     326.905  38.019 160.375  1.00 27.72           C
ANISOU 1630  C   SER A 225     3349   3273   3911   -423    143    446       C
ATOM   1631  O   SER A 225     328.028  37.680 159.974  1.00 27.99           O
ANISOU 1631  O   SER A 225     3417   3298   3919   -444    134    402       O
ATOM   1632  CB  SER A 225     327.460  36.845 162.520  1.00 27.66           C
ANISOU 1632  CB  SER A 225     3334   3235   3939   -420    204    482       C
ATOM   1633  OG  SER A 225     327.291  35.553 161.996  1.00 28.00           O
ANISOU 1633  OG  SER A 225     3341   3253   4046   -464    163    472       O
ATOM   1634  N   PHE A 226     326.017  38.602 159.577  1.00 27.65           N
ANISOU 1634  N   PHE A 226     3322   3283   3899   -410    112    457       N
ATOM   1635  CA  PHE A 226     326.284  38.789 158.159  1.00 27.55           C
ANISOU 1635  CA  PHE A 226     3340   3283   3844   -427     63    423       C
ATOM   1636  C   PHE A 226     327.298  39.905 157.989  1.00 27.18           C
ANISOU 1636  C   PHE A 226     3367   3235   3724   -421     86    420       C
ATOM   1637  O   PHE A 226     327.156  40.963 158.611  1.00 27.20           O
ANISOU 1637  O   PHE A 226     3396   3223   3716   -388    107    450       O
ATOM   1638  CB  PHE A 226     324.994  39.093 157.401  1.00 28.12           C
ANISOU 1638  CB  PHE A 226     3374   3377   3934   -412     10    443       C
ATOM   1639  CG  PHE A 226     324.103  37.900 157.235  1.00 28.96           C
ANISOU 1639  CG  PHE A 226     3401   3482   4121   -442    -35    438       C
ATOM   1640  CD1 PHE A 226     323.028  37.692 158.091  1.00 29.55           C
ANISOU 1640  CD1 PHE A 226     3390   3563   4275   -435    -16    490       C
ATOM   1641  CD2 PHE A 226     324.351  36.971 156.226  1.00 29.49           C
ANISOU 1641  CD2 PHE A 226     3478   3542   4185   -478    -99    381       C
ATOM   1642  CE1 PHE A 226     322.199  36.565 157.935  1.00 30.37           C
ANISOU 1642  CE1 PHE A 226     3411   3659   4471   -482    -65    497       C
ATOM   1643  CE2 PHE A 226     323.533  35.859 156.060  1.00 30.24           C
ANISOU 1643  CE2 PHE A 226     3505   3616   4367   -515   -161    372       C
ATOM   1644  CZ  PHE A 226     322.457  35.650 156.912  1.00 30.46           C
ANISOU 1644  CZ  PHE A 226     3441   3643   4491   -526   -146    436       C
ATOM   1645  N   HIS A 227     328.317  39.663 157.160  1.00 27.34           N
ANISOU 1645  N   HIS A 227     3418   3272   3697   -451     81    383       N
ATOM   1646  CA  HIS A 227     329.440  40.594 156.980  1.00 27.18           C
ANISOU 1646  CA  HIS A 227     3453   3257   3619   -466    108    389       C
ATOM   1647  C   HIS A 227     330.045  40.367 155.619  1.00 27.31           C
ANISOU 1647  C   HIS A 227     3485   3321   3569   -490     98    363       C
ATOM   1648  O   HIS A 227     329.708  39.384 154.993  1.00 27.99           O
ANISOU 1648  O   HIS A 227     3549   3427   3657   -487     67    321       O
ATOM   1649  CB  HIS A 227     330.511  40.375 158.052  1.00 27.07           C
ANISOU 1649  CB  HIS A 227     3439   3225   3623   -476    147    373       C
ATOM   1650  CG  HIS A 227     331.060  38.986 158.061  1.00 27.31           C
ANISOU 1650  CG  HIS A 227     3434   3266   3678   -485    148    324       C
ATOM   1651  ND1 HIS A 227     330.316  37.901 158.475  1.00 27.73           N
ANISOU 1651  ND1 HIS A 227     3450   3296   3789   -475    129    316       N
ATOM   1652  CD2 HIS A 227     332.261  38.493 157.678  1.00 27.66           C
ANISOU 1652  CD2 HIS A 227     3472   3337   3701   -499    162    281       C
ATOM   1653  CE1 HIS A 227     331.037  36.805 158.352  1.00 28.11           C
ANISOU 1653  CE1 HIS A 227     3485   3342   3854   -480    122    268       C
ATOM   1654  NE2 HIS A 227     332.227  37.135 157.875  1.00 28.13           N
ANISOU 1654  NE2 HIS A 227     3502   3379   3805   -487    143    240       N
ATOM   1655  N   ASP A 228     330.940  41.240 155.156  1.00 27.38           N
ANISOU 1655  N   ASP A 228     3534   3351   3520   -516    124    386       N
ATOM   1656  CA  ASP A 228     331.632  40.987 153.880  1.00 28.41           C
ANISOU 1656  CA  ASP A 228     3674   3550   3570   -535    135    365       C
ATOM   1657  C   ASP A 228     332.992  41.697 153.828  1.00 29.06           C
ANISOU 1657  C   ASP A 228     3767   3658   3617   -579    190    394       C
ATOM   1658  O   ASP A 228     333.424  42.274 154.805  1.00 27.58           O
ANISOU 1658  O   ASP A 228     3580   3424   3476   -598    204    417       O
ATOM   1659  CB  ASP A 228     330.711  41.364 152.686  1.00 28.37           C
ANISOU 1659  CB  ASP A 228     3705   3572   3502   -521     87    391       C
ATOM   1660  CG  ASP A 228     330.777  42.839 152.277  1.00 28.52           C
ANISOU 1660  CG  ASP A 228     3783   3583   3470   -541     91    476       C
ATOM   1661  OD1 ASP A 228     331.329  43.693 152.996  1.00 27.62           O
ANISOU 1661  OD1 ASP A 228     3685   3424   3386   -567    119    518       O
ATOM   1662  OD2 ASP A 228     330.231  43.148 151.196  1.00 29.84           O
ANISOU 1662  OD2 ASP A 228     3988   3782   3566   -530     53    504       O
ATOM   1663  O   VAL A 229     334.910  42.621 150.169  1.00 35.92           O
ANISOU 1663  O   VAL A 229     4688   4785   4174   -654    305    479       O
ATOM   1664  N   VAL A 229     333.699  41.589 152.718  1.00 32.77           N
ANISOU 1664  N   VAL A 229     4239   4208   4003   -596    222    388       N
ATOM   1665  CA  VAL A 229     334.950  42.314 152.562  1.00 33.98           C
ANISOU 1665  CA  VAL A 229     4385   4399   4126   -650    280    433       C
ATOM   1666  C   VAL A 229     334.870  43.146 151.286  1.00 34.23           C
ANISOU 1666  C   VAL A 229     4468   4482   4055   -676    290    506       C
ATOM   1667  CB  VAL A 229     336.161  41.367 152.519  1.00 35.26           C
ANISOU 1667  CB  VAL A 229     4480   4634   4284   -646    333    368       C
ATOM   1668  CG1 VAL A 229     337.457  42.139 152.308  1.00 35.65           C
ANISOU 1668  CG1 VAL A 229     4498   4738   4309   -711    398    424       C
ATOM   1669  CG2 VAL A 229     336.231  40.565 153.795  1.00 34.65           C
ANISOU 1669  CG2 VAL A 229     4364   4496   4305   -618    312    310       C
ATOM   1670  N   GLU A 230     334.718  44.447 151.488  1.00 32.33           N
ANISOU 1670  N   GLU A 230     4878   3615   3791   -681    322   -161       N
ATOM   1671  CA  GLU A 230     334.630  45.396 150.418  1.00 31.75           C
ANISOU 1671  CA  GLU A 230     4834   3542   3686   -765    308    -84       C
ATOM   1672  C   GLU A 230     335.752  45.156 149.430  1.00 32.28           C
ANISOU 1672  C   GLU A 230     4791   3752   3723   -867    343    -57       C
ATOM   1673  O   GLU A 230     336.877  44.936 149.857  1.00 32.79           O
ANISOU 1673  O   GLU A 230     4794   3864   3803   -911    339    -77       O
ATOM   1674  CB  GLU A 230     334.699  46.781 151.016  1.00 32.13           C
ANISOU 1674  CB  GLU A 230     4997   3457   3754   -808    220    -42       C
ATOM   1675  CG  GLU A 230     334.750  47.926 150.067  1.00 33.21           C
ANISOU 1675  CG  GLU A 230     5179   3568   3869   -912    181     52       C
ATOM   1676  CD  GLU A 230     335.265  49.180 150.742  1.00 33.94           C
ANISOU 1676  CD  GLU A 230     5367   3533   3997   -982     77     88       C
ATOM   1677  OE1 GLU A 230     336.086  49.080 151.692  1.00 33.44           O
ANISOU 1677  OE1 GLU A 230     5288   3452   3965   -994     48     48       O
ATOM   1678  OE2 GLU A 230     334.846  50.269 150.311  1.00 34.86           O
ANISOU 1678  OE2 GLU A 230     5574   3558   4111  -1023     15    156       O
ATOM   1679  N   GLU A 231     335.436  45.157 148.127  1.00 32.43           N
ANISOU 1679  N   GLU A 231     4777   3851   3692   -895    379    -16       N
ATOM   1680  CA  GLU A 231     336.435  45.032 147.067  1.00 33.05           C
ANISOU 1680  CA  GLU A 231     4747   4089   3722   -989    417     20       C
ATOM   1681  C   GLU A 231     337.636  45.913 147.411  1.00 33.83           C
ANISOU 1681  C   GLU A 231     4838   4180   3835  -1115    369     80       C
ATOM   1682  O   GLU A 231     337.464  47.003 147.950  1.00 33.50           O
ANISOU 1682  O   GLU A 231     4903   3997   3827  -1157    295    129       O
ATOM   1683  CB  GLU A 231     335.844  45.427 145.696  1.00 33.11           C
ANISOU 1683  CB  GLU A 231     4760   4151   3667  -1021    437     88       C
ATOM   1684  CG  GLU A 231     336.825  45.310 144.490  1.00 34.04           C
ANISOU 1684  CG  GLU A 231     4756   4466   3713  -1113    482    134       C
ATOM   1685  CD  GLU A 231     336.232  45.722 143.111  1.00 34.62           C
ANISOU 1685  CD  GLU A 231     4836   4605   3713  -1144    501    208       C
ATOM   1686  OE1 GLU A 231     334.995  45.851 142.966  1.00 34.21           O
ANISOU 1686  OE1 GLU A 231     4869   4463   3666  -1077    489    206       O
ATOM   1687  OE2 GLU A 231     337.019  45.915 142.152  1.00 35.28           O
ANISOU 1687  OE2 GLU A 231     4833   4846   3728  -1235    530    273       O
ATOM   1688  N   VAL A 232     338.846  45.418 147.155  1.00 35.60           N
ANISOU 1688  N   VAL A 232     4935   4552   4038  -1169    403     70       N
ATOM   1689  CA  VAL A 232     340.040  46.251 147.222  1.00 37.03           C
ANISOU 1689  CA  VAL A 232     5083   4763   4225  -1312    362    147       C
ATOM   1690  C   VAL A 232     340.128  47.008 145.879  1.00 38.62           C
ANISOU 1690  C   VAL A 232     5260   5053   4361  -1426    372    268       C
ATOM   1691  O   VAL A 232     340.168  46.399 144.804  1.00 38.97           O
ANISOU 1691  O   VAL A 232     5209   5265   4334  -1412    443    265       O
ATOM   1692  CB  VAL A 232     341.316  45.406 147.518  1.00 37.55           C
ANISOU 1692  CB  VAL A 232     5009   4969   4290  -1318    396     90       C
ATOM   1693  CG1 VAL A 232     342.587  46.133 147.107  1.00 38.86           C
ANISOU 1693  CG1 VAL A 232     5091   5241   4433  -1481    378    188       C
ATOM   1694  CG2 VAL A 232     341.397  45.060 148.990  1.00 36.88           C
ANISOU 1694  CG2 VAL A 232     4970   4769   4276  -1245    357      7       C
ATOM   1695  N   LYS A 233     340.141  48.338 145.946  1.00 39.00           N
ANISOU 1695  N   LYS A 233     5399   4985   4433  -1536    292    373       N
ATOM   1696  CA  LYS A 233     340.008  49.162 144.751  1.00 40.01           C
ANISOU 1696  CA  LYS A 233     5534   5160   4508  -1642    286    503       C
ATOM   1697  C   LYS A 233     341.362  49.576 144.147  1.00 41.27           C
ANISOU 1697  C   LYS A 233     5572   5478   4630  -1811    289    613       C
ATOM   1698  O   LYS A 233     341.468  49.718 142.921  1.00 43.06           O
ANISOU 1698  O   LYS A 233     5732   5853   4777  -1878    332    701       O
ATOM   1699  CB  LYS A 233     339.163  50.409 145.060  1.00 39.99           C
ANISOU 1699  CB  LYS A 233     5708   4934   4554  -1664    185    567       C
ATOM   1700  CG  LYS A 233     337.734  50.080 145.447  1.00 39.22           C
ANISOU 1700  CG  LYS A 233     5715   4713   4473  -1500    190    478       C
ATOM   1701  CD  LYS A 233     337.010  51.245 146.112  1.00 40.25           C
ANISOU 1701  CD  LYS A 233     6020   4614   4661  -1491     80    507       C
ATOM   1702  CE  LYS A 233     335.806  50.716 146.912  1.00 40.29           C
ANISOU 1702  CE  LYS A 233     6100   4518   4689  -1310     91    391       C
ATOM   1703  NZ  LYS A 233     334.863  51.793 147.337  1.00 40.93           N
ANISOU 1703  NZ  LYS A 233     6346   4402   4804  -1268     -5    411       N
ATOM   1704  N   VAL A 234     342.389  49.763 144.971  1.00 39.41           N
ANISOU 1704  N   VAL A 234     5301   5227   4445  -1882    246    613       N
ATOM   1705  CA  VAL A 234     343.711  50.136 144.435  1.00 40.21           C
ANISOU 1705  CA  VAL A 234     5271   5495   4513  -2050    249    724       C
ATOM   1706  C   VAL A 234     344.637  48.937 144.347  1.00 41.36           C
ANISOU 1706  C   VAL A 234     5235   5867   4612  -2003    340    641       C
ATOM   1707  O   VAL A 234     344.250  47.830 144.721  1.00 39.18           O
ANISOU 1707  O   VAL A 234     4949   5598   4339  -1843    390    498       O
ATOM   1708  CB  VAL A 234     344.401  51.215 145.280  1.00 39.64           C
ANISOU 1708  CB  VAL A 234     5257   5279   4525  -2188    129    798       C
ATOM   1709  CG1 VAL A 234     343.515  52.443 145.334  1.00 39.36           C
ANISOU 1709  CG1 VAL A 234     5407   5013   4536  -2229     24    877       C
ATOM   1710  CG2 VAL A 234     344.743  50.677 146.693  1.00 38.91           C
ANISOU 1710  CG2 VAL A 234     5176   5102   4504  -2102    103    665       C
ATOM   1711  N   ASP A 235     345.856  49.164 143.866  1.00 47.38           N
ANISOU 1711  N   ASP A 235     5854   6814   5333  -2141    354    734       N
ATOM   1712  CA  ASP A 235     346.812  48.082 143.718  1.00 50.33           C
ANISOU 1712  CA  ASP A 235     6044   7423   5654  -2093    437    658       C
ATOM   1713  C   ASP A 235     347.727  47.984 144.944  1.00 50.46           C
ANISOU 1713  C   ASP A 235     6032   7392   5750  -2114    387    606       C
ATOM   1714  O   ASP A 235     348.914  48.288 144.881  1.00 51.74           O
ANISOU 1714  O   ASP A 235     6070   7686   5901  -2243    376    682       O
ATOM   1715  CB  ASP A 235     347.628  48.263 142.443  1.00 53.82           C
ANISOU 1715  CB  ASP A 235     6320   8141   5987  -2212    496    780       C
ATOM   1716  CG  ASP A 235     348.387  47.010 142.066  1.00 55.79           C
ANISOU 1716  CG  ASP A 235     6382   8660   6157  -2116    595    679       C
ATOM   1717  OD1 ASP A 235     347.759  45.937 142.054  1.00 55.55           O
ANISOU 1717  OD1 ASP A 235     6366   8630   6111  -1936    645    531       O
ATOM   1718  OD2 ASP A 235     349.605  47.082 141.795  1.00 57.60           O
ANISOU 1718  OD2 ASP A 235     6446   9099   6340  -2216    617    744       O
ATOM   1719  N   LYS A 236     347.142  47.540 146.056  1.00 46.82           N
ANISOU 1719  N   LYS A 236     5679   6748   5363  -1983    357    479       N
ATOM   1720  CA  LYS A 236     347.850  47.287 147.308  1.00 46.14           C
ANISOU 1720  CA  LYS A 236     5579   6604   5349  -1966    312    405       C
ATOM   1721  C   LYS A 236     347.617  45.848 147.734  1.00 44.71           C
ANISOU 1721  C   LYS A 236     5364   6459   5165  -1774    373    239       C
ATOM   1722  O   LYS A 236     346.846  45.146 147.085  1.00 43.29           O
ANISOU 1722  O   LYS A 236     5186   6325   4939  -1665    439    186       O
ATOM   1723  CB  LYS A 236     347.364  48.233 148.413  1.00 45.97           C
ANISOU 1723  CB  LYS A 236     5739   6304   5424  -1993    195    417       C
ATOM   1724  CG  LYS A 236     347.669  49.699 148.187  1.00 47.11           C
ANISOU 1724  CG  LYS A 236     5935   6371   5595  -2187    101    575       C
ATOM   1725  CD  LYS A 236     349.133  49.957 148.265  1.00 48.70           C
ANISOU 1725  CD  LYS A 236     5996   6703   5804  -2337     74    645       C
ATOM   1726  CE  LYS A 236     349.419  51.404 148.016  1.00 50.81           C
ANISOU 1726  CE  LYS A 236     6316   6883   6106  -2542    -31    815       C
ATOM   1727  NZ  LYS A 236     350.878  51.690 148.178  1.00 52.79           N
ANISOU 1727  NZ  LYS A 236     6425   7258   6376  -2703    -69    891       N
ATOM   1728  N   HIS A 237     348.259  45.434 148.833  1.00 46.45           N
ANISOU 1728  N   HIS A 237     5560   6648   5440  -1737    342    162       N
ATOM   1729  CA  HIS A 237     348.134  44.068 149.369  1.00 46.24           C
ANISOU 1729  CA  HIS A 237     5503   6641   5423  -1564    384     12       C
ATOM   1730  C   HIS A 237     347.576  43.999 150.797  1.00 44.41           C
ANISOU 1730  C   HIS A 237     5410   6191   5275  -1479    322    -62       C
ATOM   1731  O   HIS A 237     348.285  44.245 151.773  1.00 45.54           O
ANISOU 1731  O   HIS A 237     5553   6283   5467  -1515    261    -73       O
ATOM   1732  CB  HIS A 237     349.488  43.368 149.355  1.00 48.19           C
ANISOU 1732  CB  HIS A 237     5570   7095   5644  -1567    416    -29       C
ATOM   1733  CG  HIS A 237     349.887  42.840 148.014  1.00 49.67           C
ANISOU 1733  CG  HIS A 237     5604   7537   5733  -1560    503    -20       C
ATOM   1734  ND1 HIS A 237     350.165  41.506 147.795  1.00 50.04           N
ANISOU 1734  ND1 HIS A 237     5544   7726   5742  -1418    562   -142       N
ATOM   1735  CD2 HIS A 237     350.072  43.465 146.829  1.00 50.85           C
ANISOU 1735  CD2 HIS A 237     5686   7830   5806  -1671    537     95       C
ATOM   1736  CE1 HIS A 237     350.500  41.333 146.529  1.00 51.01           C
ANISOU 1736  CE1 HIS A 237     5541   8076   5765  -1432    629   -114       C
ATOM   1737  NE2 HIS A 237     350.444  42.503 145.920  1.00 51.57           N
ANISOU 1737  NE2 HIS A 237     5630   8159   5806  -1588    621     34       N
ATOM   1738  N   ARG A 238     346.311  43.620 150.904  1.00 41.32           N
ANISOU 1738  N   ARG A 238     5125   5683   4892  -1361    338   -114       N
ATOM   1739  CA  ARG A 238     345.646  43.458 152.182  1.00 38.59           C
ANISOU 1739  CA  ARG A 238     4901   5155   4608  -1263    292   -181       C
ATOM   1740  C   ARG A 238     345.868  42.034 152.686  1.00 37.16           C
ANISOU 1740  C   ARG A 238     4650   5032   4437  -1131    328   -295       C
ATOM   1741  O   ARG A 238     345.168  41.118 152.252  1.00 37.75           O
ANISOU 1741  O   ARG A 238     4717   5133   4493  -1027    380   -348       O
ATOM   1742  CB  ARG A 238     344.155  43.745 152.025  1.00 37.62           C
ANISOU 1742  CB  ARG A 238     4913   4896   4484  -1203    293   -169       C
ATOM   1743  CG  ARG A 238     343.282  43.561 153.270  1.00 36.72           C
ANISOU 1743  CG  ARG A 238     4921   4614   4418  -1089    257   -232       C
ATOM   1744  CD  ARG A 238     341.847  43.436 152.786  1.00 36.17           C
ANISOU 1744  CD  ARG A 238     4928   4485   4330  -1011    290   -230       C
ATOM   1745  NE  ARG A 238     340.806  43.624 153.790  1.00 35.37           N
ANISOU 1745  NE  ARG A 238     4954   4224   4259   -921    253   -257       N
ATOM   1746  CZ  ARG A 238     340.385  42.688 154.637  1.00 34.82           C
ANISOU 1746  CZ  ARG A 238     4893   4127   4210   -803    267   -328       C
ATOM   1747  NH1 ARG A 238     340.941  41.484 154.657  1.00 34.64           N
ANISOU 1747  NH1 ARG A 238     4767   4202   4193   -758    306   -385       N
ATOM   1748  NH2 ARG A 238     339.404  42.963 155.481  1.00 34.46           N
ANISOU 1748  NH2 ARG A 238     4956   3959   4178   -726    238   -338       N
ATOM   1749  N   LEU A 239     346.860  41.842 153.558  1.00 35.28           N
ANISOU 1749  N   LEU A 239     4361   4814   4230  -1140    293   -330       N
ATOM   1750  CA  LEU A 239     347.167  40.520 154.127  1.00 34.14           C
ANISOU 1750  CA  LEU A 239     4154   4715   4102  -1017    312   -434       C
ATOM   1751  C   LEU A 239     346.445  40.308 155.449  1.00 33.89           C
ANISOU 1751  C   LEU A 239     4243   4513   4122   -922    269   -480       C
ATOM   1752  O   LEU A 239     346.607  41.109 156.371  1.00 32.18           O
ANISOU 1752  O   LEU A 239     4099   4193   3934   -966    203   -458       O
ATOM   1753  CB  LEU A 239     348.692  40.348 154.343  1.00 33.95           C
ANISOU 1753  CB  LEU A 239     3994   4826   4078  -1068    298   -448       C
ATOM   1754  CG  LEU A 239     349.163  39.085 155.076  1.00 33.51           C
ANISOU 1754  CG  LEU A 239     3878   4806   4047   -946    298   -553       C
ATOM   1755  CD1 LEU A 239     348.996  37.847 154.196  1.00 33.45           C
ANISOU 1755  CD1 LEU A 239     3789   4916   4006   -839    363   -621       C
ATOM   1756  CD2 LEU A 239     350.603  39.236 155.583  1.00 34.31           C
ANISOU 1756  CD2 LEU A 239     3876   4999   4161  -1010    260   -555       C
ATOM   1757  N   SER A 240     345.662  39.230 155.536  1.00 36.59           N
ANISOU 1757  N   SER A 240     4602   4830   4471   -795    302   -541       N
ATOM   1758  CA  SER A 240     344.966  38.891 156.780  1.00 38.13           C
ANISOU 1758  CA  SER A 240     4893   4889   4704   -700    270   -575       C
ATOM   1759  C   SER A 240     345.224  37.467 157.223  1.00 38.40           C
ANISOU 1759  C   SER A 240     4865   4962   4761   -591    279   -653       C
ATOM   1760  O   SER A 240     345.626  36.612 156.429  1.00 38.99           O
ANISOU 1760  O   SER A 240     4840   5152   4823   -561    316   -694       O
ATOM   1761  CB  SER A 240     343.447  39.093 156.665  1.00 38.32           C
ANISOU 1761  CB  SER A 240     5030   4805   4725   -652    284   -550       C
ATOM   1762  OG  SER A 240     342.885  38.424 155.549  1.00 38.66           O
ANISOU 1762  OG  SER A 240     5032   4910   4747   -617    341   -560       O
ATOM   1763  N   ILE A 241     345.004  37.250 158.517  1.00 36.68           N
ANISOU 1763  N   ILE A 241     4711   4649   4575   -528    240   -673       N
ATOM   1764  CA  ILE A 241     344.859  35.925 159.083  1.00 36.07           C
ANISOU 1764  CA  ILE A 241     4614   4564   4528   -415    239   -728       C
ATOM   1765  C   ILE A 241     343.463  35.807 159.675  1.00 35.36           C
ANISOU 1765  C   ILE A 241     4633   4355   4449   -346    238   -705       C
ATOM   1766  O   ILE A 241     343.212  36.257 160.784  1.00 35.22           O
ANISOU 1766  O   ILE A 241     4692   4258   4434   -329    203   -689       O
ATOM   1767  CB  ILE A 241     345.902  35.634 160.167  1.00 36.60           C
ANISOU 1767  CB  ILE A 241     4645   4645   4618   -397    191   -763       C
ATOM   1768  CG1 ILE A 241     347.312  35.824 159.598  1.00 37.85           C
ANISOU 1768  CG1 ILE A 241     4682   4937   4762   -471    191   -779       C
ATOM   1769  CG2 ILE A 241     345.702  34.214 160.728  1.00 36.18           C
ANISOU 1769  CG2 ILE A 241     4576   4573   4597   -279    183   -810       C
ATOM   1770  CD1 ILE A 241     348.435  35.640 160.612  1.00 38.48           C
ANISOU 1770  CD1 ILE A 241     4716   5043   4863   -463    139   -813       C
ATOM   1771  N   GLN A 242     342.556  35.213 158.912  1.00 36.26           N
ANISOU 1771  N   GLN A 242     4748   4466   4563   -306    276   -704       N
ATOM   1772  CA  GLN A 242     341.223  34.889 159.388  1.00 36.03           C
ANISOU 1772  CA  GLN A 242     4796   4347   4547   -238    280   -679       C
ATOM   1773  C   GLN A 242     341.350  33.603 160.201  1.00 35.77           C
ANISOU 1773  C   GLN A 242     4735   4300   4554   -154    256   -710       C
ATOM   1774  O   GLN A 242     342.219  32.776 159.932  1.00 36.81           O
ANISOU 1774  O   GLN A 242     4785   4494   4707   -136    246   -762       O
ATOM   1775  CB  GLN A 242     340.255  34.748 158.190  1.00 36.69           C
ANISOU 1775  CB  GLN A 242     4883   4438   4620   -237    321   -664       C
ATOM   1776  CG  GLN A 242     338.973  33.934 158.416  1.00 37.16           C
ANISOU 1776  CG  GLN A 242     4979   4435   4706   -162    326   -648       C
ATOM   1777  CD  GLN A 242     337.838  34.713 159.106  1.00 37.79           C
ANISOU 1777  CD  GLN A 242     5156   4435   4767   -147    326   -589       C
ATOM   1778  OE1 GLN A 242     337.224  35.589 158.505  1.00 38.28           O
ANISOU 1778  OE1 GLN A 242     5262   4483   4800   -181    345   -558       O
ATOM   1779  NE2 GLN A 242     337.540  34.364 160.356  1.00 37.80           N
ANISOU 1779  NE2 GLN A 242     5189   4393   4781    -90    304   -573       N
ATOM   1780  N   GLY A 243     340.507  33.434 161.208  1.00 34.31           N
ANISOU 1780  N   GLY A 243     4617   4041   4379   -100    242   -677       N
ATOM   1781  CA  GLY A 243     340.523  32.216 161.977  1.00 33.56           C
ANISOU 1781  CA  GLY A 243     4500   3927   4322    -28    214   -686       C
ATOM   1782  C   GLY A 243     339.253  32.087 162.766  1.00 33.25           C
ANISOU 1782  C   GLY A 243     4528   3823   4281     21    216   -625       C
ATOM   1783  O   GLY A 243     338.426  32.993 162.734  1.00 33.47           O
ANISOU 1783  O   GLY A 243     4618   3826   4273      7    238   -587       O
ATOM   1784  N   TRP A 244     339.098  30.965 163.469  1.00 33.19           N
ANISOU 1784  N   TRP A 244     4507   3794   4311     79    189   -611       N
ATOM   1785  CA  TRP A 244     337.908  30.716 164.276  1.00 32.75           C
ANISOU 1785  CA  TRP A 244     4497   3696   4250    123    191   -537       C
ATOM   1786  C   TRP A 244     338.216  30.032 165.561  1.00 32.79           C
ANISOU 1786  C   TRP A 244     4500   3692   4266    173    151   -515       C
ATOM   1787  O   TRP A 244     339.112  29.199 165.631  1.00 32.76           O
ANISOU 1787  O   TRP A 244     4449   3694   4304    186    114   -553       O
ATOM   1788  CB  TRP A 244     336.909  29.854 163.525  1.00 32.70           C
ANISOU 1788  CB  TRP A 244     4473   3667   4286    133    202   -509       C
ATOM   1789  CG  TRP A 244     336.271  30.609 162.454  1.00 33.13           C
ANISOU 1789  CG  TRP A 244     4544   3728   4315     95    243   -509       C
ATOM   1790  CD1 TRP A 244     335.177  31.424 162.559  1.00 32.98           C
ANISOU 1790  CD1 TRP A 244     4579   3697   4254     96    274   -457       C
ATOM   1791  CD2 TRP A 244     336.691  30.664 161.089  1.00 33.11           C
ANISOU 1791  CD2 TRP A 244     4505   3756   4320     56    258   -565       C
ATOM   1792  NE1 TRP A 244     334.894  31.974 161.342  1.00 32.79           N
ANISOU 1792  NE1 TRP A 244     4558   3684   4218     56    303   -474       N
ATOM   1793  CE2 TRP A 244     335.801  31.524 160.423  1.00 32.85           C
ANISOU 1793  CE2 TRP A 244     4509   3720   4251     29    296   -537       C
ATOM   1794  CE3 TRP A 244     337.730  30.073 160.374  1.00 33.18           C
ANISOU 1794  CE3 TRP A 244     4448   3805   4354     50    242   -638       C
ATOM   1795  CZ2 TRP A 244     335.919  31.801 159.071  1.00 32.81           C
ANISOU 1795  CZ2 TRP A 244     4481   3750   4235    -12    319   -571       C
ATOM   1796  CZ3 TRP A 244     337.847  30.353 159.046  1.00 33.19           C
ANISOU 1796  CZ3 TRP A 244     4420   3852   4337     16    269   -675       C
ATOM   1797  CH2 TRP A 244     336.948  31.208 158.401  1.00 33.02           C
ANISOU 1797  CH2 TRP A 244     4440   3827   4280    -19    307   -638       C
ATOM   1798  N   TYR A 245     337.443  30.379 166.573  1.00 32.70           N
ANISOU 1798  N   TYR A 245     4538   3673   4212    206    158   -452       N
ATOM   1799  CA  TYR A 245     337.376  29.579 167.764  1.00 33.64           C
ANISOU 1799  CA  TYR A 245     4655   3791   4337    257    126   -401       C
ATOM   1800  C   TYR A 245     336.154  28.660 167.656  1.00 33.98           C
ANISOU 1800  C   TYR A 245     4685   3812   4415    271    133   -317       C
ATOM   1801  O   TYR A 245     335.094  29.055 167.168  1.00 33.56           O
ANISOU 1801  O   TYR A 245     4648   3759   4344    260    172   -282       O
ATOM   1802  CB  TYR A 245     337.336  30.475 168.995  1.00 34.43           C
ANISOU 1802  CB  TYR A 245     4809   3916   4357    293    125   -382       C
ATOM   1803  CG  TYR A 245     338.642  31.225 169.200  1.00 35.01           C
ANISOU 1803  CG  TYR A 245     4890   4000   4411    272     97   -461       C
ATOM   1804  CD1 TYR A 245     338.728  32.600 168.980  1.00 35.14           C
ANISOU 1804  CD1 TYR A 245     4954   4015   4381    243    107   -498       C
ATOM   1805  CD2 TYR A 245     339.794  30.557 169.586  1.00 35.40           C
ANISOU 1805  CD2 TYR A 245     4897   4059   4494    279     52   -496       C
ATOM   1806  CE1 TYR A 245     339.922  33.289 169.156  1.00 35.16           C
ANISOU 1806  CE1 TYR A 245     4960   4024   4375    210     71   -560       C
ATOM   1807  CE2 TYR A 245     340.998  31.248 169.768  1.00 35.58           C
ANISOU 1807  CE2 TYR A 245     4917   4101   4502    254     22   -563       C
ATOM   1808  CZ  TYR A 245     341.052  32.607 169.554  1.00 35.21           C
ANISOU 1808  CZ  TYR A 245     4915   4050   4412    214     31   -592       C
ATOM   1809  OH  TYR A 245     342.237  33.273 169.739  1.00 34.88           O
ANISOU 1809  OH  TYR A 245     4867   4023   4363    176     -8   -649       O
ATOM   1810  N   HIS A 246     336.338  27.413 168.080  1.00 35.37           N
ANISOU 1810  N   HIS A 246     4828   3964   4646    291     87   -284       N
ATOM   1811  CA  HIS A 246     335.325  26.371 167.944  1.00 36.18           C
ANISOU 1811  CA  HIS A 246     4910   4032   4803    290     73   -201       C
ATOM   1812  C   HIS A 246     334.740  25.988 169.291  1.00 37.40           C
ANISOU 1812  C   HIS A 246     5073   4209   4930    323     61    -86       C
ATOM   1813  O   HIS A 246     335.343  26.225 170.334  1.00 36.75           O
ANISOU 1813  O   HIS A 246     5005   4159   4799    357     49    -86       O
ATOM   1814  CB  HIS A 246     335.919  25.121 167.275  1.00 36.00           C
ANISOU 1814  CB  HIS A 246     4845   3952   4879    285     12   -244       C
ATOM   1815  CG  HIS A 246     335.989  25.214 165.787  1.00 35.62           C
ANISOU 1815  CG  HIS A 246     4780   3893   4862    256     26   -327       C
ATOM   1816  ND1 HIS A 246     334.942  24.851 164.972  1.00 35.49           N
ANISOU 1816  ND1 HIS A 246     4758   3846   4883    234     31   -295       N
ATOM   1817  CD2 HIS A 246     336.968  25.652 164.965  1.00 35.35           C
ANISOU 1817  CD2 HIS A 246     4727   3886   4819    245     37   -435       C
ATOM   1818  CE1 HIS A 246     335.277  25.050 163.712  1.00 35.23           C
ANISOU 1818  CE1 HIS A 246     4707   3819   4858    218     43   -385       C
ATOM   1819  NE2 HIS A 246     336.500  25.541 163.679  1.00 35.01           N
ANISOU 1819  NE2 HIS A 246     4669   3833   4800    223     51   -467       N
ATOM   1820  N   ILE A 247     333.550  25.412 169.262  1.00 39.89           N
ANISOU 1820  N   ILE A 247     5372   4515   5269    311     65     15       N
ATOM   1821  CA  ILE A 247     333.087  24.610 170.375  1.00 42.01           C
ANISOU 1821  CA  ILE A 247     5625   4797   5540    328     36    140       C
ATOM   1822  C   ILE A 247     334.190  23.568 170.729  1.00 39.48           C
ANISOU 1822  C   ILE A 247     5291   4423   5289    339    -45    120       C
ATOM   1823  O   ILE A 247     334.786  22.966 169.825  1.00 41.67           O
ANISOU 1823  O   ILE A 247     5553   4631   5650    324    -89     41       O
ATOM   1824  CB  ILE A 247     331.751  23.893 170.026  1.00 43.36           C
ANISOU 1824  CB  ILE A 247     5765   4950   5761    291     32    253       C
ATOM   1825  CG1 ILE A 247     330.676  24.914 169.647  1.00 42.78           C
ANISOU 1825  CG1 ILE A 247     5699   4936   5618    289    108    268       C
ATOM   1826  CG2 ILE A 247     331.266  23.003 171.188  1.00 43.77           C
ANISOU 1826  CG2 ILE A 247     5791   5022   5817    294     -4    407       C
ATOM   1827  CD1 ILE A 247     329.448  24.287 169.017  1.00 42.58           C
ANISOU 1827  CD1 ILE A 247     5637   4890   5653    244    103    354       C
ATOM   1828  N   PRO A 248     334.461  23.359 172.036  1.00 35.16           N
ANISOU 1828  N   PRO A 248     4748   3911   4699    374    -67    186       N
ATOM   1829  CA  PRO A 248     335.428  22.350 172.476  1.00 34.59           C
ANISOU 1829  CA  PRO A 248     4665   3788   4690    390   -149    180       C
ATOM   1830  C   PRO A 248     335.177  20.947 171.909  1.00 35.36           C
ANISOU 1830  C   PRO A 248     4737   3784   4915    359   -227    224       C
ATOM   1831  O   PRO A 248     334.062  20.620 171.525  1.00 34.39           O
ANISOU 1831  O   PRO A 248     4600   3640   4825    319   -221    306       O
ATOM   1832  CB  PRO A 248     335.246  22.324 174.003  1.00 33.99           C
ANISOU 1832  CB  PRO A 248     4596   3782   4536    425   -151    294       C
ATOM   1833  CG  PRO A 248     334.662  23.634 174.353  1.00 33.67           C
ANISOU 1833  CG  PRO A 248     4579   3840   4373    448    -67    294       C
ATOM   1834  CD  PRO A 248     333.832  24.050 173.178  1.00 33.75           C
ANISOU 1834  CD  PRO A 248     4585   3832   4405    409    -18    269       C
ATOM   1835  O   GLN A 249     335.317  18.793 173.997  1.00 39.15           O
ANISOU 1835  O   GLN A 249     5204   4206   5466    376   -384    467       O
ATOM   1836  N   GLN A 249     336.210  20.112 171.874  1.00 38.41           N
ANISOU 1836  N   GLN A 249     5117   4103   5375    381   -309    168       N
ATOM   1837  CA  GLN A 249     335.980  18.702 171.679  1.00 39.60           C
ANISOU 1837  CA  GLN A 249     5255   4147   5644    364   -407    229       C
ATOM   1838  C   GLN A 249     335.231  18.201 172.931  1.00 39.16           C
ANISOU 1838  C   GLN A 249     5198   4113   5570    349   -428    419       C
ATOM   1839  CB  GLN A 249     337.302  17.960 171.446  1.00 40.99           C
ANISOU 1839  CB  GLN A 249     5427   4253   5893    408   -496    119       C
ATOM   1840  CG  GLN A 249     337.969  18.257 170.089  1.00 41.02           C
ANISOU 1840  CG  GLN A 249     5417   4247   5922    422   -483    -57       C
ATOM   1841  CD  GLN A 249     337.239  17.627 168.893  1.00 41.29           C
ANISOU 1841  CD  GLN A 249     5445   4199   6043    393   -518    -73       C
ATOM   1842  OE1 GLN A 249     336.087  17.204 168.998  1.00 42.00           O
ANISOU 1842  OE1 GLN A 249     5541   4249   6169    347   -534     50       O
ATOM   1843  NE2 GLN A 249     337.918  17.564 167.753  1.00 40.89           N
ANISOU 1843  NE2 GLN A 249     5378   4135   6024    421   -532   -224       N
ATOM   1844  O   VAL A 250     335.541  15.296 174.876  1.00 38.99           O
ANISOU 1844  O   VAL A 250     5176   3932   5708    344   -683    704       O
ATOM   1845  N   VAL A 250     334.455  17.140 172.775  1.00 38.09           N
ANISOU 1845  N   VAL A 250     5049   3895   5528    303   -497    529       N
ATOM   1846  CA  VAL A 250     333.717  16.554 173.882  1.00 38.20           C
ANISOU 1846  CA  VAL A 250     5049   3931   5533    274   -525    730       C
ATOM   1847  C   VAL A 250     334.677  16.174 175.020  1.00 39.14           C
ANISOU 1847  C   VAL A 250     5182   4057   5632    322   -579    757       C
ATOM   1848  CB  VAL A 250     332.912  15.311 173.408  1.00 38.18           C
ANISOU 1848  CB  VAL A 250     5032   3807   5668    205   -622    837       C
ATOM   1849  CG1 VAL A 250     332.199  14.630 174.569  1.00 38.90           C
ANISOU 1849  CG1 VAL A 250     5101   3923   5757    162   -661   1066       C
ATOM   1850  CG2 VAL A 250     331.906  15.723 172.349  1.00 37.58           C
ANISOU 1850  CG2 VAL A 250     4940   3737   5603    159   -568    817       C
ATOM   1851  O   GLY A 251     337.275  17.415 178.404  1.00 40.64           O
ANISOU 1851  O   GLY A 251     5414   4493   5534    509   -552    714       O
ATOM   1852  N   GLY A 251     334.520  16.867 176.147  1.00 41.06           N
ANISOU 1852  N   GLY A 251     5423   4434   5745    347   -510    832       N
ATOM   1853  CA  GLY A 251     335.320  16.618 177.331  1.00 41.50           C
ANISOU 1853  CA  GLY A 251     5490   4520   5757    395   -552    871       C
ATOM   1854  C   GLY A 251     336.567  17.469 177.402  1.00 40.74           C
ANISOU 1854  C   GLY A 251     5416   4465   5597    462   -523    698       C
ATOM   1855  O   GLU A 252     336.917  20.835 177.529  1.00 38.81           O
ANISOU 1855  O   GLU A 252     5212   4456   5077    536   -304    467       O
ATOM   1856  N   GLU A 252     336.854  18.225 176.340  1.00 39.66           N
ANISOU 1856  N   GLU A 252     5285   4320   5465    464   -473    539       N
ATOM   1857  CA  GLU A 252     338.028  19.111 176.321  1.00 39.25           C
ANISOU 1857  CA  GLU A 252     5246   4310   5355    512   -446    380       C
ATOM   1858  C   GLU A 252     337.922  20.137 177.433  1.00 38.36           C
ANISOU 1858  C   GLU A 252     5151   4327   5096    547   -380    413       C
ATOM   1859  CB  GLU A 252     338.188  19.847 174.983  1.00 39.15           C
ANISOU 1859  CB  GLU A 252     5231   4284   5359    493   -393    231       C
ATOM   1860  CG  GLU A 252     339.467  20.690 174.937  1.00 38.99           C
ANISOU 1860  CG  GLU A 252     5215   4305   5293    528   -377     80       C
ATOM   1861  CD  GLU A 252     339.619  21.519 173.674  1.00 38.34           C
ANISOU 1861  CD  GLU A 252     5127   4229   5213    501   -320    -47       C
ATOM   1862  OE1 GLU A 252     340.629  22.281 173.592  1.00 37.96           O
ANISOU 1862  OE1 GLU A 252     5076   4221   5127    514   -306   -159       O
ATOM   1863  OE2 GLU A 252     338.736  21.396 172.783  1.00 37.81           O
ANISOU 1863  OE2 GLU A 252     5056   4127   5185    463   -295    -29       O
ATOM   1864  O   GLU A 253     337.113  22.151 180.523  1.00 34.68           O
ANISOU 1864  O   GLU A 253     4729   4197   4251    670   -256    557       O
ATOM   1865  N   GLU A 253     338.969  20.225 178.253  1.00 36.24           N
ANISOU 1865  N   GLU A 253     4893   4089   4787    597   -416    371       N
ATOM   1866  CA  GLU A 253     338.981  21.094 179.420  1.00 34.94           C
ANISOU 1866  CA  GLU A 253     4750   4043   4483    644   -375    395       C
ATOM   1867  C   GLU A 253     337.607  21.110 180.102  1.00 35.41           C
ANISOU 1867  C   GLU A 253     4804   4185   4463    640   -327    561       C
ATOM   1868  CB  GLU A 253     339.430  22.486 179.029  1.00 34.03           C
ANISOU 1868  CB  GLU A 253     4657   3969   4304    655   -317    246       C
ATOM   1869  CG  GLU A 253     340.848  22.503 178.532  1.00 34.94           C
ANISOU 1869  CG  GLU A 253     4762   4034   4477    659   -364    100       C
ATOM   1870  CD  GLU A 253     341.311  23.848 177.974  1.00 35.94           C
ANISOU 1870  CD  GLU A 253     4905   4190   4561    647   -315    -38       C
ATOM   1871  OE1 GLU A 253     340.501  24.815 177.871  1.00 36.21           O
ANISOU 1871  OE1 GLU A 253     4966   4266   4525    638   -247    -33       O
ATOM   1872  OE2 GLU A 253     342.519  23.927 177.638  1.00 36.33           O
ANISOU 1872  OE2 GLU A 253     4934   4221   4647    646   -350   -150       O
ATOM   1873  O   GLY A 254     333.447  20.029 180.878  1.00 40.18           O
ANISOU 1873  O   GLY A 254     5308   4963   4996    541   -229   1092       O
ATOM   1874  N   GLY A 254     337.009  19.922 180.195  1.00 37.92           N
ANISOU 1874  N   GLY A 254     5096   4457   4854    602   -373    707       N
ATOM   1875  CA  GLY A 254     335.792  19.691 180.945  1.00 39.52           C
ANISOU 1875  CA  GLY A 254     5276   4749   4991    590   -342    896       C
ATOM   1876  C   GLY A 254     334.491  20.016 180.235  1.00 40.29           C
ANISOU 1876  C   GLY A 254     5351   4869   5087    544   -271    943       C
ATOM   1877  O   TYR A 255     332.753  18.364 177.879  1.00 42.69           O
ANISOU 1877  O   TYR A 255     5595   4948   5675    364   -328   1056       O
ATOM   1878  N   TYR A 255     334.526  20.286 178.932  1.00 40.34           N
ANISOU 1878  N   TYR A 255     5365   4791   5172    510   -256    823       N
ATOM   1879  CA  TYR A 255     333.305  20.657 178.226  1.00 41.19           C
ANISOU 1879  CA  TYR A 255     5452   4922   5275    471   -190    859       C
ATOM   1880  C   TYR A 255     332.338  19.486 178.148  1.00 42.58           C
ANISOU 1880  C   TYR A 255     5584   5059   5536    401   -232   1034       C
ATOM   1881  CB  TYR A 255     333.617  21.154 176.816  1.00 40.90           C
ANISOU 1881  CB  TYR A 255     5434   4803   5304    449   -172    694       C
ATOM   1882  CG  TYR A 255     332.375  21.515 176.059  1.00 40.96           C
ANISOU 1882  CG  TYR A 255     5423   4831   5310    410   -110    729       C
ATOM   1883  CD1 TYR A 255     331.642  22.631 176.401  1.00 41.33           C
ANISOU 1883  CD1 TYR A 255     5474   4998   5230    447    -22    740       C
ATOM   1884  CD2 TYR A 255     331.926  20.728 175.023  1.00 41.09           C
ANISOU 1884  CD2 TYR A 255     5416   4745   5449    345   -149    747       C
ATOM   1885  CE1 TYR A 255     330.492  22.954 175.720  1.00 41.77           C
ANISOU 1885  CE1 TYR A 255     5508   5078   5284    418     30    773       C
ATOM   1886  CE2 TYR A 255     330.787  21.033 174.344  1.00 41.20           C
ANISOU 1886  CE2 TYR A 255     5409   4781   5463    310    -98    781       C
ATOM   1887  CZ  TYR A 255     330.066  22.146 174.682  1.00 41.80           C
ANISOU 1887  CZ  TYR A 255     5487   4983   5414    345     -6    797       C
ATOM   1888  OH  TYR A 255     328.911  22.460 173.980  1.00 42.16           O
ANISOU 1888  OH  TYR A 255     5508   5053   5459    315     42    830       O
ATOM   1889  O   ILE A 256     328.547  20.540 177.478  1.00 45.45           O
ANISOU 1889  O   ILE A 256     5838   5652   5779    329    -36   1270       O
ATOM   1890  N   ILE A 256     331.058  19.744 178.404  1.00 44.44           N
ANISOU 1890  N   ILE A 256     5782   5400   5704    384   -169   1161       N
ATOM   1891  CA  ILE A 256     330.001  18.775 178.124  1.00 45.41           C
ANISOU 1891  CA  ILE A 256     5853   5486   5913    300   -203   1324       C
ATOM   1892  C   ILE A 256     328.970  19.410 177.220  1.00 44.06           C
ANISOU 1892  C   ILE A 256     5662   5346   5734    274   -131   1301       C
ATOM   1893  CB  ILE A 256     329.290  18.281 179.376  1.00 47.56           C
ANISOU 1893  CB  ILE A 256     6075   5880   6114    289   -202   1549       C
ATOM   1894  CG1 ILE A 256     330.253  17.473 180.232  1.00 49.29           C
ANISOU 1894  CG1 ILE A 256     6315   6053   6359    304   -291   1595       C
ATOM   1895  CG2 ILE A 256     328.112  17.385 179.003  1.00 47.79           C
ANISOU 1895  CG2 ILE A 256     6044   5878   6236    186   -236   1724       C
ATOM   1896  CD1 ILE A 256     331.023  18.311 181.165  1.00 49.93           C
ANISOU 1896  CD1 ILE A 256     6429   6243   6298    403   -248   1516       C
ATOM   1897  O   PRO A 257     325.597  18.639 176.595  1.00 39.01           O
ANISOU 1897  O   PRO A 257     4861   4813   5147    109    -88   1663       O
ATOM   1898  N   PRO A 257     328.566  18.697 176.149  1.00 40.07           N
ANISOU 1898  N   PRO A 257     5141   4718   5366    197   -182   1309       N
ATOM   1899  CA  PRO A 257     327.522  19.172 175.225  1.00 38.77           C
ANISOU 1899  CA  PRO A 257     4950   4573   5206    164   -125   1299       C
ATOM   1900  C   PRO A 257     326.158  19.477 175.878  1.00 40.44           C
ANISOU 1900  C   PRO A 257     5097   4954   5316    157    -52   1470       C
ATOM   1901  CB  PRO A 257     327.396  18.015 174.250  1.00 37.38           C
ANISOU 1901  CB  PRO A 257     4766   4231   5205     80   -227   1314       C
ATOM   1902  CG  PRO A 257     328.749  17.449 174.208  1.00 37.49           C
ANISOU 1902  CG  PRO A 257     4828   4123   5294    104   -313   1211       C
ATOM   1903  CD  PRO A 257     329.247  17.508 175.605  1.00 38.76           C
ANISOU 1903  CD  PRO A 257     4993   4371   5362    153   -305   1282       C
ATOM   1904  O   GLY A 258     323.119  21.566 178.056  1.00 49.70           O
ANISOU 1904  O   GLY A 258     6107   6739   6036    300    226   1767       O
ATOM   1905  N   GLY A 258     325.653  20.692 175.640  1.00 43.84           N
ANISOU 1905  N   GLY A 258     5529   5486   5641    208     46   1398       N
ATOM   1906  CA  GLY A 258     324.312  21.067 176.057  1.00 47.39           C
ANISOU 1906  CA  GLY A 258     5911   6102   5995    214    120   1534       C
ATOM   1907  C   GLY A 258     324.218  21.510 177.496  1.00 50.19           C
ANISOU 1907  C   GLY A 258     6245   6640   6184    295    175   1616       C
ATOM   1908  O   GLU A 259     325.466  24.607 179.160  1.00 55.53           O
ANISOU 1908  O   GLU A 259     7060   7561   6479    604    314   1311       O
ATOM   1909  N   GLU A 259     325.376  21.841 178.070  1.00 52.76           N
ANISOU 1909  N   GLU A 259     6635   6951   6461    363    163   1513       N
ATOM   1910  CA  GLU A 259     325.507  22.231 179.472  1.00 54.74           C
ANISOU 1910  CA  GLU A 259     6881   7364   6554    450    199   1567       C
ATOM   1911  C   GLU A 259     326.091  23.637 179.581  1.00 55.40           C
ANISOU 1911  C   GLU A 259     7038   7488   6525    562    250   1377       C
ATOM   1912  CB  GLU A 259     326.393  21.220 180.223  1.00 54.93           C
ANISOU 1912  CB  GLU A 259     6914   7331   6624    427    116   1638       C
ATOM   1913  CG  GLU A 259     325.632  20.294 181.203  1.00 55.26           C
ANISOU 1913  CG  GLU A 259     6872   7489   6635    385    101   1893       C
ATOM   1914  CD  GLU A 259     326.535  19.248 181.882  1.00 55.47           C
ANISOU 1914  CD  GLU A 259     6916   7439   6722    357      4   1966       C
ATOM   1915  OE1 GLU A 259     327.355  19.618 182.769  1.00 55.50           O
ANISOU 1915  OE1 GLU A 259     6959   7502   6626    442      7   1912       O
ATOM   1916  OE2 GLU A 259     326.409  18.052 181.526  1.00 55.79           O
ANISOU 1916  OE2 GLU A 259     6933   7354   6912    252    -83   2078       O
ATOM   1917  N   LEU A 279     311.708  31.005 154.387  1.00 44.61           N
ANISOU 1917  N   LEU A 279     5588   5596   5767    136    405    530       N
ATOM   1918  CA  LEU A 279     312.790  32.001 154.228  1.00 44.29           C
ANISOU 1918  CA  LEU A 279     5656   5509   5664    179    437    424       C
ATOM   1919  C   LEU A 279     312.895  32.536 152.811  1.00 43.83           C
ANISOU 1919  C   LEU A 279     5651   5408   5596    172    422    340       C
ATOM   1920  O   LEU A 279     313.321  33.666 152.568  1.00 43.09           O
ANISOU 1920  O   LEU A 279     5637   5304   5433    216    451    282       O
ATOM   1921  CB  LEU A 279     314.146  31.413 154.618  1.00 43.98           C
ANISOU 1921  CB  LEU A 279     5652   5394   5665    142    422    377       C
ATOM   1922  CG  LEU A 279     314.486  31.563 156.091  1.00 44.27           C
ANISOU 1922  CG  LEU A 279     5690   5470   5660    184    458    421       C
ATOM   1923  CD1 LEU A 279     315.742  30.763 156.407  1.00 44.33           C
ANISOU 1923  CD1 LEU A 279     5718   5401   5724    139    430    383       C
ATOM   1924  CD2 LEU A 279     314.651  33.034 156.482  1.00 44.00           C
ANISOU 1924  CD2 LEU A 279     5729   5471   5519    272    510    379       C
ATOM   1925  N   GLU A 280     312.534  31.682 151.876  1.00 44.91           N
ANISOU 1925  N   GLU A 280     5745   5515   5802    112    369    337       N
ATOM   1926  CA  GLU A 280     312.294  32.095 150.516  1.00 45.27           C
ANISOU 1926  CA  GLU A 280     5819   5549   5832    110    351    280       C
ATOM   1927  C   GLU A 280     311.266  33.225 150.461  1.00 43.98           C
ANISOU 1927  C   GLU A 280     5659   5460   5593    178    386    316       C
ATOM   1928  O   GLU A 280     311.187  33.956 149.468  1.00 43.85           O
ANISOU 1928  O   GLU A 280     5690   5435   5535    195    384    268       O
ATOM   1929  CB  GLU A 280     311.778  30.929 149.694  1.00 47.81           C
ANISOU 1929  CB  GLU A 280     6079   5845   6243     45    278    286       C
ATOM   1930  CG  GLU A 280     312.511  29.631 149.836  1.00 49.47           C
ANISOU 1930  CG  GLU A 280     6271   5981   6545    -15    222    264       C
ATOM   1931  CD  GLU A 280     311.684  28.518 149.254  1.00 51.81           C
ANISOU 1931  CD  GLU A 280     6497   6254   6933    -72    137    295       C
ATOM   1932  OE1 GLU A 280     310.544  28.312 149.743  1.00 52.41           O
ANISOU 1932  OE1 GLU A 280     6496   6386   7032    -86    130    405       O
ATOM   1933  OE2 GLU A 280     312.154  27.889 148.277  1.00 52.78           O
ANISOU 1933  OE2 GLU A 280     6640   6312   7102   -101     73    208       O
ATOM   1934  N   ASP A 281     310.453  33.336 151.509  1.00 42.96           N
ANISOU 1934  N   ASP A 281     5472   5408   5441    221    414    404       N
ATOM   1935  CA  ASP A 281     309.428  34.371 151.575  1.00 42.32           C
ANISOU 1935  CA  ASP A 281     5385   5410   5284    304    444    436       C
ATOM   1936  C   ASP A 281     310.025  35.777 151.617  1.00 40.26           C
ANISOU 1936  C   ASP A 281     5236   5123   4936    378    478    369       C
ATOM   1937  O   ASP A 281     309.333  36.762 151.306  1.00 40.71           O
ANISOU 1937  O   ASP A 281     5318   5217   4933    448    486    368       O
ATOM   1938  CB  ASP A 281     308.538  34.150 152.792  1.00 43.23           C
ANISOU 1938  CB  ASP A 281     5407   5635   5382    344    472    543       C
ATOM   1939  CG  ASP A 281     307.639  32.962 152.630  1.00 44.15           C
ANISOU 1939  CG  ASP A 281     5403   5791   5581    270    431    631       C
ATOM   1940  OD1 ASP A 281     307.789  32.257 151.612  1.00 44.37           O
ANISOU 1940  OD1 ASP A 281     5431   5744   5684    192    373    597       O
ATOM   1941  OD2 ASP A 281     306.785  32.730 153.512  1.00 44.79           O
ANISOU 1941  OD2 ASP A 281     5388   5983   5649    290    452    737       O
ATOM   1942  N   PHE A 282     311.310  35.860 151.973  1.00 38.17           N
ANISOU 1942  N   PHE A 282     5040   4791   4670    359    487    315       N
ATOM   1943  CA  PHE A 282     311.986  37.142 152.086  1.00 36.77           C
ANISOU 1943  CA  PHE A 282     4971   4576   4423    413    506    257       C
ATOM   1944  C   PHE A 282     312.876  37.492 150.900  1.00 36.33           C
ANISOU 1944  C   PHE A 282     4991   4441   4371    359    486    184       C
ATOM   1945  O   PHE A 282     313.460  38.569 150.865  1.00 35.16           O
ANISOU 1945  O   PHE A 282     4935   4253   4173    386    491    145       O
ATOM   1946  CB  PHE A 282     312.785  37.162 153.362  1.00 36.25           C
ANISOU 1946  CB  PHE A 282     4929   4503   4343    434    528    252       C
ATOM   1947  CG  PHE A 282     311.966  36.848 154.569  1.00 37.15           C
ANISOU 1947  CG  PHE A 282     4966   4714   4437    490    553    330       C
ATOM   1948  CD1 PHE A 282     310.948  37.697 154.960  1.00 37.72           C
ANISOU 1948  CD1 PHE A 282     5028   4868   4434    595    571    359       C
ATOM   1949  CD2 PHE A 282     312.207  35.696 155.308  1.00 37.71           C
ANISOU 1949  CD2 PHE A 282     4968   4801   4559    441    554    379       C
ATOM   1950  CE1 PHE A 282     310.183  37.416 156.069  1.00 38.62           C
ANISOU 1950  CE1 PHE A 282     5059   5100   4517    653    600    435       C
ATOM   1951  CE2 PHE A 282     311.448  35.393 156.425  1.00 38.40           C
ANISOU 1951  CE2 PHE A 282     4975   4995   4620    487    578    467       C
ATOM   1952  CZ  PHE A 282     310.434  36.252 156.810  1.00 39.06           C
ANISOU 1952  CZ  PHE A 282     5041   5180   4620    593    606    496       C
ATOM   1953  N   GLU A 283     312.951  36.591 149.924  1.00 38.43           N
ANISOU 1953  N   GLU A 283     5219   4690   4693    286    459    168       N
ATOM   1954  CA  GLU A 283     313.648  36.847 148.663  1.00 38.92           C
ANISOU 1954  CA  GLU A 283     5334   4708   4746    241    442    105       C
ATOM   1955  C   GLU A 283     312.815  37.702 147.709  1.00 38.42           C
ANISOU 1955  C   GLU A 283     5297   4665   4635    273    431    113       C
ATOM   1956  O   GLU A 283     311.644  37.420 147.472  1.00 38.50           O
ANISOU 1956  O   GLU A 283     5247   4723   4658    294    417    154       O
ATOM   1957  CB  GLU A 283     314.007  35.527 147.979  1.00 40.55           C
ANISOU 1957  CB  GLU A 283     5487   4898   5022    169    409     74       C
ATOM   1958  CG  GLU A 283     314.976  34.643 148.750  1.00 41.84           C
ANISOU 1958  CG  GLU A 283     5632   5028   5236    135    408     55       C
ATOM   1959  CD  GLU A 283     315.031  33.216 148.190  1.00 44.05           C
ANISOU 1959  CD  GLU A 283     5851   5287   5597     81    357     31       C
ATOM   1960  OE1 GLU A 283     316.146  32.697 148.000  1.00 44.84           O
ANISOU 1960  OE1 GLU A 283     5964   5352   5720     50    344    -33       O
ATOM   1961  OE2 GLU A 283     313.966  32.600 147.938  1.00 44.91           O
ANISOU 1961  OE2 GLU A 283     5900   5415   5750     72    322     72       O
ATOM   1962  N   PHE A 284     313.437  38.748 147.170  1.00 36.84           N
ANISOU 1962  N   PHE A 284     5185   4430   4382    274    434     81       N
ATOM   1963  CA  PHE A 284     312.830  39.597 146.140  1.00 36.73           C
ANISOU 1963  CA  PHE A 284     5210   4424   4321    295    416     88       C
ATOM   1964  C   PHE A 284     313.869  39.917 145.069  1.00 35.95           C
ANISOU 1964  C   PHE A 284     5168   4296   4197    232    409     47       C
ATOM   1965  O   PHE A 284     314.983  40.325 145.403  1.00 36.40           O
ANISOU 1965  O   PHE A 284     5275   4314   4240    205    422     26       O
ATOM   1966  CB  PHE A 284     312.304  40.905 146.722  1.00 36.85           C
ANISOU 1966  CB  PHE A 284     5289   4431   4281    383    419    115       C
ATOM   1967  CG  PHE A 284     311.189  40.740 147.706  1.00 36.93           C
ANISOU 1967  CG  PHE A 284     5238   4500   4294    462    430    158       C
ATOM   1968  CD1 PHE A 284     311.449  40.397 149.028  1.00 36.96           C
ANISOU 1968  CD1 PHE A 284     5216   4517   4310    484    456    167       C
ATOM   1969  CD2 PHE A 284     309.884  40.957 147.322  1.00 36.88           C
ANISOU 1969  CD2 PHE A 284     5194   4550   4270    518    417    193       C
ATOM   1970  CE1 PHE A 284     310.408  40.250 149.938  1.00 37.33           C
ANISOU 1970  CE1 PHE A 284     5195   4642   4347    559    472    217       C
ATOM   1971  CE2 PHE A 284     308.845  40.818 148.219  1.00 37.29           C
ANISOU 1971  CE2 PHE A 284     5174   4679   4314    594    431    239       C
ATOM   1972  CZ  PHE A 284     309.097  40.470 149.522  1.00 37.59           C
ANISOU 1972  CZ  PHE A 284     5182   4741   4359    614    461    254       C
ATOM   1973  N   PRO A 285     313.524  39.733 143.779  1.00 34.64           N
ANISOU 1973  N   PRO A 285     4985   4158   4017    208    387     38       N
ATOM   1974  CA  PRO A 285     312.272  39.199 143.235  1.00 34.04           C
ANISOU 1974  CA  PRO A 285     4845   4129   3960    230    362     57       C
ATOM   1975  C   PRO A 285     312.034  37.735 143.610  1.00 33.53           C
ANISOU 1975  C   PRO A 285     4686   4080   3975    204    349     50       C
ATOM   1976  O   PRO A 285     312.972  37.029 143.976  1.00 34.30           O
ANISOU 1976  O   PRO A 285     4772   4153   4109    163    356     16       O
ATOM   1977  CB  PRO A 285     312.454  39.348 141.714  1.00 34.23           C
ANISOU 1977  CB  PRO A 285     4891   4172   3943    195    340     31       C
ATOM   1978  CG  PRO A 285     313.912  39.425 141.487  1.00 33.87           C
ANISOU 1978  CG  PRO A 285     4884   4109   3876    138    358     -9       C
ATOM   1979  CD  PRO A 285     314.508  40.027 142.717  1.00 33.91           C
ANISOU 1979  CD  PRO A 285     4935   4064   3885    150    385      7       C
ATOM   1980  N   LYS A 286     310.785  37.292 143.552  1.00 32.87           N
ANISOU 1980  N   LYS A 286     4535   4036   3920    226    325     88       N
ATOM   1981  CA  LYS A 286     310.490  35.880 143.716  1.00 32.51           C
ANISOU 1981  CA  LYS A 286     4399   3995   3957    186    294     90       C
ATOM   1982  C   LYS A 286     310.870  35.167 142.441  1.00 33.14           C
ANISOU 1982  C   LYS A 286     4472   4066   4052    137    250     23       C
ATOM   1983  O   LYS A 286     310.783  35.747 141.372  1.00 32.96           O
ANISOU 1983  O   LYS A 286     4487   4065   3973    145    240      1       O
ATOM   1984  CB  LYS A 286     309.015  35.671 144.036  1.00 32.90           C
ANISOU 1984  CB  LYS A 286     4369   4098   4032    216    277    162       C
ATOM   1985  CG  LYS A 286     308.584  36.224 145.406  1.00 32.75           C
ANISOU 1985  CG  LYS A 286     4339   4112   3992    277    322    227       C
ATOM   1986  CD  LYS A 286     309.277  35.457 146.534  1.00 32.27           C
ANISOU 1986  CD  LYS A 286     4253   4028   3981    246    339    237       C
ATOM   1987  CE  LYS A 286     308.711  35.753 147.895  1.00 32.12           C
ANISOU 1987  CE  LYS A 286     4198   4066   3941    306    378    309       C
ATOM   1988  NZ  LYS A 286     308.883  37.162 148.282  1.00 32.17           N
ANISOU 1988  NZ  LYS A 286     4288   4074   3860    390    416    293       N
ATOM   1989  N   ASP A 287     311.327  33.927 142.543  1.00 35.37           N
ANISOU 1989  N   ASP A 287     4712   4320   4407     93    217    -12       N
ATOM   1990  CA  ASP A 287     311.555  33.095 141.354  1.00 37.49           C
ANISOU 1990  CA  ASP A 287     4965   4584   4695     62    159    -87       C
ATOM   1991  C   ASP A 287     310.230  32.412 140.969  1.00 38.56           C
ANISOU 1991  C   ASP A 287     5029   4734   4887     53     92    -57       C
ATOM   1992  O   ASP A 287     310.122  31.186 141.010  1.00 38.69           O
ANISOU 1992  O   ASP A 287     4995   4716   4992     16     28    -74       O
ATOM   1993  CB  ASP A 287     312.673  32.062 141.604  1.00 37.39           C
ANISOU 1993  CB  ASP A 287     4945   4525   4738     29    139   -151       C
ATOM   1994  CG  ASP A 287     313.289  31.542 140.325  1.00 38.11           C
ANISOU 1994  CG  ASP A 287     5044   4625   4810     21     95   -254       C
ATOM   1995  OD1 ASP A 287     314.243  30.742 140.385  1.00 38.07           O
ANISOU 1995  OD1 ASP A 287     5036   4592   4840      9     74   -322       O
ATOM   1996  OD2 ASP A 287     312.814  31.936 139.243  1.00 38.84           O
ANISOU 1996  OD2 ASP A 287     5147   4762   4847     35     79   -271       O
ATOM   1997  N   GLU A 288     309.235  33.236 140.631  1.00 38.82           N
ANISOU 1997  N   GLU A 288     5062   4816   4873     87    101    -10       N
ATOM   1998  CA  GLU A 288     307.886  32.815 140.231  1.00 39.90           C
ANISOU 1998  CA  GLU A 288     5129   4984   5049     84     42     29       C
ATOM   1999  C   GLU A 288     307.496  33.363 138.868  1.00 39.55           C
ANISOU 1999  C   GLU A 288     5112   4979   4937    107     17     -6       C
ATOM   2000  O   GLU A 288     307.761  34.529 138.551  1.00 39.32           O
ANISOU 2000  O   GLU A 288     5152   4972   4817    144     64     -6       O
ATOM   2001  CB  GLU A 288     306.823  33.302 141.202  1.00 41.04           C
ANISOU 2001  CB  GLU A 288     5224   5172   5195    117     74    133       C
ATOM   2002  CG  GLU A 288     306.826  32.696 142.565  1.00 41.72           C
ANISOU 2002  CG  GLU A 288     5257   5247   5347     95     91    195       C
ATOM   2003  CD  GLU A 288     306.085  33.578 143.581  1.00 42.81           C
ANISOU 2003  CD  GLU A 288     5374   5453   5441    158    152    283       C
ATOM   2004  OE1 GLU A 288     305.909  34.825 143.337  1.00 42.76           O
ANISOU 2004  OE1 GLU A 288     5425   5475   5347    226    188    278       O
ATOM   2005  OE2 GLU A 288     305.680  33.017 144.630  1.00 43.52           O
ANISOU 2005  OE2 GLU A 288     5389   5568   5580    143    158    358       O
ATOM   2006  N   ARG A 289     306.811  32.524 138.099  1.00 38.71           N
ANISOU 2006  N   ARG A 289     4952   4879   4877     83    -65    -29       N
ATOM   2007  CA  ARG A 289     306.210  32.933 136.845  1.00 37.83           C
ANISOU 2007  CA  ARG A 289     4852   4814   4708    107   -100    -53       C
ATOM   2008  C   ARG A 289     304.688  32.949 136.944  1.00 37.20           C
ANISOU 2008  C   ARG A 289     4695   4777   4661    117   -136     25       C
ATOM   2009  O   ARG A 289     304.101  32.290 137.799  1.00 37.71           O
ANISOU 2009  O   ARG A 289     4682   4835   4811     88   -155     87       O
ATOM   2010  CB  ARG A 289     306.684  31.998 135.740  1.00 38.51           C
ANISOU 2010  CB  ARG A 289     4941   4884   4808     82   -176   -158       C
ATOM   2011  CG  ARG A 289     308.194  32.094 135.501  1.00 38.28           C
ANISOU 2011  CG  ARG A 289     4979   4843   4723     84   -135   -238       C
ATOM   2012  CD  ARG A 289     308.727  30.956 134.639  1.00 38.20           C
ANISOU 2012  CD  ARG A 289     4959   4817   4737     71   -214   -353       C
ATOM   2013  NE  ARG A 289     308.680  29.704 135.378  1.00 38.37           N
ANISOU 2013  NE  ARG A 289     4930   4761   4887     33   -275   -360       N
ATOM   2014  CZ  ARG A 289     309.482  29.386 136.396  1.00 37.95           C
ANISOU 2014  CZ  ARG A 289     4882   4656   4880     15   -240   -352       C
ATOM   2015  NH1 ARG A 289     310.432  30.210 136.820  1.00 37.70           N
ANISOU 2015  NH1 ARG A 289     4901   4643   4781     31   -145   -345       N
ATOM   2016  NH2 ARG A 289     309.341  28.216 136.988  1.00 37.75           N
ANISOU 2016  NH2 ARG A 289     4811   4558   4975    -22   -310   -349       N
ATOM   2017  N   ASN A 290     304.059  33.748 136.092  1.00 36.65           N
ANISOU 2017  N   ASN A 290     4645   4760   4519    159   -143     31       N
ATOM   2018  CA  ASN A 290     302.605  33.757 135.956  1.00 36.63           C
ANISOU 2018  CA  ASN A 290     4565   4812   4539    174   -187     93       C
ATOM   2019  C   ASN A 290     302.184  33.000 134.724  1.00 36.55           C
ANISOU 2019  C   ASN A 290     4526   4809   4552    147   -288     33       C
ATOM   2020  O   ASN A 290     302.720  33.211 133.622  1.00 36.54           O
ANISOU 2020  O   ASN A 290     4588   4814   4480    161   -303    -44       O
ATOM   2021  CB  ASN A 290     302.056  35.168 135.851  1.00 36.95           C
ANISOU 2021  CB  ASN A 290     4644   4908   4488    251   -141    141       C
ATOM   2022  CG  ASN A 290     302.611  36.065 136.874  1.00 37.10           C
ANISOU 2022  CG  ASN A 290     4718   4910   4467    290    -53    175       C
ATOM   2023  OD1 ASN A 290     302.311  35.926 138.074  1.00 36.95           O
ANISOU 2023  OD1 ASN A 290     4647   4902   4491    297    -22    234       O
ATOM   2024  ND2 ASN A 290     303.437  37.016 136.424  1.00 37.03           N
ANISOU 2024  ND2 ASN A 290     4817   4881   4373    316    -17    143       N
ATOM   2025  N   ILE A 291     301.205  32.129 134.896  1.00 37.04           N
ANISOU 2025  N   ILE A 291     4487   4876   4708    106   -361     73       N
ATOM   2026  CA  ILE A 291     300.764  31.341 133.784  1.00 37.51           C
ANISOU 2026  CA  ILE A 291     4517   4933   4802     77   -473     12       C
ATOM   2027  C   ILE A 291     300.151  32.299 132.740  1.00 38.07           C
ANISOU 2027  C   ILE A 291     4615   5078   4771    138   -477      7       C
ATOM   2028  O   ILE A 291     299.621  33.388 133.076  1.00 37.66           O
ANISOU 2028  O   ILE A 291     4567   5080   4661    194   -415     80       O
ATOM   2029  CB  ILE A 291     299.792  30.236 134.245  1.00 38.02           C
ANISOU 2029  CB  ILE A 291     4464   4983   4999      9   -560     73       C
ATOM   2030  CG1 ILE A 291     298.513  30.849 134.798  1.00 38.39           C
ANISOU 2030  CG1 ILE A 291     4425   5118   5042     32   -530    195       C
ATOM   2031  CG2 ILE A 291     300.481  29.338 135.315  1.00 37.70           C
ANISOU 2031  CG2 ILE A 291     4407   4863   5055    -52   -555     88       C
ATOM   2032  CD1 ILE A 291     297.428  29.851 135.017  1.00 39.06           C
ANISOU 2032  CD1 ILE A 291     4381   5213   5245    -42   -625    264       C
ATOM   2033  N   LEU A 292     300.302  31.899 131.473  1.00 39.98           N
ANISOU 2033  N   LEU A 292     4884   5320   4986    136   -554    -87       N
ATOM   2034  CA  LEU A 292     299.839  32.655 130.307  1.00 40.86           C
ANISOU 2034  CA  LEU A 292     5027   5500   4997    189   -574   -106       C
ATOM   2035  C   LEU A 292     298.380  32.429 130.091  1.00 41.77           C
ANISOU 2035  C   LEU A 292     5048   5659   5162    184   -653    -56       C
ATOM   2036  O   LEU A 292     297.817  31.489 130.636  1.00 42.50           O
ANISOU 2036  O   LEU A 292     5050   5726   5373    125   -712    -23       O
ATOM   2037  CB  LEU A 292     300.600  32.227 129.060  1.00 41.44           C
ANISOU 2037  CB  LEU A 292     5158   5572   5014    193   -627   -231       C
ATOM   2038  CG  LEU A 292     302.096  32.488 129.080  1.00 41.22           C
ANISOU 2038  CG  LEU A 292     5217   5526   4919    202   -550   -286       C
ATOM   2039  CD1 LEU A 292     302.740  32.000 127.801  1.00 41.63           C
ANISOU 2039  CD1 LEU A 292     5305   5605   4905    217   -608   -411       C
ATOM   2040  CD2 LEU A 292     302.340  33.958 129.269  1.00 41.07           C
ANISOU 2040  CD2 LEU A 292     5264   5544   4798    244   -445   -216       C
ATOM   2041  N   SER A 293     297.759  33.257 129.269  1.00 41.33           N
ANISOU 2041  N   SER A 293     5010   5674   5019    240   -662    -45       N
ATOM   2042  CA  SER A 293     296.337  33.067 128.990  1.00 44.81           C
ANISOU 2042  CA  SER A 293     5354   6169   5503    239   -743      1       C
ATOM   2043  C   SER A 293     296.062  31.839 128.097  1.00 51.20           C
ANISOU 2043  C   SER A 293     6122   6955   6378    187   -883    -81       C
ATOM   2044  O   SER A 293     296.965  31.267 127.488  1.00 45.89           O
ANISOU 2044  O   SER A 293     5508   6237   5690    174   -919   -190       O
ATOM   2045  CB  SER A 293     295.756  34.324 128.349  1.00 43.43           C
ANISOU 2045  CB  SER A 293     5214   6072   5215    322   -721     34       C
ATOM   2046  OG  SER A 293     296.480  34.686 127.192  1.00 43.65           O
ANISOU 2046  OG  SER A 293     5342   6108   5135    351   -727    -46       O
ATOM   2047  N   PHE A 294     294.806  31.428 128.039  1.00 65.66           N
ANISOU 2047  N   PHE A 294     7847   8820   8282    159   -969    -32       N
ATOM   2048  CA  PHE A 294     294.443  30.335 127.178  1.00 69.44           C
ANISOU 2048  CA  PHE A 294     8287   9273   8825    112  -1118   -109       C
ATOM   2049  C   PHE A 294     294.716  30.749 125.745  1.00 68.43           C
ANISOU 2049  C   PHE A 294     8243   9187   8572    176  -1151   -210       C
ATOM   2050  O   PHE A 294     295.186  29.934 124.960  1.00 71.00           O
ANISOU 2050  O   PHE A 294     8600   9473   8903    162  -1241   -328       O
ATOM   2051  CB  PHE A 294     292.980  29.931 127.382  1.00 74.12           C
ANISOU 2051  CB  PHE A 294     8741   9905   9515     66  -1204    -22       C
ATOM   2052  CG  PHE A 294     292.731  29.231 128.697  1.00 76.36           C
ANISOU 2052  CG  PHE A 294     8927  10150   9934    -18  -1198     76       C
ATOM   2053  CD1 PHE A 294     293.319  27.992 128.966  1.00 77.26           C
ANISOU 2053  CD1 PHE A 294     9042  10152  10161   -102  -1270     31       C
ATOM   2054  CD2 PHE A 294     291.917  29.806 129.673  1.00 77.01           C
ANISOU 2054  CD2 PHE A 294     8919  10316  10027     -8  -1123    216       C
ATOM   2055  CE1 PHE A 294     293.098  27.340 130.189  1.00 77.56           C
ANISOU 2055  CE1 PHE A 294     8991  10156  10323   -186  -1267    136       C
ATOM   2056  CE2 PHE A 294     291.691  29.158 130.899  1.00 77.37           C
ANISOU 2056  CE2 PHE A 294     8867  10345  10186    -86  -1112    318       C
ATOM   2057  CZ  PHE A 294     292.281  27.928 131.153  1.00 77.58           C
ANISOU 2057  CZ  PHE A 294     8896  10255  10326   -181  -1184    284       C
ATOM   2058  N   HIS A 295     294.458  32.015 125.410  1.00 63.85           N
ANISOU 2058  N   HIS A 295     7702   8687   7872    252  -1082   -167       N
ATOM   2059  CA  HIS A 295     294.684  32.501 124.043  1.00 60.41           C
ANISOU 2059  CA  HIS A 295     7345   8306   7303    312  -1108   -243       C
ATOM   2060  C   HIS A 295     296.103  32.186 123.619  1.00 57.33           C
ANISOU 2060  C   HIS A 295     7048   7879   6855    314  -1086   -352       C
ATOM   2061  O   HIS A 295     296.333  31.520 122.614  1.00 59.25           O
ANISOU 2061  O   HIS A 295     7310   8130   7072    319  -1177   -465       O
ATOM   2062  CB  HIS A 295     294.448  34.020 123.901  1.00 60.31           C
ANISOU 2062  CB  HIS A 295     7382   8364   7168    392  -1021   -167       C
ATOM   2063  CG  HIS A 295     294.894  34.571 122.572  1.00 61.20           C
ANISOU 2063  CG  HIS A 295     7587   8532   7133    446  -1033   -230       C
ATOM   2064  ND1 HIS A 295     294.257  34.273 121.381  1.00 62.19           N
ANISOU 2064  ND1 HIS A 295     7694   8715   7222    466  -1145   -287       N
ATOM   2065  CD2 HIS A 295     295.934  35.376 122.240  1.00 61.09           C
ANISOU 2065  CD2 HIS A 295     7681   8533   6997    480   -949   -240       C
ATOM   2066  CE1 HIS A 295     294.876  34.874 120.381  1.00 62.13           C
ANISOU 2066  CE1 HIS A 295     7777   8762   7067    515  -1125   -328       C
ATOM   2067  NE2 HIS A 295     295.900  35.547 120.873  1.00 61.51           N
ANISOU 2067  NE2 HIS A 295     7774   8660   6936    519  -1006   -295       N
ATOM   2068  N   GLU A 296     297.051  32.673 124.405  1.00 53.74           N
ANISOU 2068  N   GLU A 296     6647   7393   6378    315   -966   -321       N
ATOM   2069  CA  GLU A 296     298.458  32.541 124.086  1.00 50.59           C
ANISOU 2069  CA  GLU A 296     6331   6978   5912    321   -924   -409       C
ATOM   2070  C   GLU A 296     298.926  31.114 123.890  1.00 49.36           C
ANISOU 2070  C   GLU A 296     6156   6763   5835    284  -1018   -528       C
ATOM   2071  O   GLU A 296     299.669  30.844 122.957  1.00 50.84           O
ANISOU 2071  O   GLU A 296     6394   6981   5940    315  -1046   -639       O
ATOM   2072  CB  GLU A 296     299.299  33.151 125.182  1.00 49.36           C
ANISOU 2072  CB  GLU A 296     6217   6784   5754    313   -792   -347       C
ATOM   2073  CG  GLU A 296     299.146  34.621 125.316  1.00 49.02           C
ANISOU 2073  CG  GLU A 296     6222   6784   5618    360   -702   -251       C
ATOM   2074  CD  GLU A 296     300.164  35.153 126.258  1.00 48.50           C
ANISOU 2074  CD  GLU A 296     6211   6674   5542    350   -588   -215       C
ATOM   2075  OE1 GLU A 296     301.351  35.145 125.851  1.00 48.56           O
ANISOU 2075  OE1 GLU A 296     6281   6686   5483    346   -554   -275       O
ATOM   2076  OE2 GLU A 296     299.793  35.517 127.405  1.00 48.14           O
ANISOU 2076  OE2 GLU A 296     6139   6596   5555    349   -537   -130       O
ATOM   2077  N   VAL A 297     298.534  30.208 124.783  1.00 46.20           N
ANISOU 2077  N   VAL A 297     5685   6281   5590    220  -1067   -502       N
ATOM   2078  CA  VAL A 297     299.067  28.857 124.737  1.00 45.51           C
ANISOU 2078  CA  VAL A 297     5589   6111   5590    184  -1161   -610       C
ATOM   2079  C   VAL A 297     298.577  28.157 123.502  1.00 48.50           C
ANISOU 2079  C   VAL A 297     5956   6507   5963    201  -1313   -719       C
ATOM   2080  O   VAL A 297     299.395  27.667 122.734  1.00 47.38           O
ANISOU 2080  O   VAL A 297     5867   6369   5766    238  -1358   -855       O
ATOM   2081  CB  VAL A 297     298.705  28.053 125.984  1.00 43.68           C
ANISOU 2081  CB  VAL A 297     5283   5782   5531    102  -1190   -540       C
ATOM   2082  CG1 VAL A 297     298.990  26.574 125.794  1.00 44.18           C
ANISOU 2082  CG1 VAL A 297     5335   5746   5705     62  -1332   -650       C
ATOM   2083  CG2 VAL A 297     299.526  28.547 127.113  1.00 42.63           C
ANISOU 2083  CG2 VAL A 297     5180   5625   5393     97  -1051   -476       C
ATOM   2084  N   LYS A 298     297.260  28.125 123.301  1.00 54.69           N
ANISOU 2084  N   LYS A 298     6670   7312   6797    180  -1394   -664       N
ATOM   2085  CA  LYS A 298     296.668  27.463 122.143  1.00 57.15           C
ANISOU 2085  CA  LYS A 298     6964   7638   7111    193  -1554   -764       C
ATOM   2086  C   LYS A 298     297.301  27.903 120.828  1.00 58.19           C
ANISOU 2086  C   LYS A 298     7180   7864   7064    283  -1546   -877       C
ATOM   2087  O   LYS A 298     297.404  27.110 119.905  1.00 60.14           O
ANISOU 2087  O   LYS A 298     7442   8108   7299    309  -1672  -1014       O
ATOM   2088  CB  LYS A 298     295.171  27.720 122.092  1.00 58.28           C
ANISOU 2088  CB  LYS A 298     7020   7824   7299    169  -1611   -667       C
ATOM   2089  CG  LYS A 298     294.364  26.922 123.110  1.00 58.46           C
ANISOU 2089  CG  LYS A 298     6935   7766   7510     68  -1677   -576       C
ATOM   2090  CD  LYS A 298     292.852  26.834 122.711  1.00 59.26           C
ANISOU 2090  CD  LYS A 298     6937   7916   7665     40  -1790   -520       C
ATOM   2091  CE  LYS A 298     291.980  28.035 123.234  1.00 59.73           C
ANISOU 2091  CE  LYS A 298     6938   8079   7679     65  -1678   -364       C
ATOM   2092  NZ  LYS A 298     291.849  29.237 122.329  1.00 59.36           N
ANISOU 2092  NZ  LYS A 298     6949   8143   7462    166  -1623   -375       N
ATOM   2093  N   HIS A 299     297.729  29.159 120.744  1.00 56.61           N
ANISOU 2093  N   HIS A 299     7035   7750   6725    332  -1405   -817       N
ATOM   2094  CA  HIS A 299     298.435  29.647 119.563  1.00 56.09           C
ANISOU 2094  CA  HIS A 299     7046   7788   6479    409  -1380   -900       C
ATOM   2095  C   HIS A 299     299.681  28.825 119.295  1.00 55.57           C
ANISOU 2095  C   HIS A 299     7023   7702   6390    430  -1399  -1044       C
ATOM   2096  O   HIS A 299     299.857  28.299 118.206  1.00 57.14           O
ANISOU 2096  O   HIS A 299     7241   7950   6518    483  -1494  -1178       O
ATOM   2097  CB  HIS A 299     298.829  31.112 119.723  1.00 56.24           C
ANISOU 2097  CB  HIS A 299     7119   7878   6373    437  -1221   -792       C
ATOM   2098  CG  HIS A 299     298.112  32.038 118.790  1.00 58.12           C
ANISOU 2098  CG  HIS A 299     7373   8221   6491    488  -1230   -747       C
ATOM   2099  ND1 HIS A 299     298.681  32.510 117.626  1.00 59.16           N
ANISOU 2099  ND1 HIS A 299     7567   8463   6447    548  -1215   -799       N
ATOM   2100  CD2 HIS A 299     296.874  32.587 118.855  1.00 59.19           C
ANISOU 2100  CD2 HIS A 299     7465   8375   6651    490  -1254   -652       C
ATOM   2101  CE1 HIS A 299     297.821  33.302 117.009  1.00 60.08           C
ANISOU 2101  CE1 HIS A 299     7686   8651   6490    582  -1234   -735       C
ATOM   2102  NE2 HIS A 299     296.717  33.367 117.735  1.00 60.06           N
ANISOU 2102  NE2 HIS A 299     7620   8592   6607    552  -1259   -650       N
ATOM   2103  N   PHE A 300     300.537  28.703 120.298  1.00 54.01           N
ANISOU 2103  N   PHE A 300     6837   7436   6249    397  -1314  -1021       N
ATOM   2104  CA  PHE A 300     301.815  28.011 120.144  1.00 52.86           C
ANISOU 2104  CA  PHE A 300     6730   7278   6077    425  -1317  -1150       C
ATOM   2105  C   PHE A 300     301.591  26.504 119.843  1.00 55.72           C
ANISOU 2105  C   PHE A 300     7065   7553   6552    423  -1499  -1291       C
ATOM   2106  O   PHE A 300     302.400  25.859 119.167  1.00 55.21           O
ANISOU 2106  O   PHE A 300     7034   7512   6430    483  -1554  -1446       O
ATOM   2107  CB  PHE A 300     302.687  28.208 121.408  1.00 51.40           C
ANISOU 2107  CB  PHE A 300     6557   7029   5945    384  -1192  -1082       C
ATOM   2108  CG  PHE A 300     302.621  29.605 121.984  1.00 49.77           C
ANISOU 2108  CG  PHE A 300     6368   6862   5681    369  -1042   -926       C
ATOM   2109  CD1 PHE A 300     302.565  29.806 123.354  1.00 48.62           C
ANISOU 2109  CD1 PHE A 300     6201   6634   5639    314   -969   -817       C
ATOM   2110  CD2 PHE A 300     302.598  30.723 121.153  1.00 49.64           C
ANISOU 2110  CD2 PHE A 300     6391   6963   5504    414   -984   -888       C
ATOM   2111  CE1 PHE A 300     302.489  31.095 123.887  1.00 47.97           C
ANISOU 2111  CE1 PHE A 300     6141   6582   5504    313   -846   -687       C
ATOM   2112  CE2 PHE A 300     302.518  32.018 121.685  1.00 48.66           C
ANISOU 2112  CE2 PHE A 300     6293   6858   5337    404   -865   -748       C
ATOM   2113  CZ  PHE A 300     302.459  32.196 123.048  1.00 47.94           C
ANISOU 2113  CZ  PHE A 300     6185   6679   5353    357   -800   -655       C
ATOM   2114  N   GLU A 301     300.486  25.950 120.332  1.00 57.30           N
ANISOU 2114  N   GLU A 301     7204   7657   6912    355  -1599  -1238       N
ATOM   2115  CA  GLU A 301     300.117  24.586 119.988  1.00 59.00           C
ANISOU 2115  CA  GLU A 301     7394   7778   7244    341  -1794  -1357       C
ATOM   2116  C   GLU A 301     299.717  24.504 118.516  1.00 60.84           C
ANISOU 2116  C   GLU A 301     7645   8103   7369    415  -1906  -1475       C
ATOM   2117  O   GLU A 301     300.384  23.826 117.736  1.00 61.83           O
ANISOU 2117  O   GLU A 301     7812   8242   7439    486  -1989  -1646       O
ATOM   2118  CB  GLU A 301     298.976  24.092 120.874  1.00 58.90           C
ANISOU 2118  CB  GLU A 301     7299   7652   7427    235  -1872  -1244       C
ATOM   2119  CG  GLU A 301     299.363  23.908 122.337  1.00 57.92           C
ANISOU 2119  CG  GLU A 301     7153   7429   7424    162  -1793  -1144       C
ATOM   2120  CD  GLU A 301     298.164  23.633 123.233  1.00 57.95           C
ANISOU 2120  CD  GLU A 301     7060   7364   7592     57  -1842   -997       C
ATOM   2121  OE1 GLU A 301     297.022  23.603 122.719  1.00 59.02           O
ANISOU 2121  OE1 GLU A 301     7142   7528   7753     37  -1937   -972       O
ATOM   2122  OE2 GLU A 301     298.362  23.449 124.452  1.00 56.90           O
ANISOU 2122  OE2 GLU A 301     6900   7159   7559     -7  -1785   -903       O
ATOM   2123  N   LYS A 302     298.637  25.200 118.147  1.00 59.78           N
ANISOU 2123  N   LYS A 302     7477   8038   7199    407  -1908  -1386       N
ATOM   2124  CA  LYS A 302     298.133  25.220 116.770  1.00 61.34           C
ANISOU 2124  CA  LYS A 302     7687   8332   7290    474  -2013  -1480       C
ATOM   2125  C   LYS A 302     299.261  25.393 115.742  1.00 63.88           C
ANISOU 2125  C   LYS A 302     8083   8775   7414    584  -1975  -1617       C
ATOM   2126  O   LYS A 302     299.195  24.827 114.642  1.00 64.04           O
ANISOU 2126  O   LYS A 302     8121   8841   7370    653  -2106  -1768       O
ATOM   2127  CB  LYS A 302     297.094  26.334 116.597  1.00 60.04           C
ANISOU 2127  CB  LYS A 302     7490   8256   7066    467  -1958  -1340       C
ATOM   2128  N   MET A 303     300.301  26.144 116.112  1.00 66.89           N
ANISOU 2128  N   MET A 303     8504   9214   7699    601  -1801  -1566       N
ATOM   2129  CA  MET A 303     301.450  26.364 115.234  1.00 69.09           C
ANISOU 2129  CA  MET A 303     8840   9628   7785    696  -1745  -1673       C
ATOM   2130  C   MET A 303     302.382  25.155 115.094  1.00 69.54           C
ANISOU 2130  C   MET A 303     8915   9639   7868    746  -1830  -1859       C
ATOM   2131  O   MET A 303     302.820  24.826 113.985  1.00 71.09           O
ANISOU 2131  O   MET A 303     9138   9942   7931    846  -1893  -2013       O
ATOM   2132  CB  MET A 303     302.274  27.544 115.729  1.00 69.36           C
ANISOU 2132  CB  MET A 303     8902   9731   7720    684  -1539  -1548       C
ATOM   2133  CG  MET A 303     303.679  27.609 115.129  1.00 69.69           C
ANISOU 2133  CG  MET A 303     8986   9898   7595    761  -1468  -1646       C
ATOM   2134  SD  MET A 303     304.615  29.029 115.709  1.00 67.98           S
ANISOU 2134  SD  MET A 303     8800   9755   7275    727  -1241  -1484       S
ATOM   2135  CE  MET A 303     304.702  28.674 117.460  1.00 64.50           C
ANISOU 2135  CE  MET A 303     8336   9117   7054    634  -1199  -1407       C
ATOM   2136  N   LEU A 304     302.712  24.519 116.214  1.00 66.28           N
ANISOU 2136  N   LEU A 304     8489   9077   7618    686  -1831  -1846       N
ATOM   2137  CA  LEU A 304     303.692  23.428 116.216  1.00 65.61           C
ANISOU 2137  CA  LEU A 304     8426   8937   7565    738  -1903  -2013       C
ATOM   2138  C   LEU A 304     303.104  22.058 115.809  1.00 67.68           C
ANISOU 2138  C   LEU A 304     8681   9081   7952    753  -2141  -2165       C
ATOM   2139  O   LEU A 304     303.852  21.085 115.626  1.00 67.27           O
ANISOU 2139  O   LEU A 304     8657   8984   7919    818  -2234  -2333       O
ATOM   2140  CB  LEU A 304     304.342  23.321 117.604  1.00 62.72           C
ANISOU 2140  CB  LEU A 304     8055   8457   7321    669  -1809  -1932       C
ATOM   2141  CG  LEU A 304     305.166  24.511 118.129  1.00 60.29           C
ANISOU 2141  CG  LEU A 304     7761   8239   6908    655  -1588  -1808       C
ATOM   2142  CD1 LEU A 304     305.668  24.186 119.525  1.00 59.00           C
ANISOU 2142  CD1 LEU A 304     7588   7939   6890    587  -1535  -1746       C
ATOM   2143  CD2 LEU A 304     306.337  24.889 117.226  1.00 59.88           C
ANISOU 2143  CD2 LEU A 304     7743   8366   6642    756  -1510  -1902       C
ATOM   2144  N   LYS A 305     301.777  21.997 115.657  1.00 70.13           N
ANISOU 2144  N   LYS A 305     8624   9559   8463   -788   -744  -2456       N
ATOM   2145  CA  LYS A 305     301.071  20.758 115.295  1.00 73.12           C
ANISOU 2145  CA  LYS A 305     9015   9840   8926   -905   -840  -2674       C
ATOM   2146  C   LYS A 305     300.019  21.013 114.208  1.00 74.71           C
ANISOU 2146  C   LYS A 305     9119  10323   8945   -989   -911  -2744       C
ATOM   2147  O   LYS A 305     300.348  21.323 113.062  1.00 75.32           O
ANISOU 2147  O   LYS A 305     9157  10644   8816   -933   -908  -2854       O
ATOM   2148  CB  LYS A 305     300.408  20.139 116.534  1.00 72.94           C
ANISOU 2148  CB  LYS A 305     9034   9542   9139  -1020   -875  -2575       C
ATOM   2149  N   VAL A 328     308.774  27.937 109.317  1.00 66.51           N
ANISOU 2149  N   VAL A 328     7880  11122   6270   -333   -219  -2252       N
ATOM   2150  CA  VAL A 328     308.643  29.354 109.636  1.00 65.64           C
ANISOU 2150  CA  VAL A 328     7792  11040   6108   -370   -212  -1912       C
ATOM   2151  C   VAL A 328     307.190  29.822 109.454  1.00 65.50           C
ANISOU 2151  C   VAL A 328     7784  11046   6058   -428   -323  -1778       C
ATOM   2152  O   VAL A 328     306.918  30.753 108.673  1.00 67.03           O
ANISOU 2152  O   VAL A 328     7958  11473   6036   -471   -353  -1619       O
ATOM   2153  CB  VAL A 328     309.591  30.215 108.759  1.00 65.70           C
ANISOU 2153  CB  VAL A 328     7754  11363   5847   -396   -139  -1815       C
ATOM   2154  N   LYS A 329     306.266  29.185 110.184  1.00 63.82           N
ANISOU 2154  N   LYS A 329     7595  10597   6057   -431   -388  -1834       N
ATOM   2155  CA  LYS A 329     304.836  29.463 110.018  1.00 62.75           C
ANISOU 2155  CA  LYS A 329     7443  10499   5901   -481   -496  -1751       C
ATOM   2156  C   LYS A 329     304.375  30.681 110.832  1.00 60.07           C
ANISOU 2156  C   LYS A 329     7136  10054   5636   -469   -514  -1439       C
ATOM   2157  O   LYS A 329     303.662  30.561 111.838  1.00 58.87           O
ANISOU 2157  O   LYS A 329     6999   9685   5685   -466   -545  -1387       O
ATOM   2158  CB  LYS A 329     303.995  28.232 110.379  1.00 63.35           C
ANISOU 2158  CB  LYS A 329     7515  10399   6155   -512   -560  -1952       C
ATOM   2159  CG  LYS A 329     302.672  28.152 109.594  1.00 64.72           C
ANISOU 2159  CG  LYS A 329     7629  10747   6214   -581   -675  -1998       C
ATOM   2160  CD  LYS A 329     302.903  27.958 108.091  1.00 66.30           C
ANISOU 2160  CD  LYS A 329     7780  11274   6137   -602   -692  -2166       C
ATOM   2161  CE  LYS A 329     302.411  29.162 107.264  1.00 66.73           C
ANISOU 2161  CE  LYS A 329     7795  11618   5943   -620   -746  -1953       C
ATOM   2162  NZ  LYS A 329     303.268  30.392 107.310  1.00 65.75           N
ANISOU 2162  NZ  LYS A 329     7705  11558   5719   -582   -676  -1695       N
ATOM   2163  N   LEU A 330     304.806  31.854 110.365  1.00 59.58           N
ANISOU 2163  N   LEU A 330     7081  10153   5402   -466   -496  -1239       N
ATOM   2164  CA  LEU A 330     304.347  33.146 110.871  1.00 57.88           C
ANISOU 2164  CA  LEU A 330     6901   9874   5217   -448   -534   -947       C
ATOM   2165  C   LEU A 330     303.771  33.925 109.695  1.00 58.28           C
ANISOU 2165  C   LEU A 330     6924  10198   5021   -476   -619   -828       C
ATOM   2166  O   LEU A 330     304.188  33.718 108.550  1.00 59.57           O
ANISOU 2166  O   LEU A 330     7054  10619   4960   -516   -608   -919       O
ATOM   2167  CB  LEU A 330     305.491  33.934 111.523  1.00 56.58           C
ANISOU 2167  CB  LEU A 330     6796   9601   5103   -425   -445   -783       C
ATOM   2168  CG  LEU A 330     306.331  33.248 112.606  1.00 55.00           C
ANISOU 2168  CG  LEU A 330     6621   9168   5110   -392   -355   -886       C
ATOM   2169  CD1 LEU A 330     307.807  33.619 112.490  1.00 54.64           C
ANISOU 2169  CD1 LEU A 330     6586   9188   4986   -394   -254   -846       C
ATOM   2170  CD2 LEU A 330     305.801  33.618 113.979  1.00 53.53           C
ANISOU 2170  CD2 LEU A 330     6477   8715   5149   -357   -373   -752       C
ATOM   2171  N   SER A 331     302.819  34.810 109.969  1.00 57.34           N
ANISOU 2171  N   SER A 331     6815  10036   4936   -449   -707   -628       N
ATOM   2172  CA  SER A 331     302.183  35.584 108.910  1.00 58.13           C
ANISOU 2172  CA  SER A 331     6893  10377   4816   -460   -809   -491       C
ATOM   2173  C   SER A 331     303.110  36.704 108.439  1.00 58.35           C
ANISOU 2173  C   SER A 331     6981  10506   4682   -480   -778   -268       C
ATOM   2174  O   SER A 331     304.161  36.923 109.023  1.00 57.37           O
ANISOU 2174  O   SER A 331     6909  10254   4636   -483   -679   -221       O
ATOM   2175  CB  SER A 331     300.854  36.161 109.397  1.00 57.92           C
ANISOU 2175  CB  SER A 331     6849  10263   4896   -403   -923   -357       C
ATOM   2176  OG  SER A 331     301.059  37.282 110.238  1.00 57.15           O
ANISOU 2176  OG  SER A 331     6825   9975   4914   -343   -914   -124       O
ATOM   2177  N   GLU A 332     302.739  37.410 107.379  1.00 59.94           N
ANISOU 2177  N   GLU A 332     7177  10944   4655   -503   -866   -124       N
ATOM   2178  CA  GLU A 332     303.481  38.613 107.006  1.00 60.22           C
ANISOU 2178  CA  GLU A 332     7285  11046   4552   -536   -857    141       C
ATOM   2179  C   GLU A 332     303.421  39.575 108.197  1.00 57.59           C
ANISOU 2179  C   GLU A 332     7035  10401   4445   -470   -869    349       C
ATOM   2180  O   GLU A 332     304.436  40.141 108.609  1.00 57.49           O
ANISOU 2180  O   GLU A 332     7091  10283   4471   -499   -793    467       O
ATOM   2181  CB  GLU A 332     302.911  39.265 105.727  1.00 62.63           C
ANISOU 2181  CB  GLU A 332     7578  11636   4582   -566   -978    297       C
ATOM   2182  N   ALA A 333     302.222  39.705 108.761  1.00 54.90           N
ANISOU 2182  N   ALA A 333     6679   9927   4254   -385   -965    370       N
ATOM   2183  CA  ALA A 333     301.934  40.648 109.844  1.00 53.07           C
ANISOU 2183  CA  ALA A 333     6514   9422   4227   -301  -1000    548       C
ATOM   2184  C   ALA A 333     302.788  40.395 111.087  1.00 52.07           C
ANISOU 2184  C   ALA A 333     6427   9045   4313   -297   -873    482       C
ATOM   2185  O   ALA A 333     303.384  41.325 111.675  1.00 49.89           O
ANISOU 2185  O   ALA A 333     6239   8603   4115   -287   -851    653       O
ATOM   2186  CB  ALA A 333     300.455  40.577 110.213  1.00 52.09           C
ANISOU 2186  CB  ALA A 333     6326   9250   4216   -206  -1110    516       C
ATOM   2187  N   GLU A 334     302.824  39.132 111.485  1.00 54.27           N
ANISOU 2187  N   GLU A 334     6645   9291   4686   -309   -801    236       N
ATOM   2188  CA  GLU A 334     303.606  38.738 112.624  1.00 54.83           C
ANISOU 2188  CA  GLU A 334     6743   9144   4946   -304   -690    160       C
ATOM   2189  C   GLU A 334     305.071  39.024 112.344  1.00 55.36           C
ANISOU 2189  C   GLU A 334     6856   9261   4917   -369   -595    213       C
ATOM   2190  O   GLU A 334     305.768  39.529 113.210  1.00 54.43           O
ANISOU 2190  O   GLU A 334     6797   8964   4920   -361   -541    303       O
ATOM   2191  CB  GLU A 334     303.379  37.262 112.948  1.00 55.45           C
ANISOU 2191  CB  GLU A 334     6754   9190   5125   -314   -647   -106       C
ATOM   2192  CG  GLU A 334     301.999  36.960 113.526  1.00 55.89           C
ANISOU 2192  CG  GLU A 334     6758   9162   5317   -270   -722   -152       C
ATOM   2193  CD  GLU A 334     301.690  35.471 113.574  1.00 56.48           C
ANISOU 2193  CD  GLU A 334     6769   9237   5456   -313   -702   -407       C
ATOM   2194  OE1 GLU A 334     302.350  34.706 112.833  1.00 56.95           O
ANISOU 2194  OE1 GLU A 334     6817   9411   5411   -363   -660   -563       O
ATOM   2195  OE2 GLU A 334     300.789  35.069 114.351  1.00 56.44           O
ANISOU 2195  OE2 GLU A 334     6723   9118   5604   -300   -730   -455       O
ATOM   2196  N   PHE A 335     305.548  38.727 111.141  1.00 56.26           N
ANISOU 2196  N   PHE A 335     6936   9636   4805   -438   -575    156       N
ATOM   2197  CA  PHE A 335     306.932  39.038 110.821  1.00 56.91           C
ANISOU 2197  CA  PHE A 335     7040   9808   4774   -509   -480    211       C
ATOM   2198  C   PHE A 335     307.150  40.542 110.851  1.00 56.78           C
ANISOU 2198  C   PHE A 335     7114   9737   4722   -537   -523    518       C
ATOM   2199  O   PHE A 335     308.213  41.004 111.270  1.00 56.83           O
ANISOU 2199  O   PHE A 335     7162   9668   4762   -583   -448    603       O
ATOM   2200  CB  PHE A 335     307.337  38.494 109.462  1.00 59.39           C
ANISOU 2200  CB  PHE A 335     7287  10455   4823   -579   -451     92       C
ATOM   2201  CG  PHE A 335     307.905  37.095 109.497  1.00 60.07           C
ANISOU 2201  CG  PHE A 335     7303  10577   4945   -568   -357   -217       C
ATOM   2202  CD1 PHE A 335     309.120  36.839 110.116  1.00 59.56           C
ANISOU 2202  CD1 PHE A 335     7236  10423   4971   -568   -241   -281       C
ATOM   2203  CD2 PHE A 335     307.239  36.039 108.870  1.00 61.25           C
ANISOU 2203  CD2 PHE A 335     7385  10853   5032   -557   -394   -450       C
ATOM   2204  CE1 PHE A 335     309.653  35.548 110.138  1.00 59.83           C
ANISOU 2204  CE1 PHE A 335     7208  10477   5048   -536   -168   -569       C
ATOM   2205  CE2 PHE A 335     307.767  34.749 108.882  1.00 61.45           C
ANISOU 2205  CE2 PHE A 335     7359  10885   5103   -538   -321   -744       C
ATOM   2206  CZ  PHE A 335     308.976  34.503 109.517  1.00 60.75           C
ANISOU 2206  CZ  PHE A 335     7273  10693   5116   -519   -210   -802       C
ATOM   2207  N   THR A 336     306.156  41.317 110.422  1.00 57.37           N
ANISOU 2207  N   THR A 336     7221   9841   4736   -509   -653    686       N
ATOM   2208  CA  THR A 336     306.281  42.768 110.506  1.00 56.56           C
ANISOU 2208  CA  THR A 336     7224   9636   4631   -523   -716    982       C
ATOM   2209  C   THR A 336     306.392  43.180 111.987  1.00 54.19           C
ANISOU 2209  C   THR A 336     6985   8999   4606   -457   -694   1018       C
ATOM   2210  O   THR A 336     307.235  44.017 112.342  1.00 54.55           O
ANISOU 2210  O   THR A 336     7110   8931   4685   -508   -665   1172       O
ATOM   2211  CB  THR A 336     305.102  43.502 109.812  1.00 58.46           C
ANISOU 2211  CB  THR A 336     7488   9949   4776   -476   -881   1152       C
ATOM   2212  OG1 THR A 336     305.125  43.219 108.409  1.00 60.07           O
ANISOU 2212  OG1 THR A 336     7640  10488   4694   -555   -901   1142       O
ATOM   2213  CG2 THR A 336     305.210  45.012 109.986  1.00 58.59           C
ANISOU 2213  CG2 THR A 336     7633   9804   4826   -475   -963   1459       C
ATOM   2214  N   TYR A 337     305.574  42.582 112.852  1.00 51.09           N
ANISOU 2214  N   TYR A 337     6551   8459   4399   -357   -706    872       N
ATOM   2215  CA  TYR A 337     305.651  42.922 114.264  1.00 47.91           C
ANISOU 2215  CA  TYR A 337     6198   7770   4238   -294   -682    891       C
ATOM   2216  C   TYR A 337     307.039  42.588 114.791  1.00 45.77           C
ANISOU 2216  C   TYR A 337     5935   7443   4012   -362   -547    825       C
ATOM   2217  O   TYR A 337     307.674  43.410 115.464  1.00 45.02           O
ANISOU 2217  O   TYR A 337     5916   7186   4005   -378   -529    949       O
ATOM   2218  CB  TYR A 337     304.577  42.206 115.112  1.00 46.88           C
ANISOU 2218  CB  TYR A 337     6004   7530   4279   -194   -701    734       C
ATOM   2219  CG  TYR A 337     304.616  42.663 116.562  1.00 45.61           C
ANISOU 2219  CG  TYR A 337     5891   7099   4339   -128   -681    766       C
ATOM   2220  CD1 TYR A 337     304.127  43.905 116.920  1.00 45.66           C
ANISOU 2220  CD1 TYR A 337     5967   6966   4414    -52   -772    937       C
ATOM   2221  CD2 TYR A 337     305.194  41.870 117.557  1.00 44.23           C
ANISOU 2221  CD2 TYR A 337     5695   6811   4299   -138   -575    623       C
ATOM   2222  CE1 TYR A 337     304.184  44.342 118.222  1.00 44.83           C
ANISOU 2222  CE1 TYR A 337     5905   6632   4497     10   -753    946       C
ATOM   2223  CE2 TYR A 337     305.266  42.297 118.873  1.00 43.09           C
ANISOU 2223  CE2 TYR A 337     5592   6446   4334    -84   -556    651       C
ATOM   2224  CZ  TYR A 337     304.764  43.543 119.214  1.00 43.53           C
ANISOU 2224  CZ  TYR A 337     5713   6380   4448    -12   -641    804       C
ATOM   2225  OH  TYR A 337     304.815  44.012 120.538  1.00 42.38           O
ANISOU 2225  OH  TYR A 337     5607   6025   4473     48   -625    814       O
ATOM   2226  N   LEU A 338     307.523  41.394 114.479  1.00 45.28           N
ANISOU 2226  N   LEU A 338     5794   7516   3893   -399   -461    623       N
ATOM   2227  CA  LEU A 338     308.753  40.917 115.098  1.00 43.78           C
ANISOU 2227  CA  LEU A 338     5592   7266   3775   -433   -339    528       C
ATOM   2228  C   LEU A 338     309.943  41.778 114.703  1.00 43.55           C
ANISOU 2228  C   LEU A 338     5603   7315   3628   -535   -295    685       C
ATOM   2229  O   LEU A 338     310.980  41.748 115.361  1.00 43.11           O
ANISOU 2229  O   LEU A 338     5549   7183   3648   -564   -210    664       O
ATOM   2230  CB  LEU A 338     309.018  39.469 114.715  1.00 44.00           C
ANISOU 2230  CB  LEU A 338     5529   7428   3759   -437   -271    273       C
ATOM   2231  CG  LEU A 338     308.109  38.440 115.382  1.00 43.71           C
ANISOU 2231  CG  LEU A 338     5457   7266   3885   -362   -292     98       C
ATOM   2232  CD1 LEU A 338     308.301  37.057 114.737  1.00 44.09           C
ANISOU 2232  CD1 LEU A 338     5430   7457   3868   -374   -250   -151       C
ATOM   2233  CD2 LEU A 338     308.396  38.391 116.865  1.00 42.63           C
ANISOU 2233  CD2 LEU A 338     5352   6873   3973   -318   -249     95       C
ATOM   2234  N   SER A 339     309.790  42.553 113.635  1.00 43.37           N
ANISOU 2234  N   SER A 339     5611   7452   3416   -598   -357    854       N
ATOM   2235  CA  SER A 339     310.937  43.214 113.029  1.00 44.05           C
ANISOU 2235  CA  SER A 339     5715   7678   3342   -730   -307    996       C
ATOM   2236  C   SER A 339     311.010  44.648 113.482  1.00 45.22           C
ANISOU 2236  C   SER A 339     5987   7630   3567   -764   -374   1260       C
ATOM   2237  O   SER A 339     311.926  45.373 113.085  1.00 43.55           O
ANISOU 2237  O   SER A 339     5810   7495   3244   -894   -347   1420       O
ATOM   2238  CB  SER A 339     310.859  43.139 111.510  1.00 45.00           C
ANISOU 2238  CB  SER A 339     5793   8126   3179   -805   -327   1027       C
ATOM   2239  OG  SER A 339     309.633  43.684 111.072  1.00 46.05           O
ANISOU 2239  OG  SER A 339     5975   8247   3273   -758   -467   1158       O
ATOM   2240  N   GLN A 340     310.038  45.056 114.301  1.00 49.82           N
ANISOU 2240  N   GLN A 340     6632   7963   4335   -650   -464   1299       N
ATOM   2241  CA  GLN A 340     310.131  46.320 115.018  1.00 52.00           C
ANISOU 2241  CA  GLN A 340     7028   7990   4741   -652   -524   1494       C
ATOM   2242  C   GLN A 340     311.381  46.273 115.890  1.00 50.82           C
ANISOU 2242  C   GLN A 340     6875   7744   4688   -717   -413   1447       C
ATOM   2243  O   GLN A 340     312.103  47.260 116.001  1.00 51.59           O
ANISOU 2243  O   GLN A 340     7052   7762   4788   -816   -422   1619       O
ATOM   2244  CB  GLN A 340     308.890  46.581 115.885  1.00 53.80           C
ANISOU 2244  CB  GLN A 340     7294   7984   5163   -492   -620   1480       C
ATOM   2245  CG  GLN A 340     307.559  46.672 115.138  1.00 56.26           C
ANISOU 2245  CG  GLN A 340     7594   8380   5401   -407   -744   1523       C
ATOM   2246  CD  GLN A 340     307.579  47.657 113.956  1.00 59.12           C
ANISOU 2246  CD  GLN A 340     8033   8853   5578   -485   -841   1773       C
ATOM   2247  OE1 GLN A 340     307.723  48.875 114.143  1.00 59.83           O
ANISOU 2247  OE1 GLN A 340     8246   8765   5723   -501   -918   1983       O
ATOM   2248  NE2 GLN A 340     307.428  47.127 112.731  1.00 60.64           N
ANISOU 2248  NE2 GLN A 340     8158   9337   5547   -537   -844   1752       N
ATOM   2249  N   TYR A 341     311.637  45.102 116.479  1.00 47.92           N
ANISOU 2249  N   TYR A 341     6417   7391   4402   -666   -318   1216       N
ATOM   2250  CA  TYR A 341     312.701  44.926 117.464  1.00 45.67           C
ANISOU 2250  CA  TYR A 341     6115   7004   4233   -694   -224   1146       C
ATOM   2251  C   TYR A 341     313.853  44.008 117.040  1.00 45.21           C
ANISOU 2251  C   TYR A 341     5946   7166   4064   -764   -100   1005       C
ATOM   2252  O   TYR A 341     315.013  44.266 117.380  1.00 44.78           O
ANISOU 2252  O   TYR A 341     5879   7117   4018   -847    -31   1033       O
ATOM   2253  CB  TYR A 341     312.090  44.392 118.759  1.00 44.20           C
ANISOU 2253  CB  TYR A 341     5923   6606   4264   -561   -226   1007       C
ATOM   2254  CG  TYR A 341     311.578  45.506 119.621  1.00 44.01           C
ANISOU 2254  CG  TYR A 341     6004   6331   4386   -512   -310   1136       C
ATOM   2255  CD1 TYR A 341     312.400  46.106 120.571  1.00 43.51           C
ANISOU 2255  CD1 TYR A 341     5991   6108   4432   -552   -283   1182       C
ATOM   2256  CD2 TYR A 341     310.290  45.998 119.462  1.00 44.47           C
ANISOU 2256  CD2 TYR A 341     6108   6320   4470   -422   -423   1206       C
ATOM   2257  CE1 TYR A 341     311.942  47.160 121.363  1.00 43.35           C
ANISOU 2257  CE1 TYR A 341     6074   5850   4547   -501   -365   1279       C
ATOM   2258  CE2 TYR A 341     309.820  47.046 120.247  1.00 44.42           C
ANISOU 2258  CE2 TYR A 341     6196   6081   4602   -355   -505   1304       C
ATOM   2259  CZ  TYR A 341     310.650  47.628 121.191  1.00 43.76           C
ANISOU 2259  CZ  TYR A 341     6170   5828   4627   -396   -475   1336       C
ATOM   2260  OH  TYR A 341     310.184  48.667 121.959  1.00 43.57           O
ANISOU 2260  OH  TYR A 341     6243   5571   4740   -323   -561   1410       O
ATOM   2261  N   ILE A 342     313.549  42.935 116.315  1.00 45.36           N
ANISOU 2261  N   ILE A 342     5879   7372   3984   -726    -73    841       N
ATOM   2262  CA  ILE A 342     314.561  41.916 116.046  1.00 45.64           C
ANISOU 2262  CA  ILE A 342     5803   7591   3949   -748     41    655       C
ATOM   2263  C   ILE A 342     315.263  42.095 114.697  1.00 47.38           C
ANISOU 2263  C   ILE A 342     5966   8132   3904   -871     85    705       C
ATOM   2264  O   ILE A 342     314.628  42.307 113.667  1.00 49.07           O
ANISOU 2264  O   ILE A 342     6192   8499   3955   -900     29    774       O
ATOM   2265  CB  ILE A 342     313.951  40.508 116.120  1.00 44.93           C
ANISOU 2265  CB  ILE A 342     5647   7502   3921   -633     50    407       C
ATOM   2266  CG1 ILE A 342     313.329  40.304 117.499  1.00 43.62           C
ANISOU 2266  CG1 ILE A 342     5527   7043   4002   -533     17    370       C
ATOM   2267  CG2 ILE A 342     315.025  39.452 115.867  1.00 44.99           C
ANISOU 2267  CG2 ILE A 342     5545   7674   3875   -631    156    199       C
ATOM   2268  CD1 ILE A 342     312.642  38.971 117.692  1.00 43.73           C
ANISOU 2268  CD1 ILE A 342     5494   7019   4102   -441     13    156       C
ATOM   2269  N   SER A 343     316.589  41.986 114.733  1.00 47.22           N
ANISOU 2269  N   SER A 343     5873   8234   3836   -942    188    665       N
ATOM   2270  CA  SER A 343     317.446  42.109 113.558  1.00 48.01           C
ANISOU 2270  CA  SER A 343     5891   8673   3677  -1070    256    695       C
ATOM   2271  C   SER A 343     316.974  41.193 112.431  1.00 47.62           C
ANISOU 2271  C   SER A 343     5765   8875   3451  -1027    263    525       C
ATOM   2272  O   SER A 343     316.718  40.030 112.687  1.00 47.85           O
ANISOU 2272  O   SER A 343     5743   8863   3575   -902    280    280       O
ATOM   2273  CB  SER A 343     318.891  41.777 113.956  1.00 48.63           C
ANISOU 2273  CB  SER A 343     5862   8844   3769  -1105    375    593       C
ATOM   2274  OG  SER A 343     319.709  41.542 112.829  1.00 50.60           O
ANISOU 2274  OG  SER A 343     5989   9470   3767  -1196    463    538       O
ATOM   2275  N   PRO A 344     316.868  41.709 111.181  1.00 47.25           N
ANISOU 2275  N   PRO A 344     5715   9091   3147  -1137    243    655       N
ATOM   2276  CA  PRO A 344     316.399  40.914 110.025  1.00 47.83           C
ANISOU 2276  CA  PRO A 344     5715   9437   3022  -1109    241    496       C
ATOM   2277  C   PRO A 344     317.135  39.590 109.861  1.00 49.05           C
ANISOU 2277  C   PRO A 344     5726   9765   3146  -1038    352    169       C
ATOM   2278  O   PRO A 344     316.545  38.611 109.413  1.00 47.10           O
ANISOU 2278  O   PRO A 344     5438   9590   2868   -949    334    -50       O
ATOM   2279  CB  PRO A 344     316.690  41.820 108.820  1.00 48.25           C
ANISOU 2279  CB  PRO A 344     5767   9783   2781  -1278    237    717       C
ATOM   2280  CG  PRO A 344     316.766  43.188 109.376  1.00 48.17           C
ANISOU 2280  CG  PRO A 344     5883   9553   2865  -1371    178   1032       C
ATOM   2281  CD  PRO A 344     317.358  43.034 110.749  1.00 47.36           C
ANISOU 2281  CD  PRO A 344     5784   9192   3021  -1315    230    955       C
ATOM   2282  N   GLU A 345     318.409  39.582 110.242  1.00 53.32           N
ANISOU 2282  N   GLU A 345     6192  10363   3705  -1075    456    135       N
ATOM   2283  CA  GLU A 345     319.258  38.398 110.204  1.00 56.51           C
ANISOU 2283  CA  GLU A 345     6454  10912   4105   -990    559   -170       C
ATOM   2284  C   GLU A 345     318.675  37.184 110.969  1.00 57.57           C
ANISOU 2284  C   GLU A 345     6604  10787   4484   -803    525   -422       C
ATOM   2285  O   GLU A 345     319.004  36.045 110.653  1.00 58.02           O
ANISOU 2285  O   GLU A 345     6563  10962   4518   -709    574   -706       O
ATOM   2286  CB  GLU A 345     320.623  38.787 110.761  1.00 57.87           C
ANISOU 2286  CB  GLU A 345     6557  11120   4309  -1055    653   -116       C
ATOM   2287  CG  GLU A 345     321.683  37.707 110.755  1.00 59.24           C
ANISOU 2287  CG  GLU A 345     6567  11466   4476   -963    762   -410       C
ATOM   2288  CD  GLU A 345     322.763  37.939 111.827  1.00 59.55           C
ANISOU 2288  CD  GLU A 345     6565  11389   4674   -967    818   -374       C
ATOM   2289  OE1 GLU A 345     322.727  38.985 112.545  1.00 58.68           O
ANISOU 2289  OE1 GLU A 345     6554  11075   4665  -1062    777   -121       O
ATOM   2290  OE2 GLU A 345     323.648  37.053 111.959  1.00 60.56           O
ANISOU 2290  OE2 GLU A 345     6555  11627   4828   -867    896   -614       O
ATOM   2291  N   HIS A 346     317.809  37.427 111.953  1.00 55.48           N
ANISOU 2291  N   HIS A 346     6460  10172   4446   -754    438   -319       N
ATOM   2292  CA  HIS A 346     317.182  36.344 112.727  1.00 54.64           C
ANISOU 2292  CA  HIS A 346     6379   9812   4571   -606    399   -517       C
ATOM   2293  C   HIS A 346     315.699  36.124 112.419  1.00 54.56           C
ANISOU 2293  C   HIS A 346     6435   9722   4572   -574    295   -528       C
ATOM   2294  O   HIS A 346     315.014  35.389 113.138  1.00 54.24           O
ANISOU 2294  O   HIS A 346     6431   9447   4731   -481    249   -640       O
ATOM   2295  CB  HIS A 346     317.318  36.612 114.225  1.00 53.32           C
ANISOU 2295  CB  HIS A 346     6278   9318   4665   -565    387   -425       C
ATOM   2296  CG  HIS A 346     318.675  37.080 114.624  1.00 53.24           C
ANISOU 2296  CG  HIS A 346     6212   9366   4650   -618    470   -361       C
ATOM   2297  ND1 HIS A 346     319.801  36.295 114.488  1.00 53.95           N
ANISOU 2297  ND1 HIS A 346     6175   9617   4707   -570    560   -561       N
ATOM   2298  CD2 HIS A 346     319.096  38.260 115.133  1.00 52.71           C
ANISOU 2298  CD2 HIS A 346     6193   9228   4605   -717    472   -126       C
ATOM   2299  CE1 HIS A 346     320.857  36.971 114.903  1.00 53.88           C
ANISOU 2299  CE1 HIS A 346     6127   9651   4694   -644    617   -447       C
ATOM   2300  NE2 HIS A 346     320.456  38.166 115.303  1.00 53.18           N
ANISOU 2300  NE2 HIS A 346     6149   9416   4641   -742    564   -182       N
ATOM   2301  N   LEU A 347     315.200  36.768 111.369  1.00 55.39           N
ANISOU 2301  N   LEU A 347     6552  10031   4462   -659    253   -402       N
ATOM   2302  CA  LEU A 347     313.800  36.628 110.973  1.00 54.67           C
ANISOU 2302  CA  LEU A 347     6506   9910   4355   -634    146   -406       C
ATOM   2303  C   LEU A 347     313.664  35.879 109.650  1.00 55.70           C
ANISOU 2303  C   LEU A 347     6555  10351   4258   -642    152   -604       C
ATOM   2304  O   LEU A 347     312.608  35.328 109.333  1.00 56.96           O
ANISOU 2304  O   LEU A 347     6722  10497   4422   -605     75   -711       O
ATOM   2305  CB  LEU A 347     313.161  38.005 110.870  1.00 54.22           C
ANISOU 2305  CB  LEU A 347     6540   9815   4246   -706     63    -92       C
ATOM   2306  CG  LEU A 347     313.090  38.735 112.202  1.00 52.60           C
ANISOU 2306  CG  LEU A 347     6425   9284   4277   -682     38     77       C
ATOM   2307  CD1 LEU A 347     312.529  40.120 111.979  1.00 52.97           C
ANISOU 2307  CD1 LEU A 347     6565   9299   4263   -743    -52    375       C
ATOM   2308  CD2 LEU A 347     312.255  37.947 113.234  1.00 51.46           C
ANISOU 2308  CD2 LEU A 347     6302   8867   4384   -566     -1    -59       C
ATOM   2309  N   SER A 348     314.755  35.875 108.890  1.00 54.83           N
ANISOU 2309  N   SER A 348     6356  10535   3941   -698    247   -659       N
ATOM   2310  CA  SER A 348     314.829  35.229 107.593  1.00 55.60           C
ANISOU 2310  CA  SER A 348     6361  10979   3787   -711    271   -859       C
ATOM   2311  C   SER A 348     314.768  33.735 107.736  1.00 56.75           C
ANISOU 2311  C   SER A 348     6456  11048   4056   -586    283  -1221       C
ATOM   2312  O   SER A 348     315.238  33.202 108.730  1.00 54.83           O
ANISOU 2312  O   SER A 348     6217  10570   4045   -501    318  -1320       O
ATOM   2313  CB  SER A 348     316.134  35.606 106.909  1.00 55.84           C
ANISOU 2313  CB  SER A 348     6292  11290   3633   -792    380   -821       C
ATOM   2314  OG  SER A 348     317.234  35.028 107.603  1.00 55.22           O
ANISOU 2314  OG  SER A 348     6146  11164   3670   -724    479   -987       O
ATOM   2315  N   SER A 349     314.223  33.062 106.734  1.00 62.04           N
ANISOU 2315  N   SER A 349     7084  11914   4575   -576    246  -1415       N
ATOM   2316  CA  SER A 349     314.207  31.602 106.697  1.00 64.10           C
ANISOU 2316  CA  SER A 349     7299  12103   4953   -463    249  -1775       C
ATOM   2317  C   SER A 349     315.535  30.969 107.140  1.00 62.28           C
ANISOU 2317  C   SER A 349     6997  11835   4830   -375    354  -1953       C
ATOM   2318  O   SER A 349     315.568  30.214 108.108  1.00 63.42           O
ANISOU 2318  O   SER A 349     7177  11710   5208   -276    345  -2097       O
ATOM   2319  CB  SER A 349     313.874  31.127 105.284  1.00 68.14           C
ANISOU 2319  CB  SER A 349     7740  12833   5317   -477    221  -1909       C
ATOM   2320  OG  SER A 349     314.932  31.458 104.396  1.00 70.06           O
ANISOU 2320  OG  SER A 349     7878  13345   5395   -520    309  -1873       O
ATOM   2321  N   LYS A 350     316.619  31.271 106.427  1.00 57.31           N
ANISOU 2321  N   LYS A 350     6262  11447   4068   -409    440  -1922       N
ATOM   2322  CA  LYS A 350     317.921  30.673 106.723  1.00 54.28           C
ANISOU 2322  CA  LYS A 350     5781  11069   3773   -318    532  -2095       C
ATOM   2323  C   LYS A 350     318.306  30.919 108.180  1.00 51.93           C
ANISOU 2323  C   LYS A 350     5541  10538   3651   -281    561  -2013       C
ATOM   2324  O   LYS A 350     318.763  30.016 108.879  1.00 50.73           O
ANISOU 2324  O   LYS A 350     5373  10217   3686   -150    579  -2219       O
ATOM   2325  CB  LYS A 350     319.005  31.227 105.779  1.00 54.13           C
ANISOU 2325  CB  LYS A 350     5631  11375   3562   -396    615  -2013       C
ATOM   2326  N   GLY A 351     318.096  32.145 108.639  1.00 53.89           N
ANISOU 2326  N   GLY A 351     5862  10754   3858   -394    555  -1700       N
ATOM   2327  CA  GLY A 351     318.444  32.524 109.994  1.00 53.21           C
ANISOU 2327  CA  GLY A 351     5833  10363   4021   -373    559  -1543       C
ATOM   2328  C   GLY A 351     317.664  31.767 111.046  1.00 52.05           C
ANISOU 2328  C   GLY A 351     5782   9815   4179   -266    478  -1621       C
ATOM   2329  O   GLY A 351     318.165  31.537 112.145  1.00 51.82           O
ANISOU 2329  O   GLY A 351     5768   9557   4365   -196    493  -1623       O
ATOM   2330  N   ILE A 352     316.435  31.385 110.723  1.00 50.86           N
ANISOU 2330  N   ILE A 352     5691   9592   4040   -263    388  -1676       N
ATOM   2331  CA  ILE A 352     315.628  30.606 111.657  1.00 49.31           C
ANISOU 2331  CA  ILE A 352     5578   9039   4117   -185    311  -1752       C
ATOM   2332  C   ILE A 352     316.079  29.134 111.667  1.00 50.01           C
ANISOU 2332  C   ILE A 352     5622   9064   4314    -56    323  -2092       C
ATOM   2333  O   ILE A 352     316.267  28.547 112.747  1.00 49.27           O
ANISOU 2333  O   ILE A 352     5569   8680   4471     27    309  -2136       O
ATOM   2334  CB  ILE A 352     314.119  30.718 111.338  1.00 48.58           C
ANISOU 2334  CB  ILE A 352     5553   8898   4006   -238    206  -1689       C
ATOM   2335  CG1 ILE A 352     313.588  32.059 111.842  1.00 47.44           C
ANISOU 2335  CG1 ILE A 352     5482   8664   3879   -315    170  -1350       C
ATOM   2336  CG2 ILE A 352     313.329  29.624 112.028  1.00 47.91           C
ANISOU 2336  CG2 ILE A 352     5524   8516   4165   -172    134  -1841       C
ATOM   2337  CD1 ILE A 352     312.173  32.381 111.402  1.00 47.66           C
ANISOU 2337  CD1 ILE A 352     5553   8707   3848   -364     67  -1260       C
ATOM   2338  N   GLU A 353     316.266  28.539 110.492  1.00 51.87           N
ANISOU 2338  N   GLU A 353     5778   9564   4365    -35    343  -2334       N
ATOM   2339  CA  GLU A 353     316.748  27.161 110.441  1.00 53.66           C
ANISOU 2339  CA  GLU A 353     5965   9729   4696    103    348  -2680       C
ATOM   2340  C   GLU A 353     318.088  27.088 111.198  1.00 55.47           C
ANISOU 2340  C   GLU A 353     6138   9903   5037    197    426  -2693       C
ATOM   2341  O   GLU A 353     318.345  26.123 111.928  1.00 53.45           O
ANISOU 2341  O   GLU A 353     5907   9388   5013    322    398  -2848       O
ATOM   2342  CB  GLU A 353     316.895  26.660 108.997  1.00 54.26           C
ANISOU 2342  CB  GLU A 353     5946  10113   4556    113    365  -2909       C
ATOM   2343  N   LYS A 354     318.916  28.126 111.058  1.00 59.42           N
ANISOU 2343  N   LYS A 354     6566  10635   5378    128    515  -2514       N
ATOM   2344  CA  LYS A 354     320.227  28.137 111.700  1.00 61.05           C
ANISOU 2344  CA  LYS A 354     6694  10842   5661    202    591  -2524       C
ATOM   2345  C   LYS A 354     320.087  28.065 113.220  1.00 58.86           C
ANISOU 2345  C   LYS A 354     6518  10158   5689    248    539  -2389       C
ATOM   2346  O   LYS A 354     320.905  27.436 113.888  1.00 60.92           O
ANISOU 2346  O   LYS A 354     6742  10299   6106    373    554  -2506       O
ATOM   2347  CB  LYS A 354     321.024  29.383 111.299  1.00 62.65           C
ANISOU 2347  CB  LYS A 354     6808  11362   5635     75    687  -2316       C
ATOM   2348  N   LEU A 355     319.040  28.688 113.757  1.00 53.53           N
ANISOU 2348  N   LEU A 355     5964   9283   5092    154    474  -2152       N
ATOM   2349  CA  LEU A 355     318.845  28.772 115.204  1.00 49.46           C
ANISOU 2349  CA  LEU A 355     5541   8419   4832    176    430  -1998       C
ATOM   2350  C   LEU A 355     318.094  27.565 115.752  1.00 48.63           C
ANISOU 2350  C   LEU A 355     5521   8004   4953    262    342  -2146       C
ATOM   2351  O   LEU A 355     318.359  27.091 116.861  1.00 48.01           O
ANISOU 2351  O   LEU A 355     5482   7666   5092    338    318  -2140       O
ATOM   2352  CB  LEU A 355     318.092  30.056 115.566  1.00 47.31           C
ANISOU 2352  CB  LEU A 355     5351   8089   4535     43    404  -1682       C
ATOM   2353  CG  LEU A 355     318.910  31.343 115.426  1.00 46.64           C
ANISOU 2353  CG  LEU A 355     5216   8207   4298    -55    477  -1477       C
ATOM   2354  CD1 LEU A 355     318.024  32.575 115.386  1.00 45.74           C
ANISOU 2354  CD1 LEU A 355     5188   8073   4118   -181    434  -1202       C
ATOM   2355  CD2 LEU A 355     319.899  31.429 116.573  1.00 45.63           C
ANISOU 2355  CD2 LEU A 355     5068   7946   4324     -7    512  -1425       C
ATOM   2356  N   GLN A 356     317.138  27.080 114.975  1.00 48.67           N
ANISOU 2356  N   GLN A 356     5553   8037   4901    236    288  -2269       N
ATOM   2357  CA  GLN A 356     316.436  25.870 115.332  1.00 49.15           C
ANISOU 2357  CA  GLN A 356     5689   7825   5160    295    201  -2431       C
ATOM   2358  C   GLN A 356     317.421  24.731 115.476  1.00 51.91           C
ANISOU 2358  C   GLN A 356     5999   8095   5628    453    210  -2686       C
ATOM   2359  O   GLN A 356     317.344  23.959 116.432  1.00 50.12           O
ANISOU 2359  O   GLN A 356     5845   7553   5643    520    151  -2712       O
ATOM   2360  CB  GLN A 356     315.399  25.555 114.282  1.00 49.40           C
ANISOU 2360  CB  GLN A 356     5731   7965   5074    234    147  -2553       C
ATOM   2361  CG  GLN A 356     314.239  26.492 114.323  1.00 49.03           C
ANISOU 2361  CG  GLN A 356     5735   7924   4969    103    107  -2309       C
ATOM   2362  CD  GLN A 356     313.218  26.196 113.258  1.00 50.65           C
ANISOU 2362  CD  GLN A 356     5937   8263   5044     43     46  -2429       C
ATOM   2363  OE1 GLN A 356     313.564  25.794 112.145  1.00 52.42           O
ANISOU 2363  OE1 GLN A 356     6094   8725   5100     67     67  -2645       O
ATOM   2364  NE2 GLN A 356     311.945  26.394 113.590  1.00 50.08           N
ANISOU 2364  NE2 GLN A 356     5926   8062   5041    -36    -31  -2300       N
ATOM   2365  N   LYS A 357     318.357  24.652 114.529  1.00 57.65           N
ANISOU 2365  N   LYS A 357     6607   9119   6179    513    281  -2866       N
ATOM   2366  CA  LYS A 357     319.398  23.625 114.529  1.00 61.06           C
ANISOU 2366  CA  LYS A 357     6975   9528   6699    689    295  -3138       C
ATOM   2367  C   LYS A 357     320.296  23.746 115.750  1.00 60.65           C
ANISOU 2367  C   LYS A 357     6915   9313   6816    767    315  -3014       C
ATOM   2368  O   LYS A 357     320.565  22.745 116.417  1.00 61.31           O
ANISOU 2368  O   LYS A 357     7039   9133   7121    901    256  -3139       O
ATOM   2369  CB  LYS A 357     320.251  23.711 113.257  1.00 63.62           C
ANISOU 2369  CB  LYS A 357     7143  10272   6760    727    387  -3337       C
ATOM   2370  N   GLN A 358     320.765  24.963 116.036  1.00 57.96           N
ANISOU 2370  N   GLN A 358     6526   9124   6372    680    388  -2769       N
ATOM   2371  CA  GLN A 358     321.595  25.210 117.218  1.00 56.54           C
ANISOU 2371  CA  GLN A 358     6333   8815   6333    732    405  -2633       C
ATOM   2372  C   GLN A 358     320.891  24.768 118.483  1.00 54.41           C
ANISOU 2372  C   GLN A 358     6208   8137   6327    745    309  -2521       C
ATOM   2373  O   GLN A 358     321.498  24.161 119.368  1.00 54.50           O
ANISOU 2373  O   GLN A 358     6227   7958   6521    865    278  -2555       O
ATOM   2374  CB  GLN A 358     321.958  26.692 117.347  1.00 56.24           C
ANISOU 2374  CB  GLN A 358     6251   8969   6149    593    480  -2360       C
ATOM   2375  CG  GLN A 358     323.233  27.092 116.631  1.00 57.76           C
ANISOU 2375  CG  GLN A 358     6269   9534   6142    604    588  -2434       C
ATOM   2376  CD  GLN A 358     323.470  28.592 116.651  1.00 57.36           C
ANISOU 2376  CD  GLN A 358     6194   9661   5940    430    651  -2150       C
ATOM   2377  OE1 GLN A 358     322.932  29.316 117.497  1.00 56.24           O
ANISOU 2377  OE1 GLN A 358     6159   9320   5891    342    613  -1904       O
ATOM   2378  NE2 GLN A 358     324.284  29.067 115.710  1.00 58.39           N
ANISOU 2378  NE2 GLN A 358     6181  10171   5832    376    747  -2186       N
ATOM   2379  N   PHE A 359     319.607  25.085 118.574  1.00 52.90           N
ANISOU 2379  N   PHE A 359     6123   7829   6146    621    260  -2380       N
ATOM   2380  CA  PHE A 359     318.902  24.832 119.806  1.00 50.82           C
ANISOU 2380  CA  PHE A 359     5983   7225   6101    603    184  -2239       C
ATOM   2381  C   PHE A 359     318.706  23.343 119.999  1.00 50.51           C
ANISOU 2381  C   PHE A 359     6006   6927   6257    711     97  -2445       C
ATOM   2382  O   PHE A 359     318.887  22.825 121.095  1.00 51.46           O
ANISOU 2382  O   PHE A 359     6187   6787   6577    772     47  -2392       O
ATOM   2383  CB  PHE A 359     317.556  25.544 119.852  1.00 50.01           C
ANISOU 2383  CB  PHE A 359     5959   7085   5958    450    155  -2048       C
ATOM   2384  CG  PHE A 359     316.867  25.377 121.156  1.00 48.79           C
ANISOU 2384  CG  PHE A 359     5908   6626   6003    422     92  -1894       C
ATOM   2385  CD1 PHE A 359     317.335  26.026 122.278  1.00 47.56           C
ANISOU 2385  CD1 PHE A 359     5763   6398   5912    420    115  -1699       C
ATOM   2386  CD2 PHE A 359     315.793  24.518 121.282  1.00 49.17           C
ANISOU 2386  CD2 PHE A 359     6039   6471   6170    392     10  -1953       C
ATOM   2387  CE1 PHE A 359     316.718  25.856 123.500  1.00 46.60           C
ANISOU 2387  CE1 PHE A 359     5730   6023   5955    393     62  -1562       C
ATOM   2388  CE2 PHE A 359     315.173  24.340 122.501  1.00 48.13           C
ANISOU 2388  CE2 PHE A 359     5995   6085   6209    353    -41  -1804       C
ATOM   2389  CZ  PHE A 359     315.639  25.015 123.615  1.00 46.82           C
ANISOU 2389  CZ  PHE A 359     5835   5865   6090    357    -13  -1608       C
ATOM   2390  N   VAL A 360     318.338  22.642 118.944  1.00 49.59           N
ANISOU 2390  N   VAL A 360     5882   6876   6083    729     72  -2678       N
ATOM   2391  CA  VAL A 360     318.135  21.214 119.079  1.00 49.88           C
ANISOU 2391  CA  VAL A 360     5993   6643   6317    823    -23  -2885       C
ATOM   2392  C   VAL A 360     319.449  20.534 119.482  1.00 51.43           C
ANISOU 2392  C   VAL A 360     6142   6765   6632   1019    -24  -3023       C
ATOM   2393  O   VAL A 360     319.438  19.531 120.198  1.00 50.76           O
ANISOU 2393  O   VAL A 360     6146   6362   6777   1104   -116  -3075       O
ATOM   2394  CB  VAL A 360     317.587  20.606 117.775  1.00 50.63           C
ANISOU 2394  CB  VAL A 360     6078   6848   6312    812    -51  -3147       C
ATOM   2395  CG1 VAL A 360     317.621  19.084 117.819  1.00 52.42           C
ANISOU 2395  CG1 VAL A 360     6375   6797   6747    934   -151  -3409       C
ATOM   2396  CG2 VAL A 360     316.174  21.072 117.533  1.00 49.82           C
ANISOU 2396  CG2 VAL A 360     6033   6758   6139    631    -81  -3014       C
ATOM   2397  N   GLU A 361     320.578  21.090 119.048  1.00 54.54           N
ANISOU 2397  N   GLU A 361     6393   7456   6872   1087     72  -3069       N
ATOM   2398  CA  GLU A 361     321.876  20.463 119.305  1.00 57.64           C
ANISOU 2398  CA  GLU A 361     6708   7835   7358   1289     75  -3228       C
ATOM   2399  C   GLU A 361     322.390  20.732 120.729  1.00 57.51           C
ANISOU 2399  C   GLU A 361     6717   7642   7492   1319     59  -3000       C
ATOM   2400  O   GLU A 361     322.901  19.824 121.387  1.00 57.47           O
ANISOU 2400  O   GLU A 361     6742   7409   7684   1475    -14  -3080       O
ATOM   2401  CB  GLU A 361     322.918  20.935 118.278  1.00 59.20           C
ANISOU 2401  CB  GLU A 361     6717   8457   7318   1343    191  -3375       C
ATOM   2402  CG  GLU A 361     322.732  20.367 116.870  1.00 61.47           C
ANISOU 2402  CG  GLU A 361     6964   8914   7479   1345    188  -3593       C
ATOM   2403  CD  GLU A 361     323.836  20.799 115.907  1.00 63.16           C
ANISOU 2403  CD  GLU A 361     6987   9543   7467   1366    291  -3658       C
ATOM   2404  OE1 GLU A 361     323.563  20.947 114.696  1.00 64.28           O
ANISOU 2404  OE1 GLU A 361     7077   9936   7410   1290    325  -3738       O
ATOM   2405  OE2 GLU A 361     324.986  20.977 116.364  1.00 63.32           O
ANISOU 2405  OE2 GLU A 361     6906   9646   7508   1452    332  -3624       O
ATOM   2406  N   ASN A 362     322.247  21.973 121.196  1.00 57.08           N
ANISOU 2406  N   ASN A 362     6654   7689   7343   1173    117  -2721       N
ATOM   2407  CA  ASN A 362     322.834  22.407 122.477  1.00 56.92           C
ANISOU 2407  CA  ASN A 362     6635   7572   7421   1188    116  -2511       C
ATOM   2408  C   ASN A 362     321.816  22.619 123.601  1.00 55.04           C
ANISOU 2408  C   ASN A 362     6545   7060   7308   1070     55  -2259       C
ATOM   2409  O   ASN A 362     322.184  22.714 124.770  1.00 53.94           O
ANISOU 2409  O   ASN A 362     6431   6785   7281   1096     29  -2108       O
ATOM   2410  CB  ASN A 362     323.606  23.721 122.290  1.00 57.14           C
ANISOU 2410  CB  ASN A 362     6533   7925   7253   1114    229  -2386       C
ATOM   2411  CG  ASN A 362     324.464  23.733 121.040  1.00 59.07           C
ANISOU 2411  CG  ASN A 362     6614   8518   7311   1176    313  -2603       C
ATOM   2412  OD1 ASN A 362     324.829  22.683 120.503  1.00 60.87           O
ANISOU 2412  OD1 ASN A 362     6799   8746   7582   1335    288  -2878       O
ATOM   2413  ND2 ASN A 362     324.794  24.934 120.567  1.00 58.81           N
ANISOU 2413  ND2 ASN A 362     6489   8790   7066   1048    412  -2483       N
ATOM   2414  N   SER A 363     320.541  22.697 123.224  1.00 54.11           N
ANISOU 2414  N   SER A 363     6512   6890   7159    941     33  -2222       N
ATOM   2415  CA  SER A 363     319.488  23.252 124.071  1.00 52.50           C
ANISOU 2415  CA  SER A 363     6409   6539   6999    796      7  -1973       C
ATOM   2416  C   SER A 363     319.928  24.617 124.599  1.00 51.89           C
ANISOU 2416  C   SER A 363     6281   6612   6823    727     79  -1753       C
ATOM   2417  O   SER A 363     319.613  24.994 125.729  1.00 50.27           O
ANISOU 2417  O   SER A 363     6138   6266   6697    673     58  -1556       O
ATOM   2418  CB  SER A 363     319.141  22.286 125.198  1.00 51.79           C
ANISOU 2418  CB  SER A 363     6433   6103   7140    831    -92  -1924       C
ATOM   2419  OG  SER A 363     318.417  21.184 124.674  1.00 52.50           O
ANISOU 2419  OG  SER A 363     6595   6035   7317    836   -167  -2092       O
ATOM   2420  N   SER A 364     320.646  25.348 123.742  1.00 54.13           N
ANISOU 2420  N   SER A 364     6452   7191   6925    719    164  -1796       N
ATOM   2421  CA  SER A 364     321.195  26.673 124.038  1.00 53.41           C
ANISOU 2421  CA  SER A 364     6304   7267   6724    642    233  -1612       C
ATOM   2422  C   SER A 364     321.303  27.510 122.779  1.00 52.11           C
ANISOU 2422  C   SER A 364     6059   7411   6330    558    310  -1630       C
ATOM   2423  O   SER A 364     321.777  27.020 121.749  1.00 55.43           O
ANISOU 2423  O   SER A 364     6396   8010   6657    621    341  -1832       O
ATOM   2424  CB  SER A 364     322.598  26.588 124.654  1.00 54.84           C
ANISOU 2424  CB  SER A 364     6395   7488   6954    749    254  -1632       C
ATOM   2425  OG  SER A 364     322.564  26.226 126.020  1.00 54.49           O
ANISOU 2425  OG  SER A 364     6425   7190   7090    791    188  -1528       O
ATOM   2426  N   LEU A 365     320.904  28.777 122.866  1.00 46.18           N
ANISOU 2426  N   LEU A 365     5334   6728   5484    421    337  -1419       N
ATOM   2427  CA  LEU A 365     321.258  29.750 121.832  1.00 43.83           C
ANISOU 2427  CA  LEU A 365     4959   6728   4965    327    409  -1380       C
ATOM   2428  C   LEU A 365     322.086  30.877 122.424  1.00 42.49           C
ANISOU 2428  C   LEU A 365     4750   6634   4760    258    455  -1201       C
ATOM   2429  O   LEU A 365     321.799  31.370 123.510  1.00 40.42           O
ANISOU 2429  O   LEU A 365     4563   6192   4602    223    423  -1039       O
ATOM   2430  CB  LEU A 365     320.024  30.352 121.159  1.00 42.73           C
ANISOU 2430  CB  LEU A 365     4890   6625   4722    213    389  -1286       C
ATOM   2431  CG  LEU A 365     319.000  29.400 120.563  1.00 43.58           C
ANISOU 2431  CG  LEU A 365     5044   6663   4852    243    333  -1437       C
ATOM   2432  CD1 LEU A 365     317.820  30.214 120.098  1.00 43.09           C
ANISOU 2432  CD1 LEU A 365     5040   6641   4690    126    307  -1296       C
ATOM   2433  CD2 LEU A 365     319.627  28.594 119.422  1.00 45.44           C
ANISOU 2433  CD2 LEU A 365     5183   7102   4982    319    368  -1695       C
ATOM   2434  N   GLN A 366     323.112  31.281 121.692  1.00 45.01           N
ANISOU 2434  N   GLN A 366     4945   7233   4922    229    531  -1239       N
ATOM   2435  CA  GLN A 366     323.802  32.510 121.985  1.00 45.16           C
ANISOU 2435  CA  GLN A 366     4927   7363   4869    114    576  -1057       C
ATOM   2436  C   GLN A 366     323.843  33.303 120.699  1.00 45.27           C
ANISOU 2436  C   GLN A 366     4894   7661   4647    -16    633  -1007       C
ATOM   2437  O   GLN A 366     324.655  33.026 119.825  1.00 47.35           O
ANISOU 2437  O   GLN A 366     5024   8196   4771      0    700  -1142       O
ATOM   2438  CB  GLN A 366     325.184  32.228 122.527  1.00 46.45           C
ANISOU 2438  CB  GLN A 366     4967   7601   5079    191    611  -1130       C
ATOM   2439  CG  GLN A 366     325.128  31.359 123.754  1.00 46.57           C
ANISOU 2439  CG  GLN A 366     5035   7339   5318    327    543  -1174       C
ATOM   2440  CD  GLN A 366     326.482  30.946 124.235  1.00 47.69           C
ANISOU 2440  CD  GLN A 366     5046   7561   5511    433    563  -1266       C
ATOM   2441  OE1 GLN A 366     326.961  29.856 123.925  1.00 49.34           O
ANISOU 2441  OE1 GLN A 366     5179   7810   5759    589    560  -1478       O
ATOM   2442  NE2 GLN A 366     327.111  31.808 125.000  1.00 47.08           N
ANISOU 2442  NE2 GLN A 366     4940   7509   5438    356    576  -1118       N
ATOM   2443  N   ILE A 367     322.927  34.268 120.600  1.00 42.33           N
ANISOU 2443  N   ILE A 367     4630   7224   4230   -138    600   -813       N
ATOM   2444  CA  ILE A 367     322.749  35.107 119.422  1.00 42.24           C
ANISOU 2444  CA  ILE A 367     4608   7441   4000   -273    629   -717       C
ATOM   2445  C   ILE A 367     323.458  36.432 119.609  1.00 43.55           C
ANISOU 2445  C   ILE A 367     4762   7691   4095   -426    661   -505       C
ATOM   2446  O   ILE A 367     323.254  37.094 120.623  1.00 40.84           O
ANISOU 2446  O   ILE A 367     4507   7133   3878   -459    618   -355       O
ATOM   2447  CB  ILE A 367     321.256  35.397 119.150  1.00 40.75           C
ANISOU 2447  CB  ILE A 367     4551   7124   3808   -308    554   -622       C
ATOM   2448  CG1 ILE A 367     320.435  34.102 119.142  1.00 40.66           C
ANISOU 2448  CG1 ILE A 367     4568   6982   3900   -179    508   -816       C
ATOM   2449  CG2 ILE A 367     321.105  36.103 117.835  1.00 41.69           C
ANISOU 2449  CG2 ILE A 367     4653   7499   3689   -429    575   -538       C
ATOM   2450  CD1 ILE A 367     318.946  34.297 119.128  1.00 39.87           C
ANISOU 2450  CD1 ILE A 367     4582   6732   3834   -202    428   -731       C
ATOM   2451  N   GLU A 368     324.293  36.819 118.652  1.00 49.42           N
ANISOU 2451  N   GLU A 368     5394   8751   4634   -526    736   -497       N
ATOM   2452  CA  GLU A 368     324.861  38.162 118.662  1.00 51.41           C
ANISOU 2452  CA  GLU A 368     5647   9088   4798   -711    759   -270       C
ATOM   2453  C   GLU A 368     323.980  39.035 117.801  1.00 50.94           C
ANISOU 2453  C   GLU A 368     5689   9067   4598   -837    720    -90       C
ATOM   2454  O   GLU A 368     323.262  38.539 116.934  1.00 52.47           O
ANISOU 2454  O   GLU A 368     5892   9347   4698   -794    707   -173       O
ATOM   2455  CB  GLU A 368     326.306  38.196 118.147  1.00 54.86           C
ANISOU 2455  CB  GLU A 368     5897   9866   5081   -781    863   -329       C
ATOM   2456  CG  GLU A 368     327.349  37.525 119.036  1.00 55.74           C
ANISOU 2456  CG  GLU A 368     5889   9964   5324   -666    896   -478       C
ATOM   2457  CD  GLU A 368     328.633  37.228 118.269  1.00 58.60           C
ANISOU 2457  CD  GLU A 368     6030  10723   5512   -685   1004   -614       C
ATOM   2458  OE1 GLU A 368     329.628  37.953 118.478  1.00 59.35           O
ANISOU 2458  OE1 GLU A 368     6033  10962   5555   -817   1051   -511       O
ATOM   2459  OE2 GLU A 368     328.647  36.280 117.442  1.00 60.14           O
ANISOU 2459  OE2 GLU A 368     6136  11097   5617   -571   1042   -832       O
ATOM   2460  N   SER A 369     324.045  40.335 118.044  1.00 48.07           N
ANISOU 2460  N   SER A 369     5405   8634   4225   -992    693    156       N
ATOM   2461  CA  SER A 369     323.255  41.294 117.294  1.00 47.26           C
ANISOU 2461  CA  SER A 369     5413   8541   4004  -1112    638    362       C
ATOM   2462  C   SER A 369     321.818  40.823 117.159  1.00 46.28           C
ANISOU 2462  C   SER A 369     5387   8261   3937   -991    559    311       C
ATOM   2463  O   SER A 369     321.341  40.521 116.053  1.00 47.51           O
ANISOU 2463  O   SER A 369     5522   8599   3931   -993    558    267       O
ATOM   2464  CB  SER A 369     323.872  41.520 115.932  1.00 48.92           C
ANISOU 2464  CB  SER A 369     5519   9132   3935  -1251    709    398       C
ATOM   2465  OG  SER A 369     325.070  42.229 116.096  1.00 49.85           O
ANISOU 2465  OG  SER A 369     5566   9372   4001  -1407    768    507       O
ATOM   2466  N   PHE A 370     321.149  40.752 118.305  1.00 44.68           N
ANISOU 2466  N   PHE A 370     5280   7742   3957   -892    495    311       N
ATOM   2467  CA  PHE A 370     319.785  40.287 118.365  1.00 43.91           C
ANISOU 2467  CA  PHE A 370     5261   7484   3938   -781    420    259       C
ATOM   2468  C   PHE A 370     318.853  41.350 117.844  1.00 44.44           C
ANISOU 2468  C   PHE A 370     5441   7511   3933   -857    339    468       C
ATOM   2469  O   PHE A 370     318.150  41.149 116.850  1.00 45.36           O
ANISOU 2469  O   PHE A 370     5558   7758   3920   -853    310    454       O
ATOM   2470  CB  PHE A 370     319.394  39.915 119.785  1.00 42.32           C
ANISOU 2470  CB  PHE A 370     5114   6985   3980   -667    384    205       C
ATOM   2471  CG  PHE A 370     318.047  39.299 119.871  1.00 42.14           C
ANISOU 2471  CG  PHE A 370     5147   6827   4037   -562    319    133       C
ATOM   2472  CD1 PHE A 370     317.792  38.089 119.252  1.00 42.59           C
ANISOU 2472  CD1 PHE A 370     5141   6987   4053   -488    334    -64       C
ATOM   2473  CD2 PHE A 370     317.024  39.926 120.548  1.00 41.79           C
ANISOU 2473  CD2 PHE A 370     5210   6562   4105   -542    240    252       C
ATOM   2474  CE1 PHE A 370     316.535  37.501 119.318  1.00 42.44           C
ANISOU 2474  CE1 PHE A 370     5167   6850   4108   -413    271   -131       C
ATOM   2475  CE2 PHE A 370     315.755  39.345 120.612  1.00 41.78           C
ANISOU 2475  CE2 PHE A 370     5239   6465   4169   -456    183    183       C
ATOM   2476  CZ  PHE A 370     315.515  38.129 119.993  1.00 42.01           C
ANISOU 2476  CZ  PHE A 370     5206   6598   4159   -403    198     -2       C
ATOM   2477  N   LEU A 371     318.841  42.486 118.524  1.00 44.91           N
ANISOU 2477  N   LEU A 371     5598   7386   4079   -920    291    658       N
ATOM   2478  CA  LEU A 371     317.979  43.585 118.124  1.00 44.83           C
ANISOU 2478  CA  LEU A 371     5709   7298   4028   -975    196    869       C
ATOM   2479  C   LEU A 371     318.465  44.229 116.814  1.00 45.29           C
ANISOU 2479  C   LEU A 371     5749   7617   3843  -1137    213   1018       C
ATOM   2480  O   LEU A 371     319.667  44.225 116.502  1.00 46.49           O
ANISOU 2480  O   LEU A 371     5809   7969   3885  -1246    301   1011       O
ATOM   2481  CB  LEU A 371     317.909  44.626 119.247  1.00 44.23           C
ANISOU 2481  CB  LEU A 371     5746   6938   4122   -991    137   1010       C
ATOM   2482  CG  LEU A 371     317.259  44.163 120.554  1.00 42.54           C
ANISOU 2482  CG  LEU A 371     5562   6474   4129   -841    109    897       C
ATOM   2483  CD1 LEU A 371     317.319  45.279 121.588  1.00 41.61           C
ANISOU 2483  CD1 LEU A 371     5548   6112   4150   -868     56   1025       C
ATOM   2484  CD2 LEU A 371     315.816  43.697 120.341  1.00 42.46           C
ANISOU 2484  CD2 LEU A 371     5577   6412   4143   -721     44    841       C
ATOM   2485  N   ASN A 372     317.518  44.764 116.048  1.00 43.33           N
ANISOU 2485  N   ASN A 372     5580   7382   3502  -1152    125   1154       N
ATOM   2486  CA  ASN A 372     317.842  45.498 114.825  1.00 43.91           C
ANISOU 2486  CA  ASN A 372     5661   7684   3339  -1315    119   1342       C
ATOM   2487  C   ASN A 372     318.535  46.816 115.163  1.00 44.52           C
ANISOU 2487  C   ASN A 372     5826   7645   3446  -1474     96   1581       C
ATOM   2488  O   ASN A 372     318.539  47.245 116.310  1.00 42.77           O
ANISOU 2488  O   ASN A 372     5676   7143   3433  -1437     63   1602       O
ATOM   2489  CB  ASN A 372     316.576  45.755 113.978  1.00 43.56           C
ANISOU 2489  CB  ASN A 372     5688   7663   3198  -1278     10   1440       C
ATOM   2490  CG  ASN A 372     315.565  46.684 114.666  1.00 42.66           C
ANISOU 2490  CG  ASN A 372     5729   7217   3264  -1208   -126   1596       C
ATOM   2491  OD1 ASN A 372     315.925  47.664 115.328  1.00 42.23           O
ANISOU 2491  OD1 ASN A 372     5767   6958   3321  -1269   -159   1746       O
ATOM   2492  ND2 ASN A 372     314.288  46.366 114.509  1.00 42.46           N
ANISOU 2492  ND2 ASN A 372     5722   7143   3267  -1075   -208   1544       N
ATOM   2493  N   ASP A 373     319.086  47.475 114.157  1.00 47.44           N
ANISOU 2493  N   ASP A 373     6193   8232   3602  -1659    108   1765       N
ATOM   2494  CA  ASP A 373     319.869  48.685 114.389  1.00 50.02           C
ANISOU 2494  CA  ASP A 373     6590   8453   3965  -1833     88   1977       C
ATOM   2495  C   ASP A 373     319.049  49.889 114.897  1.00 51.11           C
ANISOU 2495  C   ASP A 373     6926   8221   4270  -1812    -65   2179       C
ATOM   2496  O   ASP A 373     319.580  50.735 115.611  1.00 49.67           O
ANISOU 2496  O   ASP A 373     6814   7828   4231  -1888    -90   2266       O
ATOM   2497  CB  ASP A 373     320.613  49.069 113.100  1.00 52.16           C
ANISOU 2497  CB  ASP A 373     6783   8977   4058  -1981    122   2048       C
ATOM   2498  CG  ASP A 373     321.618  48.006 112.667  1.00 52.63           C
ANISOU 2498  CG  ASP A 373     6633   9388   3975  -2000    271   1835       C
ATOM   2499  OD1 ASP A 373     322.059  47.205 113.525  1.00 51.94           O
ANISOU 2499  OD1 ASP A 373     6465   9310   3960  -1931    355   1658       O
ATOM   2500  OD2 ASP A 373     321.968  47.976 111.472  1.00 53.93           O
ANISOU 2500  OD2 ASP A 373     6711   9819   3961  -2075    301   1840       O
ATOM   2501  N   ASP A 374     317.771  49.978 114.538  1.00 54.62           N
ANISOU 2501  N   ASP A 374     7456   8589   4706  -1701   -172   2236       N
ATOM   2502  CA  ASP A 374     316.950  51.075 115.044  1.00 55.93           C
ANISOU 2502  CA  ASP A 374     7800   8404   5048  -1643   -322   2396       C
ATOM   2503  C   ASP A 374     316.917  51.003 116.578  1.00 53.62           C
ANISOU 2503  C   ASP A 374     7542   7830   5003  -1541   -322   2282       C
ATOM   2504  O   ASP A 374     317.206  51.981 117.270  1.00 54.20           O
ANISOU 2504  O   ASP A 374     7725   7656   5210  -1602   -378   2399       O
ATOM   2505  CB  ASP A 374     315.528  51.032 114.453  1.00 57.51           C
ANISOU 2505  CB  ASP A 374     8053   8594   5203  -1506   -437   2439       C
ATOM   2506  CG  ASP A 374     314.688  52.278 114.818  1.00 61.63           C
ANISOU 2506  CG  ASP A 374     8748   8766   5901  -1427   -601   2602       C
ATOM   2507  OD1 ASP A 374     314.890  53.349 114.183  1.00 63.31           O
ANISOU 2507  OD1 ASP A 374     9038   8919   6099  -1516   -660   2771       O
ATOM   2508  OD2 ASP A 374     313.819  52.176 115.725  1.00 60.22           O
ANISOU 2508  OD2 ASP A 374     8621   8377   5883  -1266   -669   2541       O
ATOM   2509  N   LYS A 375     316.601  49.829 117.106  1.00 49.21           N
ANISOU 2509  N   LYS A 375     6878   7299   4519  -1379   -256   2025       N
ATOM   2510  CA  LYS A 375     316.492  49.664 118.544  1.00 46.42           C
ANISOU 2510  CA  LYS A 375     6539   6696   4402  -1259   -252   1886       C
ATOM   2511  C   LYS A 375     317.858  49.509 119.236  1.00 45.15           C
ANISOU 2511  C   LYS A 375     6308   6563   4283  -1359   -147   1815       C
ATOM   2512  O   LYS A 375     317.982  49.727 120.437  1.00 43.55           O
ANISOU 2512  O   LYS A 375     6142   6142   4261  -1312   -157   1762       O
ATOM   2513  CB  LYS A 375     315.592  48.465 118.842  1.00 45.04           C
ANISOU 2513  CB  LYS A 375     6286   6539   4289  -1064   -231   1662       C
ATOM   2514  CG  LYS A 375     314.136  48.688 118.420  1.00 45.77           C
ANISOU 2514  CG  LYS A 375     6443   6567   4382   -945   -349   1718       C
ATOM   2515  CD  LYS A 375     313.514  49.880 119.152  1.00 46.31           C
ANISOU 2515  CD  LYS A 375     6655   6323   4616   -885   -472   1846       C
ATOM   2516  CE  LYS A 375     312.012  49.935 118.976  1.00 47.41           C
ANISOU 2516  CE  LYS A 375     6824   6396   4791   -722   -582   1848       C
ATOM   2517  NZ  LYS A 375     311.628  50.330 117.597  1.00 49.91           N
ANISOU 2517  NZ  LYS A 375     7174   6865   4925   -775   -660   2019       N
ATOM   2518  N   SER A 376     318.878  49.136 118.481  1.00 46.28           N
ANISOU 2518  N   SER A 376     6339   6994   4251  -1494    -47   1808       N
ATOM   2519  CA  SER A 376     320.205  49.029 119.044  1.00 46.26           C
ANISOU 2519  CA  SER A 376     6252   7054   4273  -1595     47   1749       C
ATOM   2520  C   SER A 376     320.719  50.426 119.340  1.00 46.73           C
ANISOU 2520  C   SER A 376     6428   6945   4381  -1768    -14   1966       C
ATOM   2521  O   SER A 376     321.274  50.676 120.407  1.00 46.66           O
ANISOU 2521  O   SER A 376     6428   6782   4517  -1786     -7   1924       O
ATOM   2522  CB  SER A 376     321.146  48.291 118.087  1.00 47.66           C
ANISOU 2522  CB  SER A 376     6260   7613   4235  -1687    170   1677       C
ATOM   2523  OG  SER A 376     322.388  47.988 118.712  1.00 47.43           O
ANISOU 2523  OG  SER A 376     6115   7662   4243  -1742    265   1575       O
ATOM   2524  N   GLU A 377     320.520  51.337 118.393  1.00 48.02           N
ANISOU 2524  N   GLU A 377     6688   7133   4424  -1901    -85   2202       N
ATOM   2525  CA  GLU A 377     320.988  52.709 118.542  1.00 48.22           C
ANISOU 2525  CA  GLU A 377     6819   6961   4543  -2028   -160   2356       C
ATOM   2526  C   GLU A 377     320.214  53.416 119.640  1.00 46.19           C
ANISOU 2526  C   GLU A 377     6728   6310   4514  -1922   -279   2385       C
ATOM   2527  O   GLU A 377     320.808  54.097 120.479  1.00 46.49           O
ANISOU 2527  O   GLU A 377     6813   6164   4688  -1988   -299   2390       O
ATOM   2528  CB  GLU A 377     320.854  53.484 117.229  1.00 50.82           C
ANISOU 2528  CB  GLU A 377     7193   7368   4750  -2116   -219   2524       C
ATOM   2529  CG  GLU A 377     321.934  53.192 116.199  1.00 52.77           C
ANISOU 2529  CG  GLU A 377     7284   7976   4792  -2274   -113   2519       C
ATOM   2530  CD  GLU A 377     321.541  53.663 114.794  1.00 55.47           C
ANISOU 2530  CD  GLU A 377     7658   8440   4979  -2327   -168   2668       C
[truncated: 299,352 more chars]
