# Supplementary material for: Structure of the Ribosomal Oxygenase OGFOD1 Provides Insights into the Regio- and Stereoselectivity of Prolyl Hydroxylases
Source: Structure. 2015 Apr 7;23(4):639–52. doi: 10.1016/j.str.2015.01.014 (PMC4396695; doi:10.1016/j.str.2015.01.014)
Supplement: 4NHM: Tpa1p in Complex with IOX3 [file mmc4.zip]

Archive with 1 entries (1 files):
- 4NHM.pdb
