# Supplementary material for: Structure of the Ribosomal Oxygenase OGFOD1 Provides Insights into the Regio- and Stereoselectivity of Prolyl Hydroxylases
Source: Structure. 2015 Apr 7;23(4):639–52. doi: 10.1016/j.str.2015.01.014 (PMC4396695; doi:10.1016/j.str.2015.01.014)
Supplement: 4NHM: Tpa1p in Complex with IOX3 [file mmc4.zip › 4NHM.pdb]

CRYST1  169.419   67.564   71.495  90.00 105.31  90.00 C 1 2 1                  
SCALE1      0.005903  0.000000  0.001616        0.00000                         
SCALE2      0.000000  0.014801  0.000000        0.00000                         
SCALE3      0.000000  0.000000  0.014502        0.00000                         
ATOM      1  O   GLU A  23     185.490  35.170 181.094  1.00 75.32           O  
ANISOU    1  O   GLU A  23     9354   9785   9479    562  -1365    281       O  
ATOM      2  N   GLU A  23     185.637  32.489 180.313  1.00 77.73           N  
ANISOU    2  N   GLU A  23     9649  10010   9874    748  -1246    407       N  
ATOM      3  CA  GLU A  23     186.832  33.327 180.330  1.00 78.15           C  
ANISOU    3  CA  GLU A  23     9558  10162   9975    716  -1362    359       C  
ATOM      4  C   GLU A  23     186.589  34.611 181.110  1.00 79.58           C  
ANISOU    4  C   GLU A  23     9791  10374  10071    629  -1440    305       C  
ATOM      5  CB  GLU A  23     187.275  33.673 178.905  1.00 75.67           C  
ANISOU    5  CB  GLU A  23     9088   9868   9796    655  -1293    318       C  
ATOM      6  CG  GLU A  23     188.631  33.120 178.487  1.00 75.67           C  
ANISOU    6  CG  GLU A  23     8919   9938   9895    732  -1340    333       C  
ATOM      7  CD  GLU A  23     188.905  33.310 176.995  1.00 80.12           C  
ANISOU    7  CD  GLU A  23     9349  10517  10577    685  -1236    303       C  
ATOM      8  OE1 GLU A  23     189.956  33.898 176.661  1.00 85.23           O  
ANISOU    8  OE1 GLU A  23     9827  11256  11301    649  -1288    281       O  
ATOM      9  OE2 GLU A  23     188.076  32.872 176.157  1.00 71.81           O  
ANISOU    9  OE2 GLU A  23     8358   9388   9538    682  -1104    303       O  
ATOM     10  N   ASP A  24     187.632  35.081 181.783  1.00 82.44           N  
ANISOU   10  N   ASP A  24    10080  10819  10424    635  -1596    283       N  
ATOM     11  CA  ASP A  24     187.566  36.327 182.531  1.00 77.59           C  
ANISOU   11  CA  ASP A  24     9513  10233   9737    554  -1694    218       C  
ATOM     12  C   ASP A  24     187.577  37.549 181.597  1.00 72.57           C  
ANISOU   12  C   ASP A  24     8787   9592   9194    413  -1659    148       C  
ATOM     13  O   ASP A  24     187.162  38.643 181.987  1.00 73.46           O  
ANISOU   13  O   ASP A  24     8969   9689   9253    333  -1697     88       O  
ATOM     14  CB  ASP A  24     188.733  36.403 183.522  1.00 72.59           C  
ANISOU   14  CB  ASP A  24     8823   9688   9070    601  -1889    213       C  
ATOM     15  N   LYS A  25     188.024  37.346 180.358  1.00 58.34           N  
ANISOU   15  N   LYS A  25     6840   7799   7527    389  -1583    158       N  
ATOM     16  CA  LYS A  25     188.286  38.446 179.432  1.00 56.95           C  
ANISOU   16  CA  LYS A  25     6553   7633   7451    260  -1560    108       C  
ATOM     17  C   LYS A  25     187.106  38.816 178.516  1.00 54.18           C  
ANISOU   17  C   LYS A  25     6273   7203   7109    193  -1404     93       C  
ATOM     18  O   LYS A  25     187.196  39.782 177.760  1.00 49.38           O  
ANISOU   18  O   LYS A  25     5597   6592   6572     84  -1379     59       O  
ATOM     19  CB  LYS A  25     189.491  38.096 178.560  1.00 58.96           C  
ANISOU   19  CB  LYS A  25     6599   7960   7842    272  -1558    130       C  
ATOM     20  N   ILE A  26     186.015  38.055 178.582  1.00 53.69           N  
ANISOU   20  N   ILE A  26     6343   7077   6979    253  -1304    125       N  
ATOM     21  CA  ILE A  26     184.878  38.267 177.678  1.00 46.28           C  
ANISOU   21  CA  ILE A  26     5461   6070   6054    201  -1160    116       C  
ATOM     22  C   ILE A  26     184.238  39.636 177.898  1.00 40.76           C  
ANISOU   22  C   ILE A  26     4833   5341   5313    102  -1175     59       C  
ATOM     23  O   ILE A  26     184.043  40.373 176.945  1.00 41.44           O  
ANISOU   23  O   ILE A  26     4875   5407   5465     18  -1116     34       O  
ATOM     24  CB  ILE A  26     183.818  37.144 177.833  1.00 47.50           C  
ANISOU   24  CB  ILE A  26     5739   6162   6146    280  -1064    165       C  
ATOM     25  CG1 ILE A  26     184.391  35.826 177.301  1.00 56.47           C  
ANISOU   25  CG1 ILE A  26     6806   7303   7348    369  -1030    213       C  
ATOM     26  CG2 ILE A  26     182.527  37.480 177.073  1.00 40.10           C  
ANISOU   26  CG2 ILE A  26     4867   5159   5209    219   -936    149       C  
ATOM     27  CD1 ILE A  26     183.621  34.613 177.724  1.00 59.58           C  
ANISOU   27  CD1 ILE A  26     7321   7633   7683    454   -976    271       C  
ATOM     28  N   LYS A  27     183.924  39.991 179.140  1.00 43.47           N  
ANISOU   28  N   LYS A  27     5291   5680   5544    120  -1255     37       N  
ATOM     29  CA  LYS A  27     183.288  41.285 179.404  1.00 47.26           C  
ANISOU   29  CA  LYS A  27     5854   6124   5978     43  -1271    -26       C  
ATOM     30  C   LYS A  27     184.112  42.466 178.893  1.00 47.36           C  
ANISOU   30  C   LYS A  27     5759   6149   6087    -69  -1341    -76       C  
ATOM     31  O   LYS A  27     183.560  43.442 178.397  1.00 43.45           O  
ANISOU   31  O   LYS A  27     5293   5603   5613   -148  -1299   -113       O  
ATOM     32  CB  LYS A  27     183.034  41.465 180.894  1.00 53.89           C  
ANISOU   32  CB  LYS A  27     6829   6972   6674     93  -1363    -49       C  
ATOM     33  CG  LYS A  27     181.904  40.622 181.428  1.00 56.68           C  
ANISOU   33  CG  LYS A  27     7317   7300   6919    179  -1270      0       C  
ATOM     34  CD  LYS A  27     181.811  40.803 182.926  1.00 64.39           C  
ANISOU   34  CD  LYS A  27     8421   8303   7740    236  -1366    -19       C  
ATOM     35  CE  LYS A  27     180.419  41.185 183.365  1.00 69.29           C  
ANISOU   35  CE  LYS A  27     9190   8885   8251    250  -1277    -34       C  
ATOM     36  NZ  LYS A  27     179.467  40.047 183.249  1.00 72.85           N  
ANISOU   36  NZ  LYS A  27     9689   9314   8675    308  -1137     52       N  
ATOM     37  N   GLY A  28     185.433  42.374 179.027  1.00 48.59           N  
ANISOU   37  N   GLY A  28     5788   6371   6303    -75  -1450    -72       N  
ATOM     38  CA  GLY A  28     186.337  43.429 178.582  1.00 46.07           C  
ANISOU   38  CA  GLY A  28     5346   6070   6088   -191  -1524   -108       C  
ATOM     39  C   GLY A  28     186.445  43.604 177.072  1.00 44.73           C  
ANISOU   39  C   GLY A  28     5059   5894   6042   -260  -1408    -82       C  
ATOM     40  O   GLY A  28     187.042  44.570 176.593  1.00 44.48           O  
ANISOU   40  O   GLY A  28     4936   5866   6099   -371  -1445   -101       O  
ATOM     41  N   MET A  29     185.867  42.671 176.316  1.00 41.74           N  
ANISOU   41  N   MET A  29     4688   5505   5668   -197  -1268    -36       N  
ATOM     42  CA  MET A  29     185.828  42.769 174.850  1.00 39.28           C  
ANISOU   42  CA  MET A  29     4289   5188   5449   -247  -1146    -14       C  
ATOM     43  C   MET A  29     184.613  43.577 174.369  1.00 38.79           C  
ANISOU   43  C   MET A  29     4336   5043   5359   -307  -1063    -37       C  
ATOM     44  O   MET A  29     184.425  43.793 173.172  1.00 36.83           O  
ANISOU   44  O   MET A  29     4041   4783   5170   -352   -964    -20       O  
ATOM     45  CB  MET A  29     185.818  41.369 174.236  1.00 40.62           C  
ANISOU   45  CB  MET A  29     4420   5381   5633   -145  -1047     35       C  
ATOM     46  CG  MET A  29     187.126  40.603 174.373  1.00 48.77           C  
ANISOU   46  CG  MET A  29     5312   6500   6720    -81  -1109     64       C  
ATOM     47  SD  MET A  29     188.474  41.357 173.415  1.00 70.09           S  
ANISOU   47  SD  MET A  29     7788   9282   9559   -179  -1121     72       S  
ATOM     48  CE  MET A  29     189.246  42.460 174.597  1.00 68.69           C  
ANISOU   48  CE  MET A  29     7580   9130   9387   -268  -1315     33       C  
ATOM     49  N   PHE A  30     183.779  43.994 175.313  1.00 38.44           N  
ANISOU   49  N   PHE A  30     4439   4948   5220   -297  -1101    -74       N  
ATOM     50  CA  PHE A  30     182.651  44.865 175.020  1.00 40.52           C  
ANISOU   50  CA  PHE A  30     4806   5134   5455   -344  -1040   -103       C  
ATOM     51  C   PHE A  30     182.870  46.256 175.612  1.00 44.06           C  
ANISOU   51  C   PHE A  30     5296   5545   5898   -426  -1151   -163       C  
ATOM     52  O   PHE A  30     183.689  46.433 176.499  1.00 43.63           O  
ANISOU   52  O   PHE A  30     5224   5522   5833   -433  -1282   -190       O  
ATOM     53  CB  PHE A  30     181.356  44.266 175.578  1.00 37.16           C  
ANISOU   53  CB  PHE A  30     4523   4676   4922   -258   -976    -99       C  
ATOM     54  CG  PHE A  30     180.879  43.037 174.848  1.00 34.39           C  
ANISOU   54  CG  PHE A  30     4153   4331   4584   -197   -857    -47       C  
ATOM     55  CD1 PHE A  30     181.196  41.767 175.307  1.00 36.45           C  
ANISOU   55  CD1 PHE A  30     4403   4625   4820   -110   -865     -8       C  
ATOM     56  CD2 PHE A  30     180.080  43.154 173.719  1.00 33.33           C  
ANISOU   56  CD2 PHE A  30     4020   4161   4483   -226   -744    -38       C  
ATOM     57  CE1 PHE A  30     180.745  40.643 174.638  1.00 36.34           C  
ANISOU   57  CE1 PHE A  30     4384   4599   4824    -58   -763     33       C  
ATOM     58  CE2 PHE A  30     179.626  42.032 173.047  1.00 30.28           C  
ANISOU   58  CE2 PHE A  30     3624   3774   4108   -175   -647      0       C  
ATOM     59  CZ  PHE A  30     179.961  40.785 173.506  1.00 31.90           C  
ANISOU   59  CZ  PHE A  30     3822   4002   4297    -95   -657     33       C  
ATOM     60  N   ASN A  31     182.131  47.232 175.099  1.00 40.37           N  
ANISOU   60  N   ASN A  31     4889   5006   5442   -486  -1104   -185       N  
ATOM     61  CA  ASN A  31     181.978  48.525 175.739  1.00 40.97           C  
ANISOU   61  CA  ASN A  31     5057   5017   5493   -542  -1195   -252       C  
ATOM     62  C   ASN A  31     181.531  48.316 177.176  1.00 43.84           C  
ANISOU   62  C   ASN A  31     5551   5382   5723   -457  -1260   -297       C  
ATOM     63  O   ASN A  31     180.513  47.661 177.395  1.00 40.87           O  
ANISOU   63  O   ASN A  31     5258   5006   5264   -370  -1172   -280       O  
ATOM     64  CB  ASN A  31     180.944  49.331 174.961  1.00 43.10           C  
ANISOU   64  CB  ASN A  31     5395   5206   5774   -577  -1104   -259       C  
ATOM     65  CG  ASN A  31     180.879  50.777 175.359  1.00 43.56           C  
ANISOU   65  CG  ASN A  31     5538   5179   5836   -647  -1192   -325       C  
ATOM     66  OD1 ASN A  31     180.971  51.144 176.537  1.00 43.75           O  
ANISOU   66  OD1 ASN A  31     5649   5186   5790   -628  -1301   -390       O  
ATOM     67  ND2 ASN A  31     180.709  51.625 174.355  1.00 41.41           N  
ANISOU   67  ND2 ASN A  31     5250   4845   5640   -725  -1146   -309       N  
ATOM     68  N   PRO A  32     182.270  48.872 178.165  1.00 44.34           N  
ANISOU   68  N   PRO A  32     5637   5449   5762   -483  -1414   -354       N  
ATOM     69  CA  PRO A  32     181.907  48.560 179.550  1.00 40.17           C  
ANISOU   69  CA  PRO A  32     5236   4940   5088   -388  -1474   -391       C  
ATOM     70  C   PRO A  32     180.536  49.075 179.963  1.00 37.27           C  
ANISOU   70  C   PRO A  32     5037   4508   4615   -338  -1412   -435       C  
ATOM     71  O   PRO A  32     180.033  48.615 180.990  1.00 37.53           O  
ANISOU   71  O   PRO A  32     5176   4568   4515   -241  -1416   -445       O  
ATOM     72  CB  PRO A  32     183.015  49.244 180.371  1.00 48.13           C  
ANISOU   72  CB  PRO A  32     6228   5957   6101   -444  -1665   -454       C  
ATOM     73  CG  PRO A  32     183.533  50.326 179.493  1.00 49.56           C  
ANISOU   73  CG  PRO A  32     6329   6082   6421   -583  -1692   -470       C  
ATOM     74  CD  PRO A  32     183.470  49.721 178.102  1.00 48.50           C  
ANISOU   74  CD  PRO A  32     6071   5972   6386   -598  -1542   -382       C  
ATOM     75  N   LYS A  33     179.929  49.974 179.192  1.00 39.11           N  
ANISOU   75  N   LYS A  33     5294   4664   4901   -393  -1352   -453       N  
ATOM     76  CA  LYS A  33     178.601  50.477 179.540  1.00 39.07           C  
ANISOU   76  CA  LYS A  33     5439   4604   4803   -334  -1287   -493       C  
ATOM     77  C   LYS A  33     177.549  49.370 179.579  1.00 38.12           C  
ANISOU   77  C   LYS A  33     5347   4527   4608   -232  -1149   -435       C  
ATOM     78  O   LYS A  33     176.594  49.456 180.350  1.00 40.19           O  
ANISOU   78  O   LYS A  33     5732   4784   4754   -152  -1114   -462       O  
ATOM     79  CB  LYS A  33     178.167  51.572 178.566  1.00 42.90           C  
ANISOU   79  CB  LYS A  33     5930   4997   5372   -407  -1244   -510       C  
ATOM     80  CG  LYS A  33     177.781  51.089 177.151  1.00 39.74           C  
ANISOU   80  CG  LYS A  33     5432   4606   5061   -428  -1105   -428       C  
ATOM     81  CD  LYS A  33     177.603  52.253 176.218  1.00 39.23           C  
ANISOU   81  CD  LYS A  33     5370   4454   5083   -510  -1090   -438       C  
ATOM     82  CE  LYS A  33     177.201  51.792 174.827  1.00 38.54           C  
ANISOU   82  CE  LYS A  33     5197   4382   5064   -523   -960   -361       C  
ATOM     83  NZ  LYS A  33     177.080  52.928 173.890  1.00 37.67           N  
ANISOU   83  NZ  LYS A  33     5091   4189   5034   -602   -947   -358       N  
ATOM     84  N   ILE A  34     177.694  48.326 178.766  1.00 37.71           N  
ANISOU   84  N   ILE A  34     5187   4520   4622   -233  -1069   -354       N  
ATOM     85  CA  ILE A  34     176.618  47.348 178.720  1.00 36.52           C  
ANISOU   85  CA  ILE A  34     5067   4393   4418   -153   -939   -300       C  
ATOM     86  C   ILE A  34     176.568  46.510 179.998  1.00 35.87           C  
ANISOU   86  C   ILE A  34     5054   4364   4211    -62   -964   -285       C  
ATOM     87  O   ILE A  34     175.563  45.851 180.241  1.00 39.17           O  
ANISOU   87  O   ILE A  34     5525   4796   4563      5   -864   -245       O  
ATOM     88  CB  ILE A  34     176.706  46.425 177.491  1.00 42.81           C  
ANISOU   88  CB  ILE A  34     5745   5209   5313   -174   -848   -227       C  
ATOM     89  CG1 ILE A  34     177.862  45.440 177.613  1.00 39.91           C  
ANISOU   89  CG1 ILE A  34     5289   4900   4976   -163   -901   -187       C  
ATOM     90  CG2 ILE A  34     176.792  47.273 176.190  1.00 40.88           C  
ANISOU   90  CG2 ILE A  34     5435   4919   5179   -263   -821   -234       C  
ATOM     91  CD1 ILE A  34     177.861  44.355 176.532  1.00 40.51           C  
ANISOU   91  CD1 ILE A  34     5271   4993   5127   -156   -805   -120       C  
ATOM     92  N   TRP A  35     177.621  46.547 180.827  1.00 37.02           N  
ANISOU   92  N   TRP A  35     5201   4543   4323    -59  -1099   -312       N  
ATOM     93  CA  TRP A  35     177.616  45.816 182.100  1.00 40.13           C  
ANISOU   93  CA  TRP A  35     5674   4990   4583     34  -1135   -295       C  
ATOM     94  C   TRP A  35     177.091  46.666 183.255  1.00 45.21           C  
ANISOU   94  C   TRP A  35     6471   5623   5085     81  -1183   -371       C  
ATOM     95  O   TRP A  35     176.880  46.159 184.346  1.00 45.24           O  
ANISOU   95  O   TRP A  35     6564   5673   4952    167  -1194   -357       O  
ATOM     96  CB  TRP A  35     179.023  45.302 182.447  1.00 41.95           C  
ANISOU   96  CB  TRP A  35     5826   5274   4838     31  -1262   -279       C  
ATOM     97  CG  TRP A  35     179.614  44.598 181.307  1.00 42.08           C  
ANISOU   97  CG  TRP A  35     5692   5302   4993     -8  -1219   -218       C  
ATOM     98  CD1 TRP A  35     180.762  44.916 180.663  1.00 43.47           C  
ANISOU   98  CD1 TRP A  35     5737   5490   5289    -84  -1292   -229       C  
ATOM     99  CD2 TRP A  35     179.057  43.471 180.616  1.00 39.85           C  
ANISOU   99  CD2 TRP A  35     5374   5021   4746     28  -1085   -139       C  
ATOM    100  NE1 TRP A  35     180.976  44.049 179.619  1.00 42.83           N  
ANISOU  100  NE1 TRP A  35     5543   5425   5307    -86  -1206   -163       N  
ATOM    101  CE2 TRP A  35     179.943  43.152 179.566  1.00 41.07           C  
ANISOU  101  CE2 TRP A  35     5382   5189   5034    -19  -1085   -112       C  
ATOM    102  CE3 TRP A  35     177.894  42.702 180.781  1.00 39.43           C  
ANISOU  102  CE3 TRP A  35     5397   4959   4628     90   -966    -88       C  
ATOM    103  CZ2 TRP A  35     179.712  42.094 178.680  1.00 41.06           C  
ANISOU  103  CZ2 TRP A  35     5321   5185   5094      4   -977    -49       C  
ATOM    104  CZ3 TRP A  35     177.668  41.638 179.905  1.00 37.77           C  
ANISOU  104  CZ3 TRP A  35     5121   4739   4491     99   -865    -20       C  
ATOM    105  CH2 TRP A  35     178.570  41.352 178.862  1.00 35.07           C  
ANISOU  105  CH2 TRP A  35     4648   4405   4274     60   -874     -7       C  
ATOM    106  N   ASP A  36     176.894  47.950 183.002  1.00 45.09           N  
ANISOU  106  N   ASP A  36     6491   5542   5098     28  -1210   -451       N  
ATOM    107  CA  ASP A  36     176.404  48.897 184.000  1.00 45.03           C  
ANISOU  107  CA  ASP A  36     6636   5510   4964     75  -1259   -542       C  
ATOM    108  C   ASP A  36     174.882  48.759 184.186  1.00 45.77           C  
ANISOU  108  C   ASP A  36     6818   5605   4966    161  -1105   -522       C  
ATOM    109  O   ASP A  36     174.128  48.873 183.212  1.00 40.76           O  
ANISOU  109  O   ASP A  36     6138   4935   4414    136   -992   -495       O  
ATOM    110  CB  ASP A  36     176.794  50.304 183.544  1.00 46.92           C  
ANISOU  110  CB  ASP A  36     6876   5662   5291    -19  -1346   -629       C  
ATOM    111  CG  ASP A  36     176.354  51.384 184.493  1.00 64.35           C  
ANISOU  111  CG  ASP A  36     9248   7823   7381     27  -1408   -740       C  
ATOM    112  OD1 ASP A  36     177.231  52.096 185.026  1.00 70.86           O  
ANISOU  112  OD1 ASP A  36    10107   8620   8198    -17  -1572   -822       O  
ATOM    113  OD2 ASP A  36     175.132  51.561 184.666  1.00 71.98           O  
ANISOU  113  OD2 ASP A  36    10304   8776   8268    105  -1297   -750       O  
ATOM    114  N   LYS A  37     174.426  48.511 185.416  1.00 45.04           N  
ANISOU  114  N   LYS A  37     6846   5563   4705    263  -1098   -532       N  
ATOM    115  CA  LYS A  37     172.992  48.289 185.675  1.00 48.62           C  
ANISOU  115  CA  LYS A  37     7369   6038   5067    350   -942   -501       C  
ATOM    116  C   LYS A  37     172.105  49.437 185.189  1.00 47.49           C  
ANISOU  116  C   LYS A  37     7264   5826   4955    346   -885   -567       C  
ATOM    117  O   LYS A  37     171.007  49.221 184.661  1.00 42.32           O  
ANISOU  117  O   LYS A  37     6580   5173   4325    368   -741   -519       O  
ATOM    118  CB  LYS A  37     172.735  48.070 187.171  1.00 54.01           C  
ANISOU  118  CB  LYS A  37     8190   6787   5544    463   -955   -514       C  
ATOM    119  CG  LYS A  37     171.252  48.099 187.539  1.00 62.77           C  
ANISOU  119  CG  LYS A  37     9377   7924   6550    555   -796   -497       C  
ATOM    120  CD  LYS A  37     170.974  47.418 188.885  1.00 69.15           C  
ANISOU  120  CD  LYS A  37    10292   8823   7160    665   -766   -456       C  
ATOM    121  CE  LYS A  37     169.486  47.467 189.264  1.00 67.41           C  
ANISOU  121  CE  LYS A  37    10134   8641   6837    757   -595   -434       C  
ATOM    122  NZ  LYS A  37     168.604  46.764 188.282  1.00 68.77           N  
ANISOU  122  NZ  LYS A  37    10185   8811   7132    718   -436   -330       N  
ATOM    123  N   THR A  38     172.584  50.655 185.371  1.00 44.81           N  
ANISOU  123  N   THR A  38     6987   5421   4618    317  -1005   -676       N  
ATOM    124  CA  THR A  38     171.834  51.828 184.992  1.00 47.02           C  
ANISOU  124  CA  THR A  38     7321   5621   4923    322   -971   -747       C  
ATOM    125  C   THR A  38     171.639  51.877 183.474  1.00 42.79           C  
ANISOU  125  C   THR A  38     6658   5035   4564    236   -900   -692       C  
ATOM    126  O   THR A  38     170.547  52.175 182.994  1.00 39.84           O  
ANISOU  126  O   THR A  38     6290   4640   4207    271   -789   -683       O  
ATOM    127  CB  THR A  38     172.547  53.081 185.513  1.00 55.34           C  
ANISOU  127  CB  THR A  38     8474   6598   5954    296  -1137   -876       C  
ATOM    128  OG1 THR A  38     172.621  52.991 186.938  1.00 58.53           O  
ANISOU  128  OG1 THR A  38     9008   7059   6173    390  -1197   -930       O  
ATOM    129  CG2 THR A  38     171.805  54.332 185.158  1.00 58.70           C  
ANISOU  129  CG2 THR A  38     8971   6924   6407    310  -1111   -952       C  
ATOM    130  N   PHE A  39     172.686  51.555 182.724  1.00 42.37           N  
ANISOU  130  N   PHE A  39     6488   4974   4635    132   -961   -652       N  
ATOM    131  CA  PHE A  39     172.585  51.498 181.266  1.00 42.88           C  
ANISOU  131  CA  PHE A  39     6434   5006   4854     54   -893   -594       C  
ATOM    132  C   PHE A  39     171.596  50.410 180.845  1.00 38.92           C  
ANISOU  132  C   PHE A  39     5876   4562   4349    101   -737   -502       C  
ATOM    133  O   PHE A  39     170.741  50.629 179.973  1.00 34.81           O  
ANISOU  133  O   PHE A  39     5324   4015   3888     96   -644   -480       O  
ATOM    134  CB  PHE A  39     173.953  51.241 180.632  1.00 44.55           C  
ANISOU  134  CB  PHE A  39     6525   5218   5183    -54   -978   -565       C  
ATOM    135  CG  PHE A  39     173.890  51.024 179.146  1.00 38.01           C  
ANISOU  135  CG  PHE A  39     5576   4374   4492   -122   -898   -497       C  
ATOM    136  CD1 PHE A  39     174.037  52.088 178.273  1.00 35.93           C  
ANISOU  136  CD1 PHE A  39     5296   4029   4328   -201   -921   -521       C  
ATOM    137  CD2 PHE A  39     173.652  49.763 178.629  1.00 36.49           C  
ANISOU  137  CD2 PHE A  39     5298   4242   4323   -105   -801   -411       C  
ATOM    138  CE1 PHE A  39     173.962  51.897 176.903  1.00 36.59           C  
ANISOU  138  CE1 PHE A  39     5277   4106   4520   -257   -845   -457       C  
ATOM    139  CE2 PHE A  39     173.582  49.565 177.249  1.00 36.73           C  
ANISOU  139  CE2 PHE A  39     5228   4260   4467   -162   -732   -358       C  
ATOM    140  CZ  PHE A  39     173.729  50.643 176.394  1.00 35.22           C  
ANISOU  140  CZ  PHE A  39     5021   4001   4361   -234   -752   -381       C  
ATOM    141  N   GLN A  40     171.717  49.241 181.469  1.00 37.93           N  
ANISOU  141  N   GLN A  40     5740   4513   4156    144   -715   -446       N  
ATOM    142  CA  GLN A  40     170.873  48.102 181.134  1.00 37.00           C  
ANISOU  142  CA  GLN A  40     5569   4444   4044    175   -579   -353       C  
ATOM    143  C   GLN A  40     169.404  48.415 181.338  1.00 39.05           C  
ANISOU  143  C   GLN A  40     5887   4709   4240    247   -465   -359       C  
ATOM    144  O   GLN A  40     168.578  48.148 180.463  1.00 39.36           O  
ANISOU  144  O   GLN A  40     5860   4745   4349    234   -364   -312       O  
ATOM    145  CB  GLN A  40     171.256  46.864 181.970  1.00 35.31           C  
ANISOU  145  CB  GLN A  40     5363   4300   3755    218   -585   -292       C  
ATOM    146  CG  GLN A  40     172.625  46.278 181.648  1.00 39.66           C  
ANISOU  146  CG  GLN A  40     5828   4858   4382    160   -677   -266       C  
ATOM    147  CD  GLN A  40     172.907  44.977 182.392  1.00 43.68           C  
ANISOU  147  CD  GLN A  40     6345   5427   4824    213   -675   -193       C  
ATOM    148  OE1 GLN A  40     172.105  44.534 183.222  1.00 44.06           O  
ANISOU  148  OE1 GLN A  40     6470   5512   4758    287   -606   -158       O  
ATOM    149  NE2 GLN A  40     174.051  44.357 182.091  1.00 41.86           N  
ANISOU  149  NE2 GLN A  40     6033   5209   4664    180   -746   -163       N  
ATOM    150  N   ASP A  41     169.075  48.984 182.491  1.00 36.33           N  
ANISOU  150  N   ASP A  41     5663   4378   3761    329   -482   -418       N  
ATOM    151  CA  ASP A  41     167.686  49.250 182.835  1.00 38.94           C  
ANISOU  151  CA  ASP A  41     6047   4732   4016    416   -366   -423       C  
ATOM    152  C   ASP A  41     167.099  50.324 181.922  1.00 37.13           C  
ANISOU  152  C   ASP A  41     5803   4432   3873    400   -344   -469       C  
ATOM    153  O   ASP A  41     165.933  50.235 181.520  1.00 36.96           O  
ANISOU  153  O   ASP A  41     5744   4429   3868    435   -226   -434       O  
ATOM    154  CB  ASP A  41     167.570  49.669 184.308  1.00 49.94           C  
ANISOU  154  CB  ASP A  41     7584   6159   5231    518   -395   -486       C  
ATOM    155  CG  ASP A  41     167.917  48.542 185.270  1.00 53.55           C  
ANISOU  155  CG  ASP A  41     8067   6699   5581    555   -394   -422       C  
ATOM    156  OD1 ASP A  41     168.067  47.386 184.819  1.00 48.95           O  
ANISOU  156  OD1 ASP A  41     7391   6142   5065    510   -352   -322       O  
ATOM    157  OD2 ASP A  41     168.020  48.811 186.485  1.00 55.18           O  
ANISOU  157  OD2 ASP A  41     8395   6940   5630    634   -437   -472       O  
ATOM    158  N   GLY A  42     167.898  51.340 181.601  1.00 36.59           N  
ANISOU  158  N   GLY A  42     5760   4281   3861    344   -459   -543       N  
ATOM    159  CA  GLY A  42     167.475  52.370 180.676  1.00 37.55           C  
ANISOU  159  CA  GLY A  42     5873   4322   4073    321   -451   -577       C  
ATOM    160  C   GLY A  42     167.205  51.819 179.287  1.00 35.55           C  
ANISOU  160  C   GLY A  42     5486   4071   3949    254   -380   -494       C  
ATOM    161  O   GLY A  42     166.251  52.231 178.602  1.00 35.85           O  
ANISOU  161  O   GLY A  42     5504   4089   4030    277   -309   -486       O  
ATOM    162  N   LEU A  43     168.050  50.888 178.855  1.00 32.59           N  
ANISOU  162  N   LEU A  43     5024   3725   3635    179   -403   -435       N  
ATOM    163  CA  LEU A  43     167.923  50.326 177.522  1.00 31.74           C  
ANISOU  163  CA  LEU A  43     4798   3619   3642    116   -346   -365       C  
ATOM    164  C   LEU A  43     166.704  49.416 177.464  1.00 32.42           C  
ANISOU  164  C   LEU A  43     4845   3768   3707    167   -219   -302       C  
ATOM    165  O   LEU A  43     165.974  49.409 176.471  1.00 33.41           O  
ANISOU  165  O   LEU A  43     4907   3885   3900    152   -156   -272       O  
ATOM    166  CB  LEU A  43     169.196  49.566 177.128  1.00 31.38           C  
ANISOU  166  CB  LEU A  43     4675   3589   3661     36   -404   -327       C  
ATOM    167  CG  LEU A  43     169.133  48.883 175.759  1.00 30.37           C  
ANISOU  167  CG  LEU A  43     4433   3468   3638    -20   -345   -262       C  
ATOM    168  CD1 LEU A  43     168.832  49.871 174.625  1.00 28.73           C  
ANISOU  168  CD1 LEU A  43     4208   3202   3508    -60   -338   -275       C  
ATOM    169  CD2 LEU A  43     170.415  48.170 175.477  1.00 33.92           C  
ANISOU  169  CD2 LEU A  43     4811   3937   4139    -79   -399   -233       C  
ATOM    170  N   LYS A  44     166.476  48.653 178.531  1.00 31.40           N  
ANISOU  170  N   LYS A  44     4750   3700   3480    224   -183   -277       N  
ATOM    171  CA  LYS A  44     165.300  47.800 178.600  1.00 32.37           C  
ANISOU  171  CA  LYS A  44     4834   3882   3582    265    -60   -210       C  
ATOM    172  C   LYS A  44     164.015  48.632 178.429  1.00 31.03           C  
ANISOU  172  C   LYS A  44     4676   3709   3404    324     12   -236       C  
ATOM    173  O   LYS A  44     163.064  48.239 177.732  1.00 30.45           O  
ANISOU  173  O   LYS A  44     4523   3659   3387    318     96   -187       O  
ATOM    174  CB  LYS A  44     165.273  47.038 179.921  1.00 36.00           C  
ANISOU  174  CB  LYS A  44     5350   4405   3921    324    -34   -179       C  
ATOM    175  CG  LYS A  44     164.078  46.145 180.036  1.00 39.76           C  
ANISOU  175  CG  LYS A  44     5783   4941   4383    353     98    -98       C  
ATOM    176  CD  LYS A  44     164.090  45.304 181.304  1.00 44.65           C  
ANISOU  176  CD  LYS A  44     6459   5621   4884    404    131    -46       C  
ATOM    177  CE  LYS A  44     162.675  44.791 181.587  1.00 48.17           C  
ANISOU  177  CE  LYS A  44     6874   6130   5299    446    276     24       C  
ATOM    178  NZ  LYS A  44     162.573  43.903 182.757  1.00 61.72           N  
ANISOU  178  NZ  LYS A  44     8641   7908   6901    490    329     97       N  
ATOM    179  N   LYS A  45     163.991  49.782 179.082  1.00 31.97           N  
ANISOU  179  N   LYS A  45     4894   3799   3454    385    -28   -318       N  
ATOM    180  CA  LYS A  45     162.858  50.683 178.995  1.00 33.62           C  
ANISOU  180  CA  LYS A  45     5126   3998   3651    460     30   -353       C  
ATOM    181  C   LYS A  45     162.721  51.292 177.598  1.00 31.79           C  
ANISOU  181  C   LYS A  45     4834   3702   3544    407     12   -355       C  
ATOM    182  O   LYS A  45     161.611  51.412 177.076  1.00 31.34           O  
ANISOU  182  O   LYS A  45     4725   3664   3520    444     88   -332       O  
ATOM    183  CB  LYS A  45     162.989  51.791 180.046  1.00 38.01           C  
ANISOU  183  CB  LYS A  45     5822   4523   4099    543    -23   -453       C  
ATOM    184  N   GLU A  46     163.839  51.673 176.993  1.00 30.80           N  
ANISOU  184  N   GLU A  46     4711   3506   3487    322    -88   -377       N  
ATOM    185  CA  GLU A  46     163.814  52.244 175.655  1.00 32.47           C  
ANISOU  185  CA  GLU A  46     4873   3657   3808    268   -105   -369       C  
ATOM    186  C   GLU A  46     163.279  51.235 174.627  1.00 30.75           C  
ANISOU  186  C   GLU A  46     4533   3490   3661    228    -33   -287       C  
ATOM    187  O   GLU A  46     162.565  51.613 173.719  1.00 29.69           O  
ANISOU  187  O   GLU A  46     4358   3340   3581    234     -4   -273       O  
ATOM    188  CB  GLU A  46     165.201  52.726 175.242  1.00 34.08           C  
ANISOU  188  CB  GLU A  46     5091   3788   4069    175   -216   -393       C  
ATOM    189  CG  GLU A  46     165.613  53.994 175.978  1.00 43.24           C  
ANISOU  189  CG  GLU A  46     6374   4869   5187    200   -304   -483       C  
ATOM    190  CD  GLU A  46     167.090  54.353 175.826  1.00 53.35           C  
ANISOU  190  CD  GLU A  46     7661   6089   6520     97   -421   -504       C  
ATOM    191  OE1 GLU A  46     167.513  55.365 176.440  1.00 57.53           O  
ANISOU  191  OE1 GLU A  46     8291   6544   7022    102   -509   -582       O  
ATOM    192  OE2 GLU A  46     167.827  53.630 175.122  1.00 53.90           O  
ANISOU  192  OE2 GLU A  46     7635   6188   6658     12   -428   -447       O  
ATOM    193  N   ILE A  47     163.633  49.964 174.786  1.00 30.72           N  
ANISOU  193  N   ILE A  47     4478   3541   3654    191    -12   -237       N  
ATOM    194  CA  ILE A  47     163.169  48.922 173.883  1.00 29.70           C  
ANISOU  194  CA  ILE A  47     4244   3450   3590    150     47   -168       C  
ATOM    195  C   ILE A  47     161.663  48.673 174.101  1.00 27.74           C  
ANISOU  195  C   ILE A  47     3963   3259   3320    215    147   -141       C  
ATOM    196  O   ILE A  47     160.879  48.586 173.159  1.00 28.97           O  
ANISOU  196  O   ILE A  47     4046   3425   3538    203    183   -114       O  
ATOM    197  CB  ILE A  47     163.989  47.640 174.081  1.00 29.50           C  
ANISOU  197  CB  ILE A  47     4187   3453   3567    101     37   -126       C  
ATOM    198  CG1 ILE A  47     165.443  47.871 173.633  1.00 27.98           C  
ANISOU  198  CG1 ILE A  47     3994   3217   3418     33    -55   -147       C  
ATOM    199  CG2 ILE A  47     163.406  46.490 173.270  1.00 28.30           C  
ANISOU  199  CG2 ILE A  47     3943   3332   3477     65     99    -64       C  
ATOM    200  CD1 ILE A  47     166.375  46.830 174.103  1.00 28.78           C  
ANISOU  200  CD1 ILE A  47     4084   3344   3507     11    -81   -120       C  
ATOM    201  N   GLU A  48     161.260  48.568 175.355  1.00 27.48           N  
ANISOU  201  N   GLU A  48     3979   3269   3194    285    191   -145       N  
ATOM    202  CA  GLU A  48     159.856  48.475 175.732  1.00 30.89           C  
ANISOU  202  CA  GLU A  48     4378   3764   3593    356    293   -120       C  
ATOM    203  C   GLU A  48     158.964  49.533 175.085  1.00 33.99           C  
ANISOU  203  C   GLU A  48     4753   4140   4024    406    306   -151       C  
ATOM    204  O   GLU A  48     157.837  49.242 174.636  1.00 33.25           O  
ANISOU  204  O   GLU A  48     4569   4095   3971    421    376   -110       O  
ATOM    205  CB  GLU A  48     159.777  48.615 177.250  1.00 38.49           C  
ANISOU  205  CB  GLU A  48     5431   4767   4427    441    323   -142       C  
ATOM    206  CG  GLU A  48     158.737  47.873 177.961  1.00 55.05           C  
ANISOU  206  CG  GLU A  48     7490   6955   6473    489    440    -81       C  
ATOM    207  CD  GLU A  48     159.087  47.829 179.447  1.00 62.92           C  
ANISOU  207  CD  GLU A  48     8594   7987   7327    556    449    -96       C  
ATOM    208  OE1 GLU A  48     159.495  46.756 179.932  1.00 65.51           O  
ANISOU  208  OE1 GLU A  48     8922   8344   7626    521    461    -35       O  
ATOM    209  OE2 GLU A  48     159.005  48.888 180.114  1.00 65.49           O  
ANISOU  209  OE2 GLU A  48     9012   8303   7566    646    435   -172       O  
ATOM    210  N   ASP A  49     159.457  50.772 175.053  1.00 29.22           N  
ANISOU  210  N   ASP A  49     4232   3460   3408    432    235   -221       N  
ATOM    211  CA  ASP A  49     158.652  51.911 174.615  1.00 29.44           C  
ANISOU  211  CA  ASP A  49     4271   3458   3458    501    241   -256       C  
ATOM    212  C   ASP A  49     158.958  52.332 173.170  1.00 26.51           C  
ANISOU  212  C   ASP A  49     3863   3021   3188    433    181   -247       C  
ATOM    213  O   ASP A  49     158.531  53.393 172.717  1.00 29.77           O  
ANISOU  213  O   ASP A  49     4303   3384   3625    482    162   -275       O  
ATOM    214  CB  ASP A  49     158.867  53.096 175.566  1.00 34.84           C  
ANISOU  214  CB  ASP A  49     5090   4088   4060    588    204   -343       C  
ATOM    215  CG  ASP A  49     158.364  52.815 176.984  1.00 43.04           C  
ANISOU  215  CG  ASP A  49     6171   5204   4977    683    277   -356       C  
ATOM    216  OD1 ASP A  49     158.814  53.508 177.905  1.00 44.79           O  
ANISOU  216  OD1 ASP A  49     6517   5389   5113    739    234   -430       O  
ATOM    217  OD2 ASP A  49     157.518  51.912 177.171  1.00 44.83           O  
ANISOU  217  OD2 ASP A  49     6312   5528   5194    700    378   -290       O  
ATOM    218  N   SER A  50     159.679  51.504 172.433  1.00 27.04           N  
ANISOU  218  N   SER A  50     3874   3089   3311    328    153   -205       N  
ATOM    219  CA  SER A  50     160.058  51.860 171.074  1.00 28.36           C  
ANISOU  219  CA  SER A  50     4014   3203   3559    264    102   -192       C  
ATOM    220  C   SER A  50     158.916  51.655 170.068  1.00 28.99           C  
ANISOU  220  C   SER A  50     4001   3324   3692    277    144   -151       C  
ATOM    221  O   SER A  50     157.890  51.027 170.369  1.00 29.60           O  
ANISOU  221  O   SER A  50     4011   3476   3760    315    215   -125       O  
ATOM    222  CB  SER A  50     161.281  51.062 170.622  1.00 27.46           C  
ANISOU  222  CB  SER A  50     3873   3083   3479    158     61   -168       C  
ATOM    223  OG  SER A  50     161.046  49.672 170.606  1.00 28.18           O  
ANISOU  223  OG  SER A  50     3889   3241   3578    129    110   -121       O  
ATOM    224  N   GLN A  51     159.115  52.215 168.885  1.00 28.41           N  
ANISOU  224  N   GLN A  51     3921   3203   3671    244     99   -143       N  
ATOM    225  CA  GLN A  51     158.146  52.171 167.795  1.00 28.64           C  
ANISOU  225  CA  GLN A  51     3872   3262   3746    257    115   -109       C  
ATOM    226  C   GLN A  51     158.882  51.791 166.510  1.00 25.52           C  
ANISOU  226  C   GLN A  51     3447   2852   3398    163     73    -78       C  
ATOM    227  O   GLN A  51     160.030  52.172 166.331  1.00 25.66           O  
ANISOU  227  O   GLN A  51     3518   2811   3420    111     27    -87       O  
ATOM    228  CB  GLN A  51     157.447  53.529 167.615  1.00 31.54           C  
ANISOU  228  CB  GLN A  51     4284   3584   4117    347    100   -130       C  
ATOM    229  CG  GLN A  51     156.552  53.965 168.800  1.00 36.48           C  
ANISOU  229  CG  GLN A  51     4934   4234   4691    466    152   -165       C  
ATOM    230  CD  GLN A  51     155.366  53.035 169.046  1.00 38.36           C  
ANISOU  230  CD  GLN A  51     5058   4587   4931    498    234   -131       C  
ATOM    231  OE1 GLN A  51     154.972  52.257 168.171  1.00 38.08           O  
ANISOU  231  OE1 GLN A  51     4923   4601   4946    444    239    -86       O  
ATOM    232  NE2 GLN A  51     154.812  53.090 170.252  1.00 36.50           N  
ANISOU  232  NE2 GLN A  51     4837   4395   4637    583    298   -152       N  
ATOM    233  N   PRO A  52     158.210  51.094 165.576  1.00 25.82           N  
ANISOU  233  N   PRO A  52     3398   2943   3470    142     88    -44       N  
ATOM    234  CA  PRO A  52     156.786  50.742 165.570  1.00 26.84           C  
ANISOU  234  CA  PRO A  52     3444   3142   3612    193    131    -28       C  
ATOM    235  C   PRO A  52     156.484  49.364 166.153  1.00 27.54           C  
ANISOU  235  C   PRO A  52     3465   3296   3703    159    184     -9       C  
ATOM    236  O   PRO A  52     155.319  48.963 166.238  1.00 30.77           O  
ANISOU  236  O   PRO A  52     3792   3769   4132    186    226     11       O  
ATOM    237  CB  PRO A  52     156.430  50.800 164.076  1.00 26.23           C  
ANISOU  237  CB  PRO A  52     3320   3073   3573    172     93     -3       C  
ATOM    238  CG  PRO A  52     157.675  50.429 163.384  1.00 24.91           C  
ANISOU  238  CG  PRO A  52     3181   2873   3409     85     58      3       C  
ATOM    239  CD  PRO A  52     158.825  50.932 164.245  1.00 25.17           C  
ANISOU  239  CD  PRO A  52     3301   2846   3417     73     48    -21       C  
ATOM    240  N   TYR A  53     157.532  48.631 166.497  1.00 27.64           N  
ANISOU  240  N   TYR A  53     3506   3291   3703     96    179     -9       N  
ATOM    241  CA  TYR A  53     157.444  47.416 167.293  1.00 28.82           C  
ANISOU  241  CA  TYR A  53     3623   3482   3846     70    226     12       C  
ATOM    242  C   TYR A  53     158.733  47.426 168.117  1.00 31.23           C  
ANISOU  242  C   TYR A  53     4010   3747   4108     55    207     -7       C  
ATOM    243  O   TYR A  53     159.606  48.258 167.844  1.00 30.48           O  
ANISOU  243  O   TYR A  53     3975   3600   4007     48    155    -34       O  
ATOM    244  CB  TYR A  53     157.312  46.161 166.425  1.00 27.27           C  
ANISOU  244  CB  TYR A  53     3352   3307   3701     -6    222     39       C  
ATOM    245  CG  TYR A  53     158.311  46.055 165.304  1.00 27.07           C  
ANISOU  245  CG  TYR A  53     3347   3244   3695    -62    166     28       C  
ATOM    246  CD1 TYR A  53     157.968  46.472 164.024  1.00 29.57           C  
ANISOU  246  CD1 TYR A  53     3638   3562   4034    -66    130     26       C  
ATOM    247  CD2 TYR A  53     159.603  45.570 165.520  1.00 27.23           C  
ANISOU  247  CD2 TYR A  53     3409   3233   3703   -102    149     23       C  
ATOM    248  CE1 TYR A  53     158.857  46.394 162.999  1.00 28.52           C  
ANISOU  248  CE1 TYR A  53     3526   3405   3906   -110     90     20       C  
ATOM    249  CE2 TYR A  53     160.506  45.489 164.481  1.00 31.82           C  
ANISOU  249  CE2 TYR A  53     3999   3791   4299   -145    110     15       C  
ATOM    250  CZ  TYR A  53     160.096  45.918 163.216  1.00 29.56           C  
ANISOU  250  CZ  TYR A  53     3691   3511   4029   -148     85     15       C  
ATOM    251  OH  TYR A  53     160.915  45.854 162.145  1.00 34.93           O  
ANISOU  251  OH  TYR A  53     4381   4180   4711   -184     56     12       O  
ATOM    252  N   ASN A  54     158.870  46.550 169.112  1.00 27.90           N  
ANISOU  252  N   ASN A  54     3592   3350   3657     49    244     11       N  
ATOM    253  CA  ASN A  54     160.013  46.655 170.035  1.00 27.10           C  
ANISOU  253  CA  ASN A  54     3572   3221   3505     51    217     -9       C  
ATOM    254  C   ASN A  54     161.347  46.340 169.351  1.00 25.79           C  
ANISOU  254  C   ASN A  54     3413   3016   3369    -18    157    -14       C  
ATOM    255  O   ASN A  54     161.569  45.253 168.816  1.00 25.85           O  
ANISOU  255  O   ASN A  54     3376   3032   3414    -68    161     12       O  
ATOM    256  CB  ASN A  54     159.849  45.740 171.259  1.00 31.30           C  
ANISOU  256  CB  ASN A  54     4111   3793   3989     66    270     21       C  
ATOM    257  CG  ASN A  54     158.554  45.977 172.019  1.00 39.22           C  
ANISOU  257  CG  ASN A  54     5097   4850   4954    137    346     35       C  
ATOM    258  OD1 ASN A  54     158.300  47.057 172.556  1.00 38.34           O  
ANISOU  258  OD1 ASN A  54     5038   4738   4792    212    350     -5       O  
ATOM    259  ND2 ASN A  54     157.722  44.955 172.065  1.00 46.53           N  
ANISOU  259  ND2 ASN A  54     5949   5824   5908    114    409     91       N  
ATOM    260  N   TRP A  55     162.244  47.314 169.378  1.00 25.29           N  
ANISOU  260  N   TRP A  55     3408   2908   3293    -19    102    -49       N  
ATOM    261  CA  TRP A  55     163.576  47.162 168.824  1.00 24.13           C  
ANISOU  261  CA  TRP A  55     3260   2734   3175    -80     50    -52       C  
ATOM    262  C   TRP A  55     164.520  48.125 169.501  1.00 25.96           C  
ANISOU  262  C   TRP A  55     3562   2925   3378    -77     -8    -89       C  
ATOM    263  O   TRP A  55     164.093  49.000 170.263  1.00 27.05           O  
ANISOU  263  O   TRP A  55     3760   3045   3473    -25    -12   -121       O  
ATOM    264  CB  TRP A  55     163.590  47.421 167.318  1.00 22.11           C  
ANISOU  264  CB  TRP A  55     2966   2465   2972   -118     37    -42       C  
ATOM    265  CG  TRP A  55     163.457  48.899 166.946  1.00 23.10           C  
ANISOU  265  CG  TRP A  55     3133   2545   3100   -101      7    -61       C  
ATOM    266  CD1 TRP A  55     162.328  49.653 167.001  1.00 24.98           C  
ANISOU  266  CD1 TRP A  55     3386   2778   3328    -42     25    -70       C  
ATOM    267  CD2 TRP A  55     164.498  49.782 166.479  1.00 22.74           C  
ANISOU  267  CD2 TRP A  55     3118   2449   3074   -143    -44    -68       C  
ATOM    268  NE1 TRP A  55     162.585  50.933 166.594  1.00 26.61           N  
ANISOU  268  NE1 TRP A  55     3642   2924   3545    -39    -16    -83       N  
ATOM    269  CE2 TRP A  55     163.906  51.042 166.259  1.00 24.85           C  
ANISOU  269  CE2 TRP A  55     3430   2670   3343   -109    -58    -79       C  
ATOM    270  CE3 TRP A  55     165.863  49.623 166.218  1.00 25.65           C  
ANISOU  270  CE3 TRP A  55     3474   2809   3465   -207    -78    -62       C  
ATOM    271  CZ2 TRP A  55     164.634  52.149 165.800  1.00 29.19           C  
ANISOU  271  CZ2 TRP A  55     4023   3152   3916   -145   -105    -80       C  
ATOM    272  CZ3 TRP A  55     166.585  50.712 165.755  1.00 30.79           C  
ANISOU  272  CZ3 TRP A  55     4152   3406   4140   -247   -120    -61       C  
ATOM    273  CH2 TRP A  55     165.968  51.963 165.553  1.00 32.28           C  
ANISOU  273  CH2 TRP A  55     4396   3538   4332   -221   -134    -67       C  
ATOM    274  N   GLY A  56     165.806  47.975 169.213  1.00 26.11           N  
ANISOU  274  N   GLY A  56     3570   2930   3423   -132    -55    -88       N  
ATOM    275  CA  GLY A  56     166.792  48.877 169.760  1.00 27.26           C  
ANISOU  275  CA  GLY A  56     3767   3035   3557   -148   -123   -123       C  
ATOM    276  C   GLY A  56     168.121  48.849 169.037  1.00 26.26           C  
ANISOU  276  C   GLY A  56     3597   2897   3482   -221   -166   -110       C  
ATOM    277  O   GLY A  56     168.347  48.068 168.096  1.00 26.70           O  
ANISOU  277  O   GLY A  56     3588   2983   3576   -250   -139    -77       O  
ATOM    278  N   THR A  57     169.000  49.731 169.493  1.00 26.10           N  
ANISOU  278  N   THR A  57     3615   2838   3464   -250   -236   -140       N  
ATOM    279  CA  THR A  57     170.317  49.880 168.926  1.00 27.22           C  
ANISOU  279  CA  THR A  57     3707   2973   3661   -325   -280   -126       C  
ATOM    280  C   THR A  57     171.320  50.285 170.007  1.00 29.27           C  
ANISOU  280  C   THR A  57     3998   3216   3907   -345   -365   -163       C  
ATOM    281  O   THR A  57     170.975  50.963 170.978  1.00 30.00           O  
ANISOU  281  O   THR A  57     4175   3273   3952   -310   -403   -210       O  
ATOM    282  CB  THR A  57     170.295  50.914 167.762  1.00 30.56           C  
ANISOU  282  CB  THR A  57     4128   3349   4134   -371   -278   -108       C  
ATOM    283  OG1 THR A  57     171.588  50.978 167.163  1.00 34.04           O  
ANISOU  283  OG1 THR A  57     4506   3797   4630   -449   -305    -82       O  
ATOM    284  CG2 THR A  57     169.902  52.296 168.240  1.00 33.60           C  
ANISOU  284  CG2 THR A  57     4606   3653   4509   -359   -321   -147       C  
ATOM    285  N   ILE A  58     172.543  49.801 169.850  1.00 29.08           N  
ANISOU  285  N   ILE A  58     3902   3225   3922   -393   -398   -144       N  
ATOM    286  CA  ILE A  58     173.649  50.119 170.724  1.00 30.52           C  
ANISOU  286  CA  ILE A  58     4087   3402   4105   -425   -492   -174       C  
ATOM    287  C   ILE A  58     174.782  50.571 169.819  1.00 32.16           C  
ANISOU  287  C   ILE A  58     4213   3604   4401   -519   -519   -146       C  
ATOM    288  O   ILE A  58     175.111  49.890 168.830  1.00 30.48           O  
ANISOU  288  O   ILE A  58     3914   3439   4228   -535   -463    -98       O  
ATOM    289  CB  ILE A  58     174.104  48.911 171.586  1.00 30.00           C  
ANISOU  289  CB  ILE A  58     3997   3401   3999   -382   -508   -169       C  
ATOM    290  CG1 ILE A  58     172.975  48.383 172.488  1.00 28.17           C  
ANISOU  290  CG1 ILE A  58     3844   3182   3678   -293   -467   -180       C  
ATOM    291  CG2 ILE A  58     175.322  49.285 172.462  1.00 30.74           C  
ANISOU  291  CG2 ILE A  58     4086   3497   4097   -417   -623   -201       C  
ATOM    292  CD1 ILE A  58     173.192  46.921 172.926  1.00 29.01           C  
ANISOU  292  CD1 ILE A  58     3917   3348   3757   -249   -446   -145       C  
ATOM    293  N   HIS A  59     175.354  51.728 170.161  1.00 32.23           N  
ANISOU  293  N   HIS A  59     4254   3554   4439   -580   -603   -176       N  
ATOM    294  CA  HIS A  59     176.549  52.267 169.530  1.00 34.27           C  
ANISOU  294  CA  HIS A  59     4430   3805   4785   -684   -642   -148       C  
ATOM    295  C   HIS A  59     177.834  51.806 170.225  1.00 34.78           C  
ANISOU  295  C   HIS A  59     4418   3925   4871   -713   -722   -157       C  
ATOM    296  O   HIS A  59     177.847  51.534 171.420  1.00 33.74           O  
ANISOU  296  O   HIS A  59     4335   3804   4679   -665   -784   -203       O  
ATOM    297  CB  HIS A  59     176.488  53.803 169.527  1.00 35.98           C  
ANISOU  297  CB  HIS A  59     4722   3913   5036   -749   -700   -173       C  
ATOM    298  CG  HIS A  59     175.307  54.345 168.790  1.00 40.25           C  
ANISOU  298  CG  HIS A  59     5332   4397   5565   -718   -631   -158       C  
ATOM    299  ND1 HIS A  59     175.324  54.593 167.433  1.00 43.03           N  
ANISOU  299  ND1 HIS A  59     5637   4745   5969   -765   -569    -91       N  
ATOM    300  CD2 HIS A  59     174.061  54.665 169.213  1.00 42.49           C  
ANISOU  300  CD2 HIS A  59     5724   4636   5786   -636   -612   -197       C  
ATOM    301  CE1 HIS A  59     174.146  55.049 167.054  1.00 40.11           C  
ANISOU  301  CE1 HIS A  59     5345   4325   5570   -714   -526    -91       C  
ATOM    302  NE2 HIS A  59     173.358  55.091 168.114  1.00 42.79           N  
ANISOU  302  NE2 HIS A  59     5773   4641   5845   -635   -549   -155       N  
ATOM    303  N   GLU A  60     178.902  51.709 169.435  1.00 33.80           N  
ANISOU  303  N   GLU A  60     4169   3844   4828   -785   -716   -108       N  
ATOM    304  CA  GLU A  60     180.214  51.301 169.907  1.00 35.30           C  
ANISOU  304  CA  GLU A  60     4257   4098   5057   -816   -789   -105       C  
ATOM    305  C   GLU A  60     180.165  50.024 170.755  1.00 35.54           C  
ANISOU  305  C   GLU A  60     4288   4195   5019   -714   -796   -121       C  
ATOM    306  O   GLU A  60     180.697  49.985 171.863  1.00 35.27           O  
ANISOU  306  O   GLU A  60     4265   4176   4961   -705   -898   -158       O  
ATOM    307  CB  GLU A  60     180.848  52.461 170.700  1.00 38.91           C  
ANISOU  307  CB  GLU A  60     4744   4493   5548   -901   -922   -152       C  
ATOM    308  CG  GLU A  60     180.834  53.732 169.869  1.00 44.17           C  
ANISOU  308  CG  GLU A  60     5424   5073   6287  -1004   -913   -129       C  
ATOM    309  CD  GLU A  60     181.494  54.918 170.546  1.00 57.89           C  
ANISOU  309  CD  GLU A  60     7192   6730   8076  -1105  -1050   -174       C  
ATOM    310  OE1 GLU A  60     181.005  55.362 171.605  1.00 66.32           O  
ANISOU  310  OE1 GLU A  60     8388   7731   9078  -1068  -1130   -255       O  
ATOM    311  OE2 GLU A  60     182.494  55.409 169.999  1.00 57.00           O  
ANISOU  311  OE2 GLU A  60     6973   6618   8066  -1224  -1076   -130       O  
ATOM    312  N   LEU A  61     179.557  48.967 170.215  1.00 32.54           N  
ANISOU  312  N   LEU A  61     3900   3856   4610   -640   -693    -90       N  
ATOM    313  CA  LEU A  61     179.275  47.775 171.011  1.00 30.33           C  
ANISOU  313  CA  LEU A  61     3647   3615   4260   -542   -689    -97       C  
ATOM    314  C   LEU A  61     180.538  47.052 171.487  1.00 30.84           C  
ANISOU  314  C   LEU A  61     3615   3753   4351   -529   -755    -85       C  
ATOM    315  O   LEU A  61     180.675  46.728 172.663  1.00 31.85           O  
ANISOU  315  O   LEU A  61     3785   3894   4422   -481   -829   -110       O  
ATOM    316  CB  LEU A  61     178.420  46.791 170.215  1.00 30.40           C  
ANISOU  316  CB  LEU A  61     3660   3641   4251   -481   -571    -64       C  
ATOM    317  CG  LEU A  61     178.110  45.462 170.915  1.00 33.73           C  
ANISOU  317  CG  LEU A  61     4108   4092   4615   -387   -555    -57       C  
ATOM    318  CD1 LEU A  61     177.222  45.712 172.119  1.00 35.77           C  
ANISOU  318  CD1 LEU A  61     4490   4316   4785   -346   -584    -90       C  
ATOM    319  CD2 LEU A  61     177.458  44.508 169.943  1.00 31.62           C  
ANISOU  319  CD2 LEU A  61     3826   3833   4354   -349   -449    -26       C  
ATOM    320  N   VAL A  62     181.408  46.741 170.534  1.00 32.63           N  
ANISOU  320  N   VAL A  62     3711   4033   4655   -558   -719    -44       N  
ATOM    321  CA  VAL A  62     182.525  45.828 170.734  1.00 33.39           C  
ANISOU  321  CA  VAL A  62     3695   4208   4782   -522   -753    -23       C  
ATOM    322  C   VAL A  62     183.816  46.629 170.867  1.00 35.48           C  
ANISOU  322  C   VAL A  62     3851   4504   5125   -613   -848    -24       C  
ATOM    323  O   VAL A  62     183.873  47.780 170.459  1.00 35.80           O  
ANISOU  323  O   VAL A  62     3888   4503   5212   -713   -859    -26       O  
ATOM    324  CB  VAL A  62     182.601  44.828 169.551  1.00 40.05           C  
ANISOU  324  CB  VAL A  62     4463   5099   5657   -475   -638     20       C  
ATOM    325  CG1 VAL A  62     183.868  44.093 169.515  1.00 45.50           C  
ANISOU  325  CG1 VAL A  62     5016   5872   6397   -443   -662     44       C  
ATOM    326  CG2 VAL A  62     181.445  43.848 169.642  1.00 42.83           C  
ANISOU  326  CG2 VAL A  62     4916   5420   5936   -385   -571     18       C  
ATOM    327  N   ASN A  63     184.827  46.032 171.490  1.00 36.76           N  
ANISOU  327  N   ASN A  63     3926   4736   5306   -580   -925    -20       N  
ATOM    328  CA  ASN A  63     186.193  46.547 171.420  1.00 38.03           C  
ANISOU  328  CA  ASN A  63     3936   4953   5562   -663  -1003     -7       C  
ATOM    329  C   ASN A  63     186.553  46.990 169.994  1.00 38.23           C  
ANISOU  329  C   ASN A  63     3852   4999   5676   -743   -906     42       C  
ATOM    330  O   ASN A  63     186.527  46.188 169.064  1.00 37.88           O  
ANISOU  330  O   ASN A  63     3754   5000   5639   -685   -792     80       O  
ATOM    331  CB  ASN A  63     187.153  45.465 171.893  1.00 44.65           C  
ANISOU  331  CB  ASN A  63     4668   5885   6413   -581  -1053     10       C  
ATOM    332  CG  ASN A  63     188.589  45.948 171.977  1.00 54.30           C  
ANISOU  332  CG  ASN A  63     5718   7179   7737   -662  -1151     22       C  
ATOM    333  OD1 ASN A  63     189.329  45.920 170.992  1.00 51.20           O  
ANISOU  333  OD1 ASN A  63     5171   6850   7433   -698  -1085     69       O  
ATOM    334  ND2 ASN A  63     188.988  46.390 173.161  1.00 56.61           N  
ANISOU  334  ND2 ASN A  63     6031   7466   8012   -690  -1308    -20       N  
ATOM    335  N   ASP A  64     186.908  48.258 169.826  1.00 38.77           N  
ANISOU  335  N   ASP A  64     3892   5030   5809   -874   -952     43       N  
ATOM    336  CA  ASP A  64     187.157  48.819 168.503  1.00 40.57           C  
ANISOU  336  CA  ASP A  64     4036   5267   6110   -959   -857    100       C  
ATOM    337  C   ASP A  64     188.292  48.111 167.732  1.00 41.58           C  
ANISOU  337  C   ASP A  64     3968   5522   6311   -942   -794    159       C  
ATOM    338  O   ASP A  64     188.195  47.913 166.515  1.00 40.85           O  
ANISOU  338  O   ASP A  64     3832   5461   6227   -934   -662    206       O  
ATOM    339  CB  ASP A  64     187.457  50.311 168.641  1.00 47.16           C  
ANISOU  339  CB  ASP A  64     4876   6031   7013  -1112   -940     94       C  
ATOM    340  CG  ASP A  64     187.533  51.023 167.302  1.00 51.41           C  
ANISOU  340  CG  ASP A  64     5362   6556   7614  -1206   -837    162       C  
ATOM    341  OD1 ASP A  64     188.656  51.328 166.845  1.00 50.98           O  
ANISOU  341  OD1 ASP A  64     5144   6566   7661  -1297   -838    216       O  
ATOM    342  OD2 ASP A  64     186.474  51.284 166.706  1.00 51.01           O  
ANISOU  342  OD2 ASP A  64     5430   6438   7513  -1189   -755    168       O  
ATOM    343  N   ASP A  65     189.356  47.725 168.427  1.00 43.63           N  
ANISOU  343  N   ASP A  65     4106   5859   6614   -929   -888    155       N  
ATOM    344  CA  ASP A  65     190.486  47.052 167.788  1.00 45.64           C  
ANISOU  344  CA  ASP A  65     4159   6242   6939   -899   -834    207       C  
ATOM    345  C   ASP A  65     190.051  45.683 167.313  1.00 40.73           C  
ANISOU  345  C   ASP A  65     3567   5656   6252   -742   -722    212       C  
ATOM    346  O   ASP A  65     190.380  45.268 166.207  1.00 43.18           O  
ANISOU  346  O   ASP A  65     3782   6035   6588   -713   -601    255       O  
ATOM    347  CB  ASP A  65     191.680  46.913 168.748  1.00 57.79           C  
ANISOU  347  CB  ASP A  65     5562   7856   8537   -907   -977    198       C  
ATOM    348  CG  ASP A  65     192.362  48.245 169.046  1.00 66.11           C  
ANISOU  348  CG  ASP A  65     6545   8891   9685  -1081  -1089    200       C  
ATOM    349  OD1 ASP A  65     192.331  49.163 168.188  1.00 61.19           O  
ANISOU  349  OD1 ASP A  65     5899   8233   9117  -1201  -1024    241       O  
ATOM    350  OD2 ASP A  65     192.936  48.365 170.151  1.00 74.84           O  
ANISOU  350  OD2 ASP A  65     7619  10011  10808  -1099  -1249    162       O  
ATOM    351  N   LEU A  66     189.284  44.983 168.144  1.00 41.40           N  
ANISOU  351  N   LEU A  66     3790   5691   6249   -643   -761    167       N  
ATOM    352  CA  LEU A  66     188.753  43.684 167.739  1.00 42.10           C  
ANISOU  352  CA  LEU A  66     3928   5788   6278   -503   -663    167       C  
ATOM    353  C   LEU A  66     187.891  43.825 166.487  1.00 39.39           C  
ANISOU  353  C   LEU A  66     3650   5408   5909   -516   -523    181       C  
ATOM    354  O   LEU A  66     188.074  43.094 165.506  1.00 38.10           O  
ANISOU  354  O   LEU A  66     3428   5297   5749   -451   -416    203       O  
ATOM    355  CB  LEU A  66     187.955  43.035 168.873  1.00 42.06           C  
ANISOU  355  CB  LEU A  66     4076   5721   6185   -415   -726    127       C  
ATOM    356  CG  LEU A  66     187.205  41.748 168.455  1.00 42.35           C  
ANISOU  356  CG  LEU A  66     4191   5736   6164   -290   -626    128       C  
ATOM    357  CD1 LEU A  66     188.167  40.653 167.948  1.00 40.08           C  
ANISOU  357  CD1 LEU A  66     3769   5536   5921   -190   -582    153       C  
ATOM    358  CD2 LEU A  66     186.326  41.239 169.598  1.00 43.77           C  
ANISOU  358  CD2 LEU A  66     4526   5848   6258   -225   -681    102       C  
ATOM    359  N   LEU A  67     186.959  44.765 166.476  1.00 41.09           N  
ANISOU  359  N   LEU A  67     3987   5534   6093   -594   -525    166       N  
ATOM    360  CA  LEU A  67     186.060  44.812 165.339  1.00 39.13           C  
ANISOU  360  CA  LEU A  67     3809   5252   5808   -591   -404    179       C  
ATOM    361  C   LEU A  67     186.816  45.278 164.087  1.00 39.67           C  
ANISOU  361  C   LEU A  67     3747   5388   5937   -655   -319    235       C  
ATOM    362  O   LEU A  67     186.525  44.834 162.967  1.00 39.17           O  
ANISOU  362  O   LEU A  67     3686   5351   5845   -610   -203    252       O  
ATOM    363  CB  LEU A  67     184.861  45.707 165.625  1.00 37.12           C  
ANISOU  363  CB  LEU A  67     3710   4888   5506   -645   -427    153       C  
ATOM    364  CG  LEU A  67     183.710  45.516 164.619  1.00 37.85           C  
ANISOU  364  CG  LEU A  67     3894   4943   5543   -613   -317    156       C  
ATOM    365  CD1 LEU A  67     183.180  44.109 164.700  1.00 35.12           C  
ANISOU  365  CD1 LEU A  67     3596   4604   5144   -490   -278    133       C  
ATOM    366  CD2 LEU A  67     182.583  46.525 164.842  1.00 39.57           C  
ANISOU  366  CD2 LEU A  67     4247   5061   5726   -665   -339    137       C  
ATOM    367  N   ARG A  68     187.804  46.145 164.273  1.00 38.42           N  
ANISOU  367  N   ARG A  68     3474   5263   5860   -761   -377    264       N  
ATOM    368  CA  ARG A  68     188.627  46.574 163.150  1.00 40.99           C  
ANISOU  368  CA  ARG A  68     3658   5666   6250   -828   -292    331       C  
ATOM    369  C   ARG A  68     189.378  45.386 162.573  1.00 40.51           C  
ANISOU  369  C   ARG A  68     3470   5726   6197   -716   -209    349       C  
ATOM    370  O   ARG A  68     189.513  45.264 161.359  1.00 41.53           O  
ANISOU  370  O   ARG A  68     3549   5913   6317   -702    -83    389       O  
ATOM    371  CB  ARG A  68     189.603  47.679 163.569  1.00 41.22           C  
ANISOU  371  CB  ARG A  68     3575   5707   6382   -972   -382    362       C  
ATOM    372  CG  ARG A  68     188.997  49.065 163.547  1.00 41.88           C  
ANISOU  372  CG  ARG A  68     3765   5674   6474  -1103   -415    369       C  
ATOM    373  CD  ARG A  68     190.008  50.104 164.033  1.00 49.83           C  
ANISOU  373  CD  ARG A  68     4661   6679   7592  -1254   -521    392       C  
ATOM    374  NE  ARG A  68     189.447  51.454 164.075  1.00 46.40           N  
ANISOU  374  NE  ARG A  68     4343   6113   7173  -1377   -565    393       N  
ATOM    375  CZ  ARG A  68     189.523  52.340 163.082  1.00 47.33           C  
ANISOU  375  CZ  ARG A  68     4440   6208   7336  -1484   -491    468       C  
ATOM    376  NH1 ARG A  68     190.134  52.032 161.941  1.00 49.03           N  
ANISOU  376  NH1 ARG A  68     4518   6534   7576  -1484   -360    550       N  
ATOM    377  NH2 ARG A  68     188.977  53.543 163.232  1.00 47.07           N  
ANISOU  377  NH2 ARG A  68     4529   6038   7317  -1584   -545    463       N  
ATOM    378  N   ALA A  69     189.842  44.499 163.444  1.00 44.28           N  
ANISOU  378  N   ALA A  69     3904   6239   6681   -626   -280    317       N  
ATOM    379  CA  ALA A  69     190.587  43.317 163.017  1.00 44.38           C  
ANISOU  379  CA  ALA A  69     3801   6358   6705   -501   -214    327       C  
ATOM    380  C   ALA A  69     189.668  42.339 162.295  1.00 42.66           C  
ANISOU  380  C   ALA A  69     3703   6108   6399   -382   -109    298       C  
ATOM    381  O   ALA A  69     190.077  41.673 161.347  1.00 40.81           O  
ANISOU  381  O   ALA A  69     3396   5951   6159   -302     -2    312       O  
ATOM    382  CB  ALA A  69     191.252  42.646 164.215  1.00 44.74           C  
ANISOU  382  CB  ALA A  69     3786   6435   6778   -430   -332    303       C  
ATOM    383  N   VAL A  70     188.415  42.263 162.731  1.00 39.83           N  
ANISOU  383  N   VAL A  70     3527   5637   5970   -370   -140    256       N  
ATOM    384  CA  VAL A  70     187.435  41.425 162.054  1.00 37.31           C  
ANISOU  384  CA  VAL A  70     3326   5275   5575   -280    -54    227       C  
ATOM    385  C   VAL A  70     187.162  41.927 160.632  1.00 37.54           C  
ANISOU  385  C   VAL A  70     3358   5326   5580   -322     64    255       C  
ATOM    386  O   VAL A  70     187.129  41.144 159.671  1.00 37.71           O  
ANISOU  386  O   VAL A  70     3377   5387   5564   -235    162    246       O  
ATOM    387  CB  VAL A  70     186.107  41.358 162.864  1.00 34.98           C  
ANISOU  387  CB  VAL A  70     3213   4860   5218   -276   -113    185       C  
ATOM    388  CG1 VAL A  70     185.016  40.619 162.081  1.00 34.29           C  
ANISOU  388  CG1 VAL A  70     3242   4724   5063   -208    -29    158       C  
ATOM    389  CG2 VAL A  70     186.344  40.672 164.188  1.00 34.26           C  
ANISOU  389  CG2 VAL A  70     3134   4754   5131   -212   -213    164       C  
ATOM    390  N   ARG A  71     186.981  43.233 160.488  1.00 38.27           N  
ANISOU  390  N   ARG A  71     3462   5390   5689   -451     52    288       N  
ATOM    391  CA  ARG A  71     186.764  43.807 159.174  1.00 37.62           C  
ANISOU  391  CA  ARG A  71     3384   5329   5581   -497    158    328       C  
ATOM    392  C   ARG A  71     187.933  43.504 158.223  1.00 42.68           C  
ANISOU  392  C   ARG A  71     3863   6105   6250   -465    259    374       C  
ATOM    393  O   ARG A  71     187.720  43.120 157.076  1.00 41.09           O  
ANISOU  393  O   ARG A  71     3681   5943   5988   -408    370    378       O  
ATOM    394  CB  ARG A  71     186.543  45.302 159.284  1.00 37.14           C  
ANISOU  394  CB  ARG A  71     3352   5209   5550   -644    117    367       C  
ATOM    395  CG  ARG A  71     186.244  45.939 157.967  1.00 39.39           C  
ANISOU  395  CG  ARG A  71     3659   5506   5802   -690    220    419       C  
ATOM    396  CD  ARG A  71     185.751  47.352 158.124  1.00 45.24           C  
ANISOU  396  CD  ARG A  71     4473   6155   6563   -818    171    449       C  
ATOM    397  NE  ARG A  71     185.086  47.803 156.903  1.00 59.42           N  
ANISOU  397  NE  ARG A  71     6341   7939   8298   -833    261    489       N  
ATOM    398  CZ  ARG A  71     185.698  48.397 155.887  1.00 63.51           C  
ANISOU  398  CZ  ARG A  71     6783   8519   8830   -895    347    573       C  
ATOM    399  NH1 ARG A  71     185.002  48.764 154.817  1.00 65.19           N  
ANISOU  399  NH1 ARG A  71     7079   8717   8971   -896    421    608       N  
ATOM    400  NH2 ARG A  71     186.998  48.632 155.939  1.00 62.37           N  
ANISOU  400  NH2 ARG A  71     6473   8454   8769   -958    359    626       N  
ATOM    401  N   LYS A  72     189.164  43.648 158.703  1.00 44.00           N  
ANISOU  401  N   LYS A  72     3865   6347   6504   -496    221    405       N  
ATOM    402  CA  LYS A  72     190.324  43.334 157.878  1.00 44.14           C  
ANISOU  402  CA  LYS A  72     3709   6508   6555   -458    321    451       C  
ATOM    403  C   LYS A  72     190.370  41.865 157.476  1.00 41.41           C  
ANISOU  403  C   LYS A  72     3369   6209   6156   -279    389    402       C  
ATOM    404  O   LYS A  72     190.674  41.550 156.325  1.00 45.63           O  
ANISOU  404  O   LYS A  72     3855   6829   6653   -220    516    421       O  
ATOM    405  CB  LYS A  72     191.624  43.733 158.597  1.00 47.12           C  
ANISOU  405  CB  LYS A  72     3896   6960   7049   -526    249    491       C  
ATOM    406  CG  LYS A  72     191.905  45.242 158.532  1.00 53.63           C  
ANISOU  406  CG  LYS A  72     4668   7769   7941   -715    225    560       C  
ATOM    407  CD  LYS A  72     193.302  45.639 159.073  1.00 62.65           C  
ANISOU  407  CD  LYS A  72     5591   9002   9210   -795    161    606       C  
ATOM    408  CE  LYS A  72     194.415  45.416 158.037  1.00 72.89           C  
ANISOU  408  CE  LYS A  72     6682  10466  10546   -771    300    679       C  
ATOM    409  NZ  LYS A  72     195.299  46.606 157.800  1.00 82.99           N  
ANISOU  409  NZ  LYS A  72     7799  11800  11935   -949    308    775       N  
ATOM    410  N   GLU A  73     190.075  40.961 158.401  1.00 40.27           N  
ANISOU  410  N   GLU A  73     3291   6006   6003   -188    306    341       N  
ATOM    411  CA  GLU A  73     189.997  39.541 158.066  1.00 45.22           C  
ANISOU  411  CA  GLU A  73     3954   6646   6582    -18    359    289       C  
ATOM    412  C   GLU A  73     188.951  39.271 156.981  1.00 43.66           C  
ANISOU  412  C   GLU A  73     3901   6404   6286     18    450    257       C  
ATOM    413  O   GLU A  73     189.193  38.504 156.044  1.00 43.85           O  
ANISOU  413  O   GLU A  73     3908   6488   6267    128    549    237       O  
ATOM    414  CB  GLU A  73     189.645  38.703 159.297  1.00 52.90           C  
ANISOU  414  CB  GLU A  73     5008   7534   7558     54    247    238       C  
ATOM    415  CG  GLU A  73     190.711  38.621 160.364  1.00 58.33           C  
ANISOU  415  CG  GLU A  73     5562   8275   8327     65    150    256       C  
ATOM    416  CD  GLU A  73     190.243  37.814 161.573  1.00 59.94           C  
ANISOU  416  CD  GLU A  73     5873   8387   8514    138     42    215       C  
ATOM    417  OE1 GLU A  73     189.010  37.574 161.704  1.00 55.17           O  
ANISOU  417  OE1 GLU A  73     5447   7670   7845    141     35    179       O  
ATOM    418  OE2 GLU A  73     191.107  37.423 162.387  1.00 52.57           O  
ANISOU  418  OE2 GLU A  73     4842   7499   7631    192    -35    223       O  
ATOM    419  N   ILE A  74     187.781  39.887 157.116  1.00 40.61           N  
ANISOU  419  N   ILE A  74     3658   5913   5860    -65    411    248       N  
ATOM    420  CA  ILE A  74     186.706  39.675 156.146  1.00 38.36           C  
ANISOU  420  CA  ILE A  74     3511   5583   5482    -37    477    217       C  
ATOM    421  C   ILE A  74     187.162  40.088 154.754  1.00 41.26           C  
ANISOU  421  C   ILE A  74     3813   6053   5813    -46    603    261       C  
ATOM    422  O   ILE A  74     187.027  39.330 153.795  1.00 45.06           O  
ANISOU  422  O   ILE A  74     4332   6567   6223     54    687    225       O  
ATOM    423  CB  ILE A  74     185.431  40.449 156.537  1.00 38.50           C  
ANISOU  423  CB  ILE A  74     3668   5486   5474   -134    413    211       C  
ATOM    424  CG1 ILE A  74     184.807  39.793 157.760  1.00 36.40           C  
ANISOU  424  CG1 ILE A  74     3491   5124   5217    -97    314    161       C  
ATOM    425  CG2 ILE A  74     184.402  40.461 155.380  1.00 40.71           C  
ANISOU  425  CG2 ILE A  74     4064   5740   5663   -123    481    194       C  
ATOM    426  CD1 ILE A  74     183.657  40.563 158.361  1.00 36.15           C  
ANISOU  426  CD1 ILE A  74     3575   4991   5168   -183    247    157       C  
ATOM    427  N   GLU A  75     187.715  41.291 154.660  1.00 41.69           N  
ANISOU  427  N   GLU A  75     3773   6154   5913   -168    614    339       N  
ATOM    428  CA  GLU A  75     188.171  41.837 153.392  1.00 50.97           C  
ANISOU  428  CA  GLU A  75     4881   7429   7055   -197    738    403       C  
ATOM    429  C   GLU A  75     189.243  40.953 152.777  1.00 50.07           C  
ANISOU  429  C   GLU A  75     4638   7450   6936    -74    839    400       C  
ATOM    430  O   GLU A  75     189.257  40.707 151.580  1.00 52.35           O  
ANISOU  430  O   GLU A  75     4940   7808   7141    -11    957    403       O  
ATOM    431  CB  GLU A  75     188.713  43.250 153.588  1.00 60.23           C  
ANISOU  431  CB  GLU A  75     5960   8619   8306   -360    720    496       C  
ATOM    432  CG  GLU A  75     187.685  44.262 154.088  1.00 62.79           C  
ANISOU  432  CG  GLU A  75     6416   8810   8632   -477    630    502       C  
ATOM    433  CD  GLU A  75     188.274  45.663 154.258  1.00 72.75           C  
ANISOU  433  CD  GLU A  75     7592  10073   9978   -641    607    591       C  
ATOM    434  OE1 GLU A  75     189.248  45.833 155.034  1.00 76.28           O  
ANISOU  434  OE1 GLU A  75     7903  10556  10526   -690    549    610       O  
ATOM    435  OE2 GLU A  75     187.762  46.597 153.604  1.00 76.32           O  
ANISOU  435  OE2 GLU A  75     8114  10486  10397   -722    641    644       O  
ATOM    436  N   THR A  76     190.124  40.463 153.630  1.00 46.05           N  
ANISOU  436  N   THR A  76     4008   6977   6511    -31    789    391       N  
ATOM    437  CA  THR A  76     191.230  39.634 153.215  1.00 47.89           C  
ANISOU  437  CA  THR A  76     4098   7341   6758     95    873    389       C  
ATOM    438  C   THR A  76     190.828  38.203 152.873  1.00 48.86           C  
ANISOU  438  C   THR A  76     4325   7435   6804    276    904    294       C  
ATOM    439  O   THR A  76     191.361  37.638 151.924  1.00 49.00           O  
ANISOU  439  O   THR A  76     4291   7554   6774    389   1022    283       O  
ATOM    440  CB  THR A  76     192.310  39.610 154.341  1.00 59.86           C  
ANISOU  440  CB  THR A  76     5444   8903   8399     82    788    413       C  
ATOM    441  OG1 THR A  76     192.982  40.871 154.375  1.00 64.44           O  
ANISOU  441  OG1 THR A  76     5884   9543   9056    -78    789    507       O  
ATOM    442  CG2 THR A  76     193.334  38.529 154.120  1.00 68.24           C  
ANISOU  442  CG2 THR A  76     6372  10079   9478    247    852    393       C  
ATOM    443  N   GLU A  77     189.922  37.607 153.649  1.00 42.83           N  
ANISOU  443  N   GLU A  77     3708   6535   6031    306    801    225       N  
ATOM    444  CA  GLU A  77     189.751  36.151 153.605  1.00 42.69           C  
ANISOU  444  CA  GLU A  77     3766   6477   5977    476    804    138       C  
ATOM    445  C   GLU A  77     188.440  35.678 153.004  1.00 45.55           C  
ANISOU  445  C   GLU A  77     4331   6736   6239    508    814     68       C  
ATOM    446  O   GLU A  77     188.332  34.510 152.636  1.00 46.06           O  
ANISOU  446  O   GLU A  77     4463   6776   6262    647    840     -6       O  
ATOM    447  CB  GLU A  77     189.869  35.554 155.014  1.00 44.39           C  
ANISOU  447  CB  GLU A  77     3980   6619   6267    511    679    116       C  
ATOM    448  CG  GLU A  77     191.220  35.763 155.686  1.00 51.09           C  
ANISOU  448  CG  GLU A  77     4625   7571   7216    510    649    170       C  
ATOM    449  CD  GLU A  77     192.369  35.049 154.979  1.00 58.63           C  
ANISOU  449  CD  GLU A  77     5436   8661   8180    657    754    167       C  
ATOM    450  OE1 GLU A  77     193.507  35.562 155.028  1.00 59.87           O  
ANISOU  450  OE1 GLU A  77     5391   8949   8410    625    778    232       O  
ATOM    451  OE2 GLU A  77     192.144  33.967 154.395  1.00 55.59           O  
ANISOU  451  OE2 GLU A  77     5136   8251   7734    805    810     98       O  
ATOM    452  N   ILE A  78     187.440  36.556 152.914  1.00 42.54           N  
ANISOU  452  N   ILE A  78     4049   6291   5825    383    784     87       N  
ATOM    453  CA  ILE A  78     186.113  36.126 152.491  1.00 41.53           C  
ANISOU  453  CA  ILE A  78     4105   6060   5615    402    769     20       C  
ATOM    454  C   ILE A  78     185.808  36.564 151.070  1.00 41.66           C  
ANISOU  454  C   ILE A  78     4163   6135   5530    392    867     28       C  
ATOM    455  O   ILE A  78     185.965  37.723 150.693  1.00 44.28           O  
ANISOU  455  O   ILE A  78     4444   6525   5856    290    905    105       O  
ATOM    456  CB  ILE A  78     185.033  36.660 153.444  1.00 44.09           C  
ANISOU  456  CB  ILE A  78     4527   6261   5966    290    659     26       C  
ATOM    457  CG1 ILE A  78     185.289  36.087 154.843  1.00 49.11           C  
ANISOU  457  CG1 ILE A  78     5140   6838   6680    317    564     14       C  
ATOM    458  CG2 ILE A  78     183.606  36.302 152.928  1.00 46.72           C  
ANISOU  458  CG2 ILE A  78     5033   6500   6220    297    645    -35       C  
ATOM    459  CD1 ILE A  78     184.206  36.392 155.853  1.00 58.28           C  
ANISOU  459  CD1 ILE A  78     6407   7881   7856    235    463     11       C  
ATOM    460  N   HIS A  79     185.362  35.603 150.285  1.00 41.88           N  
ANISOU  460  N   HIS A  79     4294   6143   5476    502    902    -53       N  
ATOM    461  CA  HIS A  79     184.947  35.859 148.927  1.00 50.03           C  
ANISOU  461  CA  HIS A  79     5394   7225   6391    511    982    -62       C  
ATOM    462  C   HIS A  79     183.409  35.991 148.894  1.00 50.29           C  
ANISOU  462  C   HIS A  79     5591   7138   6379    448    903   -100       C  
ATOM    463  O   HIS A  79     182.689  35.117 149.387  1.00 54.02           O  
ANISOU  463  O   HIS A  79     6159   7498   6867    484    827   -174       O  
ATOM    464  CB  HIS A  79     185.465  34.741 148.024  1.00 59.32           C  
ANISOU  464  CB  HIS A  79     6580   8463   7495    678   1068   -136       C  
ATOM    465  CG  HIS A  79     185.151  34.941 146.577  1.00 74.55           C  
ANISOU  465  CG  HIS A  79     8580  10460   9284    707   1156   -150       C  
ATOM    466  ND1 HIS A  79     186.058  35.475 145.687  1.00 82.06           N  
ANISOU  466  ND1 HIS A  79     9429  11569  10181    726   1287    -85       N  
ATOM    467  CD2 HIS A  79     184.023  34.700 145.865  1.00 77.62           C  
ANISOU  467  CD2 HIS A  79     9131  10788   9573    717   1129   -217       C  
ATOM    468  CE1 HIS A  79     185.507  35.544 144.488  1.00 84.05           C  
ANISOU  468  CE1 HIS A  79     9788  11854  10293    755   1339   -111       C  
ATOM    469  NE2 HIS A  79     184.272  35.081 144.570  1.00 81.06           N  
ANISOU  469  NE2 HIS A  79     9570  11344   9885    750   1239   -195       N  
ATOM    470  N   PHE A  80     182.934  37.117 148.365  1.00 39.81           N  
ANISOU  470  N   PHE A  80     4288   5834   5005    350    919    -41       N  
ATOM    471  CA  PHE A  80     181.506  37.406 148.255  1.00 39.19           C  
ANISOU  471  CA  PHE A  80     4346   5662   4884    289    849    -64       C  
ATOM    472  C   PHE A  80     181.049  37.138 146.827  1.00 43.88           C  
ANISOU  472  C   PHE A  80     5033   6299   5341    353    904   -109       C  
ATOM    473  O   PHE A  80     181.818  37.295 145.877  1.00 45.46           O  
ANISOU  473  O   PHE A  80     5186   6618   5470    400   1010    -81       O  
ATOM    474  CB  PHE A  80     181.200  38.854 148.660  1.00 39.65           C  
ANISOU  474  CB  PHE A  80     4381   5703   4981    148    816     29       C  
ATOM    475  CG  PHE A  80     181.476  39.150 150.105  1.00 38.42           C  
ANISOU  475  CG  PHE A  80     4161   5492   4947     83    743     59       C  
ATOM    476  CD1 PHE A  80     180.495  38.968 151.069  1.00 37.21           C  
ANISOU  476  CD1 PHE A  80     4084   5222   4834     51    642     23       C  
ATOM    477  CD2 PHE A  80     182.728  39.608 150.508  1.00 38.57           C  
ANISOU  477  CD2 PHE A  80     4036   5582   5036     52    774    124       C  
ATOM    478  CE1 PHE A  80     180.744  39.240 152.405  1.00 36.46           C  
ANISOU  478  CE1 PHE A  80     3940   5082   4833      0    575     47       C  
ATOM    479  CE2 PHE A  80     182.988  39.877 151.846  1.00 39.67           C  
ANISOU  479  CE2 PHE A  80     4123   5673   5278     -5    694    144       C  
ATOM    480  CZ  PHE A  80     182.000  39.687 152.798  1.00 37.97           C  
ANISOU  480  CZ  PHE A  80     3999   5340   5087    -27    595    103       C  
ATOM    481  N   THR A  81     179.806  36.690 146.699  1.00 40.77           N  
ANISOU  481  N   THR A  81     4769   5813   4908    356    830   -181       N  
ATOM    482  CA  THR A  81     179.239  36.301 145.422  1.00 42.49           C  
ANISOU  482  CA  THR A  81     5093   6057   4995    419    852   -245       C  
ATOM    483  C   THR A  81     177.880  36.971 145.288  1.00 36.93           C  
ANISOU  483  C   THR A  81     4479   5292   4261    333    775   -233       C  
ATOM    484  O   THR A  81     177.055  36.806 146.151  1.00 32.21           O  
ANISOU  484  O   THR A  81     3913   4588   3736    284    682   -256       O  
ATOM    485  CB  THR A  81     179.079  34.773 145.331  1.00 49.84           C  
ANISOU  485  CB  THR A  81     6099   6926   5912    532    824   -373       C  
ATOM    486  OG1 THR A  81     180.363  34.150 145.470  1.00 57.19           O  
ANISOU  486  OG1 THR A  81     6943   7913   6874    628    896   -383       O  
ATOM    487  CG2 THR A  81     178.469  34.379 144.017  1.00 48.97           C  
ANISOU  487  CG2 THR A  81     6108   6838   5661    594    832   -451       C  
ATOM    488  N   LYS A  82     177.658  37.728 144.224  1.00 39.26           N  
ANISOU  488  N   LYS A  82     4809   5659   4449    319    815   -192       N  
ATOM    489  CA  LYS A  82     176.373  38.381 144.035  1.00 38.16           C  
ANISOU  489  CA  LYS A  82     4750   5469   4278    250    738   -178       C  
ATOM    490  C   LYS A  82     175.291  37.325 143.871  1.00 37.46           C  
ANISOU  490  C   LYS A  82     4768   5302   4162    291    650   -298       C  
ATOM    491  O   LYS A  82     175.459  36.381 143.103  1.00 35.66           O  
ANISOU  491  O   LYS A  82     4595   5099   3854    386    673   -385       O  
ATOM    492  CB  LYS A  82     176.406  39.294 142.813  1.00 42.25           C  
ANISOU  492  CB  LYS A  82     5296   6086   4670    246    801   -109       C  
ATOM    493  CG  LYS A  82     175.051  39.881 142.423  1.00 47.96           C  
ANISOU  493  CG  LYS A  82     6113   6769   5341    200    718   -103       C  
ATOM    494  CD  LYS A  82     175.069  40.504 141.034  1.00 55.59           C  
ANISOU  494  CD  LYS A  82     7132   7837   6152    227    777    -52       C  
ATOM    495  CE  LYS A  82     173.655  40.622 140.470  1.00 62.34           C  
ANISOU  495  CE  LYS A  82     8097   8658   6932    224    677    -89       C  
ATOM    496  NZ  LYS A  82     173.608  41.346 139.161  1.00 65.27           N  
ANISOU  496  NZ  LYS A  82     8529   9127   7145    248    724    -24       N  
ATOM    497  N   LYS A  83     174.183  37.490 144.582  1.00 37.07           N  
ANISOU  497  N   LYS A  83     4748   5157   4180    220    551   -303       N  
ATOM    498  CA  LYS A  83     173.022  36.656 144.357  1.00 34.59           C  
ANISOU  498  CA  LYS A  83     4526   4772   3845    235    460   -401       C  
ATOM    499  C   LYS A  83     171.755  37.517 144.282  1.00 35.03           C  
ANISOU  499  C   LYS A  83     4615   4804   3891    161    385   -365       C  
ATOM    500  O   LYS A  83     171.567  38.436 145.079  1.00 33.23           O  
ANISOU  500  O   LYS A  83     4338   4550   3737     88    371   -286       O  
ATOM    501  CB  LYS A  83     172.881  35.600 145.447  1.00 35.41           C  
ANISOU  501  CB  LYS A  83     4622   4768   4062    235    408   -461       C  
ATOM    502  CG  LYS A  83     171.782  34.610 145.124  1.00 44.62           C  
ANISOU  502  CG  LYS A  83     5882   5858   5213    247    320   -566       C  
ATOM    503  CD  LYS A  83     171.741  33.448 146.066  1.00 50.21           C  
ANISOU  503  CD  LYS A  83     6595   6457   6026    255    280   -622       C  
ATOM    504  CE  LYS A  83     170.649  32.490 145.645  1.00 58.15           C  
ANISOU  504  CE  LYS A  83     7693   7382   7018    253    189   -725       C  
ATOM    505  NZ  LYS A  83     170.425  31.434 146.677  1.00 69.87           N  
ANISOU  505  NZ  LYS A  83     9186   8741   8621    237    142   -759       N  
ATOM    506  N   GLU A  84     170.913  37.219 143.300  1.00 34.61           N  
ANISOU  506  N   GLU A  84     4647   4762   3743    188    334   -428       N  
ATOM    507  CA  GLU A  84     169.657  37.951 143.122  1.00 32.98           C  
ANISOU  507  CA  GLU A  84     4469   4541   3521    133    253   -401       C  
ATOM    508  C   GLU A  84     168.476  37.005 143.054  1.00 33.64           C  
ANISOU  508  C   GLU A  84     4608   4555   3618    128    144   -504       C  
ATOM    509  O   GLU A  84     168.491  36.013 142.339  1.00 33.23           O  
ANISOU  509  O   GLU A  84     4621   4503   3501    186    126   -603       O  
ATOM    510  CB  GLU A  84     169.711  38.815 141.871  1.00 32.63           C  
ANISOU  510  CB  GLU A  84     4466   4597   3335    159    287   -349       C  
ATOM    511  CG  GLU A  84     168.407  39.579 141.562  1.00 33.36           C  
ANISOU  511  CG  GLU A  84     4594   4682   3400    120    197   -320       C  
ATOM    512  CD  GLU A  84     168.612  40.725 140.588  1.00 40.15           C  
ANISOU  512  CD  GLU A  84     5482   5631   4142    133    242   -226       C  
ATOM    513  OE1 GLU A  84     167.698  40.999 139.764  1.00 40.54           O  
ANISOU  513  OE1 GLU A  84     5595   5708   4100    148    173   -233       O  
ATOM    514  OE2 GLU A  84     169.682  41.366 140.649  1.00 45.05           O  
ANISOU  514  OE2 GLU A  84     6060   6294   4763    125    344   -139       O  
ATOM    515  N   THR A  85     167.456  37.347 143.822  1.00 32.08           N  
ANISOU  515  N   THR A  85     4383   4298   3509     58     72   -478       N  
ATOM    516  CA  THR A  85     166.170  36.670 143.808  1.00 31.32           C  
ANISOU  516  CA  THR A  85     4316   4142   3441     31    -37   -553       C  
ATOM    517  C   THR A  85     165.080  37.715 143.657  1.00 32.05           C  
ANISOU  517  C   THR A  85     4396   4258   3524    -10    -97   -496       C  
ATOM    518  O   THR A  85     165.383  38.900 143.517  1.00 32.16           O  
ANISOU  518  O   THR A  85     4394   4324   3502    -10    -53   -405       O  
ATOM    519  CB  THR A  85     165.949  35.895 145.095  1.00 33.10           C  
ANISOU  519  CB  THR A  85     4502   4266   3809    -13    -61   -574       C  
ATOM    520  OG1 THR A  85     165.901  36.825 146.189  1.00 32.50           O  
ANISOU  520  OG1 THR A  85     4355   4176   3816    -64    -37   -479       O  
ATOM    521  CG2 THR A  85     167.076  34.898 145.322  1.00 36.18           C  
ANISOU  521  CG2 THR A  85     4904   4626   4218     37     -3   -621       C  
ATOM    522  N   ASP A  86     163.815  37.298 143.710  1.00 30.93           N  
ANISOU  522  N   ASP A  86     4256   4075   3421    -46   -200   -546       N  
ATOM    523  CA  ASP A  86     162.716  38.262 143.729  1.00 29.27           C  
ANISOU  523  CA  ASP A  86     4015   3884   3221    -79   -260   -490       C  
ATOM    524  C   ASP A  86     162.840  39.262 144.898  1.00 28.46           C  
ANISOU  524  C   ASP A  86     3844   3760   3210   -114   -211   -389       C  
ATOM    525  O   ASP A  86     162.639  40.472 144.706  1.00 31.28           O  
ANISOU  525  O   ASP A  86     4195   4154   3536   -110   -207   -312       O  
ATOM    526  CB  ASP A  86     161.355  37.537 143.749  1.00 32.40           C  
ANISOU  526  CB  ASP A  86     4400   4241   3671   -120   -377   -560       C  
ATOM    527  CG  ASP A  86     161.137  36.644 144.979  1.00 34.30           C  
ANISOU  527  CG  ASP A  86     4591   4386   4054   -175   -380   -585       C  
ATOM    528  OD1 ASP A  86     159.965  36.267 145.204  1.00 33.57           O  
ANISOU  528  OD1 ASP A  86     4462   4262   4029   -226   -464   -612       O  
ATOM    529  OD2 ASP A  86     162.086  36.322 145.726  1.00 34.50           O  
ANISOU  529  OD2 ASP A  86     4609   4372   4126   -171   -304   -571       O  
ATOM    530  N   ILE A  87     163.219  38.801 146.086  1.00 27.15           N  
ANISOU  530  N   ILE A  87     3636   3530   3148   -143   -174   -388       N  
ATOM    531  CA  ILE A  87     163.170  39.671 147.249  1.00 26.63           C  
ANISOU  531  CA  ILE A  87     3514   3438   3165   -176   -145   -309       C  
ATOM    532  C   ILE A  87     164.487  40.404 147.561  1.00 27.27           C  
ANISOU  532  C   ILE A  87     3587   3536   3237   -165    -56   -243       C  
ATOM    533  O   ILE A  87     164.493  41.360 148.347  1.00 28.10           O  
ANISOU  533  O   ILE A  87     3660   3624   3391   -188    -38   -176       O  
ATOM    534  CB  ILE A  87     162.684  38.873 148.485  1.00 30.30           C  
ANISOU  534  CB  ILE A  87     3935   3829   3746   -218   -163   -332       C  
ATOM    535  CG1 ILE A  87     162.070  39.835 149.512  1.00 31.36           C  
ANISOU  535  CG1 ILE A  87     4018   3950   3947   -245   -162   -264       C  
ATOM    536  CG2 ILE A  87     163.791  37.982 149.070  1.00 31.81           C  
ANISOU  536  CG2 ILE A  87     4133   3980   3973   -210   -108   -356       C  
ATOM    537  CD1 ILE A  87     161.259  39.144 150.589  1.00 34.03           C  
ANISOU  537  CD1 ILE A  87     4311   4235   4385   -286   -185   -278       C  
ATOM    538  N   TYR A  88     165.599  40.015 146.941  1.00 28.22           N  
ANISOU  538  N   TYR A  88     3733   3691   3297   -129      0   -261       N  
ATOM    539  CA  TYR A  88     166.875  40.676 147.254  1.00 27.18           C  
ANISOU  539  CA  TYR A  88     3574   3582   3172   -129     83   -195       C  
ATOM    540  C   TYR A  88     167.893  40.633 146.136  1.00 28.68           C  
ANISOU  540  C   TYR A  88     3790   3846   3260    -83    147   -192       C  
ATOM    541  O   TYR A  88     167.779  39.871 145.180  1.00 29.02           O  
ANISOU  541  O   TYR A  88     3882   3920   3224    -37    135   -259       O  
ATOM    542  CB  TYR A  88     167.498  40.072 148.526  1.00 27.56           C  
ANISOU  542  CB  TYR A  88     3577   3575   3317   -144    107   -205       C  
ATOM    543  CG  TYR A  88     167.983  38.634 148.450  1.00 29.79           C  
ANISOU  543  CG  TYR A  88     3874   3841   3605   -106    118   -283       C  
ATOM    544  CD1 TYR A  88     169.099  38.286 147.696  1.00 32.14           C  
ANISOU  544  CD1 TYR A  88     4181   4192   3839    -52    179   -301       C  
ATOM    545  CD2 TYR A  88     167.333  37.629 149.152  1.00 33.19           C  
ANISOU  545  CD2 TYR A  88     4309   4197   4106   -122     69   -335       C  
ATOM    546  CE1 TYR A  88     169.552  36.974 147.633  1.00 36.07           C  
ANISOU  546  CE1 TYR A  88     4698   4665   4342     -3    188   -377       C  
ATOM    547  CE2 TYR A  88     167.756  36.316 149.088  1.00 38.79           C  
ANISOU  547  CE2 TYR A  88     5042   4871   4824    -85     73   -405       C  
ATOM    548  CZ  TYR A  88     168.877  35.993 148.338  1.00 42.94           C  
ANISOU  548  CZ  TYR A  88     5582   5445   5286    -20    130   -430       C  
ATOM    549  OH  TYR A  88     169.319  34.689 148.283  1.00 47.87           O  
ANISOU  549  OH  TYR A  88     6238   6028   5921     31    133   -505       O  
ATOM    550  N   ARG A  89     168.851  41.541 146.238  1.00 29.47           N  
ANISOU  550  N   ARG A  89     3858   3978   3361    -97    215   -110       N  
ATOM    551  CA  ARG A  89     170.123  41.401 145.559  1.00 28.55           C  
ANISOU  551  CA  ARG A  89     3732   3934   3183    -59    303    -97       C  
ATOM    552  C   ARG A  89     171.153  41.729 146.592  1.00 30.62           C  
ANISOU  552  C   ARG A  89     3918   4180   3538    -95    351    -46       C  
ATOM    553  O   ARG A  89     171.151  42.799 147.181  1.00 29.44           O  
ANISOU  553  O   ARG A  89     3743   4004   3441   -151    345     27       O  
ATOM    554  CB  ARG A  89     170.275  42.296 144.339  1.00 28.85           C  
ANISOU  554  CB  ARG A  89     3805   4050   3106    -47    343    -31       C  
ATOM    555  CG  ARG A  89     171.642  42.087 143.675  1.00 33.35           C  
ANISOU  555  CG  ARG A  89     4352   4707   3614     -5    451    -12       C  
ATOM    556  CD  ARG A  89     172.061  43.274 142.874  1.00 38.36           C  
ANISOU  556  CD  ARG A  89     4993   5409   4173    -22    513     98       C  
ATOM    557  NE  ARG A  89     171.104  43.569 141.827  1.00 39.03           N  
ANISOU  557  NE  ARG A  89     5165   5521   4142      5    468     99       N  
ATOM    558  CZ  ARG A  89     171.148  44.646 141.057  1.00 39.81           C  
ANISOU  558  CZ  ARG A  89     5295   5666   4163     -7    500    201       C  
ATOM    559  NH1 ARG A  89     172.105  45.559 141.219  1.00 41.72           N  
ANISOU  559  NH1 ARG A  89     5485   5926   4440    -58    582    312       N  
ATOM    560  NH2 ARG A  89     170.224  44.813 140.134  1.00 39.55           N  
ANISOU  560  NH2 ARG A  89     5346   5659   4020     28    446    194       N  
ATOM    561  N   VAL A  90     172.022  40.757 146.804  1.00 33.31           N  
ANISOU  561  N   VAL A  90     4226   4531   3899    -55    390    -91       N  
ATOM    562  C   VAL A  90     174.356  40.089 147.515  1.00 34.86           C  
ANISOU  562  C   VAL A  90     4295   4781   4170    -16    501    -77       C  
ATOM    563  O   VAL A  90     174.352  39.127 146.738  1.00 38.73           O  
ANISOU  563  O   VAL A  90     4828   5296   4592     59    517   -150       O  
ATOM    564  CA AVAL A  90     173.061  40.816 147.834  0.50 33.14           C  
ANISOU  564  CA AVAL A  90     4123   4498   3968    -77    424    -58       C  
ATOM    565  CB AVAL A  90     172.551  40.437 149.277  0.50 38.96           C  
ANISOU  565  CB AVAL A  90     4849   5142   4812   -107    357    -85       C  
ATOM    566  CG1AVAL A  90     171.235  41.109 149.602  0.50 43.42           C  
ANISOU  566  CG1AVAL A  90     5451   5653   5393   -155    289    -70       C  
ATOM    567  CG2AVAL A  90     172.378  38.957 149.435  0.50 43.23           C  
ANISOU  567  CG2AVAL A  90     5414   5644   5366    -54    334   -175       C  
ATOM    568  CA BVAL A  90     173.056  40.811 147.841  0.50 33.36           C  
ANISOU  568  CA BVAL A  90     4152   4527   3997    -77    423    -59       C  
ATOM    569  CB BVAL A  90     172.508  40.420 149.266  0.50 40.41           C  
ANISOU  569  CB BVAL A  90     5035   5324   4995   -107    355    -87       C  
ATOM    570  CG1BVAL A  90     172.128  38.955 149.333  0.50 44.54           C  
ANISOU  570  CG1BVAL A  90     5593   5805   5524    -56    324   -181       C  
ATOM    571  CG2BVAL A  90     173.500  40.734 150.381  0.50 31.99           C  
ANISOU  571  CG2BVAL A  90     3892   4249   4014   -137    372    -43       C  
ATOM    572  N   ASN A  91     175.457  40.550 148.077  1.00 33.70           N  
ANISOU  572  N   ASN A  91     4060   4663   4083    -43    545    -17       N  
ATOM    573  CA  ASN A  91     176.716  39.846 147.909  1.00 33.72           C  
ANISOU  573  CA  ASN A  91     3996   4731   4086     22    617    -32       C  
ATOM    574  C   ASN A  91     176.890  38.955 149.129  1.00 32.91           C  
ANISOU  574  C   ASN A  91     3866   4561   4079     41    570    -79       C  
ATOM    575  O   ASN A  91     177.124  39.436 150.224  1.00 32.52           O  
ANISOU  575  O   ASN A  91     3766   4477   4115    -16    537    -38       O  
ATOM    576  CB  ASN A  91     177.866  40.816 147.743  1.00 36.46           C  
ANISOU  576  CB  ASN A  91     4247   5160   4447    -20    693     66       C  
ATOM    577  CG  ASN A  91     177.647  41.788 146.605  1.00 38.64           C  
ANISOU  577  CG  ASN A  91     4558   5492   4630    -49    739    132       C  
ATOM    578  OD1 ASN A  91     177.378  41.390 145.470  1.00 41.89           O  
ANISOU  578  OD1 ASN A  91     5034   5955   4928     16    774     98       O  
ATOM    579  ND2 ASN A  91     177.736  43.072 146.909  1.00 36.71           N  
ANISOU  579  ND2 ASN A  91     4285   5233   4431   -145    733    227       N  
ATOM    580  N   GLN A  92     176.717  37.653 148.934  1.00 34.74           N  
ANISOU  580  N   GLN A  92     4145   4765   4290    123    560   -168       N  
ATOM    581  CA  GLN A  92     176.723  36.705 150.045  1.00 34.32           C  
ANISOU  581  CA  GLN A  92     4088   4631   4320    146    509   -211       C  
ATOM    582  C   GLN A  92     178.012  35.917 150.092  1.00 34.21           C  
ANISOU  582  C   GLN A  92     4008   4663   4327    234    563   -229       C  
ATOM    583  O   GLN A  92     178.717  35.807 149.092  1.00 35.05           O  
ANISOU  583  O   GLN A  92     4092   4859   4368    298    642   -237       O  
ATOM    584  CB  GLN A  92     175.557  35.715 149.924  1.00 39.90           C  
ANISOU  584  CB  GLN A  92     4900   5249   5011    170    447   -296       C  
ATOM    585  CG  GLN A  92     174.236  36.387 149.856  1.00 52.46           C  
ANISOU  585  CG  GLN A  92     6545   6802   6586     94    392   -283       C  
ATOM    586  CD  GLN A  92     173.033  35.484 150.161  1.00 61.14           C  
ANISOU  586  CD  GLN A  92     7718   7802   7711     87    315   -349       C  
ATOM    587  OE1 GLN A  92     172.538  34.773 149.279  1.00 54.30           O  
ANISOU  587  OE1 GLN A  92     6919   6922   6789    124    299   -421       O  
ATOM    588  NE2 GLN A  92     172.531  35.552 151.401  1.00 60.36           N  
ANISOU  588  NE2 GLN A  92     7607   7634   7693     34    268   -322       N  
ATOM    589  N   SER A  93     178.265  35.315 151.239  1.00 35.78           N  
ANISOU  589  N   SER A  93     4183   4802   4610    248    520   -237       N  
ATOM    590  CA  SER A  93     179.437  34.468 151.424  1.00 38.78           C  
ANISOU  590  CA  SER A  93     4500   5213   5021    345    556   -257       C  
ATOM    591  C   SER A  93     179.053  33.092 151.955  1.00 41.52           C  
ANISOU  591  C   SER A  93     4920   5451   5403    410    502   -327       C  
ATOM    592  O   SER A  93     179.920  32.274 152.241  1.00 42.89           O  
ANISOU  592  O   SER A  93     5057   5627   5612    501    517   -347       O  
ATOM    593  CB  SER A  93     180.412  35.145 152.389  1.00 39.15           C  
ANISOU  593  CB  SER A  93     4424   5305   5146    304    553   -180       C  
ATOM    594  OG  SER A  93     179.839  35.301 153.683  1.00 38.20           O  
ANISOU  594  OG  SER A  93     4327   5098   5090    239    466   -161       O  
ATOM    595  N   GLY A  94     177.755  32.836 152.083  1.00 40.70           N  
ANISOU  595  N   GLY A  94     4918   5250   5296    364    440   -361       N  
ATOM    596  CA  GLY A  94     177.282  31.739 152.914  1.00 46.04           C  
ANISOU  596  CA  GLY A  94     5657   5807   6031    386    377   -398       C  
ATOM    597  C   GLY A  94     176.808  30.518 152.169  1.00 47.66           C  
ANISOU  597  C   GLY A  94     5965   5940   6204    454    366   -494       C  
ATOM    598  O   GLY A  94     176.582  29.468 152.765  1.00 47.26           O  
ANISOU  598  O   GLY A  94     5968   5782   6207    484    322   -524       O  
ATOM    599  N   ASP A  95     176.663  30.653 150.858  1.00 49.15           N  
ANISOU  599  N   ASP A  95     6188   6184   6304    478    403   -540       N  
ATOM    600  CA  ASP A  95     176.159  29.574 150.020  1.00 54.16           C  
ANISOU  600  CA  ASP A  95     6931   6752   6894    539    383   -646       C  
ATOM    601  C   ASP A  95     177.222  28.495 149.875  1.00 52.82           C  
ANISOU  601  C   ASP A  95     6764   6573   6732    678    422   -700       C  
ATOM    602  O   ASP A  95     178.221  28.691 149.184  1.00 56.44           O  
ANISOU  602  O   ASP A  95     7167   7143   7134    759    504   -703       O  
ATOM    603  CB  ASP A  95     175.755  30.131 148.650  1.00 60.21           C  
ANISOU  603  CB  ASP A  95     7735   7597   7546    532    409   -677       C  
ATOM    604  CG  ASP A  95     174.820  29.212 147.887  1.00 67.69           C  
ANISOU  604  CG  ASP A  95     8808   8460   8449    552    352   -787       C  
ATOM    605  OD1 ASP A  95     174.029  29.736 147.069  1.00 72.32           O  
ANISOU  605  OD1 ASP A  95     9435   9082   8960    507    331   -802       O  
ATOM    606  OD2 ASP A  95     174.877  27.979 148.091  1.00 68.18           O  
ANISOU  606  OD2 ASP A  95     8932   8420   8553    613    321   -857       O  
ATOM    607  O   LEU A  96     178.621  24.433 149.148  1.00 68.81           O  
ANISOU  607  O   LEU A  96     8996   8368   8780   1083    427   -971       O  
ATOM    608  N   LEU A  96     177.014  27.358 150.531  1.00 46.71           N  
ANISOU  608  N   LEU A  96     6052   5666   6028    710    367   -738       N  
ATOM    609  CA  LEU A  96     178.018  26.304 150.539  1.00 55.31           C  
ANISOU  609  CA  LEU A  96     7147   6729   7138    852    395   -785       C  
ATOM    610  C   LEU A  96     177.945  25.458 149.259  1.00 65.00           C  
ANISOU  610  C   LEU A  96     8479   7932   8285    952    411   -910       C  
ATOM    611  CB  LEU A  96     177.864  25.424 151.785  1.00 56.66           C  
ANISOU  611  CB  LEU A  96     7353   6759   7417    852    329   -766       C  
ATOM    612  CG  LEU A  96     178.378  26.010 153.110  1.00 57.55           C  
ANISOU  612  CG  LEU A  96     7360   6906   7600    810    322   -655       C  
ATOM    613  CD1 LEU A  96     178.130  25.037 154.252  1.00 58.34           C  
ANISOU  613  CD1 LEU A  96     7518   6861   7789    818    256   -637       C  
ATOM    614  CD2 LEU A  96     179.864  26.384 153.053  1.00 58.72           C  
ANISOU  614  CD2 LEU A  96     7380   7189   7741    901    393   -620       C  
ATOM    615  O   ALA A  97     178.501  25.803 144.960  1.00 90.37           O  
ANISOU  615  O   ALA A  97    11807  11439  11091   1171    595  -1119       O  
ATOM    616  N   ALA A  97     177.128  25.909 148.305  1.00 79.17           N  
ANISOU  616  N   ALA A  97    10328   9759   9994    896    401   -948       N  
ATOM    617  CA  ALA A  97     177.157  25.406 146.929  1.00 85.68           C  
ANISOU  617  CA  ALA A  97    11241  10606  10706    991    427  -1062       C  
ATOM    618  C   ALA A  97     178.237  26.135 146.117  1.00 85.86           C  
ANISOU  618  C   ALA A  97    11177  10815  10632   1069    547  -1035       C  
ATOM    619  CB  ALA A  97     175.803  25.570 146.268  1.00 80.04           C  
ANISOU  619  CB  ALA A  97    10622   9853   9938    898    355  -1112       C  
ATOM    620  O   ASN A  98     181.203  27.117 148.214  1.00 49.93           O  
ANISOU  620  O   ASN A  98     6246   6461   6265   1130    685   -794       O  
ATOM    621  N   ASN A  98     178.835  27.149 146.731  1.00 71.32           N  
ANISOU  621  N   ASN A  98     9197   9072   8830   1015    594   -914       N  
ATOM    622  CA  ASN A  98     180.042  27.769 146.211  1.00 65.78           C  
ANISOU  622  CA  ASN A  98     8382   8539   8071   1083    713   -866       C  
ATOM    623  C   ASN A  98     181.238  27.210 146.982  1.00 58.59           C  
ANISOU  623  C   ASN A  98     7379   7634   7248   1181    746   -845       C  
ATOM    624  CB  ASN A  98     179.983  29.299 146.339  1.00 63.69           C  
ANISOU  624  CB  ASN A  98     8019   8379   7801    953    739   -745       C  
ATOM    625  CG  ASN A  98     178.870  29.932 145.491  1.00 66.97           C  
ANISOU  625  CG  ASN A  98     8519   8806   8122    872    711   -757       C  
ATOM    626  OD1 ASN A  98     178.192  30.865 145.931  1.00 60.71           O  
ANISOU  626  OD1 ASN A  98     7706   8002   7360    743    667   -684       O  
ATOM    627  ND2 ASN A  98     178.687  29.426 144.275  1.00 73.51           N  
ANISOU  627  ND2 ASN A  98     9445   9656   8829    956    733   -852       N  
ATOM    628  O   LEU A  99     184.581  27.473 148.819  1.00 43.68           O  
ANISOU  628  O   LEU A  99     5087   5949   5561   1322    862   -664       O  
ATOM    629  N   LEU A  99     182.279  26.808 146.256  1.00 52.61           N  
ANISOU  629  N   LEU A  99     6586   6971   6434   1330    843   -886       N  
ATOM    630  CA  LEU A  99     183.547  26.470 146.884  1.00 45.83           C  
ANISOU  630  CA  LEU A  99     5604   6157   5652   1430    888   -851       C  
ATOM    631  C   LEU A  99     183.985  27.637 147.760  1.00 41.06           C  
ANISOU  631  C   LEU A  99     4840   5636   5124   1310    892   -712       C  
ATOM    632  CB  LEU A  99     184.602  26.173 145.825  1.00 52.48           C  
ANISOU  632  CB  LEU A  99     6402   7134   6404   1596   1015   -897       C  
ATOM    633  CG  LEU A  99     185.912  25.623 146.352  1.00 51.75           C  
ANISOU  633  CG  LEU A  99     6188   7087   6389   1733   1062   -880       C  
ATOM    634  CD1 LEU A  99     186.881  25.428 145.193  1.00 55.21           C  
ANISOU  634  CD1 LEU A  99     6576   7679   6724   1898   1204   -924       C  
ATOM    635  CD2 LEU A  99     185.683  24.315 147.101  1.00 52.45           C  
ANISOU  635  CD2 LEU A  99     6379   6989   6561   1812    966   -952       C  
ATOM    636  O   SER A 100     183.375  31.069 150.090  1.00 58.73           O  
ANISOU  636  O   SER A 100     6859   7926   7530    853    777   -405       O  
ATOM    637  N   SER A 100     183.675  28.818 147.248  1.00 47.33           N  
ANISOU  637  N   SER A 100     5605   6520   5859   1200    926   -652       N  
ATOM    638  CA  SER A 100     183.766  30.098 147.931  1.00 60.63           C  
ANISOU  638  CA  SER A 100     7177   8258   7601   1054    915   -530       C  
ATOM    639  C   SER A 100     183.027  30.218 149.262  1.00 60.15           C  
ANISOU  639  C   SER A 100     7143   8070   7641    942    795   -496       C  
ATOM    640  CB  SER A 100     183.208  31.166 146.998  1.00 69.77           C  
ANISOU  640  CB  SER A 100     8362   9488   8661    962    954   -495       C  
ATOM    641  OG  SER A 100     183.243  32.416 147.625  1.00 86.49           O  
ANISOU  641  OG  SER A 100    10387  11638  10836    821    937   -383       O  
ATOM    642  O   GLY A 101     182.805  28.683 152.115  1.00 48.33           O  
ANISOU  642  O   GLY A 101     5688   6312   6363    957    601   -492       O  
ATOM    643  N   GLY A 101     181.993  29.397 149.448  1.00 53.21           N  
ANISOU  643  N   GLY A 101     6406   7046   6767    942    715   -569       N  
ATOM    644  CA  GLY A 101     181.120  29.494 150.610  1.00 49.98           C  
ANISOU  644  CA  GLY A 101     6036   6518   6435    835    612   -537       C  
ATOM    645  C   GLY A 101     181.888  29.487 151.931  1.00 54.44           C  
ANISOU  645  C   GLY A 101     6502   7078   7103    837    582   -472       C  
ATOM    646  N   LEU A 102     181.525  30.401 152.835  1.00 55.99           N  
ANISOU  646  N   LEU A 102     6662   7265   7344    712    532   -396       N  
ATOM    647  CA  LEU A 102     182.149  30.503 154.162  1.00 51.22           C  
ANISOU  647  CA  LEU A 102     5976   6658   6827    700    486   -334       C  
ATOM    648  C   LEU A 102     181.712  29.364 155.069  1.00 47.78           C  
ANISOU  648  C   LEU A 102     5629   6083   6442    741    412   -361       C  
ATOM    649  O   LEU A 102     180.518  29.149 155.287  1.00 48.10           O  
ANISOU  649  O   LEU A 102     5778   6017   6479    679    362   -380       O  
ATOM    650  CB  LEU A 102     181.807  31.841 154.831  1.00 51.23           C  
ANISOU  650  CB  LEU A 102     5934   6682   6848    555    450   -258       C  
ATOM    651  CG  LEU A 102     182.268  32.010 156.285  1.00 53.08           C  
ANISOU  651  CG  LEU A 102     6107   6903   7160    530    383   -201       C  
ATOM    652  CD1 LEU A 102     183.771  31.982 156.345  1.00 61.47           C  
ANISOU  652  CD1 LEU A 102     7025   8071   8259    602    416   -174       C  
ATOM    653  CD2 LEU A 102     181.735  33.281 156.899  1.00 54.00           C  
ANISOU  653  CD2 LEU A 102     6215   7020   7284    392    341   -146       C  
ATOM    654  N   ASP A 103     182.696  28.649 155.606  1.00 49.09           N  
ANISOU  654  N   ASP A 103     5741   6252   6657    847    406   -356       N  
ATOM    655  CA  ASP A 103     182.457  27.521 156.492  1.00 51.58           C  
ANISOU  655  CA  ASP A 103     6138   6437   7024    902    339   -368       C  
ATOM    656  C   ASP A 103     182.700  27.949 157.934  1.00 46.22           C  
ANISOU  656  C   ASP A 103     5403   5760   6400    849    273   -286       C  
ATOM    657  O   ASP A 103     183.835  28.246 158.304  1.00 44.76           O  
ANISOU  657  O   ASP A 103     5093   5669   6246    890    276   -246       O  
ATOM    658  CB  ASP A 103     183.373  26.360 156.125  1.00 58.21           C  
ANISOU  658  CB  ASP A 103     6972   7268   7877   1074    369   -419       C  
ATOM    659  CG  ASP A 103     183.118  25.137 156.957  1.00 67.97           C  
ANISOU  659  CG  ASP A 103     8308   8351   9166   1137    301   -428       C  
ATOM    660  OD1 ASP A 103     184.014  24.268 157.010  1.00 79.11           O  
ANISOU  660  OD1 ASP A 103     9698   9754  10607   1284    309   -447       O  
ATOM    661  OD2 ASP A 103     182.028  25.039 157.555  1.00 69.62           O  
ANISOU  661  OD2 ASP A 103     8614   8449   9388   1043    244   -411       O  
ATOM    662  N   TRP A 104     181.634  28.003 158.734  1.00 41.97           N  
ANISOU  662  N   TRP A 104     4951   5125   5871    759    213   -262       N  
ATOM    663  CA  TRP A 104     181.752  28.486 160.107  1.00 44.00           C  
ANISOU  663  CA  TRP A 104     5171   5386   6159    706    150   -189       C  
ATOM    664  C   TRP A 104     182.414  27.461 161.005  1.00 45.12           C  
ANISOU  664  C   TRP A 104     5319   5478   6347    814    104   -168       C  
ATOM    665  O   TRP A 104     182.760  27.768 162.149  1.00 45.06           O  
ANISOU  665  O   TRP A 104     5272   5491   6359    797     47   -108       O  
ATOM    666  CB  TRP A 104     180.386  28.858 160.674  1.00 45.55           C  
ANISOU  666  CB  TRP A 104     5459   5506   6341    587    113   -168       C  
ATOM    667  CG  TRP A 104     179.849  30.132 160.114  1.00 41.48           C  
ANISOU  667  CG  TRP A 104     4919   5054   5789    478    140   -166       C  
ATOM    668  CD1 TRP A 104     178.992  30.254 159.064  1.00 40.23           C  
ANISOU  668  CD1 TRP A 104     4814   4879   5591    438    176   -210       C  
ATOM    669  CD2 TRP A 104     180.128  31.469 160.564  1.00 39.70           C  
ANISOU  669  CD2 TRP A 104     4614   4911   5560    396    127   -118       C  
ATOM    670  NE1 TRP A 104     178.710  31.576 158.833  1.00 40.72           N  
ANISOU  670  NE1 TRP A 104     4837   5008   5626    343    189   -186       N  
ATOM    671  CE2 TRP A 104     179.396  32.345 159.733  1.00 40.00           C  
ANISOU  671  CE2 TRP A 104     4667   4972   5559    314    161   -131       C  
ATOM    672  CE3 TRP A 104     180.923  32.012 161.586  1.00 40.88           C  
ANISOU  672  CE3 TRP A 104     4687   5112   5735    385     81    -69       C  
ATOM    673  CZ2 TRP A 104     179.431  33.734 159.890  1.00 38.42           C  
ANISOU  673  CZ2 TRP A 104     4414   4832   5350    223    155    -93       C  
ATOM    674  CZ3 TRP A 104     180.956  33.399 161.742  1.00 40.20           C  
ANISOU  674  CZ3 TRP A 104     4547   5087   5641    287     71    -39       C  
ATOM    675  CH2 TRP A 104     180.210  34.240 160.898  1.00 38.23           C  
ANISOU  675  CH2 TRP A 104     4320   4846   5358    208    110    -50       C  
ATOM    676  N   ASP A 105     182.577  26.249 160.482  1.00 43.58           N  
ANISOU  676  N   ASP A 105     5182   5213   6164    929    123   -218       N  
ATOM    677  CA  ASP A 105     183.298  25.187 161.182  1.00 47.15           C  
ANISOU  677  CA  ASP A 105     5642   5613   6662   1057     83   -201       C  
ATOM    678  C   ASP A 105     184.794  25.292 160.966  1.00 48.80           C  
ANISOU  678  C   ASP A 105     5700   5950   6890   1167    108   -197       C  
ATOM    679  O   ASP A 105     185.557  24.559 161.587  1.00 54.26           O  
ANISOU  679  O   ASP A 105     6370   6625   7622   1282     70   -175       O  
ATOM    680  CB  ASP A 105     182.819  23.808 160.725  1.00 50.69           C  
ANISOU  680  CB  ASP A 105     6227   5910   7121   1139     88   -260       C  
ATOM    681  CG  ASP A 105     181.436  23.473 161.239  1.00 59.29           C  
ANISOU  681  CG  ASP A 105     7455   6857   8215   1039     47   -244       C  
ATOM    682  OD1 ASP A 105     181.095  23.902 162.357  1.00 58.74           O  
ANISOU  682  OD1 ASP A 105     7386   6784   8150    962      2   -169       O  
ATOM    683  OD2 ASP A 105     180.685  22.781 160.521  1.00 68.70           O  
ANISOU  683  OD2 ASP A 105     8754   7943   9405   1036     59   -306       O  
ATOM    684  N   ASP A 106     185.218  26.193 160.083  1.00 48.29           N  
ANISOU  684  N   ASP A 106     5530   6018   6800   1133    174   -213       N  
ATOM    685  CA  ASP A 106     186.645  26.382 159.818  1.00 55.79           C  
ANISOU  685  CA  ASP A 106     6314   7111   7774   1223    210   -202       C  
ATOM    686  C   ASP A 106     187.002  27.862 159.725  1.00 56.79           C  
ANISOU  686  C   ASP A 106     6305   7380   7894   1102    229   -157       C  
ATOM    687  O   ASP A 106     187.013  28.439 158.636  1.00 58.67           O  
ANISOU  687  O   ASP A 106     6504   7694   8095   1067    311   -178       O  
ATOM    688  CB  ASP A 106     187.046  25.647 158.531  1.00 60.85           C  
ANISOU  688  CB  ASP A 106     6959   7769   8392   1356    298   -278       C  
ATOM    689  CG  ASP A 106     188.525  25.827 158.171  1.00 71.23           C  
ANISOU  689  CG  ASP A 106     8086   9248   9731   1458    355   -264       C  
ATOM    690  OD1 ASP A 106     188.890  25.489 157.024  1.00 79.64           O  
ANISOU  690  OD1 ASP A 106     9134  10364  10761   1555    447   -322       O  
ATOM    691  OD2 ASP A 106     189.317  26.300 159.016  1.00 68.19           O  
ANISOU  691  OD2 ASP A 106     7568   8945   9396   1444    307   -197       O  
ATOM    692  N   LEU A 107     187.304  28.462 160.877  1.00 55.76           N  
ANISOU  692  N   LEU A 107     6110   7280   7798   1039    151    -93       N  
ATOM    693  CA  LEU A 107     187.706  29.866 160.953  1.00 53.41           C  
ANISOU  693  CA  LEU A 107     5686   7099   7508    918    149    -48       C  
ATOM    694  C   LEU A 107     189.198  30.027 161.290  1.00 54.34           C  
ANISOU  694  C   LEU A 107     5614   7348   7687    977    129     -9       C  
ATOM    695  O   LEU A 107     189.598  31.015 161.911  1.00 48.07           O  
ANISOU  695  O   LEU A 107     4723   6621   6920    880     75     38       O  
ATOM    696  CB  LEU A 107     186.853  30.600 162.000  1.00 49.77           C  
ANISOU  696  CB  LEU A 107     5299   6577   7035    784     66    -14       C  
ATOM    697  CG  LEU A 107     185.343  30.645 161.764  1.00 46.31           C  
ANISOU  697  CG  LEU A 107     5022   6027   6545    706     80    -41       C  
ATOM    698  CD1 LEU A 107     184.662  31.455 162.854  1.00 44.61           C  
ANISOU  698  CD1 LEU A 107     4855   5776   6319    589      6     -3       C  
ATOM    699  CD2 LEU A 107     185.025  31.229 160.397  1.00 47.71           C  
ANISOU  699  CD2 LEU A 107     5193   6249   6685    655    171    -70       C  
ATOM    700  N   SER A 108     190.014  29.060 160.866  1.00 58.28           N  
ANISOU  700  N   SER A 108     6055   7881   8207   1139    171    -33       N  
ATOM    701  CA  SER A 108     191.444  29.019 161.203  1.00 61.78           C  
ANISOU  701  CA  SER A 108     6308   8450   8716   1222    149      3       C  
ATOM    702  C   SER A 108     192.149  30.336 160.925  1.00 56.71           C  
ANISOU  702  C   SER A 108     5485   7959   8102   1106    176     48       C  
ATOM    703  O   SER A 108     193.035  30.768 161.658  1.00 58.51           O  
ANISOU  703  O   SER A 108     5568   8274   8391   1085    106     95       O  
ATOM    704  CB  SER A 108     192.148  27.912 160.404  1.00 76.58           C  
ANISOU  704  CB  SER A 108     8142  10355  10599   1417    229    -40       C  
ATOM    705  OG  SER A 108     191.297  26.798 160.198  1.00 85.22           O  
ANISOU  705  OG  SER A 108     9431  11294  11656   1500    237    -99       O  
ATOM    706  N   ARG A 109     191.738  30.963 159.843  1.00 55.32           N  
ANISOU  706  N   ARG A 109     5324   7812   7883   1028    275     35       N  
ATOM    707  CA  ARG A 109     192.331  32.203 159.404  1.00 59.84           C  
ANISOU  707  CA  ARG A 109     5741   8516   8481    911    319     84       C  
ATOM    708  C   ARG A 109     191.524  33.440 159.743  1.00 58.97           C  
ANISOU  708  C   ARG A 109     5695   8358   8355    717    271    111       C  
ATOM    709  O   ARG A 109     191.861  34.550 159.319  1.00 53.00           O  
ANISOU  709  O   ARG A 109     4836   7684   7615    601    308    154       O  
ATOM    710  CB  ARG A 109     192.501  32.145 157.924  1.00 65.60           C  
ANISOU  710  CB  ARG A 109     6438   9322   9166    958    469     64       C  
ATOM    711  CG  ARG A 109     193.200  30.884 157.483  1.00 71.81           C  
ANISOU  711  CG  ARG A 109     7184  10145   9955   1168    529     21       C  
ATOM    712  CD  ARG A 109     193.561  31.034 156.060  1.00 69.70           C  
ANISOU  712  CD  ARG A 109     6850   9990   9640   1206    682     12       C  
ATOM    713  NE  ARG A 109     194.146  32.355 155.881  1.00 70.86           N  
ANISOU  713  NE  ARG A 109     6830  10268   9824   1061    715     93       N  
ATOM    714  CZ  ARG A 109     195.417  32.664 156.121  1.00 76.69           C  
ANISOU  714  CZ  ARG A 109     7340  11150  10646   1069    720    152       C  
ATOM    715  NH1 ARG A 109     195.833  33.909 155.918  1.00 77.83           N  
ANISOU  715  NH1 ARG A 109     7350  11394  10827    913    749    227       N  
ATOM    716  NH2 ARG A 109     196.278  31.725 156.504  1.00 77.79           N  
ANISOU  716  NH2 ARG A 109     7384  11335  10838   1234    700    137       N  
ATOM    717  N   LEU A 110     190.443  33.246 160.482  1.00 57.18           N  
ANISOU  717  N   LEU A 110     5638   7993   8093    685    194     88       N  
ATOM    718  CA  LEU A 110     189.657  34.368 160.948  1.00 50.52           C  
ANISOU  718  CA  LEU A 110     4862   7097   7234    521    139    108       C  
ATOM    719  C   LEU A 110     189.520  34.256 162.453  1.00 45.23           C  
ANISOU  719  C   LEU A 110     4240   6364   6583    511      5    118       C  
ATOM    720  O   LEU A 110     188.410  34.157 162.968  1.00 40.05           O  
ANISOU  720  O   LEU A 110     3740   5594   5881    479    -35    101       O  
ATOM    721  CB  LEU A 110     188.294  34.399 160.253  1.00 46.45           C  
ANISOU  721  CB  LEU A 110     4516   6488   6645    481    193     73       C  
ATOM    722  CG  LEU A 110     188.326  34.546 158.726  1.00 50.73           C  
ANISOU  722  CG  LEU A 110     5035   7093   7147    490    322     61       C  
ATOM    723  CD1 LEU A 110     187.977  33.247 158.061  1.00 53.86           C  
ANISOU  723  CD1 LEU A 110     5526   7439   7497    629    378     -2       C  
ATOM    724  CD2 LEU A 110     187.359  35.632 158.260  1.00 52.76           C  
ANISOU  724  CD2 LEU A 110     5372   7315   7359    353    342     73       C  
ATOM    725  N   PRO A 111     190.663  34.261 163.163  1.00 50.83           N  
ANISOU  725  N   PRO A 111     4806   7154   7354    542    -66    148       N  
ATOM    726  CA  PRO A 111     190.690  34.152 164.627  1.00 49.64           C  
ANISOU  726  CA  PRO A 111     4689   6960   7210    544   -203    161       C  
ATOM    727  C   PRO A 111     189.897  35.248 165.334  1.00 42.06           C  
ANISOU  727  C   PRO A 111     3818   5941   6220    394   -273    165       C  
ATOM    728  O   PRO A 111     189.250  34.973 166.342  1.00 41.50           O  
ANISOU  728  O   PRO A 111     3872   5787   6109    404   -349    159       O  
ATOM    729  CB  PRO A 111     192.185  34.264 164.956  1.00 53.92           C  
ANISOU  729  CB  PRO A 111     5021   7634   7831    578   -256    194       C  
ATOM    730  CG  PRO A 111     192.787  34.930 163.775  1.00 50.57           C  
ANISOU  730  CG  PRO A 111     4452   7319   7446    523   -151    211       C  
ATOM    731  CD  PRO A 111     192.023  34.415 162.616  1.00 51.29           C  
ANISOU  731  CD  PRO A 111     4651   7360   7477    574    -21    176       C  
ATOM    732  N   ASN A 112     189.939  36.471 164.820  1.00 40.50           N  
ANISOU  732  N   ASN A 112     3564   5783   6040    262   -245    178       N  
ATOM    733  CA  ASN A 112     189.181  37.558 165.431  1.00 41.82           C  
ANISOU  733  CA  ASN A 112     3822   5886   6180    128   -308    176       C  
ATOM    734  C   ASN A 112     187.655  37.396 165.197  1.00 36.94           C  
ANISOU  734  C   ASN A 112     3397   5153   5486    119   -259    147       C  
ATOM    735  O   ASN A 112     186.864  37.698 166.090  1.00 38.12           O  
ANISOU  735  O   ASN A 112     3662   5228   5595     78   -325    137       O  
ATOM    736  CB  ASN A 112     189.671  38.910 164.912  1.00 44.32           C  
ANISOU  736  CB  ASN A 112     4029   6263   6546    -11   -293    203       C  
ATOM    737  CG  ASN A 112     191.102  39.196 165.314  1.00 48.92           C  
ANISOU  737  CG  ASN A 112     4416   6956   7214    -29   -363    233       C  
ATOM    738  OD1 ASN A 112     192.004  39.205 164.480  1.00 51.94           O  
ANISOU  738  OD1 ASN A 112     4641   7442   7653    -21   -291    263       O  
ATOM    739  ND2 ASN A 112     191.315  39.424 166.596  1.00 45.34           N  
ANISOU  739  ND2 ASN A 112     3971   6487   6768    -53   -504    225       N  
ATOM    740  N   LEU A 113     187.255  36.891 164.032  1.00 34.47           N  
ANISOU  740  N   LEU A 113     3115   4831   5151    164   -148    133       N  
ATOM    741  CA  LEU A 113     185.846  36.548 163.795  1.00 36.26           C  
ANISOU  741  CA  LEU A 113     3510   4954   5314    167   -109    104       C  
ATOM    742  C   LEU A 113     185.393  35.438 164.743  1.00 37.30           C  
ANISOU  742  C   LEU A 113     3743   5007   5422    254   -162     92       C  
ATOM    743  O   LEU A 113     184.286  35.489 165.314  1.00 34.28           O  
ANISOU  743  O   LEU A 113     3490   4540   4995    220   -187     85       O  
ATOM    744  CB  LEU A 113     185.610  36.118 162.335  1.00 36.11           C  
ANISOU  744  CB  LEU A 113     3500   4947   5274    208      8     83       C  
ATOM    745  CG  LEU A 113     184.169  35.707 161.977  1.00 35.85           C  
ANISOU  745  CG  LEU A 113     3628   4813   5182    210     42     48       C  
ATOM    746  CD1 LEU A 113     183.143  36.818 162.235  1.00 35.88           C  
ANISOU  746  CD1 LEU A 113     3709   4767   5157     90     17     56       C  
ATOM    747  CD2 LEU A 113     184.052  35.266 160.546  1.00 35.52           C  
ANISOU  747  CD2 LEU A 113     3593   4791   5112    257    143     20       C  
ATOM    748  N   PHE A 114     186.248  34.436 164.912  1.00 36.72           N  
ANISOU  748  N   PHE A 114     3610   4963   5377    370   -174     96       N  
ATOM    749  CA  PHE A 114     185.981  33.353 165.852  1.00 36.26           C  
ANISOU  749  CA  PHE A 114     3642   4831   5303    460   -229    100       C  
ATOM    750  C   PHE A 114     185.736  33.925 167.252  1.00 34.85           C  
ANISOU  750  C   PHE A 114     3510   4631   5099    401   -334    123       C  
ATOM    751  O   PHE A 114     184.784  33.541 167.923  1.00 35.76           O  
ANISOU  751  O   PHE A 114     3759   4659   5168    405   -353    127       O  
ATOM    752  CB  PHE A 114     187.140  32.354 165.868  1.00 37.77           C  
ANISOU  752  CB  PHE A 114     3741   5071   5538    598   -240    107       C  
ATOM    753  CG  PHE A 114     186.934  31.187 166.799  1.00 39.04           C  
ANISOU  753  CG  PHE A 114     4000   5148   5685    700   -297    121       C  
ATOM    754  CD1 PHE A 114     186.513  29.958 166.312  1.00 40.50           C  
ANISOU  754  CD1 PHE A 114     4276   5245   5866    796   -244    100       C  
ATOM    755  CD2 PHE A 114     187.188  31.315 168.165  1.00 40.18           C  
ANISOU  755  CD2 PHE A 114     4151   5297   5819    700   -407    158       C  
ATOM    756  CE1 PHE A 114     186.329  28.878 167.168  1.00 42.12           C  
ANISOU  756  CE1 PHE A 114     4578   5361   6065    884   -296    124       C  
ATOM    757  CE2 PHE A 114     187.007  30.253 169.026  1.00 43.33           C  
ANISOU  757  CE2 PHE A 114     4646   5620   6198    794   -456    184       C  
ATOM    758  CZ  PHE A 114     186.579  29.027 168.535  1.00 45.39           C  
ANISOU  758  CZ  PHE A 114     4997   5785   6463    884   -399    172       C  
ATOM    759  N   LYS A 115     186.585  34.860 167.669  1.00 35.12           N  
ANISOU  759  N   LYS A 115     3435   4746   5162    343   -399    137       N  
ATOM    760  CA  LYS A 115     186.455  35.524 168.976  1.00 37.25           C  
ANISOU  760  CA  LYS A 115     3747   5005   5401    287   -508    147       C  
ATOM    761  C   LYS A 115     185.174  36.362 169.080  1.00 36.85           C  
ANISOU  761  C   LYS A 115     3820   4884   5296    186   -490    130       C  
ATOM    762  O   LYS A 115     184.519  36.406 170.128  1.00 36.00           O  
ANISOU  762  O   LYS A 115     3821   4727   5131    180   -544    132       O  
ATOM    763  CB  LYS A 115     187.676  36.419 169.228  1.00 41.49           C  
ANISOU  763  CB  LYS A 115     4130   5643   5993    232   -584    156       C  
ATOM    764  CG  LYS A 115     187.667  37.116 170.581  1.00 54.99           C  
ANISOU  764  CG  LYS A 115     5881   7344   7667    178   -713    154       C  
ATOM    765  CD  LYS A 115     187.806  36.111 171.747  1.00 71.70           C  
ANISOU  765  CD  LYS A 115     8056   9446   9741    292   -795    173       C  
ATOM    766  CE  LYS A 115     187.988  36.811 173.103  1.00 74.66           C  
ANISOU  766  CE  LYS A 115     8461   9834  10071    249   -936    166       C  
ATOM    767  NZ  LYS A 115     188.097  35.864 174.259  1.00 76.09           N  
ANISOU  767  NZ  LYS A 115     8711  10006  10195    362  -1017    194       N  
ATOM    768  N   LEU A 116     184.815  37.020 167.989  1.00 34.60           N  
ANISOU  768  N   LEU A 116     3520   4602   5025    114   -411    116       N  
ATOM    769  CA  LEU A 116     183.589  37.813 167.976  1.00 35.03           C  
ANISOU  769  CA  LEU A 116     3685   4593   5034     30   -390    101       C  
ATOM    770  C   LEU A 116     182.358  36.926 168.178  1.00 33.88           C  
ANISOU  770  C   LEU A 116     3676   4361   4836     79   -353     97       C  
ATOM    771  O   LEU A 116     181.464  37.255 168.956  1.00 32.81           O  
ANISOU  771  O   LEU A 116     3641   4177   4650     49   -379     95       O  
ATOM    772  CB  LEU A 116     183.470  38.599 166.668  1.00 37.24           C  
ANISOU  772  CB  LEU A 116     3920   4891   5337    -43   -311     95       C  
ATOM    773  CG  LEU A 116     182.214  39.473 166.518  1.00 36.82           C  
ANISOU  773  CG  LEU A 116     3972   4775   5243   -122   -288     82       C  
ATOM    774  CD1 LEU A 116     182.156  40.531 167.599  1.00 31.89           C  
ANISOU  774  CD1 LEU A 116     3380   4132   4604   -189   -377     75       C  
ATOM    775  CD2 LEU A 116     182.139  40.112 165.131  1.00 40.27           C  
ANISOU  775  CD2 LEU A 116     4370   5234   5699   -178   -207     86       C  
ATOM    776  N   ARG A 117     182.309  35.801 167.484  1.00 32.89           N  
ANISOU  776  N   ARG A 117     3557   4218   4724    154   -292     94       N  
ATOM    777  CA  ARG A 117     181.189  34.902 167.643  1.00 33.52           C  
ANISOU  777  CA  ARG A 117     3759   4210   4769    190   -261     94       C  
ATOM    778  C   ARG A 117     181.169  34.398 169.084  1.00 32.80           C  
ANISOU  778  C   ARG A 117     3728   4090   4646    235   -334    125       C  
ATOM    779  O   ARG A 117     180.114  34.292 169.705  1.00 33.16           O  
ANISOU  779  O   ARG A 117     3879   4075   4644    218   -331    137       O  
ATOM    780  CB  ARG A 117     181.266  33.733 166.647  1.00 34.99           C  
ANISOU  780  CB  ARG A 117     3942   4372   4981    266   -196     78       C  
ATOM    781  CG  ARG A 117     180.158  32.693 166.825  1.00 31.80           C  
ANISOU  781  CG  ARG A 117     3663   3864   4557    295   -174     80       C  
ATOM    782  CD  ARG A 117     180.304  31.521 165.872  1.00 29.68           C  
ANISOU  782  CD  ARG A 117     3402   3558   4317    374   -125     53       C  
ATOM    783  NE  ARG A 117     181.540  30.795 166.112  1.00 32.05           N  
ANISOU  783  NE  ARG A 117     3640   3887   4650    480   -153     65       N  
ATOM    784  CZ  ARG A 117     181.991  29.788 165.374  1.00 38.51           C  
ANISOU  784  CZ  ARG A 117     4449   4685   5497    575   -118     38       C  
ATOM    785  NH1 ARG A 117     181.296  29.347 164.328  1.00 41.17           N  
ANISOU  785  NH1 ARG A 117     4845   4968   5829    573    -57     -7       N  
ATOM    786  NH2 ARG A 117     183.143  29.218 165.696  1.00 36.08           N  
ANISOU  786  NH2 ARG A 117     4076   4412   5221    680   -150     53       N  
ATOM    787  N   GLN A 118     182.341  34.078 169.625  1.00 32.09           N  
ANISOU  787  N   GLN A 118     3568   4048   4577    298   -398    142       N  
ATOM    788  CA  GLN A 118     182.405  33.560 170.974  1.00 32.05           C  
ANISOU  788  CA  GLN A 118     3623   4023   4533    353   -472    178       C  
ATOM    789  C   GLN A 118     181.790  34.557 171.965  1.00 31.36           C  
ANISOU  789  C   GLN A 118     3602   3933   4378    281   -520    178       C  
ATOM    790  O   GLN A 118     180.989  34.180 172.836  1.00 32.25           O  
ANISOU  790  O   GLN A 118     3828   3996   4431    298   -526    204       O  
ATOM    791  CB  GLN A 118     183.864  33.247 171.346  1.00 37.66           C  
ANISOU  791  CB  GLN A 118     4226   4804   5278    428   -548    193       C  
ATOM    792  CG  GLN A 118     184.057  32.595 172.667  1.00 50.79           C  
ANISOU  792  CG  GLN A 118     5949   6452   6898    504   -631    236       C  
ATOM    793  CD  GLN A 118     185.531  32.540 173.061  1.00 61.51           C  
ANISOU  793  CD  GLN A 118     7181   7898   8292    567   -725    247       C  
ATOM    794  OE1 GLN A 118     186.431  32.586 172.210  1.00 59.99           O  
ANISOU  794  OE1 GLN A 118     6853   7769   8173    583   -704    231       O  
ATOM    795  NE2 GLN A 118     185.781  32.461 174.358  1.00 67.02           N  
ANISOU  795  NE2 GLN A 118     7920   8610   8936    605   -828    278       N  
ATOM    796  N   ILE A 119     182.132  35.830 171.842  1.00 33.12           N  
ANISOU  796  N   ILE A 119     3764   4208   4612    200   -551    150       N  
ATOM    797  CA  ILE A 119     181.670  36.787 172.837  1.00 30.79           C  
ANISOU  797  CA  ILE A 119     3537   3908   4252    146   -608    139       C  
ATOM    798  C   ILE A 119     180.187  37.125 172.637  1.00 30.00           C  
ANISOU  798  C   ILE A 119     3541   3746   4111     99   -533    128       C  
ATOM    799  O   ILE A 119     179.459  37.302 173.616  1.00 30.99           O  
ANISOU  799  O   ILE A 119     3765   3849   4163    100   -551    134       O  
ATOM    800  CB  ILE A 119     182.536  38.068 172.848  1.00 34.34           C  
ANISOU  800  CB  ILE A 119     3896   4417   4733     71   -680    109       C  
ATOM    801  CG1 ILE A 119     182.400  38.877 171.559  1.00 34.59           C  
ANISOU  801  CG1 ILE A 119     3872   4451   4821    -12   -609     88       C  
ATOM    802  CG2 ILE A 119     183.994  37.698 173.126  1.00 38.11           C  
ANISOU  802  CG2 ILE A 119     4256   4968   5257    119   -762    124       C  
ATOM    803  CD1 ILE A 119     183.091  40.233 171.615  1.00 38.40           C  
ANISOU  803  CD1 ILE A 119     4284   4969   5336   -106   -677     66       C  
ATOM    804  N   LEU A 120     179.716  37.161 171.395  1.00 30.72           N  
ANISOU  804  N   LEU A 120     3611   3818   4243     65   -447    114       N  
ATOM    805  CA  LEU A 120     178.312  37.485 171.158  1.00 31.81           C  
ANISOU  805  CA  LEU A 120     3833   3905   4350     23   -383    105       C  
ATOM    806  C   LEU A 120     177.382  36.381 171.641  1.00 31.13           C  
ANISOU  806  C   LEU A 120     3837   3764   4227     71   -345    138       C  
ATOM    807  O   LEU A 120     176.234  36.664 171.998  1.00 30.72           O  
ANISOU  807  O   LEU A 120     3859   3682   4130     46   -313    141       O  
ATOM    808  CB  LEU A 120     178.059  37.762 169.674  1.00 31.09           C  
ANISOU  808  CB  LEU A 120     3696   3811   4306    -21   -310     84       C  
ATOM    809  CG  LEU A 120     178.616  39.064 169.099  1.00 31.29           C  
ANISOU  809  CG  LEU A 120     3652   3876   4362    -92   -325     63       C  
ATOM    810  CD1 LEU A 120     178.395  39.085 167.589  1.00 33.49           C  
ANISOU  810  CD1 LEU A 120     3894   4157   4674   -116   -245     55       C  
ATOM    811  CD2 LEU A 120     177.989  40.271 169.785  1.00 30.14           C  
ANISOU  811  CD2 LEU A 120     3569   3708   4173   -147   -360     46       C  
ATOM    812  N   TYR A 121     177.855  35.131 171.647  1.00 28.78           N  
ANISOU  812  N   TYR A 121     3532   3450   3953    141   -345    165       N  
ATOM    813  CA  TYR A 121     177.023  34.021 172.116  1.00 29.05           C  
ANISOU  813  CA  TYR A 121     3655   3418   3963    179   -312    207       C  
ATOM    814  C   TYR A 121     177.430  33.554 173.516  1.00 31.37           C  
ANISOU  814  C   TYR A 121     3998   3718   4203    241   -377    255       C  
ATOM    815  O   TYR A 121     176.978  32.515 173.991  1.00 31.84           O  
ANISOU  815  O   TYR A 121     4128   3723   4246    283   -357    305       O  
ATOM    816  CB  TYR A 121     177.054  32.866 171.115  1.00 28.47           C  
ANISOU  816  CB  TYR A 121     3569   3296   3952    214   -264    206       C  
ATOM    817  CG  TYR A 121     176.224  33.160 169.874  1.00 29.85           C  
ANISOU  817  CG  TYR A 121     3736   3452   4155    154   -194    167       C  
ATOM    818  CD1 TYR A 121     176.790  33.801 168.774  1.00 31.94           C  
ANISOU  818  CD1 TYR A 121     3919   3764   4452    131   -181    124       C  
ATOM    819  CD2 TYR A 121     174.878  32.831 169.818  1.00 27.77           C  
ANISOU  819  CD2 TYR A 121     3541   3129   3883    118   -145    178       C  
ATOM    820  CE1 TYR A 121     176.035  34.088 167.645  1.00 31.05           C  
ANISOU  820  CE1 TYR A 121     3806   3639   4352     82   -124     92       C  
ATOM    821  CE2 TYR A 121     174.107  33.127 168.709  1.00 27.12           C  
ANISOU  821  CE2 TYR A 121     3447   3036   3822     66    -96    142       C  
ATOM    822  CZ  TYR A 121     174.699  33.750 167.617  1.00 29.83           C  
ANISOU  822  CZ  TYR A 121     3721   3426   4187     52    -88     97       C  
ATOM    823  OH  TYR A 121     173.984  34.026 166.479  1.00 28.44           O  
ANISOU  823  OH  TYR A 121     3540   3244   4022      8    -45     64       O  
ATOM    824  N   SER A 122     178.230  34.369 174.199  1.00 30.87           N  
ANISOU  824  N   SER A 122     3903   3719   4108    241   -458    241       N  
ATOM    825  CA  SER A 122     178.619  34.065 175.571  1.00 32.22           C  
ANISOU  825  CA  SER A 122     4125   3907   4209    301   -532    281       C  
ATOM    826  C   SER A 122     177.433  34.175 176.531  1.00 31.64           C  
ANISOU  826  C   SER A 122     4171   3810   4043    291   -502    310       C  
ATOM    827  O   SER A 122     176.490  34.927 176.287  1.00 29.86           O  
ANISOU  827  O   SER A 122     3968   3577   3801    230   -449    283       O  
ATOM    828  CB  SER A 122     179.746  34.996 176.028  1.00 31.73           C  
ANISOU  828  CB  SER A 122     3997   3922   4138    293   -639    247       C  
ATOM    829  OG  SER A 122     179.283  36.316 176.246  1.00 29.80           O  
ANISOU  829  OG  SER A 122     3776   3693   3852    220   -650    202       O  
ATOM    830  N   LYS A 123     177.504  33.432 177.632  1.00 31.11           N  
ANISOU  830  N   LYS A 123     4175   3735   3909    358   -535    371       N  
ATOM    831  CA  LYS A 123     176.487  33.502 178.680  1.00 32.46           C  
ANISOU  831  CA  LYS A 123     4459   3900   3975    361   -504    411       C  
ATOM    832  C   LYS A 123     176.368  34.917 179.208  1.00 33.80           C  
ANISOU  832  C   LYS A 123     4644   4125   4072    325   -543    352       C  
ATOM    833  O   LYS A 123     175.267  35.394 179.471  1.00 34.36           O  
ANISOU  833  O   LYS A 123     4776   4191   4089    297   -481    349       O  
ATOM    834  CB  LYS A 123     176.810  32.546 179.837  1.00 36.77           C  
ANISOU  834  CB  LYS A 123     5079   4441   4449    447   -548    492       C  
ATOM    835  CG  LYS A 123     175.781  32.566 180.961  1.00 44.31           C  
ANISOU  835  CG  LYS A 123     6153   5400   5282    457   -504    545       C  
ATOM    836  CD  LYS A 123     174.740  31.484 180.771  1.00 56.24           C  
ANISOU  836  CD  LYS A 123     7714   6834   6822    446   -395    624       C  
ATOM    837  CE  LYS A 123     173.434  31.791 181.492  1.00 65.05           C  
ANISOU  837  CE  LYS A 123     8909   7963   7843    421   -311    661       C  
ATOM    838  NZ  LYS A 123     173.598  32.048 182.943  1.00 74.29           N  
ANISOU  838  NZ  LYS A 123    10170   9196   8860    484   -358    695       N  
ATOM    839  N   GLN A 124     177.509  35.584 179.358  1.00 36.04           N  
ANISOU  839  N   GLN A 124     4873   4461   4362    327   -650    305       N  
ATOM    840  CA  GLN A 124     177.550  36.957 179.855  1.00 35.28           C  
ANISOU  840  CA  GLN A 124     4795   4404   4205    290   -709    238       C  
ATOM    841  C   GLN A 124     176.753  37.910 178.972  1.00 33.31           C  
ANISOU  841  C   GLN A 124     4527   4131   4000    211   -638    185       C  
ATOM    842  O   GLN A 124     175.899  38.658 179.467  1.00 32.88           O  
ANISOU  842  O   GLN A 124     4547   4075   3871    200   -613    160       O  
ATOM    843  CB  GLN A 124     179.001  37.427 179.956  1.00 38.94           C  
ANISOU  843  CB  GLN A 124     5176   4918   4701    288   -841    198       C  
ATOM    844  CG  GLN A 124     179.803  36.664 181.005  1.00 49.27           C  
ANISOU  844  CG  GLN A 124     6509   6263   5947    376   -936    244       C  
ATOM    845  CD  GLN A 124     180.659  35.535 180.425  1.00 54.91           C  
ANISOU  845  CD  GLN A 124     7135   6975   6755    425   -943    291       C  
ATOM    846  OE1 GLN A 124     180.212  34.732 179.590  1.00 44.56           O  
ANISOU  846  OE1 GLN A 124     5810   5611   5511    430   -843    323       O  
ATOM    847  NE2 GLN A 124     181.914  35.484 180.867  1.00 57.21           N  
ANISOU  847  NE2 GLN A 124     7362   7323   7053    467  -1067    288       N  
ATOM    848  N   TYR A 125     177.013  37.878 177.665  1.00 33.29           N  
ANISOU  848  N   TYR A 125     4428   4110   4111    167   -603    170       N  
ATOM    849  CA  TYR A 125     176.320  38.779 176.751  1.00 31.04           C  
ANISOU  849  CA  TYR A 125     4123   3803   3868     96   -543    126       C  
ATOM    850  C   TYR A 125     174.852  38.378 176.612  1.00 29.97           C  
ANISOU  850  C   TYR A 125     4048   3630   3710     97   -432    156       C  
ATOM    851  O   TYR A 125     173.960  39.243 176.574  1.00 30.75           O  
ANISOU  851  O   TYR A 125     4181   3720   3781     67   -393    126       O  
ATOM    852  CB  TYR A 125     177.012  38.842 175.374  1.00 30.75           C  
ANISOU  852  CB  TYR A 125     3971   3767   3945     52   -532    108       C  
ATOM    853  CG  TYR A 125     176.395  39.923 174.525  1.00 30.41           C  
ANISOU  853  CG  TYR A 125     3916   3705   3932    -19   -487     67       C  
ATOM    854  CD1 TYR A 125     175.464  39.618 173.541  1.00 29.80           C  
ANISOU  854  CD1 TYR A 125     3837   3596   3891    -37   -391     77       C  
ATOM    855  CD2 TYR A 125     176.699  41.258 174.753  1.00 32.16           C  
ANISOU  855  CD2 TYR A 125     4140   3935   4144    -67   -549     18       C  
ATOM    856  CE1 TYR A 125     174.858  40.616 172.799  1.00 32.52           C  
ANISOU  856  CE1 TYR A 125     4177   3925   4256    -93   -356     45       C  
ATOM    857  CE2 TYR A 125     176.113  42.257 174.023  1.00 30.66           C  
ANISOU  857  CE2 TYR A 125     3951   3717   3980   -125   -512    -12       C  
ATOM    858  CZ  TYR A 125     175.191  41.932 173.040  1.00 33.11           C  
ANISOU  858  CZ  TYR A 125     4256   4003   4320   -133   -414      5       C  
ATOM    859  OH  TYR A 125     174.606  42.937 172.316  1.00 33.01           O  
ANISOU  859  OH  TYR A 125     4248   3965   4329   -182   -383    -20       O  
ATOM    860  N   ARG A 126     174.579  37.081 176.540  1.00 29.33           N  
ANISOU  860  N   ARG A 126     3979   3522   3645    131   -382    216       N  
ATOM    861  CA  ARG A 126     173.199  36.631 176.388  1.00 31.27           C  
ANISOU  861  CA  ARG A 126     4267   3731   3883    119   -280    250       C  
ATOM    862  C   ARG A 126     172.329  37.003 177.603  1.00 32.37           C  
ANISOU  862  C   ARG A 126     4497   3890   3910    142   -258    269       C  
ATOM    863  O   ARG A 126     171.146  37.320 177.433  1.00 32.78           O  
ANISOU  863  O   ARG A 126     4566   3936   3955    117   -181    268       O  
ATOM    864  CB  ARG A 126     173.128  35.118 176.133  1.00 30.98           C  
ANISOU  864  CB  ARG A 126     4232   3647   3892    145   -242    312       C  
ATOM    865  CG  ARG A 126     173.583  34.705 174.742  1.00 29.64           C  
ANISOU  865  CG  ARG A 126     3984   3449   3829    124   -230    286       C  
ATOM    866  CD  ARG A 126     173.446  33.187 174.530  1.00 33.17           C  
ANISOU  866  CD  ARG A 126     4452   3831   4320    154   -197    339       C  
ATOM    867  NE  ARG A 126     174.436  32.361 175.234  1.00 33.67           N  
ANISOU  867  NE  ARG A 126     4534   3890   4369    229   -256    382       N  
ATOM    868  CZ  ARG A 126     174.196  31.603 176.310  1.00 34.18           C  
ANISOU  868  CZ  ARG A 126     4679   3930   4379    272   -256    456       C  
ATOM    869  NH1 ARG A 126     172.992  31.568 176.883  1.00 31.16           N  
ANISOU  869  NH1 ARG A 126     4362   3533   3946    244   -193    501       N  
ATOM    870  NH2 ARG A 126     175.180  30.878 176.832  1.00 34.94           N  
ANISOU  870  NH2 ARG A 126     4786   4021   4468    348   -319    494       N  
ATOM    871  N   ASP A 127     172.898  36.975 178.807  1.00 37.06           N  
ANISOU  871  N   ASP A 127     5148   4518   4415    196   -323    285       N  
ATOM    872  CA  ASP A 127     172.162  37.403 179.996  1.00 40.65           C  
ANISOU  872  CA  ASP A 127     5697   5004   4744    229   -303    296       C  
ATOM    873  C   ASP A 127     171.782  38.889 179.889  1.00 39.18           C  
ANISOU  873  C   ASP A 127     5518   4834   4536    201   -309    212       C  
ATOM    874  O   ASP A 127     170.632  39.263 180.150  1.00 38.84           O  
ANISOU  874  O   ASP A 127     5516   4797   4442    207   -232    213       O  
ATOM    875  CB  ASP A 127     172.974  37.167 181.273  1.00 45.54           C  
ANISOU  875  CB  ASP A 127     6381   5661   5260    297   -391    319       C  
ATOM    876  CG  ASP A 127     172.994  35.714 181.701  1.00 49.73           C  
ANISOU  876  CG  ASP A 127     6945   6172   5777    343   -364    422       C  
ATOM    877  OD1 ASP A 127     173.839  35.376 182.554  1.00 52.92           O  
ANISOU  877  OD1 ASP A 127     7388   6604   6117    403   -449    448       O  
ATOM    878  OD2 ASP A 127     172.178  34.916 181.197  1.00 46.97           O  
ANISOU  878  OD2 ASP A 127     6586   5776   5484    319   -267    477       O  
ATOM    879  N   PHE A 128     172.735  39.726 179.487  1.00 37.44           N  
ANISOU  879  N   PHE A 128     5251   4615   4358    170   -398    143       N  
ATOM    880  CA  PHE A 128     172.451  41.146 179.247  1.00 33.67           C  
ANISOU  880  CA  PHE A 128     4782   4132   3880    135   -411     65       C  
ATOM    881  C   PHE A 128     171.396  41.315 178.156  1.00 33.87           C  
ANISOU  881  C   PHE A 128     4767   4127   3976     94   -311     66       C  
ATOM    882  O   PHE A 128     170.385  41.995 178.333  1.00 35.86           O  
ANISOU  882  O   PHE A 128     5061   4378   4186    104   -259     44       O  
ATOM    883  CB  PHE A 128     173.732  41.889 178.860  1.00 33.40           C  
ANISOU  883  CB  PHE A 128     4691   4096   3905     90   -522      7       C  
ATOM    884  CG  PHE A 128     173.505  43.120 178.009  1.00 33.74           C  
ANISOU  884  CG  PHE A 128     4707   4105   4007     28   -517    -52       C  
ATOM    885  CD1 PHE A 128     173.012  44.284 178.562  1.00 33.27           C  
ANISOU  885  CD1 PHE A 128     4726   4032   3883     36   -536   -112       C  
ATOM    886  CD2 PHE A 128     173.792  43.104 176.651  1.00 31.09           C  
ANISOU  886  CD2 PHE A 128     4276   3750   3788    -31   -492    -47       C  
ATOM    887  CE1 PHE A 128     172.803  45.399 177.783  1.00 31.82           C  
ANISOU  887  CE1 PHE A 128     4527   3805   3757    -16   -534   -160       C  
ATOM    888  CE2 PHE A 128     173.599  44.224 175.870  1.00 27.86           C  
ANISOU  888  CE2 PHE A 128     3849   3308   3428    -86   -488    -89       C  
ATOM    889  CZ  PHE A 128     173.106  45.371 176.432  1.00 29.31           C  
ANISOU  889  CZ  PHE A 128     4113   3469   3556    -80   -511   -143       C  
ATOM    890  N   PHE A 129     171.639  40.688 177.015  1.00 35.92           N  
ANISOU  890  N   PHE A 129     4944   4364   4340     55   -287     89       N  
ATOM    891  CA  PHE A 129     170.826  40.921 175.840  1.00 34.89           C  
ANISOU  891  CA  PHE A 129     4768   4208   4280     12   -216     80       C  
ATOM    892  C   PHE A 129     169.408  40.382 175.967  1.00 35.44           C  
ANISOU  892  C   PHE A 129     4862   4275   4328     27   -115    124       C  
ATOM    893  O   PHE A 129     168.452  41.034 175.546  1.00 34.98           O  
ANISOU  893  O   PHE A 129     4798   4213   4280     13    -66    104       O  
ATOM    894  CB  PHE A 129     171.512  40.296 174.623  1.00 34.32           C  
ANISOU  894  CB  PHE A 129     4610   4119   4310    -24   -218     90       C  
ATOM    895  CG  PHE A 129     171.095  40.896 173.307  1.00 30.79           C  
ANISOU  895  CG  PHE A 129     4115   3655   3931    -75   -182     62       C  
ATOM    896  CD1 PHE A 129     171.180  42.258 173.088  1.00 31.69           C  
ANISOU  896  CD1 PHE A 129     4231   3764   4046   -104   -214     14       C  
ATOM    897  CD2 PHE A 129     170.674  40.083 172.281  1.00 33.97           C  
ANISOU  897  CD2 PHE A 129     4474   4039   4393    -92   -126     84       C  
ATOM    898  CE1 PHE A 129     170.826  42.798 171.865  1.00 36.62           C  
ANISOU  898  CE1 PHE A 129     4816   4371   4726   -145   -183      0       C  
ATOM    899  CE2 PHE A 129     170.325  40.606 171.054  1.00 39.69           C  
ANISOU  899  CE2 PHE A 129     5159   4755   5168   -132   -100     61       C  
ATOM    900  CZ  PHE A 129     170.394  41.971 170.847  1.00 39.48           C  
ANISOU  900  CZ  PHE A 129     5135   4729   5138   -157   -126     24       C  
ATOM    901  N   GLY A 130     169.268  39.190 176.540  1.00 34.03           N  
ANISOU  901  N   GLY A 130     4706   4098   4125     55    -85    190       N  
ATOM    902  CA  GLY A 130     167.963  38.624 176.795  1.00 30.23           C  
ANISOU  902  CA  GLY A 130     4243   3619   3626     60     11    244       C  
ATOM    903  C   GLY A 130     167.189  39.440 177.821  1.00 32.83           C  
ANISOU  903  C   GLY A 130     4635   3989   3850    103     44    234       C  
ATOM    904  O   GLY A 130     165.969  39.526 177.759  1.00 40.01           O  
ANISOU  904  O   GLY A 130     5533   4911   4757    100    128    252       O  
ATOM    905  N   TYR A 131     167.909  40.040 178.757  1.00 32.17           N  
ANISOU  905  N   TYR A 131     4615   3931   3679    145    -26    200       N  
ATOM    906  CA  TYR A 131     167.292  40.874 179.765  1.00 35.56           C  
ANISOU  906  CA  TYR A 131     5119   4398   3993    199     -5    174       C  
ATOM    907  C   TYR A 131     166.697  42.144 179.128  1.00 36.48           C  
ANISOU  907  C   TYR A 131     5216   4502   4140    185      9    102       C  
ATOM    908  O   TYR A 131     165.529  42.448 179.340  1.00 37.39           O  
ANISOU  908  O   TYR A 131     5343   4642   4221    215     92    108       O  
ATOM    909  CB  TYR A 131     168.305  41.229 180.859  1.00 38.80           C  
ANISOU  909  CB  TYR A 131     5608   4832   4301    246   -104    141       C  
ATOM    910  CG  TYR A 131     167.802  42.291 181.828  1.00 39.33           C  
ANISOU  910  CG  TYR A 131     5766   4932   4244    307   -101     85       C  
ATOM    911  CD1 TYR A 131     166.765  42.017 182.713  1.00 44.46           C  
ANISOU  911  CD1 TYR A 131     6473   5631   4790    368     -2    133       C  
ATOM    912  CD2 TYR A 131     168.348  43.559 181.837  1.00 39.60           C  
ANISOU  912  CD2 TYR A 131     5832   4946   4267    304   -192    -15       C  
ATOM    913  CE1 TYR A 131     166.292  42.986 183.595  1.00 46.99           C  
ANISOU  913  CE1 TYR A 131     6881   5986   4986    440      9     76       C  
ATOM    914  CE2 TYR A 131     167.881  44.542 182.713  1.00 46.01           C  
ANISOU  914  CE2 TYR A 131     6741   5778   4964    369   -193    -78       C  
ATOM    915  CZ  TYR A 131     166.853  44.246 183.588  1.00 48.26           C  
ANISOU  915  CZ  TYR A 131     7083   6118   5135    443    -91    -36       C  
ATOM    916  OH  TYR A 131     166.383  45.207 184.457  1.00 50.11           O  
ANISOU  916  OH  TYR A 131     7418   6376   5245    522    -84   -104       O  
ATOM    917  N   VAL A 132     167.471  42.875 178.333  1.00 37.66           N  
ANISOU  917  N   VAL A 132     5334   4616   4359    142    -67     41       N  
ATOM    918  CA  VAL A 132     166.976  44.155 177.828  1.00 35.41           C  
ANISOU  918  CA  VAL A 132     5051   4310   4095    136    -65    -22       C  
ATOM    919  C   VAL A 132     165.908  43.998 176.741  1.00 35.17           C  
ANISOU  919  C   VAL A 132     4947   4271   4145    108     19      4       C  
ATOM    920  O   VAL A 132     165.050  44.871 176.613  1.00 35.15           O  
ANISOU  920  O   VAL A 132     4955   4267   4134    133     54    -27       O  
ATOM    921  CB  VAL A 132     168.126  45.053 177.302  1.00 34.98           C  
ANISOU  921  CB  VAL A 132     4985   4213   4092     89   -171    -86       C  
ATOM    922  CG1 VAL A 132     169.118  45.369 178.419  1.00 33.70           C  
ANISOU  922  CG1 VAL A 132     4894   4061   3851    114   -271   -125       C  
ATOM    923  CG2 VAL A 132     168.845  44.418 176.093  1.00 36.84           C  
ANISOU  923  CG2 VAL A 132     5126   4431   4441     21   -186    -56       C  
ATOM    924  N   THR A 133     165.926  42.891 175.984  1.00 32.01           N  
ANISOU  924  N   THR A 133     4478   3865   3821     63     48     58       N  
ATOM    925  CA  THR A 133     164.916  42.644 174.965  1.00 31.78           C  
ANISOU  925  CA  THR A 133     4381   3830   3865     33    115     80       C  
ATOM    926  C   THR A 133     163.707  41.863 175.503  1.00 34.71           C  
ANISOU  926  C   THR A 133     4742   4236   4210     54    211    143       C  
ATOM    927  O   THR A 133     162.743  41.642 174.774  1.00 39.04           O  
ANISOU  927  O   THR A 133     5228   4789   4818     28    265    163       O  
ATOM    928  CB  THR A 133     165.508  41.870 173.752  1.00 30.49           C  
ANISOU  928  CB  THR A 133     4150   3636   3798    -29     93     95       C  
ATOM    929  OG1 THR A 133     165.986  40.602 174.199  1.00 32.21           O  
ANISOU  929  OG1 THR A 133     4374   3852   4013    -28     94    145       O  
ATOM    930  CG2 THR A 133     166.647  42.616 173.123  1.00 32.20           C  
ANISOU  930  CG2 THR A 133     4357   3830   4049    -56     16     46       C  
ATOM    931  N   LYS A 134     163.749  41.466 176.776  1.00 33.58           N  
ANISOU  931  N   LYS A 134     4659   4123   3977     99    231    177       N  
ATOM    932  CA  LYS A 134     162.674  40.661 177.382  1.00 36.16           C  
ANISOU  932  CA  LYS A 134     4977   4487   4275    113    330    254       C  
ATOM    933  C   LYS A 134     162.367  39.420 176.549  1.00 38.91           C  
ANISOU  933  C   LYS A 134     5254   4805   4727     44    361    314       C  
ATOM    934  O   LYS A 134     161.205  39.043 176.360  1.00 39.04           O  
ANISOU  934  O   LYS A 134     5215   4838   4779     21    439    358       O  
ATOM    935  CB  LYS A 134     161.409  41.508 177.571  1.00 42.76           C  
ANISOU  935  CB  LYS A 134     5800   5369   5079    156    404    239       C  
ATOM    936  CG  LYS A 134     161.562  42.535 178.666  1.00 50.19           C  
ANISOU  936  CG  LYS A 134     6833   6340   5895    240    390    187       C  
ATOM    937  CD  LYS A 134     160.555  43.674 178.563  1.00 59.01           C  
ANISOU  937  CD  LYS A 134     7940   7482   6998    293    435    139       C  
ATOM    938  CE  LYS A 134     159.132  43.218 178.824  1.00 65.31           C  
ANISOU  938  CE  LYS A 134     8676   8346   7791    314    563    208       C  
ATOM    939  NZ  LYS A 134     158.178  44.379 178.778  1.00 69.97           N  
ANISOU  939  NZ  LYS A 134     9254   8967   8364    385    606    157       N  
ATOM    940  N   ALA A 135     163.423  38.780 176.052  1.00 39.53           N  
ANISOU  940  N   ALA A 135     5329   4836   4856     11    297    312       N  
ATOM    941  CA  ALA A 135     163.266  37.694 175.094  1.00 44.29           C  
ANISOU  941  CA  ALA A 135     5875   5393   5561    -51    308    345       C  
ATOM    942  C   ALA A 135     163.189  36.307 175.727  1.00 41.50           C  
ANISOU  942  C   ALA A 135     5545   5016   5206    -61    344    433       C  
ATOM    943  O   ALA A 135     162.862  35.347 175.045  1.00 44.70           O  
ANISOU  943  O   ALA A 135     5912   5375   5697   -114    360    464       O  
ATOM    944  CB  ALA A 135     164.401  37.725 174.111  1.00 51.40           C  
ANISOU  944  CB  ALA A 135     6756   6253   6519    -74    229    293       C  
ATOM    945  N   GLY A 136     163.493  36.196 177.008  1.00 40.78           N  
ANISOU  945  N   GLY A 136     5525   4951   5017     -9    350    474       N  
ATOM    946  CA  GLY A 136     163.644  34.883 177.612  1.00 46.72           C  
ANISOU  946  CA  GLY A 136     6315   5671   5765    -11    370    565       C  
ATOM    947  C   GLY A 136     165.038  34.339 177.347  1.00 41.68           C  
ANISOU  947  C   GLY A 136     5699   4983   5155      1    280    549       C  
ATOM    948  O   GLY A 136     165.930  35.084 176.946  1.00 40.08           O  
ANISOU  948  O   GLY A 136     5485   4788   4953     16    207    473       O  
ATOM    949  N   LYS A 137     165.225  33.040 177.563  1.00 36.75           N  
ANISOU  949  N   LYS A 137     5102   4302   4558     -6    286    625       N  
ATOM    950  CA  LYS A 137     166.527  32.414 177.382  1.00 32.92           C  
ANISOU  950  CA  LYS A 137     4637   3771   4101     22    206    618       C  
ATOM    951  C   LYS A 137     166.897  32.335 175.901  1.00 30.70           C  
ANISOU  951  C   LYS A 137     4290   3444   3931    -16    171    547       C  
ATOM    952  O   LYS A 137     166.036  32.184 175.026  1.00 30.87           O  
ANISOU  952  O   LYS A 137     4264   3439   4025    -76    212    535       O  
ATOM    953  CB  LYS A 137     166.536  31.007 178.023  1.00 35.80           C  
ANISOU  953  CB  LYS A 137     5060   4075   4467     33    227    725       C  
ATOM    954  CG  LYS A 137     166.176  30.979 179.536  1.00 43.06           C  
ANISOU  954  CG  LYS A 137     6056   5044   5260     77    270    812       C  
ATOM    955  CD  LYS A 137     166.319  29.556 180.117  1.00 56.22           C  
ANISOU  955  CD  LYS A 137     7789   6640   6933     90    282    929       C  
ATOM    956  CE  LYS A 137     165.900  29.479 181.589  1.00 64.52           C  
ANISOU  956  CE  LYS A 137     8920   7745   7848    132    338   1030       C  
ATOM    957  NZ  LYS A 137     166.458  28.269 182.265  1.00 72.04           N  
ANISOU  957  NZ  LYS A 137     9955   8635   8781    172    315   1138       N  
ATOM    958  N   LEU A 138     168.197  32.436 175.645  1.00 30.64           N  
ANISOU  958  N   LEU A 138     4275   3435   3931     21     93    503       N  
ATOM    959  CA  LEU A 138     168.774  32.451 174.322  1.00 29.81           C  
ANISOU  959  CA  LEU A 138     4110   3305   3909      2     60    435       C  
ATOM    960  C   LEU A 138     169.819  31.345 174.231  1.00 32.35           C  
ANISOU  960  C   LEU A 138     4447   3574   4270     47     15    456       C  
ATOM    961  O   LEU A 138     170.574  31.113 175.184  1.00 32.30           O  
ANISOU  961  O   LEU A 138     4480   3581   4211    106    -27    493       O  
ATOM    962  CB  LEU A 138     169.422  33.798 174.024  1.00 28.01           C  
ANISOU  962  CB  LEU A 138     3843   3140   3659      7     13    359       C  
ATOM    963  CG  LEU A 138     168.517  35.000 174.200  1.00 28.06           C  
ANISOU  963  CG  LEU A 138     3847   3193   3621    -18     46    333       C  
ATOM    964  CD1 LEU A 138     169.333  36.240 173.956  1.00 28.87           C  
ANISOU  964  CD1 LEU A 138     3923   3336   3709    -15    -13    264       C  
ATOM    965  CD2 LEU A 138     167.326  34.930 173.260  1.00 29.01           C  
ANISOU  965  CD2 LEU A 138     3927   3293   3801    -74    107    325       C  
ATOM    966  N   SER A 139     169.859  30.653 173.104  1.00 29.69           N  
ANISOU  966  N   SER A 139     4083   3178   4020     27     21    429       N  
ATOM    967  CA  SER A 139     170.843  29.589 172.928  1.00 30.29           C  
ANISOU  967  CA  SER A 139     4174   3197   4138     83    -18    439       C  
ATOM    968  C   SER A 139     172.255  30.155 172.780  1.00 30.83           C  
ANISOU  968  C   SER A 139     4193   3326   4195    138    -82    391       C  
ATOM    969  O   SER A 139     172.486  31.064 171.988  1.00 28.12           O  
ANISOU  969  O   SER A 139     3787   3032   3864    112    -87    325       O  
ATOM    970  CB  SER A 139     170.540  28.731 171.702  1.00 27.54           C  
ANISOU  970  CB  SER A 139     3816   2767   3880     56      2    407       C  
ATOM    971  OG  SER A 139     171.475  27.658 171.564  1.00 27.33           O  
ANISOU  971  OG  SER A 139     3814   2677   3894    125    -32    414       O  
ATOM    972  N   GLY A 140     173.188  29.577 173.529  1.00 31.68           N  
ANISOU  972  N   GLY A 140     4326   3428   4283    212   -131    431       N  
ATOM    973  CA  GLY A 140     174.604  29.805 173.298  1.00 31.45           C  
ANISOU  973  CA  GLY A 140     4235   3446   4267    270   -195    393       C  
ATOM    974  C   GLY A 140     175.187  28.890 172.238  1.00 32.56           C  
ANISOU  974  C   GLY A 140     4346   3534   4489    311   -191    363       C  
ATOM    975  O   GLY A 140     176.133  29.274 171.548  1.00 33.37           O  
ANISOU  975  O   GLY A 140     4369   3689   4619    336   -214    311       O  
ATOM    976  N   SER A 141     174.654  27.676 172.096  1.00 33.48           N  
ANISOU  976  N   SER A 141     4528   3547   4646    321   -162    396       N  
ATOM    977  CA  SER A 141     175.218  26.722 171.128  1.00 32.59           C  
ANISOU  977  CA  SER A 141     4405   3370   4605    376   -163    360       C  
ATOM    978  C   SER A 141     174.686  26.889 169.695  1.00 31.65           C  
ANISOU  978  C   SER A 141     4257   3239   4531    320   -118    282       C  
ATOM    979  O   SER A 141     175.375  26.535 168.730  1.00 33.13           O  
ANISOU  979  O   SER A 141     4410   3420   4758    370   -118    226       O  
ATOM    980  CB  SER A 141     174.978  25.280 171.606  1.00 32.99           C  
ANISOU  980  CB  SER A 141     4553   3295   4686    417   -165    426       C  
ATOM    981  OG  SER A 141     173.611  24.922 171.579  1.00 33.78           O  
ANISOU  981  OG  SER A 141     4714   3318   4803    331   -116    454       O  
ATOM    982  N   LYS A 142     173.472  27.412 169.548  1.00 29.57           N  
ANISOU  982  N   LYS A 142     4004   2976   4255    225    -79    278       N  
ATOM    983  CA  LYS A 142     172.890  27.625 168.220  1.00 30.23           C  
ANISOU  983  CA  LYS A 142     4061   3053   4370    171    -46    208       C  
ATOM    984  C   LYS A 142     173.349  28.951 167.649  1.00 31.41           C  
ANISOU  984  C   LYS A 142     4128   3314   4491    155    -46    157       C  
ATOM    985  O   LYS A 142     172.589  29.927 167.610  1.00 31.41           O  
ANISOU  985  O   LYS A 142     4111   3358   4464     86    -28    151       O  
ATOM    986  CB  LYS A 142     171.368  27.589 168.274  1.00 28.11           C  
ANISOU  986  CB  LYS A 142     3829   2741   4109     78    -11    229       C  
ATOM    987  CG  LYS A 142     170.812  26.190 168.475  1.00 32.74           C  
ANISOU  987  CG  LYS A 142     4494   3199   4747     71     -6    271       C  
ATOM    988  CD  LYS A 142     169.361  26.184 169.018  1.00 39.71           C  
ANISOU  988  CD  LYS A 142     5401   4055   5633    -22     31    329       C  
ATOM    989  CE  LYS A 142     168.283  26.176 167.952  1.00 48.32           C  
ANISOU  989  CE  LYS A 142     6472   5119   6769   -106     49    277       C  
ATOM    990  NZ  LYS A 142     166.885  25.986 168.583  1.00 42.97           N  
ANISOU  990  NZ  LYS A 142     5806   4412   6109   -195     88    348       N  
ATOM    991  N   THR A 143     174.598  28.985 167.214  1.00 31.17           N  
ANISOU  991  N   THR A 143     4044   3328   4470    220    -64    126       N  
ATOM    992  CA  THR A 143     175.153  30.198 166.625  1.00 31.72           C  
ANISOU  992  CA  THR A 143     4030   3500   4522    200    -61     87       C  
ATOM    993  C   THR A 143     174.682  30.264 165.174  1.00 32.11           C  
ANISOU  993  C   THR A 143     4070   3544   4585    169    -20     27       C  
ATOM    994  O   THR A 143     174.617  29.238 164.490  1.00 29.91           O  
ANISOU  994  O   THR A 143     3826   3201   4336    205     -7     -5       O  
ATOM    995  CB  THR A 143     176.681  30.211 166.717  1.00 32.53           C  
ANISOU  995  CB  THR A 143     4062   3663   4635    277    -92     86       C  
ATOM    996  OG1 THR A 143     177.194  29.052 166.061  1.00 35.44           O  
ANISOU  996  OG1 THR A 143     4438   3984   5042    359    -80     60       O  
ATOM    997  CG2 THR A 143     177.128  30.197 168.162  1.00 33.82           C  
ANISOU  997  CG2 THR A 143     4236   3838   4775    308   -147    143       C  
ATOM    998  N   ASP A 144     174.327  31.464 164.719  1.00 30.16           N  
ANISOU  998  N   ASP A 144     3786   3360   4313    106     -4      9       N  
ATOM    999  CA  ASP A 144     173.610  31.642 163.454  1.00 28.06           C  
ANISOU  999  CA  ASP A 144     3525   3092   4046     66     28    -38       C  
ATOM   1000  C   ASP A 144     173.896  33.029 162.901  1.00 30.77           C  
ANISOU 1000  C   ASP A 144     3807   3524   4361     29     40    -49       C  
ATOM   1001  O   ASP A 144     173.197  33.995 163.203  1.00 30.83           O  
ANISOU 1001  O   ASP A 144     3817   3549   4348    -31     37    -33       O  
ATOM   1002  CB  ASP A 144     172.113  31.443 163.660  1.00 30.90           C  
ANISOU 1002  CB  ASP A 144     3941   3391   4408      4     34    -27       C  
ATOM   1003  CG  ASP A 144     171.346  31.280 162.343  1.00 36.07           C  
ANISOU 1003  CG  ASP A 144     4610   4028   5067    -27     50    -81       C  
ATOM   1004  OD1 ASP A 144     171.969  31.332 161.257  1.00 35.76           O  
ANISOU 1004  OD1 ASP A 144     4548   4024   5016      6     63   -128       O  
ATOM   1005  OD2 ASP A 144     170.116  31.104 162.402  1.00 35.64           O  
ANISOU 1005  OD2 ASP A 144     4585   3930   5025    -82     50    -75       O  
ATOM   1006  N   MET A 145     174.942  33.123 162.099  1.00 32.23           N  
ANISOU 1006  N   MET A 145     3936   3763   4547     68     58    -73       N  
ATOM   1007  CA  MET A 145     175.406  34.411 161.599  1.00 33.79           C  
ANISOU 1007  CA  MET A 145     4069   4043   4726     30     72    -69       C  
ATOM   1008  C   MET A 145     175.717  34.300 160.138  1.00 33.54           C  
ANISOU 1008  C   MET A 145     4016   4050   4679     55    118   -107       C  
ATOM   1009  O   MET A 145     176.056  33.219 159.650  1.00 33.24           O  
ANISOU 1009  O   MET A 145     3991   3989   4648    124    134   -141       O  
ATOM   1010  CB  MET A 145     176.670  34.861 162.338  1.00 36.03           C  
ANISOU 1010  CB  MET A 145     4280   4383   5026     47     45    -38       C  
ATOM   1011  CG  MET A 145     176.473  35.354 163.758  1.00 38.26           C  
ANISOU 1011  CG  MET A 145     4582   4651   5304     16     -7     -3       C  
ATOM   1012  SD  MET A 145     178.053  35.353 164.668  1.00 50.78           S  
ANISOU 1012  SD  MET A 145     6089   6292   6914     61    -60     23       S  
ATOM   1013  CE  MET A 145     179.007  36.653 163.914  1.00 69.29           C  
ANISOU 1013  CE  MET A 145     8324   8727   9275      9    -48     24       C  
ATOM   1014  N   SER A 146     175.662  35.418 159.430  1.00 29.19           N  
ANISOU 1014  N   SER A 146     3435   3555   4102      5    140   -101       N  
ATOM   1015  CA  SER A 146     176.113  35.410 158.059  1.00 33.61           C  
ANISOU 1015  CA  SER A 146     3968   4168   4632     33    192   -127       C  
ATOM   1016  C   SER A 146     176.722  36.775 157.732  1.00 32.07           C  
ANISOU 1016  C   SER A 146     3705   4053   4428    -18    213    -87       C  
ATOM   1017  O   SER A 146     176.421  37.793 158.386  1.00 31.87           O  
ANISOU 1017  O   SER A 146     3678   4020   4412    -85    182    -52       O  
ATOM   1018  CB  SER A 146     174.965  34.985 157.125  1.00 41.83           C  
ANISOU 1018  CB  SER A 146     5086   5171   5637     29    201   -173       C  
ATOM   1019  OG  SER A 146     174.212  36.046 156.615  1.00 45.98           O  
ANISOU 1019  OG  SER A 146     5623   5718   6129    -35    204   -159       O  
ATOM   1020  N   ILE A 147     177.638  36.769 156.768  1.00 28.96           N  
ANISOU 1020  N   ILE A 147     3253   3733   4016     18    268    -89       N  
ATOM   1021  CA  ILE A 147     178.411  37.957 156.426  1.00 29.10           C  
ANISOU 1021  CA  ILE A 147     3192   3830   4036    -32    298    -39       C  
ATOM   1022  C   ILE A 147     178.073  38.316 155.000  1.00 33.38           C  
ANISOU 1022  C   ILE A 147     3758   4412   4512    -38    356    -43       C  
ATOM   1023  O   ILE A 147     178.192  37.501 154.078  1.00 33.10           O  
ANISOU 1023  O   ILE A 147     3740   4402   4433     34    401    -85       O  
ATOM   1024  CB  ILE A 147     179.926  37.736 156.605  1.00 32.76           C  
ANISOU 1024  CB  ILE A 147     3542   4367   4540     11    320    -18       C  
ATOM   1025  CG1 ILE A 147     180.198  37.248 158.032  1.00 37.67           C  
ANISOU 1025  CG1 ILE A 147     4152   4945   5215     30    250    -17       C  
ATOM   1026  CG2 ILE A 147     180.675  39.018 156.303  1.00 31.81           C  
ANISOU 1026  CG2 ILE A 147     3332   4320   4433    -63    347     43       C  
ATOM   1027  CD1 ILE A 147     181.658  37.065 158.406  1.00 41.85           C  
ANISOU 1027  CD1 ILE A 147     4560   5546   5794     72    249      5       C  
ATOM   1028  N   ASN A 148     177.594  39.538 154.838  1.00 33.87           N  
ANISOU 1028  N   ASN A 148     3835   4474   4561   -118    349     -2       N  
ATOM   1029  CA  ASN A 148     177.105  39.997 153.559  1.00 31.55           C  
ANISOU 1029  CA  ASN A 148     3580   4211   4196   -128    391      4       C  
ATOM   1030  C   ASN A 148     177.533  41.422 153.281  1.00 30.28           C  
ANISOU 1030  C   ASN A 148     3375   4090   4038   -205    414     80       C  
ATOM   1031  O   ASN A 148     177.772  42.197 154.204  1.00 28.88           O  
ANISOU 1031  O   ASN A 148     3166   3886   3920   -268    373    117       O  
ATOM   1032  CB  ASN A 148     175.576  39.910 153.508  1.00 31.39           C  
ANISOU 1032  CB  ASN A 148     3660   4121   4148   -141    345    -30       C  
ATOM   1033  CG  ASN A 148     175.064  38.493 153.722  1.00 36.68           C  
ANISOU 1033  CG  ASN A 148     4378   4737   4822    -81    320   -101       C  
ATOM   1034  OD1 ASN A 148     175.133  37.649 152.828  1.00 39.32           O  
ANISOU 1034  OD1 ASN A 148     4739   5091   5112    -19    349   -149       O  
ATOM   1035  ND2 ASN A 148     174.550  38.232 154.896  1.00 37.20           N  
ANISOU 1035  ND2 ASN A 148     4463   4733   4937    -99    267   -106       N  
ATOM   1036  N   THR A 149     177.602  41.769 152.003  1.00 31.13           N  
ANISOU 1036  N   THR A 149     3490   4258   4079   -200    477    104       N  
ATOM   1037  CA  THR A 149     177.728  43.167 151.633  1.00 30.98           C  
ANISOU 1037  CA  THR A 149     3458   4257   4056   -279    495    185       C  
ATOM   1038  C   THR A 149     176.623  43.542 150.670  1.00 33.10           C  
ANISOU 1038  C   THR A 149     3821   4514   4242   -278    497    187       C  
ATOM   1039  O   THR A 149     176.218  42.770 149.791  1.00 33.16           O  
ANISOU 1039  O   THR A 149     3877   4550   4173   -211    519    139       O  
ATOM   1040  CB  THR A 149     179.096  43.529 150.985  1.00 34.14           C  
ANISOU 1040  CB  THR A 149     3757   4759   4457   -292    582    250       C  
ATOM   1041  OG1 THR A 149     179.127  43.083 149.632  1.00 40.74           O  
ANISOU 1041  OG1 THR A 149     4616   5671   5193   -226    661    241       O  
ATOM   1042  CG2 THR A 149     180.252  42.922 151.727  1.00 37.42           C  
ANISOU 1042  CG2 THR A 149     4063   5210   4943   -268    586    239       C  
ATOM   1043  N   TYR A 150     176.138  44.755 150.868  1.00 32.54           N  
ANISOU 1043  N   TYR A 150     3780   4396   4189   -350    463    241       N  
ATOM   1044  CA  TYR A 150     175.278  45.417 149.919  1.00 30.78           C  
ANISOU 1044  CA  TYR A 150     3632   4170   3892   -356    466    270       C  
ATOM   1045  C   TYR A 150     176.066  46.521 149.206  1.00 32.63           C  
ANISOU 1045  C   TYR A 150     3835   4452   4112   -412    528    373       C  
ATOM   1046  O   TYR A 150     176.527  47.472 149.844  1.00 33.64           O  
ANISOU 1046  O   TYR A 150     3927   4540   4315   -491    511    430       O  
ATOM   1047  CB  TYR A 150     174.069  46.015 150.622  1.00 30.40           C  
ANISOU 1047  CB  TYR A 150     3648   4028   3875   -386    384    262       C  
ATOM   1048  CG  TYR A 150     173.130  45.020 151.273  1.00 29.72           C  
ANISOU 1048  CG  TYR A 150     3594   3896   3801   -342    328    177       C  
ATOM   1049  CD1 TYR A 150     173.438  44.438 152.494  1.00 30.76           C  
ANISOU 1049  CD1 TYR A 150     3690   3995   4003   -341    301    141       C  
ATOM   1050  CD2 TYR A 150     171.913  44.680 150.676  1.00 30.48           C  
ANISOU 1050  CD2 TYR A 150     3755   3984   3840   -306    299    138       C  
ATOM   1051  CE1 TYR A 150     172.572  43.533 153.110  1.00 30.44           C  
ANISOU 1051  CE1 TYR A 150     3680   3910   3975   -309    258     77       C  
ATOM   1052  CE2 TYR A 150     171.030  43.771 151.290  1.00 32.54           C  
ANISOU 1052  CE2 TYR A 150     4038   4202   4126   -280    250     69       C  
ATOM   1053  CZ  TYR A 150     171.369  43.204 152.507  1.00 32.23           C  
ANISOU 1053  CZ  TYR A 150     3964   4125   4156   -284    235     43       C  
ATOM   1054  OH  TYR A 150     170.521  42.302 153.126  1.00 31.52           O  
ANISOU 1054  OH  TYR A 150     3895   3991   4092   -265    195    -11       O  
ATOM   1055  N   THR A 151     176.221  46.373 147.892  1.00 31.93           N  
ANISOU 1055  N   THR A 151     3763   4445   3925   -372    598    395       N  
ATOM   1056  CA  THR A 151     176.882  47.365 147.044  1.00 32.83           C  
ANISOU 1056  CA  THR A 151     3856   4612   4005   -420    671    505       C  
ATOM   1057  C   THR A 151     175.813  48.064 146.212  1.00 32.64           C  
ANISOU 1057  C   THR A 151     3939   4564   3898   -417    649    542       C  
ATOM   1058  O   THR A 151     174.619  47.846 146.435  1.00 31.45           O  
ANISOU 1058  O   THR A 151     3861   4355   3735   -386    572    481       O  
ATOM   1059  CB  THR A 151     177.942  46.703 146.146  1.00 35.03           C  
ANISOU 1059  CB  THR A 151     4070   5019   4221   -368    782    515       C  
ATOM   1060  OG1 THR A 151     177.352  45.606 145.446  1.00 36.93           O  
ANISOU 1060  OG1 THR A 151     4376   5295   4359   -263    786    426       O  
ATOM   1061  CG2 THR A 151     179.082  46.159 147.002  1.00 36.62           C  
ANISOU 1061  CG2 THR A 151     4150   5246   4519   -372    800    494       C  
ATOM   1062  N   LYS A 152     176.214  48.882 145.242  1.00 31.58           N  
ANISOU 1062  N   LYS A 152     3814   4480   3704   -446    717    646       N  
ATOM   1063  CA  LYS A 152     175.246  49.686 144.510  1.00 33.10           C  
ANISOU 1063  CA  LYS A 152     4111   4643   3823   -445    689    697       C  
ATOM   1064  C   LYS A 152     174.160  48.836 143.820  1.00 32.56           C  
ANISOU 1064  C   LYS A 152     4125   4603   3643   -347    651    611       C  
ATOM   1065  O   LYS A 152     174.454  47.915 143.052  1.00 32.05           O  
ANISOU 1065  O   LYS A 152     4060   4630   3487   -277    704    565       O  
ATOM   1066  CB  LYS A 152     175.935  50.556 143.469  1.00 39.45           C  
ANISOU 1066  CB  LYS A 152     4915   5509   4565   -483    782    830       C  
ATOM   1067  CG  LYS A 152     174.981  51.532 142.812  1.00 41.62           C  
ANISOU 1067  CG  LYS A 152     5302   5738   4774   -486    744    901       C  
ATOM   1068  CD  LYS A 152     175.695  52.494 141.869  1.00 47.35           C  
ANISOU 1068  CD  LYS A 152     6032   6511   5448   -537    837   1054       C  
ATOM   1069  CE  LYS A 152     174.718  53.527 141.333  1.00 50.75           C  
ANISOU 1069  CE  LYS A 152     6582   6875   5824   -537    786   1132       C  
ATOM   1070  NZ  LYS A 152     175.298  54.319 140.217  1.00 56.03           N  
ANISOU 1070  NZ  LYS A 152     7277   7602   6410   -569    883   1286       N  
ATOM   1071  N   GLY A 153     172.907  49.159 144.113  1.00 32.37           N  
ANISOU 1071  N   GLY A 153     4171   4500   3631   -341    555    585       N  
ATOM   1072  CA  GLY A 153     171.778  48.414 143.588  1.00 33.04           C  
ANISOU 1072  CA  GLY A 153     4322   4600   3632   -264    497    502       C  
ATOM   1073  C   GLY A 153     171.306  47.245 144.435  1.00 32.17           C  
ANISOU 1073  C   GLY A 153     4188   4454   3580   -236    439    377       C  
ATOM   1074  O   GLY A 153     170.204  46.728 144.211  1.00 29.80           O  
ANISOU 1074  O   GLY A 153     3937   4144   3243   -192    370    309       O  
ATOM   1075  N   CYS A 154     172.126  46.816 145.388  1.00 30.23           N  
ANISOU 1075  N   CYS A 154     3867   4191   3427   -261    463    352       N  
ATOM   1076  CA  CYS A 154     171.739  45.756 146.301  1.00 30.70           C  
ANISOU 1076  CA  CYS A 154     3908   4206   3550   -240    412    250       C  
ATOM   1077  C   CYS A 154     170.637  46.245 147.235  1.00 30.42           C  
ANISOU 1077  C   CYS A 154     3893   4079   3586   -269    325    242       C  
ATOM   1078  O   CYS A 154     170.541  47.433 147.538  1.00 30.47           O  
ANISOU 1078  O   CYS A 154     3909   4041   3628   -315    312    312       O  
ATOM   1079  CB  CYS A 154     172.942  45.258 147.102  1.00 32.12           C  
ANISOU 1079  CB  CYS A 154     4004   4394   3808   -254    456    238       C  
ATOM   1080  SG  CYS A 154     174.133  44.313 146.096  1.00 36.32           S  
ANISOU 1080  SG  CYS A 154     4499   5041   4259   -186    558    217       S  
ATOM   1081  N   HIS A 155     169.819  45.316 147.694  1.00 27.84           N  
ANISOU 1081  N   HIS A 155     3575   3720   3282   -242    271    157       N  
ATOM   1082  CA  HIS A 155     168.600  45.633 148.447  1.00 27.23           C  
ANISOU 1082  CA  HIS A 155     3514   3574   3257   -255    196    143       C  
ATOM   1083  C   HIS A 155     168.040  44.365 149.039  1.00 27.38           C  
ANISOU 1083  C   HIS A 155     3521   3568   3313   -235    158     54       C  
ATOM   1084  O   HIS A 155     168.383  43.254 148.604  1.00 27.61           O  
ANISOU 1084  O   HIS A 155     3552   3628   3312   -203    176     -3       O  
ATOM   1085  CB  HIS A 155     167.555  46.270 147.539  1.00 26.88           C  
ANISOU 1085  CB  HIS A 155     3526   3543   3144   -234    154    168       C  
ATOM   1086  CG  HIS A 155     167.148  45.376 146.417  1.00 26.52           C  
ANISOU 1086  CG  HIS A 155     3515   3556   3006   -185    139    112       C  
ATOM   1087  ND1 HIS A 155     167.805  45.362 145.206  1.00 27.59           N  
ANISOU 1087  ND1 HIS A 155     3680   3767   3036   -157    191    134       N  
ATOM   1088  CD2 HIS A 155     166.193  44.421 146.335  1.00 27.50           C  
ANISOU 1088  CD2 HIS A 155     3648   3675   3125   -162     78     29       C  
ATOM   1089  CE1 HIS A 155     167.259  44.451 144.422  1.00 30.86           C  
ANISOU 1089  CE1 HIS A 155     4132   4218   3377   -111    156     59       C  
ATOM   1090  NE2 HIS A 155     166.290  43.853 145.095  1.00 29.89           N  
ANISOU 1090  NE2 HIS A 155     3995   4043   3321   -119     83     -7       N  
ATOM   1091  N   LEU A 156     167.167  44.533 150.026  1.00 27.22           N  
ANISOU 1091  N   LEU A 156     3493   3490   3359   -252    110     44       N  
ATOM   1092  CA  LEU A 156     166.399  43.427 150.585  1.00 24.83           C  
ANISOU 1092  CA  LEU A 156     3180   3159   3096   -244     71    -24       C  
ATOM   1093  C   LEU A 156     165.040  43.971 150.950  1.00 25.98           C  
ANISOU 1093  C   LEU A 156     3328   3277   3268   -249     17    -16       C  
ATOM   1094  O   LEU A 156     164.923  44.892 151.761  1.00 27.27           O  
ANISOU 1094  O   LEU A 156     3484   3405   3472   -263     16     24       O  
ATOM   1095  CB  LEU A 156     167.093  42.825 151.799  1.00 25.15           C  
ANISOU 1095  CB  LEU A 156     3186   3164   3208   -257     93    -40       C  
ATOM   1096  CG  LEU A 156     166.343  41.833 152.672  1.00 25.87           C  
ANISOU 1096  CG  LEU A 156     3266   3210   3354   -260     61    -87       C  
ATOM   1097  CD1 LEU A 156     165.784  40.656 151.902  1.00 25.40           C  
ANISOU 1097  CD1 LEU A 156     3226   3155   3269   -243     34   -151       C  
ATOM   1098  CD2 LEU A 156     167.283  41.375 153.778  1.00 27.05           C  
ANISOU 1098  CD2 LEU A 156     3389   3333   3556   -265     87    -86       C  
ATOM   1099  N   LEU A 157     164.011  43.387 150.360  1.00 26.50           N  
ANISOU 1099  N   LEU A 157     3401   3356   3310   -234    -31    -58       N  
ATOM   1100  CA  LEU A 157     162.667  43.944 150.479  1.00 26.33           C  
ANISOU 1100  CA  LEU A 157     3370   3328   3306   -229    -84    -46       C  
ATOM   1101  C   LEU A 157     161.986  43.447 151.778  1.00 25.71           C  
ANISOU 1101  C   LEU A 157     3246   3207   3314   -249    -95    -67       C  
ATOM   1102  O   LEU A 157     162.567  42.699 152.554  1.00 25.47           O  
ANISOU 1102  O   LEU A 157     3204   3149   3324   -266    -66    -87       O  
ATOM   1103  CB  LEU A 157     161.852  43.611 149.228  1.00 27.91           C  
ANISOU 1103  CB  LEU A 157     3588   3573   3442   -208   -141    -78       C  
ATOM   1104  CG  LEU A 157     162.407  44.134 147.894  1.00 31.09           C  
ANISOU 1104  CG  LEU A 157     4046   4028   3740   -180   -129    -50       C  
ATOM   1105  CD1 LEU A 157     161.662  43.539 146.739  1.00 32.48           C  
ANISOU 1105  CD1 LEU A 157     4246   4250   3844   -157   -193   -101       C  
ATOM   1106  CD2 LEU A 157     162.305  45.637 147.853  1.00 33.52           C  
ANISOU 1106  CD2 LEU A 157     4370   4331   4036   -170   -125     35       C  
ATOM   1107  N   THR A 158     160.771  43.901 152.012  1.00 26.26           N  
ANISOU 1107  N   THR A 158     3290   3278   3410   -240   -133    -56       N  
ATOM   1108  CA  THR A 158     160.102  43.765 153.311  1.00 27.25           C  
ANISOU 1108  CA  THR A 158     3371   3374   3609   -250   -127    -55       C  
ATOM   1109  C   THR A 158     159.880  42.304 153.740  1.00 26.31           C  
ANISOU 1109  C   THR A 158     3222   3239   3536   -284   -128   -100       C  
ATOM   1110  O   THR A 158     159.352  41.488 152.987  1.00 26.47           O  
ANISOU 1110  O   THR A 158     3234   3274   3551   -298   -171   -140       O  
ATOM   1111  CB  THR A 158     158.724  44.486 153.271  1.00 32.54           C  
ANISOU 1111  CB  THR A 158     4006   4064   4292   -223   -167    -36       C  
ATOM   1112  OG1 THR A 158     158.865  45.729 152.592  1.00 38.86           O  
ANISOU 1112  OG1 THR A 158     4847   4874   5043   -187   -179      5       O  
ATOM   1113  CG2 THR A 158     158.168  44.768 154.660  1.00 32.13           C  
ANISOU 1113  CG2 THR A 158     3916   3991   4301   -215   -141    -20       C  
ATOM   1114  N   HIS A 159     160.251  42.001 154.973  1.00 24.94           N  
ANISOU 1114  N   HIS A 159     3039   3031   3407   -297    -88    -91       N  
ATOM   1115  CA  HIS A 159     160.127  40.645 155.518  1.00 25.15           C  
ANISOU 1115  CA  HIS A 159     3047   3028   3481   -330    -83   -118       C  
ATOM   1116  C   HIS A 159     160.144  40.729 157.045  1.00 25.79           C  
ANISOU 1116  C   HIS A 159     3112   3083   3603   -332    -41    -86       C  
ATOM   1117  O   HIS A 159     160.496  41.775 157.605  1.00 25.03           O  
ANISOU 1117  O   HIS A 159     3030   2989   3491   -307    -20    -57       O  
ATOM   1118  CB  HIS A 159     161.259  39.743 155.008  1.00 25.92           C  
ANISOU 1118  CB  HIS A 159     3184   3106   3557   -333    -74   -153       C  
ATOM   1119  CG  HIS A 159     162.613  40.173 155.473  1.00 25.45           C  
ANISOU 1119  CG  HIS A 159     3148   3040   3480   -315    -30   -130       C  
ATOM   1120  ND1 HIS A 159     163.220  41.311 155.009  1.00 25.75           N  
ANISOU 1120  ND1 HIS A 159     3202   3106   3474   -298    -18   -103       N  
ATOM   1121  CD2 HIS A 159     163.441  39.641 156.398  1.00 25.04           C  
ANISOU 1121  CD2 HIS A 159     3101   2958   3456   -316      0   -125       C  
ATOM   1122  CE1 HIS A 159     164.385  41.465 155.619  1.00 24.97           C  
ANISOU 1122  CE1 HIS A 159     3110   2996   3382   -296     16    -85       C  
ATOM   1123  NE2 HIS A 159     164.545  40.463 156.465  1.00 26.05           N  
ANISOU 1123  NE2 HIS A 159     3239   3101   3559   -302     25   -100       N  
ATOM   1124  N   ASP A 160     159.756  39.647 157.725  1.00 25.71           N  
ANISOU 1124  N   ASP A 160     3080   3047   3642   -362    -32    -89       N  
ATOM   1125  CA  ASP A 160     159.657  39.699 159.187  1.00 24.26           C  
ANISOU 1125  CA  ASP A 160     2886   2849   3484   -359     11    -53       C  
ATOM   1126  C   ASP A 160     160.638  38.800 159.962  1.00 24.43           C  
ANISOU 1126  C   ASP A 160     2940   2827   3515   -367     37    -49       C  
ATOM   1127  O   ASP A 160     160.638  38.816 161.194  1.00 26.98           O  
ANISOU 1127  O   ASP A 160     3264   3141   3845   -360     70    -16       O  
ATOM   1128  CB  ASP A 160     158.232  39.375 159.611  1.00 26.61           C  
ANISOU 1128  CB  ASP A 160     3121   3162   3829   -383     14    -35       C  
ATOM   1129  CG  ASP A 160     157.798  37.997 159.241  1.00 33.56           C  
ANISOU 1129  CG  ASP A 160     3980   4013   4759   -439    -10    -54       C  
ATOM   1130  OD1 ASP A 160     158.628  37.148 158.860  1.00 30.36           O  
ANISOU 1130  OD1 ASP A 160     3621   3564   4351   -451    -23    -84       O  
ATOM   1131  OD2 ASP A 160     156.578  37.764 159.330  1.00 39.64           O  
ANISOU 1131  OD2 ASP A 160     4684   4802   5575   -470    -18    -40       O  
ATOM   1132  N   ASP A 161     161.486  38.087 159.236  1.00 25.37           N  
ANISOU 1132  N   ASP A 161     3088   2923   3627   -371     21    -81       N  
ATOM   1133  CA  ASP A 161     162.530  37.204 159.782  1.00 27.41           C  
ANISOU 1133  CA  ASP A 161     3379   3141   3896   -364     38    -81       C  
ATOM   1134  C   ASP A 161     161.980  35.924 160.433  1.00 28.99           C  
ANISOU 1134  C   ASP A 161     3577   3289   4150   -396     43    -68       C  
ATOM   1135  O   ASP A 161     162.742  35.170 161.021  1.00 29.83           O  
ANISOU 1135  O   ASP A 161     3713   3353   4267   -384     55    -58       O  
ATOM   1136  CB  ASP A 161     163.400  37.918 160.833  1.00 27.54           C  
ANISOU 1136  CB  ASP A 161     3408   3166   3889   -335     63    -49       C  
ATOM   1137  CG  ASP A 161     164.582  38.716 160.249  1.00 28.93           C  
ANISOU 1137  CG  ASP A 161     3597   3368   4029   -312     59    -61       C  
ATOM   1138  OD1 ASP A 161     165.419  39.124 161.094  1.00 35.26           O  
ANISOU 1138  OD1 ASP A 161     4406   4170   4821   -297     68    -41       O  
ATOM   1139  OD2 ASP A 161     164.717  38.930 159.020  1.00 26.98           O  
ANISOU 1139  OD2 ASP A 161     3349   3142   3759   -311     48    -85       O  
ATOM   1140  N   VAL A 162     160.677  35.681 160.354  1.00 30.89           N  
ANISOU 1140  N   VAL A 162     3779   3531   4428   -437     33    -62       N  
ATOM   1141  CA  VAL A 162     160.085  34.570 161.104  1.00 33.05           C  
ANISOU 1141  CA  VAL A 162     4043   3753   4759   -480     47    -31       C  
ATOM   1142  C   VAL A 162     160.390  33.256 160.406  1.00 36.98           C  
ANISOU 1142  C   VAL A 162     4579   4180   5293   -505     12    -74       C  
ATOM   1143  O   VAL A 162     159.842  32.965 159.341  1.00 36.46           O  
ANISOU 1143  O   VAL A 162     4503   4109   5243   -534    -35   -123       O  
ATOM   1144  CB  VAL A 162     158.571  34.748 161.267  1.00 38.03           C  
ANISOU 1144  CB  VAL A 162     4604   4416   5429   -524     51     -4       C  
ATOM   1145  CG1 VAL A 162     157.935  33.511 161.906  1.00 51.95           C  
ANISOU 1145  CG1 VAL A 162     6352   6124   7264   -586     66     35       C  
ATOM   1146  CG2 VAL A 162     158.287  35.964 162.113  1.00 35.85           C  
ANISOU 1146  CG2 VAL A 162     4302   4203   5118   -484     94     36       C  
ATOM   1147  N   ILE A 163     161.320  32.498 160.983  1.00 33.15           N  
ANISOU 1147  N   ILE A 163     4143   3638   4813   -483     27    -61       N  
ATOM   1148  CA  ILE A 163     161.728  31.202 160.463  1.00 34.35           C  
ANISOU 1148  CA  ILE A 163     4345   3706   5000   -489     -2   -102       C  
ATOM   1149  C   ILE A 163     162.166  30.366 161.656  1.00 38.74           C  
ANISOU 1149  C   ILE A 163     4937   4196   5586   -482     26    -46       C  
ATOM   1150  O   ILE A 163     162.956  30.843 162.466  1.00 34.96           O  
ANISOU 1150  O   ILE A 163     4468   3748   5068   -433     55    -10       O  
ATOM   1151  CB  ILE A 163     162.915  31.297 159.464  1.00 40.77           C  
ANISOU 1151  CB  ILE A 163     5195   4531   5763   -427    -18   -167       C  
ATOM   1152  CG1 ILE A 163     162.520  32.036 158.185  1.00 50.04           C  
ANISOU 1152  CG1 ILE A 163     6349   5769   6897   -430    -48   -219       C  
ATOM   1153  CG2 ILE A 163     163.460  29.913 159.120  1.00 47.55           C  
ANISOU 1153  CG2 ILE A 163     6116   5296   6654   -411    -40   -210       C  
ATOM   1154  CD1 ILE A 163     161.533  31.285 157.295  1.00 54.75           C  
ANISOU 1154  CD1 ILE A 163     6949   6326   7528   -482   -103   -272       C  
ATOM   1155  N   GLY A 164     161.674  29.131 161.753  1.00 41.40           N  
ANISOU 1155  N   GLY A 164     5300   4440   5992   -532     11    -37       N  
ATOM   1156  CA  GLY A 164     162.144  28.197 162.769  1.00 40.57           C  
ANISOU 1156  CA  GLY A 164     5244   4255   5915   -521     32     20       C  
ATOM   1157  C   GLY A 164     162.199  28.766 164.176  1.00 36.18           C  
ANISOU 1157  C   GLY A 164     4673   3748   5324   -502     85    108       C  
ATOM   1158  O   GLY A 164     161.237  29.371 164.659  1.00 34.93           O  
ANISOU 1158  O   GLY A 164     4462   3646   5163   -541    116    151       O  
ATOM   1159  N   SER A 165     163.344  28.588 164.829  1.00 32.36           N  
ANISOU 1159  N   SER A 165     4235   3250   4809   -434     93    131       N  
ATOM   1160  CA  SER A 165     163.496  28.942 166.238  1.00 29.73           C  
ANISOU 1160  CA  SER A 165     3909   2953   4435   -409    132    212       C  
ATOM   1161  C   SER A 165     164.163  30.292 166.462  1.00 29.76           C  
ANISOU 1161  C   SER A 165     3889   3058   4362   -354    137    195       C  
ATOM   1162  O   SER A 165     164.539  30.605 167.599  1.00 29.63           O  
ANISOU 1162  O   SER A 165     3890   3071   4298   -319    154    246       O  
ATOM   1163  CB  SER A 165     164.294  27.852 166.973  1.00 29.66           C  
ANISOU 1163  CB  SER A 165     3970   2862   4439   -369    127    258       C  
ATOM   1164  OG  SER A 165     165.506  27.575 166.301  1.00 32.45           O  
ANISOU 1164  OG  SER A 165     4349   3191   4789   -302     90    197       O  
ATOM   1165  N   ARG A 166     164.292  31.105 165.408  1.00 27.65           N  
ANISOU 1165  N   ARG A 166     3586   2840   4078   -349    117    127       N  
ATOM   1166  CA  ARG A 166     164.783  32.460 165.562  1.00 28.07           C  
ANISOU 1166  CA  ARG A 166     3617   2979   4071   -314    119    115       C  
ATOM   1167  C   ARG A 166     163.989  33.229 166.601  1.00 26.86           C  
ANISOU 1167  C   ARG A 166     3448   2873   3884   -325    154    164       C  
ATOM   1168  O   ARG A 166     162.765  33.260 166.552  1.00 28.44           O  
ANISOU 1168  O   ARG A 166     3616   3081   4107   -369    177    180       O  
ATOM   1169  CB  ARG A 166     164.738  33.205 164.243  1.00 28.22           C  
ANISOU 1169  CB  ARG A 166     3602   3038   4082   -322    101     51       C  
ATOM   1170  CG  ARG A 166     165.583  32.600 163.176  1.00 27.38           C  
ANISOU 1170  CG  ARG A 166     3511   2903   3988   -297     76     -3       C  
ATOM   1171  CD  ARG A 166     165.316  33.354 161.920  1.00 27.92           C  
ANISOU 1171  CD  ARG A 166     3553   3018   4037   -310     64    -53       C  
ATOM   1172  NE  ARG A 166     166.083  32.902 160.784  1.00 31.43           N  
ANISOU 1172  NE  ARG A 166     4012   3453   4475   -279     49   -110       N  
ATOM   1173  CZ  ARG A 166     165.927  33.387 159.553  1.00 34.94           C  
ANISOU 1173  CZ  ARG A 166     4445   3937   4892   -283     38   -155       C  
ATOM   1174  NH1 ARG A 166     166.668  32.918 158.568  1.00 34.35           N  
ANISOU 1174  NH1 ARG A 166     4391   3859   4801   -245     33   -207       N  
ATOM   1175  NH2 ARG A 166     165.023  34.334 159.312  1.00 35.27           N  
ANISOU 1175  NH2 ARG A 166     4460   4023   4919   -316     34   -147       N  
ATOM   1176  N   ARG A 167     164.692  33.863 167.532  1.00 25.98           N  
ANISOU 1176  N   ARG A 167     3357   2798   3717   -280    155    183       N  
ATOM   1177  CA  ARG A 167     164.067  34.581 168.633  1.00 24.41           C  
ANISOU 1177  CA  ARG A 167     3161   2645   3470   -272    188    223       C  
ATOM   1178  C   ARG A 167     164.402  36.102 168.663  1.00 25.78           C  
ANISOU 1178  C   ARG A 167     3326   2878   3591   -243    173    185       C  
ATOM   1179  O   ARG A 167     163.522  36.921 168.873  1.00 28.27           O  
ANISOU 1179  O   ARG A 167     3625   3231   3885   -245    198    187       O  
ATOM   1180  CB  ARG A 167     164.481  33.909 169.946  1.00 26.07           C  
ANISOU 1180  CB  ARG A 167     3422   2836   3647   -242    200    284       C  
ATOM   1181  CG  ARG A 167     163.958  34.571 171.207  1.00 32.99           C  
ANISOU 1181  CG  ARG A 167     4317   3765   4452   -218    238    325       C  
ATOM   1182  CD  ARG A 167     164.046  33.650 172.427  1.00 41.75           C  
ANISOU 1182  CD  ARG A 167     5481   4852   5530   -199    262    404       C  
ATOM   1183  NE  ARG A 167     162.830  32.855 172.556  1.00 46.65           N  
ANISOU 1183  NE  ARG A 167     6083   5448   6193   -251    323    467       N  
ATOM   1184  CZ  ARG A 167     162.521  32.078 173.590  1.00 45.84           C  
ANISOU 1184  CZ  ARG A 167     6020   5329   6068   -251    367    556       C  
ATOM   1185  NH1 ARG A 167     163.343  31.965 174.631  1.00 39.99           N  
ANISOU 1185  NH1 ARG A 167     5347   4596   5251   -191    352    592       N  
ATOM   1186  NH2 ARG A 167     161.365  31.413 173.579  1.00 44.44           N  
ANISOU 1186  NH2 ARG A 167     5809   5130   5945   -315    425    614       N  
ATOM   1187  N   ILE A 168     165.669  36.452 168.462  1.00 25.33           N  
ANISOU 1187  N   ILE A 168     3279   2826   3519   -218    130    155       N  
ATOM   1188  CA  ILE A 168     166.108  37.838 168.339  1.00 23.99           C  
ANISOU 1188  CA  ILE A 168     3103   2695   3318   -206    106    119       C  
ATOM   1189  C   ILE A 168     166.973  37.963 167.096  1.00 24.95           C  
ANISOU 1189  C   ILE A 168     3195   2815   3469   -216     78     80       C  
ATOM   1190  O   ILE A 168     167.919  37.193 166.891  1.00 28.34           O  
ANISOU 1190  O   ILE A 168     3622   3229   3919   -202     61     77       O  
ATOM   1191  CB  ILE A 168     166.934  38.348 169.556  1.00 26.83           C  
ANISOU 1191  CB  ILE A 168     3500   3073   3620   -169     78    126       C  
ATOM   1192  CG1 ILE A 168     166.221  38.119 170.891  1.00 30.16           C  
ANISOU 1192  CG1 ILE A 168     3964   3504   3991   -146    111    170       C  
ATOM   1193  CG2 ILE A 168     167.246  39.846 169.407  1.00 28.34           C  
ANISOU 1193  CG2 ILE A 168     3691   3289   3789   -170     48     86       C  
ATOM   1194  CD1 ILE A 168     167.114  38.335 172.087  1.00 35.83           C  
ANISOU 1194  CD1 ILE A 168     4730   4239   4644   -104     72    177       C  
ATOM   1195  N   SER A 169     166.640  38.954 166.286  1.00 25.13           N  
ANISOU 1195  N   SER A 169     3198   2858   3493   -234     76     53       N  
ATOM   1196  C   SER A 169     168.426  40.432 165.518  1.00 24.62           C  
ANISOU 1196  C   SER A 169     3110   2823   3422   -241     28     20       C  
ATOM   1197  O   SER A 169     168.091  41.350 166.273  1.00 26.98           O  
ANISOU 1197  O   SER A 169     3434   3124   3693   -237     18     21       O  
ATOM   1198  CA ASER A 169     167.431  39.346 165.132  0.50 25.95           C  
ANISOU 1198  CA ASER A 169     3277   2973   3610   -244     58     25       C  
ATOM   1199  CB ASER A 169     166.520  39.851 164.021  0.50 26.75           C  
ANISOU 1199  CB ASER A 169     3362   3084   3719   -265     68      9       C  
ATOM   1200  OG ASER A 169     165.385  39.032 163.900  0.50 24.46           O  
ANISOU 1200  OG ASER A 169     3066   2780   3450   -277     87     14       O  
ATOM   1201  CA BSER A 169     167.445  39.330 165.146  0.50 25.98           C  
ANISOU 1201  CA BSER A 169     3281   2977   3614   -244     58     25       C  
ATOM   1202  CB BSER A 169     166.563  39.802 164.007  0.50 26.78           C  
ANISOU 1202  CB BSER A 169     3365   3088   3723   -265     68      9       C  
ATOM   1203  OG BSER A 169     167.365  40.493 163.063  0.50 32.07           O  
ANISOU 1203  OG BSER A 169     4020   3777   4389   -273     56     -6       O  
ATOM   1204  N   PHE A 170     169.649  40.336 165.014  1.00 24.29           N  
ANISOU 1204  N   PHE A 170     3039   2795   3396   -242     11     13       N  
ATOM   1205  CA  PHE A 170     170.602  41.424 165.177  1.00 24.43           C  
ANISOU 1205  CA  PHE A 170     3043   2831   3410   -258    -21     10       C  
ATOM   1206  C   PHE A 170     171.407  41.617 163.900  1.00 25.65           C  
ANISOU 1206  C   PHE A 170     3149   3010   3587   -277    -11      6       C  
ATOM   1207  O   PHE A 170     171.611  40.672 163.137  1.00 27.44           O  
ANISOU 1207  O   PHE A 170     3355   3247   3826   -259     14      0       O  
ATOM   1208  CB  PHE A 170     171.552  41.178 166.359  1.00 25.42           C  
ANISOU 1208  CB  PHE A 170     3169   2962   3528   -238    -61     17       C  
ATOM   1209  CG  PHE A 170     172.496  40.034 166.162  1.00 26.16           C  
ANISOU 1209  CG  PHE A 170     3225   3068   3647   -210    -62     24       C  
ATOM   1210  CD1 PHE A 170     172.155  38.764 166.596  1.00 30.73           C  
ANISOU 1210  CD1 PHE A 170     3830   3623   4225   -173    -49     37       C  
ATOM   1211  CD2 PHE A 170     173.723  40.217 165.555  1.00 29.37           C  
ANISOU 1211  CD2 PHE A 170     3568   3509   4081   -217    -73     21       C  
ATOM   1212  CE1 PHE A 170     173.034  37.694 166.433  1.00 34.65           C  
ANISOU 1212  CE1 PHE A 170     4301   4120   4746   -133    -53     41       C  
ATOM   1213  CE2 PHE A 170     174.589  39.153 165.377  1.00 34.94           C  
ANISOU 1213  CE2 PHE A 170     4236   4230   4810   -175    -70     24       C  
ATOM   1214  CZ  PHE A 170     174.240  37.892 165.828  1.00 36.36           C  
ANISOU 1214  CZ  PHE A 170     4452   4375   4987   -128    -63     31       C  
ATOM   1215  N   ILE A 171     171.874  42.848 163.713  1.00 24.73           N  
ANISOU 1215  N   ILE A 171     3021   2901   3474   -312    -29     11       N  
ATOM   1216  CA  ILE A 171     172.771  43.211 162.641  1.00 25.43           C  
ANISOU 1216  CA  ILE A 171     3060   3021   3581   -339    -15     22       C  
ATOM   1217  C   ILE A 171     173.842  44.099 163.230  1.00 27.98           C  
ANISOU 1217  C   ILE A 171     3355   3350   3926   -376    -58     33       C  
ATOM   1218  O   ILE A 171     173.550  45.163 163.773  1.00 29.12           O  
ANISOU 1218  O   ILE A 171     3538   3460   4066   -404    -92     30       O  
ATOM   1219  CB  ILE A 171     172.057  43.944 161.461  1.00 25.30           C  
ANISOU 1219  CB  ILE A 171     3059   3002   3550   -361     13     30       C  
ATOM   1220  CG1 ILE A 171     170.777  43.213 161.011  1.00 24.92           C  
ANISOU 1220  CG1 ILE A 171     3042   2944   3481   -332     37     13       C  
ATOM   1221  CG2 ILE A 171     173.031  44.093 160.321  1.00 26.89           C  
ANISOU 1221  CG2 ILE A 171     3209   3248   3760   -381     43     51       C  
ATOM   1222  CD1 ILE A 171     169.477  43.726 161.656  1.00 26.14           C  
ANISOU 1222  CD1 ILE A 171     3243   3065   3623   -327     24      9       C  
ATOM   1223  N   LEU A 172     175.080  43.634 163.112  1.00 26.82           N  
ANISOU 1223  N   LEU A 172     3138   3246   3807   -373    -60     42       N  
ATOM   1224  CA  LEU A 172     176.256  44.387 163.472  1.00 27.63           C  
ANISOU 1224  CA  LEU A 172     3186   3367   3945   -419   -103     56       C  
ATOM   1225  C   LEU A 172     176.899  44.963 162.199  1.00 27.89           C  
ANISOU 1225  C   LEU A 172     3158   3437   4003   -465    -61     89       C  
ATOM   1226  O   LEU A 172     177.234  44.232 161.262  1.00 28.86           O  
ANISOU 1226  O   LEU A 172     3234   3608   4122   -435     -4     97       O  
ATOM   1227  CB  LEU A 172     177.204  43.488 164.237  1.00 30.27           C  
ANISOU 1227  CB  LEU A 172     3471   3736   4297   -380   -136     52       C  
ATOM   1228  CG  LEU A 172     178.526  44.096 164.698  1.00 30.90           C  
ANISOU 1228  CG  LEU A 172     3474   3848   4421   -426   -194     64       C  
ATOM   1229  CD1 LEU A 172     178.326  45.266 165.655  1.00 30.66           C  
ANISOU 1229  CD1 LEU A 172     3497   3766   4384   -478   -269     48       C  
ATOM   1230  CD2 LEU A 172     179.346  42.978 165.319  1.00 33.79           C  
ANISOU 1230  CD2 LEU A 172     3786   4254   4798   -363   -221     62       C  
ATOM   1231  N   TYR A 173     177.025  46.282 162.157  1.00 27.40           N  
ANISOU 1231  N   TYR A 173     3104   3347   3961   -536    -85    108       N  
ATOM   1232  CA  TYR A 173     177.479  46.980 160.960  1.00 27.91           C  
ANISOU 1232  CA  TYR A 173     3125   3435   4043   -589    -40    154       C  
ATOM   1233  C   TYR A 173     178.996  47.253 160.956  1.00 29.87           C  
ANISOU 1233  C   TYR A 173     3261   3735   4352   -644    -52    187       C  
ATOM   1234  O   TYR A 173     179.567  47.729 161.940  1.00 32.49           O  
ANISOU 1234  O   TYR A 173     3574   4047   4725   -687   -127    179       O  
ATOM   1235  CB  TYR A 173     176.701  48.301 160.806  1.00 28.63           C  
ANISOU 1235  CB  TYR A 173     3296   3455   4129   -639    -57    168       C  
ATOM   1236  CG  TYR A 173     175.198  48.090 160.705  1.00 27.93           C  
ANISOU 1236  CG  TYR A 173     3296   3328   3986   -583    -42    142       C  
ATOM   1237  CD1 TYR A 173     174.361  48.387 161.774  1.00 27.59           C  
ANISOU 1237  CD1 TYR A 173     3328   3227   3930   -563    -90    105       C  
ATOM   1238  CD2 TYR A 173     174.627  47.560 159.555  1.00 27.73           C  
ANISOU 1238  CD2 TYR A 173     3277   3335   3923   -547     19    151       C  
ATOM   1239  CE1 TYR A 173     173.000  48.149 161.701  1.00 28.74           C  
ANISOU 1239  CE1 TYR A 173     3535   3352   4034   -512    -72     86       C  
ATOM   1240  CE2 TYR A 173     173.257  47.348 159.458  1.00 27.21           C  
ANISOU 1240  CE2 TYR A 173     3279   3243   3818   -502     24    127       C  
ATOM   1241  CZ  TYR A 173     172.447  47.648 160.538  1.00 27.17           C  
ANISOU 1241  CZ  TYR A 173     3330   3183   3809   -487    -19     99       C  
ATOM   1242  OH  TYR A 173     171.077  47.419 160.482  1.00 27.96           O  
ANISOU 1242  OH  TYR A 173     3478   3267   3878   -443    -10     80       O  
ATOM   1243  N   LEU A 174     179.624  46.972 159.823  1.00 31.31           N  
ANISOU 1243  N   LEU A 174     3369   3990   4539   -643     23    225       N  
ATOM   1244  CA  LEU A 174     181.066  47.151 159.659  1.00 32.85           C  
ANISOU 1244  CA  LEU A 174     3433   4253   4794   -691     32    266       C  
ATOM   1245  C   LEU A 174     181.427  47.892 158.373  1.00 35.16           C  
ANISOU 1245  C   LEU A 174     3685   4582   5094   -752    108    336       C  
ATOM   1246  O   LEU A 174     182.319  47.461 157.660  1.00 38.47           O  
ANISOU 1246  O   LEU A 174     4000   5095   5522   -738    176    369       O  
ATOM   1247  CB  LEU A 174     181.772  45.794 159.668  1.00 34.77           C  
ANISOU 1247  CB  LEU A 174     3594   4578   5039   -605     60    247       C  
ATOM   1248  CG  LEU A 174     181.794  44.927 160.934  1.00 39.25           C  
ANISOU 1248  CG  LEU A 174     4173   5130   5610   -543    -11    197       C  
ATOM   1249  CD1 LEU A 174     180.524  44.137 161.107  1.00 38.97           C  
ANISOU 1249  CD1 LEU A 174     4253   5040   5512   -469     -4    153       C  
ATOM   1250  CD2 LEU A 174     182.972  43.966 160.868  1.00 45.04           C  
ANISOU 1250  CD2 LEU A 174     4785   5955   6376   -483     10    203       C  
ATOM   1251  N   PRO A 175     180.722  48.994 158.056  1.00 33.60           N  
ANISOU 1251  N   PRO A 175     3570   4312   4884   -810    101    364       N  
ATOM   1252  CA  PRO A 175     181.239  49.844 156.986  1.00 34.40           C  
ANISOU 1252  CA  PRO A 175     3628   4440   5001   -886    163    447       C  
ATOM   1253  C   PRO A 175     182.548  50.484 157.429  1.00 37.05           C  
ANISOU 1253  C   PRO A 175     3848   4795   5435   -988    128    490       C  
ATOM   1254  O   PRO A 175     182.970  50.333 158.575  1.00 38.58           O  
ANISOU 1254  O   PRO A 175     4007   4974   5676   -997     43    447       O  
ATOM   1255  CB  PRO A 175     180.144  50.891 156.802  1.00 38.76           C  
ANISOU 1255  CB  PRO A 175     4310   4890   5530   -919    140    462       C  
ATOM   1256  CG  PRO A 175     179.552  51.026 158.181  1.00 39.02           C  
ANISOU 1256  CG  PRO A 175     4415   4833   5577   -908     38    391       C  
ATOM   1257  CD  PRO A 175     179.598  49.635 158.764  1.00 35.73           C  
ANISOU 1257  CD  PRO A 175     3966   4472   5138   -818     33    328       C  
ATOM   1258  N   ASP A 176     183.184  51.178 156.512  1.00 39.81           N  
ANISOU 1258  N   ASP A 176     4135   5180   5812  -1066    192    578       N  
ATOM   1259  CA  ASP A 176     184.495  51.757 156.762  1.00 40.80           C  
ANISOU 1259  CA  ASP A 176     4125   5338   6039  -1176    171    632       C  
ATOM   1260  C   ASP A 176     184.517  52.510 158.100  1.00 37.73           C  
ANISOU 1260  C   ASP A 176     3773   4841   5721  -1253     30    590       C  
ATOM   1261  O   ASP A 176     183.781  53.478 158.269  1.00 42.04           O  
ANISOU 1261  O   ASP A 176     4440   5267   6266  -1301    -18    589       O  
ATOM   1262  CB  ASP A 176     184.845  52.686 155.614  1.00 45.97           C  
ANISOU 1262  CB  ASP A 176     4751   6007   6710  -1269    254    745       C  
ATOM   1263  CG  ASP A 176     186.278  53.175 155.671  1.00 49.92           C  
ANISOU 1263  CG  ASP A 176     5083   6565   7322  -1389    256    817       C  
ATOM   1264  OD1 ASP A 176     186.863  53.159 156.766  1.00 48.68           O  
ANISOU 1264  OD1 ASP A 176     4860   6395   7242  -1427    156    774       O  
ATOM   1265  OD2 ASP A 176     186.806  53.574 154.618  1.00 54.78           O  
ANISOU 1265  OD2 ASP A 176     5629   7241   7943  -1446    358    920       O  
ATOM   1266  N   PRO A 177     185.350  52.069 159.055  1.00 39.02           N  
ANISOU 1266  N   PRO A 177     3839   5047   5941  -1255    -41    552       N  
ATOM   1267  CA  PRO A 177     185.345  52.709 160.378  1.00 44.41           C  
ANISOU 1267  CA  PRO A 177     4570   5632   6673  -1315   -185    498       C  
ATOM   1268  C   PRO A 177     185.858  54.157 160.395  1.00 44.41           C  
ANISOU 1268  C   PRO A 177     4555   5552   6767  -1479   -239    551       C  
ATOM   1269  O   PRO A 177     185.580  54.882 161.347  1.00 43.59           O  
ANISOU 1269  O   PRO A 177     4540   5336   6688  -1526   -356    500       O  
ATOM   1270  CB  PRO A 177     186.277  51.809 161.203  1.00 47.20           C  
ANISOU 1270  CB  PRO A 177     4799   6075   7059  -1275   -239    459       C  
ATOM   1271  CG  PRO A 177     187.183  51.205 160.202  1.00 46.02           C  
ANISOU 1271  CG  PRO A 177     4491   6064   6931  -1258   -126    525       C  
ATOM   1272  CD  PRO A 177     186.318  50.959 158.998  1.00 42.05           C  
ANISOU 1272  CD  PRO A 177     4070   5566   6339  -1193     -1    551       C  
ATOM   1273  N   ASP A 178     186.567  54.578 159.358  1.00 45.16           N  
ANISOU 1273  N   ASP A 178     4547   5700   6911  -1563   -153    654       N  
ATOM   1274  CA  ASP A 178     187.159  55.912 159.352  1.00 49.31           C  
ANISOU 1274  CA  ASP A 178     5045   6148   7542  -1734   -203    717       C  
ATOM   1275  C   ASP A 178     186.374  56.894 158.495  1.00 52.60           C  
ANISOU 1275  C   ASP A 178     5590   6460   7933  -1779   -151    782       C  
ATOM   1276  O   ASP A 178     186.774  58.041 158.355  1.00 54.36           O  
ANISOU 1276  O   ASP A 178     5810   6602   8243  -1922   -180    848       O  
ATOM   1277  CB  ASP A 178     188.617  55.817 158.899  1.00 48.24           C  
ANISOU 1277  CB  ASP A 178     4687   6142   7499  -1819   -152    802       C  
ATOM   1278  CG  ASP A 178     189.416  54.862 159.776  1.00 53.17           C  
ANISOU 1278  CG  ASP A 178     5179   6870   8154  -1765   -215    740       C  
ATOM   1279  OD1 ASP A 178     189.370  55.032 161.010  1.00 52.17           O  
ANISOU 1279  OD1 ASP A 178     5099   6671   8051  -1780   -361    658       O  
ATOM   1280  OD2 ASP A 178     190.042  53.915 159.248  1.00 58.63           O  
ANISOU 1280  OD2 ASP A 178     5730   7712   8833  -1694   -121    769       O  
ATOM   1281  N   ARG A 179     185.230  56.459 157.972  1.00 46.70           N  
ANISOU 1281  N   ARG A 179     4963   5707   7072  -1658    -85    761       N  
ATOM   1282  CA  ARG A 179     184.363  57.340 157.215  1.00 48.02           C  
ANISOU 1282  CA  ARG A 179     5266   5776   7205  -1677    -48    815       C  
ATOM   1283  C   ARG A 179     182.897  57.140 157.634  1.00 51.28           C  
ANISOU 1283  C   ARG A 179     5851   6109   7526  -1556    -87    724       C  
ATOM   1284  O   ARG A 179     182.485  56.048 157.996  1.00 58.09           O  
ANISOU 1284  O   ARG A 179     6715   7034   8323  -1438    -82    648       O  
ATOM   1285  CB  ARG A 179     184.580  57.106 155.711  1.00 54.19           C  
ANISOU 1285  CB  ARG A 179     5987   6665   7939  -1666    105    923       C  
ATOM   1286  CG  ARG A 179     186.008  57.509 155.272  1.00 66.52           C  
ANISOU 1286  CG  ARG A 179     7376   8298   9600  -1802    154   1031       C  
ATOM   1287  CD  ARG A 179     186.242  57.499 153.761  1.00 73.88           C  
ANISOU 1287  CD  ARG A 179     8261   9329  10480  -1805    313   1155       C  
ATOM   1288  NE  ARG A 179     185.337  58.396 153.041  1.00 84.29           N  
ANISOU 1288  NE  ARG A 179     9737  10540  11749  -1821    336   1218       N  
ATOM   1289  CZ  ARG A 179     185.516  58.811 151.785  1.00 85.32           C  
ANISOU 1289  CZ  ARG A 179     9858  10714  11846  -1860    454   1349       C  
ATOM   1290  NH1 ARG A 179     186.585  58.428 151.091  1.00 82.96           N  
ANISOU 1290  NH1 ARG A 179     9395  10570  11558  -1889    570   1431       N  
ATOM   1291  NH2 ARG A 179     184.625  59.623 151.224  1.00 83.40           N  
ANISOU 1291  NH2 ARG A 179     9772  10363  11555  -1863    457   1402       N  
ATOM   1292  N   LYS A 180     182.143  58.227 157.637  1.00 47.30           N  
ANISOU 1292  N   LYS A 180     5485   5462   7026  -1589   -129    735       N  
ATOM   1293  CA  LYS A 180     180.734  58.205 157.984  1.00 51.12           C  
ANISOU 1293  CA  LYS A 180     6124   5868   7431  -1480   -162    661       C  
ATOM   1294  C   LYS A 180     179.910  57.594 156.846  1.00 43.22           C  
ANISOU 1294  C   LYS A 180     5155   4939   6327  -1377    -55    692       C  
ATOM   1295  O   LYS A 180     180.054  57.996 155.703  1.00 40.13           O  
ANISOU 1295  O   LYS A 180     4756   4565   5925  -1415     21    792       O  
ATOM   1296  CB  LYS A 180     180.254  59.633 158.270  1.00 62.77           C  
ANISOU 1296  CB  LYS A 180     7733   7165   8950  -1543   -238    668       C  
ATOM   1297  CG  LYS A 180     179.125  59.755 159.278  1.00 63.25           C  
ANISOU 1297  CG  LYS A 180     7932   7131   8968  -1450   -319    558       C  
ATOM   1298  CD  LYS A 180     179.660  60.251 160.623  1.00 67.03           C  
ANISOU 1298  CD  LYS A 180     8425   7528   9516  -1515   -446    482       C  
ATOM   1299  CE  LYS A 180     178.556  60.379 161.666  1.00 68.70           C  
ANISOU 1299  CE  LYS A 180     8777   7655   9672  -1413   -518    371       C  
ATOM   1300  NZ  LYS A 180     179.152  60.681 163.003  1.00 79.36           N  
ANISOU 1300  NZ  LYS A 180    10136   8949  11068  -1464   -642    286       N  
ATOM   1301  N   TRP A 181     179.048  56.627 157.153  1.00 41.16           N  
ANISOU 1301  N   TRP A 181     4932   4718   5989  -1251    -53    611       N  
ATOM   1302  CA  TRP A 181     178.036  56.193 156.190  1.00 37.97           C  
ANISOU 1302  CA  TRP A 181     4585   4352   5490  -1155     18    624       C  
ATOM   1303  C   TRP A 181     176.978  57.290 156.143  1.00 39.04           C  
ANISOU 1303  C   TRP A 181     4862   4357   5616  -1148    -23    635       C  
ATOM   1304  O   TRP A 181     176.564  57.762 157.191  1.00 42.75           O  
ANISOU 1304  O   TRP A 181     5401   4728   6112  -1143   -107    571       O  
ATOM   1305  CB  TRP A 181     177.418  54.848 156.592  1.00 33.76           C  
ANISOU 1305  CB  TRP A 181     4047   3887   4892  -1037     24    534       C  
ATOM   1306  CG  TRP A 181     176.566  54.259 155.495  1.00 33.18           C  
ANISOU 1306  CG  TRP A 181     4008   3873   4728   -952     95    547       C  
ATOM   1307  CD1 TRP A 181     175.222  54.438 155.322  1.00 32.42           C  
ANISOU 1307  CD1 TRP A 181     4013   3726   4577   -884     79    525       C  
ATOM   1308  CD2 TRP A 181     177.006  53.433 154.398  1.00 33.42           C  
ANISOU 1308  CD2 TRP A 181     3969   4023   4707   -923    187    582       C  
ATOM   1309  NE1 TRP A 181     174.797  53.767 154.203  1.00 32.93           N  
ANISOU 1309  NE1 TRP A 181     4077   3871   4563   -824    145    542       N  
ATOM   1310  CE2 TRP A 181     175.868  53.149 153.611  1.00 32.37           C  
ANISOU 1310  CE2 TRP A 181     3910   3902   4487   -843    212    573       C  
ATOM   1311  CE3 TRP A 181     178.248  52.914 154.003  1.00 38.13           C  
ANISOU 1311  CE3 TRP A 181     4445   4721   5321   -950    249    615       C  
ATOM   1312  CZ2 TRP A 181     175.933  52.369 152.449  1.00 33.54           C  
ANISOU 1312  CZ2 TRP A 181     4032   4153   4559   -793    291    591       C  
ATOM   1313  CZ3 TRP A 181     178.308  52.127 152.845  1.00 38.62           C  
ANISOU 1313  CZ3 TRP A 181     4479   4889   5304   -890    340    634       C  
ATOM   1314  CH2 TRP A 181     177.157  51.868 152.088  1.00 34.77           C  
ANISOU 1314  CH2 TRP A 181     4082   4404   4724   -814    357    618       C  
ATOM   1315  N   LYS A 182     176.559  57.718 154.955  1.00 38.89           N  
ANISOU 1315  N   LYS A 182     4889   4336   5553  -1141     33    715       N  
ATOM   1316  CA  LYS A 182     175.642  58.860 154.839  1.00 42.20           C  
ANISOU 1316  CA  LYS A 182     5439   4624   5970  -1133     -8    739       C  
ATOM   1317  C   LYS A 182     174.272  58.459 154.350  1.00 39.95           C  
ANISOU 1317  C   LYS A 182     5224   4362   5591  -1008      9    713       C  
ATOM   1318  O   LYS A 182     174.123  57.471 153.633  1.00 37.67           O  
ANISOU 1318  O   LYS A 182     4890   4191   5232   -951     71    712       O  
ATOM   1319  CB  LYS A 182     176.219  59.913 153.903  1.00 49.02           C  
ANISOU 1319  CB  LYS A 182     6316   5442   6868  -1233     27    869       C  
ATOM   1320  CG  LYS A 182     177.396  60.639 154.514  1.00 57.94           C  
ANISOU 1320  CG  LYS A 182     7397   6504   8114  -1374    -17    896       C  
ATOM   1321  CD  LYS A 182     178.413  60.947 153.474  1.00 66.00           C  
ANISOU 1321  CD  LYS A 182     8339   7577   9159  -1477     65   1029       C  
ATOM   1322  CE  LYS A 182     179.619  61.634 154.060  1.00 73.01           C  
ANISOU 1322  CE  LYS A 182     9158   8405  10176  -1632     18   1060       C  
ATOM   1323  NZ  LYS A 182     180.486  62.139 152.959  1.00 81.19           N  
ANISOU 1323  NZ  LYS A 182    10129   9477  11242  -1743    106   1213       N  
ATOM   1324  N   SER A 183     173.277  59.263 154.710  1.00 38.74           N  
ANISOU 1324  N   SER A 183     5183   4095   5442   -966    -49    692       N  
ATOM   1325  CA  SER A 183     171.898  58.949 154.384  1.00 39.42           C  
ANISOU 1325  CA  SER A 183     5326   4200   5453   -847    -48    662       C  
ATOM   1326  C   SER A 183     171.669  58.766 152.884  1.00 39.41           C  
ANISOU 1326  C   SER A 183     5325   4275   5375   -820     18    743       C  
ATOM   1327  O   SER A 183     170.907  57.891 152.476  1.00 38.20           O  
ANISOU 1327  O   SER A 183     5160   4206   5149   -734     37    707       O  
ATOM   1328  CB  SER A 183     170.962  60.043 154.892  1.00 44.86           C  
ANISOU 1328  CB  SER A 183     6132   4749   6164   -806   -116    643       C  
ATOM   1329  OG  SER A 183     169.622  59.625 154.712  1.00 55.67           O  
ANISOU 1329  OG  SER A 183     7531   6154   7468   -686   -116    605       O  
ATOM   1330  N   HIS A 184     172.311  59.598 152.070  1.00 37.51           N  
ANISOU 1330  N   HIS A 184     5100   4003   5147   -897     48    855       N  
ATOM   1331  CA  HIS A 184     172.081  59.549 150.636  1.00 38.18           C  
ANISOU 1331  CA  HIS A 184     5203   4158   5145   -867    109    941       C  
ATOM   1332  C   HIS A 184     172.813  58.369 149.988  1.00 34.77           C  
ANISOU 1332  C   HIS A 184     4669   3886   4658   -869    192    943       C  
ATOM   1333  O   HIS A 184     172.658  58.131 148.798  1.00 35.81           O  
ANISOU 1333  O   HIS A 184     4811   4098   4698   -833    246    998       O  
ATOM   1334  CB  HIS A 184     172.484  60.880 149.965  1.00 41.53           C  
ANISOU 1334  CB  HIS A 184     5691   4491   5596   -946    120   1075       C  
ATOM   1335  CG  HIS A 184     173.961  61.136 149.937  1.00 44.42           C  
ANISOU 1335  CG  HIS A 184     5980   4866   6031  -1082    165   1146       C  
ATOM   1336  ND1 HIS A 184     174.628  61.751 150.975  1.00 49.65           N  
ANISOU 1336  ND1 HIS A 184     6630   5424   6811  -1178    110   1125       N  
ATOM   1337  CD2 HIS A 184     174.896  60.879 148.990  1.00 46.36           C  
ANISOU 1337  CD2 HIS A 184     6153   5219   6245  -1137    261   1237       C  
ATOM   1338  CE1 HIS A 184     175.910  61.855 150.672  1.00 53.07           C  
ANISOU 1338  CE1 HIS A 184     6973   5899   7292  -1295    165   1204       C  
ATOM   1339  NE2 HIS A 184     176.100  61.329 149.475  1.00 50.02           N  
ANISOU 1339  NE2 HIS A 184     6546   5645   6816  -1270    264   1275       N  
ATOM   1340  N   TYR A 185     173.588  57.616 150.763  1.00 32.58           N  
ANISOU 1340  N   TYR A 185     4297   3655   4427   -900    198    878       N  
ATOM   1341  CA  TYR A 185     174.187  56.381 150.253  1.00 31.17           C  
ANISOU 1341  CA  TYR A 185     4024   3622   4196   -876    271    860       C  
ATOM   1342  C   TYR A 185     173.124  55.293 150.088  1.00 31.86           C  
ANISOU 1342  C   TYR A 185     4132   3772   4203   -760    261    773       C  
ATOM   1343  O   TYR A 185     173.342  54.290 149.413  1.00 34.35           O  
ANISOU 1343  O   TYR A 185     4403   4198   4451   -719    317    755       O  
ATOM   1344  CB  TYR A 185     175.271  55.852 151.188  1.00 32.89           C  
ANISOU 1344  CB  TYR A 185     4136   3869   4491   -928    270    814       C  
ATOM   1345  CG  TYR A 185     176.548  56.661 151.266  1.00 38.78           C  
ANISOU 1345  CG  TYR A 185     4822   4591   5323  -1054    288    897       C  
ATOM   1346  CD1 TYR A 185     176.723  57.830 150.522  1.00 41.98           C  
ANISOU 1346  CD1 TYR A 185     5273   4939   5737  -1126    312   1016       C  
ATOM   1347  CD2 TYR A 185     177.602  56.230 152.065  1.00 40.88           C  
ANISOU 1347  CD2 TYR A 185     4978   4892   5662  -1105    280    862       C  
ATOM   1348  CE1 TYR A 185     177.918  58.549 150.594  1.00 45.66           C  
ANISOU 1348  CE1 TYR A 185     5673   5381   6294  -1258    329   1098       C  
ATOM   1349  CE2 TYR A 185     178.787  56.933 152.140  1.00 43.02           C  
ANISOU 1349  CE2 TYR A 185     5175   5148   6021  -1229    290    937       C  
ATOM   1350  CZ  TYR A 185     178.946  58.082 151.402  1.00 48.45           C  
ANISOU 1350  CZ  TYR A 185     5904   5778   6725  -1310    317   1055       C  
ATOM   1351  OH  TYR A 185     180.139  58.765 151.495  1.00 52.86           O  
ANISOU 1351  OH  TYR A 185     6380   6320   7384  -1448    326   1134       O  
ATOM   1352  N   GLY A 186     171.986  55.494 150.730  1.00 32.59           N  
ANISOU 1352  N   GLY A 186     4288   3789   4305   -710    189    716       N  
ATOM   1353  CA  GLY A 186     171.021  54.434 150.907  1.00 31.68           C  
ANISOU 1353  CA  GLY A 186     4171   3718   4146   -620    168    624       C  
ATOM   1354  C   GLY A 186     171.489  53.398 151.911  1.00 29.79           C  
ANISOU 1354  C   GLY A 186     3859   3510   3948   -620    165    540       C  
ATOM   1355  O   GLY A 186     172.361  53.648 152.746  1.00 32.00           O  
ANISOU 1355  O   GLY A 186     4100   3758   4300   -681    154    538       O  
ATOM   1356  N   GLY A 187     170.911  52.207 151.821  1.00 27.07           N  
ANISOU 1356  N   GLY A 187     3498   3227   3560   -553    168    471       N  
ATOM   1357  CA  GLY A 187     171.297  51.108 152.682  1.00 25.73           C  
ANISOU 1357  CA  GLY A 187     3268   3086   3422   -543    168    399       C  
ATOM   1358  C   GLY A 187     170.781  51.271 154.083  1.00 28.24           C  
ANISOU 1358  C   GLY A 187     3604   3330   3795   -538    108    347       C  
ATOM   1359  O   GLY A 187     171.284  50.637 154.999  1.00 29.91           O  
ANISOU 1359  O   GLY A 187     3773   3549   4043   -544    100    304       O  
ATOM   1360  N   GLY A 188     169.751  52.089 154.267  1.00 29.50           N  
ANISOU 1360  N   GLY A 188     3830   3425   3956   -516     67    351       N  
ATOM   1361  CA  GLY A 188     169.142  52.208 155.586  1.00 29.19           C  
ANISOU 1361  CA  GLY A 188     3812   3326   3954   -494     20    297       C  
ATOM   1362  C   GLY A 188     168.365  50.952 155.980  1.00 25.75           C  
ANISOU 1362  C   GLY A 188     3352   2934   3499   -437     20    232       C  
ATOM   1363  O   GLY A 188     167.782  50.274 155.140  1.00 26.78           O  
ANISOU 1363  O   GLY A 188     3473   3116   3587   -403     35    224       O  
ATOM   1364  N   LEU A 189     168.401  50.612 157.261  1.00 26.93           N  
ANISOU 1364  N   LEU A 189     3491   3062   3679   -432      1    186       N  
ATOM   1365  CA  LEU A 189     167.466  49.650 157.846  1.00 27.58           C  
ANISOU 1365  CA  LEU A 189     3562   3165   3753   -382     -2    136       C  
ATOM   1366  C   LEU A 189     166.112  50.335 158.088  1.00 28.15           C  
ANISOU 1366  C   LEU A 189     3677   3201   3820   -336    -25    129       C  
ATOM   1367  O   LEU A 189     166.021  51.310 158.841  1.00 28.84           O  
ANISOU 1367  O   LEU A 189     3806   3227   3924   -330    -49    127       O  
ATOM   1368  CB  LEU A 189     168.007  49.092 159.158  1.00 25.87           C  
ANISOU 1368  CB  LEU A 189     3327   2942   3561   -389    -10    101       C  
ATOM   1369  CG  LEU A 189     167.031  48.279 160.020  1.00 27.17           C  
ANISOU 1369  CG  LEU A 189     3491   3114   3720   -344    -10     62       C  
ATOM   1370  CD1 LEU A 189     166.621  46.993 159.322  1.00 26.12           C  
ANISOU 1370  CD1 LEU A 189     3322   3029   3574   -329     14     50       C  
ATOM   1371  CD2 LEU A 189     167.607  48.013 161.422  1.00 29.80           C  
ANISOU 1371  CD2 LEU A 189     3825   3433   4066   -346    -24     39       C  
ATOM   1372  N   ARG A 190     165.070  49.845 157.431  1.00 25.51           N  
ANISOU 1372  N   ARG A 190     3329   2904   3461   -298    -21    123       N  
ATOM   1373  CA  ARG A 190     163.765  50.473 157.539  1.00 24.35           C  
ANISOU 1373  CA  ARG A 190     3203   2737   3312   -246    -42    122       C  
ATOM   1374  C   ARG A 190     162.767  49.574 158.244  1.00 24.38           C  
ANISOU 1374  C   ARG A 190     3167   2771   3324   -212    -35     84       C  
ATOM   1375  O   ARG A 190     162.757  48.367 158.032  1.00 28.03           O  
ANISOU 1375  O   ARG A 190     3589   3276   3785   -227    -22     66       O  
ATOM   1376  CB  ARG A 190     163.268  50.868 156.166  1.00 27.15           C  
ANISOU 1376  CB  ARG A 190     3569   3111   3634   -229    -55    158       C  
ATOM   1377  CG  ARG A 190     164.260  51.755 155.410  1.00 34.50           C  
ANISOU 1377  CG  ARG A 190     4541   4015   4553   -268    -51    213       C  
ATOM   1378  CD  ARG A 190     163.669  52.341 154.147  1.00 34.36           C  
ANISOU 1378  CD  ARG A 190     4552   4008   4494   -240    -67    260       C  
ATOM   1379  NE  ARG A 190     163.283  51.300 153.210  1.00 36.75           N  
ANISOU 1379  NE  ARG A 190     4821   4392   4751   -226    -64    243       N  
ATOM   1380  CZ  ARG A 190     162.775  51.544 152.003  1.00 45.75           C  
ANISOU 1380  CZ  ARG A 190     5981   5564   5836   -198    -84    276       C  
ATOM   1381  NH1 ARG A 190     162.438  50.539 151.211  1.00 47.16           N  
ANISOU 1381  NH1 ARG A 190     6134   5814   5971   -186    -91    246       N  
ATOM   1382  NH2 ARG A 190     162.597  52.801 151.586  1.00 43.08           N  
ANISOU 1382  NH2 ARG A 190     5699   5182   5487   -178   -103    337       N  
ATOM   1383  N   LEU A 191     161.948  50.186 159.100  1.00 23.73           N  
ANISOU 1383  N   LEU A 191     3101   2662   3253   -166    -41     73       N  
ATOM   1384  CA  LEU A 191     160.967  49.469 159.914  1.00 23.59           C  
ANISOU 1384  CA  LEU A 191     3041   2676   3245   -134    -23     48       C  
ATOM   1385  C   LEU A 191     159.577  49.926 159.517  1.00 25.24           C  
ANISOU 1385  C   LEU A 191     3229   2906   3457    -76    -35     57       C  
ATOM   1386  O   LEU A 191     159.351  51.126 159.310  1.00 26.74           O  
ANISOU 1386  O   LEU A 191     3461   3057   3641    -35    -56     72       O  
ATOM   1387  CB  LEU A 191     161.196  49.736 161.400  1.00 24.26           C  
ANISOU 1387  CB  LEU A 191     3156   2730   3330   -116     -9     27       C  
ATOM   1388  CG  LEU A 191     162.637  49.607 161.914  1.00 30.19           C  
ANISOU 1388  CG  LEU A 191     3936   3455   4081   -165    -14     19       C  
ATOM   1389  CD1 LEU A 191     162.641  49.833 163.405  1.00 39.22           C  
ANISOU 1389  CD1 LEU A 191     5113   4576   5211   -136    -10     -8       C  
ATOM   1390  CD2 LEU A 191     163.225  48.253 161.628  1.00 28.46           C  
ANISOU 1390  CD2 LEU A 191     3671   3275   3867   -209      1     20       C  
ATOM   1391  N   PHE A 192     158.654  48.974 159.440  1.00 24.63           N  
ANISOU 1391  N   PHE A 192     3081   2883   3392    -72    -26     48       N  
ATOM   1392  CA  PHE A 192     157.302  49.214 158.955  1.00 26.52           C  
ANISOU 1392  CA  PHE A 192     3274   3161   3641    -23    -45     57       C  
ATOM   1393  C   PHE A 192     156.286  49.030 160.065  1.00 28.70           C  
ANISOU 1393  C   PHE A 192     3498   3465   3941     19     -9     48       C  
ATOM   1394  O   PHE A 192     156.267  47.983 160.725  1.00 29.58           O  
ANISOU 1394  O   PHE A 192     3571   3599   4067    -17     24     40       O  
ATOM   1395  CB  PHE A 192     156.974  48.281 157.768  1.00 27.04           C  
ANISOU 1395  CB  PHE A 192     3289   3276   3707    -60    -74     55       C  
ATOM   1396  CG  PHE A 192     157.854  48.503 156.563  1.00 27.15           C  
ANISOU 1396  CG  PHE A 192     3354   3279   3683    -86   -102     67       C  
ATOM   1397  CD1 PHE A 192     157.388  49.214 155.459  1.00 26.01           C  
ANISOU 1397  CD1 PHE A 192     3223   3148   3510    -52   -145     91       C  
ATOM   1398  CD2 PHE A 192     159.161  48.018 156.538  1.00 27.55           C  
ANISOU 1398  CD2 PHE A 192     3438   3311   3720   -138    -81     60       C  
ATOM   1399  CE1 PHE A 192     158.196  49.440 154.373  1.00 27.78           C  
ANISOU 1399  CE1 PHE A 192     3498   3369   3688    -73   -159    112       C  
ATOM   1400  CE2 PHE A 192     159.979  48.246 155.452  1.00 29.38           C  
ANISOU 1400  CE2 PHE A 192     3708   3543   3912   -158    -91     78       C  
ATOM   1401  CZ  PHE A 192     159.503  48.961 154.362  1.00 29.49           C  
ANISOU 1401  CZ  PHE A 192     3742   3572   3892   -128   -126    106       C  
ATOM   1402  N   PRO A 193     155.428  50.047 160.282  1.00 26.98           N  
ANISOU 1402  N   PRO A 193     3279   3247   3725    100    -11     54       N  
ATOM   1403  CA  PRO A 193     154.393  49.895 161.302  1.00 27.66           C  
ANISOU 1403  CA  PRO A 193     3304   3377   3829    151     35     49       C  
ATOM   1404  C   PRO A 193     153.257  48.988 160.815  1.00 29.84           C  
ANISOU 1404  C   PRO A 193     3461   3732   4144    133     30     62       C  
ATOM   1405  O   PRO A 193     153.138  48.668 159.634  1.00 28.67           O  
ANISOU 1405  O   PRO A 193     3287   3603   4004     98    -22     66       O  
ATOM   1406  CB  PRO A 193     153.924  51.325 161.532  1.00 28.84           C  
ANISOU 1406  CB  PRO A 193     3495   3495   3967    253     28     48       C  
ATOM   1407  CG  PRO A 193     154.070  51.962 160.167  1.00 30.66           C  
ANISOU 1407  CG  PRO A 193     3757   3699   4193    254    -36     68       C  
ATOM   1408  CD  PRO A 193     155.340  51.357 159.604  1.00 28.11           C  
ANISOU 1408  CD  PRO A 193     3475   3351   3855    155    -52     70       C  
ATOM   1409  N   SER A 194     152.430  48.588 161.761  1.00 28.78           N  
ANISOU 1409  N   SER A 194     3257   3647   4032    154     85     68       N  
ATOM   1410  CA  SER A 194     151.359  47.624 161.542  1.00 32.92           C  
ANISOU 1410  CA  SER A 194     3655   4246   4609    120     89     84       C  
ATOM   1411  C   SER A 194     150.030  48.326 161.408  1.00 35.94           C  
ANISOU 1411  C   SER A 194     3952   4689   5016    207     85     97       C  
ATOM   1412  O   SER A 194     149.627  49.099 162.290  1.00 35.96           O  
ANISOU 1412  O   SER A 194     3959   4701   5004    298    136     98       O  
ATOM   1413  CB  SER A 194     151.340  46.630 162.717  1.00 40.31           C  
ANISOU 1413  CB  SER A 194     4559   5200   5557     77    163     96       C  
ATOM   1414  OG  SER A 194     150.349  45.621 162.576  1.00 41.43           O  
ANISOU 1414  OG  SER A 194     4577   5403   5760     24    171    119       O  
ATOM   1415  N   ILE A 195     149.339  48.073 160.302  1.00 36.85           N  
ANISOU 1415  N   ILE A 195     3989   4848   5166    187     20    104       N  
ATOM   1416  CA  ILE A 195     147.959  48.501 160.173  1.00 40.05           C  
ANISOU 1416  CA  ILE A 195     4278   5330   5610    262     12    121       C  
ATOM   1417  C   ILE A 195     147.110  47.536 160.995  1.00 41.64           C  
ANISOU 1417  C   ILE A 195     4349   5604   5867    221     78    142       C  
ATOM   1418  O   ILE A 195     146.235  47.952 161.737  1.00 43.37           O  
ANISOU 1418  O   ILE A 195     4492   5882   6103    300    137    161       O  
ATOM   1419  CB  ILE A 195     147.494  48.525 158.705  1.00 40.51           C  
ANISOU 1419  CB  ILE A 195     4292   5419   5683    252    -92    122       C  
ATOM   1420  CG1 ILE A 195     148.307  49.568 157.929  1.00 41.09           C  
ANISOU 1420  CG1 ILE A 195     4498   5422   5694    299   -145    117       C  
ATOM   1421  CG2 ILE A 195     145.985  48.825 158.630  1.00 44.71           C  
ANISOU 1421  CG2 ILE A 195     4675   6045   6267    325   -106    143       C  
ATOM   1422  CD1 ILE A 195     147.957  49.649 156.443  1.00 45.88           C  
ANISOU 1422  CD1 ILE A 195     5084   6057   6290    298   -249    122       C  
ATOM   1423  N   LEU A 196     147.372  46.247 160.839  1.00 40.27           N  
ANISOU 1423  N   LEU A 196     4152   5425   5723    100     69    143       N  
ATOM   1424  CA  LEU A 196     146.851  45.247 161.748  1.00 44.19           C  
ANISOU 1424  CA  LEU A 196     4557   5964   6269     41    142    173       C  
ATOM   1425  C   LEU A 196     147.788  44.040 161.656  1.00 44.44           C  
ANISOU 1425  C   LEU A 196     4652   5930   6303    -79    131    162       C  
ATOM   1426  O   LEU A 196     148.687  44.025 160.812  1.00 38.59           O  
ANISOU 1426  O   LEU A 196     4003   5130   5529   -106     66    129       O  
ATOM   1427  CB  LEU A 196     145.402  44.928 161.406  1.00 54.77           C  
ANISOU 1427  CB  LEU A 196     5718   7401   7692     28    123    198       C  
ATOM   1428  CG  LEU A 196     145.135  44.414 160.002  1.00 60.51           C  
ANISOU 1428  CG  LEU A 196     6398   8134   8457    -44      3    176       C  
ATOM   1429  CD1 LEU A 196     145.123  42.918 160.057  1.00 68.75           C  
ANISOU 1429  CD1 LEU A 196     7397   9163   9563   -186      2    183       C  
ATOM   1430  CD2 LEU A 196     143.833  44.933 159.473  1.00 63.70           C  
ANISOU 1430  CD2 LEU A 196     6660   8633   8909     16    -46    190       C  
ATOM   1431  N   PRO A 197     147.625  43.048 162.551  1.00 44.05           N  
ANISOU 1431  N   PRO A 197     4559   5889   6288   -144    200    196       N  
ATOM   1432  CA  PRO A 197     148.587  41.942 162.535  1.00 41.57           C  
ANISOU 1432  CA  PRO A 197     4321   5500   5975   -242    190    187       C  
ATOM   1433  C   PRO A 197     148.700  41.308 161.156  1.00 39.80           C  
ANISOU 1433  C   PRO A 197     4094   5248   5781   -317     85    148       C  
ATOM   1434  O   PRO A 197     147.687  41.057 160.497  1.00 40.54           O  
ANISOU 1434  O   PRO A 197     4077   5391   5935   -350     33    149       O  
ATOM   1435  CB  PRO A 197     148.018  40.965 163.569  1.00 46.26           C  
ANISOU 1435  CB  PRO A 197     4839   6120   6620   -302    272    243       C  
ATOM   1436  CG  PRO A 197     147.229  41.844 164.495  1.00 46.01           C  
ANISOU 1436  CG  PRO A 197     4745   6168   6569   -204    357    277       C  
ATOM   1437  CD  PRO A 197     146.625  42.896 163.623  1.00 44.74           C  
ANISOU 1437  CD  PRO A 197     4535   6051   6411   -127    295    248       C  
ATOM   1438  N   ASN A 198     149.944  41.120 160.732  1.00 33.55           N  
ANISOU 1438  N   ASN A 198     3423   4382   4942   -336     53    113       N  
ATOM   1439  CA  ASN A 198     150.320  40.639 159.399  1.00 34.21           C  
ANISOU 1439  CA  ASN A 198     3540   4433   5024   -385    -41     65       C  
ATOM   1440  C   ASN A 198     149.940  41.560 158.248  1.00 33.12           C  
ANISOU 1440  C   ASN A 198     3390   4337   4858   -331   -117     42       C  
ATOM   1441  O   ASN A 198     149.963  41.164 157.062  1.00 34.04           O  
ANISOU 1441  O   ASN A 198     3515   4448   4970   -367   -202      3       O  
ATOM   1442  CB  ASN A 198     149.754  39.236 159.168  1.00 46.37           C  
ANISOU 1442  CB  ASN A 198     5013   5961   6645   -493    -72     62       C  
ATOM   1443  CG  ASN A 198     150.737  38.158 159.614  1.00 54.97           C  
ANISOU 1443  CG  ASN A 198     6184   6965   7736   -552    -43     58       C  
ATOM   1444  OD1 ASN A 198     151.842  38.039 159.063  1.00 56.12           O  
ANISOU 1444  OD1 ASN A 198     6433   7058   7832   -544    -72     17       O  
ATOM   1445  ND2 ASN A 198     150.365  37.407 160.633  1.00 53.62           N  
ANISOU 1445  ND2 ASN A 198     5970   6784   7620   -602     20    108       N  
ATOM   1446  N   VAL A 199     149.636  42.808 158.579  1.00 30.65           N  
ANISOU 1446  N   VAL A 199     3069   4059   4518   -236    -90     63       N  
ATOM   1447  CA  VAL A 199     149.355  43.780 157.547  1.00 29.76           C  
ANISOU 1447  CA  VAL A 199     2961   3975   4373   -173   -160     52       C  
ATOM   1448  C   VAL A 199     150.195  45.021 157.854  1.00 28.80           C  
ANISOU 1448  C   VAL A 199     2947   3813   4183    -90   -126     59       C  
ATOM   1449  O   VAL A 199     149.693  45.994 158.435  1.00 32.80           O  
ANISOU 1449  O   VAL A 199     3434   4342   4688     -5    -93     80       O  
ATOM   1450  CB  VAL A 199     147.855  44.129 157.436  1.00 34.02           C  
ANISOU 1450  CB  VAL A 199     3360   4601   4965   -133   -185     73       C  
ATOM   1451  CG1 VAL A 199     147.640  45.043 156.244  1.00 36.62           C  
ANISOU 1451  CG1 VAL A 199     3708   4954   5253    -67   -273     63       C  
ATOM   1452  CG2 VAL A 199     146.984  42.866 157.315  1.00 36.85           C  
ANISOU 1452  CG2 VAL A 199     3596   4997   5408   -233   -214     72       C  
ATOM   1453  N   PRO A 200     151.490  44.971 157.488  1.00 28.06           N  
ANISOU 1453  N   PRO A 200     2965   3658   4037   -114   -135     39       N  
ATOM   1454  CA  PRO A 200     152.321  46.169 157.612  1.00 27.46           C  
ANISOU 1454  CA  PRO A 200     2988   3539   3905    -52   -118     47       C  
ATOM   1455  C   PRO A 200     151.879  47.263 156.666  1.00 28.98           C  
ANISOU 1455  C   PRO A 200     3191   3750   4072     16   -176     60       C  
ATOM   1456  O   PRO A 200     151.393  46.980 155.548  1.00 26.71           O  
ANISOU 1456  O   PRO A 200     2867   3500   3781      2   -246     53       O  
ATOM   1457  CB  PRO A 200     153.723  45.671 157.262  1.00 26.50           C  
ANISOU 1457  CB  PRO A 200     2955   3365   3747   -109   -119     29       C  
ATOM   1458  CG  PRO A 200     153.486  44.460 156.396  1.00 28.44           C  
ANISOU 1458  CG  PRO A 200     3162   3632   4011   -175   -166      2       C  
ATOM   1459  CD  PRO A 200     152.233  43.841 156.911  1.00 28.98           C  
ANISOU 1459  CD  PRO A 200     3119   3744   4149   -196   -160      9       C  
ATOM   1460  N   HIS A 201     152.009  48.501 157.125  1.00 26.61           N  
ANISOU 1460  N   HIS A 201     2943   3418   3752     92   -153     77       N  
ATOM   1461  CA  HIS A 201     151.831  49.647 156.255  1.00 27.83           C  
ANISOU 1461  CA  HIS A 201     3137   3563   3874    161   -206     98       C  
ATOM   1462  C   HIS A 201     152.849  49.590 155.082  1.00 27.55           C  
ANISOU 1462  C   HIS A 201     3185   3500   3785    114   -246    100       C  
ATOM   1463  O   HIS A 201     153.970  49.148 155.255  1.00 27.54           O  
ANISOU 1463  O   HIS A 201     3237   3460   3765     54   -215     88       O  
ATOM   1464  CB  HIS A 201     152.008  50.931 157.049  1.00 28.34           C  
ANISOU 1464  CB  HIS A 201     3269   3571   3930    241   -171    110       C  
ATOM   1465  CG  HIS A 201     151.455  52.141 156.383  1.00 36.27           C  
ANISOU 1465  CG  HIS A 201     4296   4564   4921    333   -220    138       C  
ATOM   1466  ND1 HIS A 201     152.174  52.885 155.470  1.00 39.45           N  
ANISOU 1466  ND1 HIS A 201     4797   4912   5279    335   -261    165       N  
ATOM   1467  CD2 HIS A 201     150.248  52.751 156.496  1.00 43.23           C  
ANISOU 1467  CD2 HIS A 201     5114   5483   5828    433   -234    150       C  
ATOM   1468  CE1 HIS A 201     151.441  53.899 155.051  1.00 41.96           C  
ANISOU 1468  CE1 HIS A 201     5123   5225   5595    431   -302    194       C  
ATOM   1469  NE2 HIS A 201     150.265  53.839 155.656  1.00 43.02           N  
ANISOU 1469  NE2 HIS A 201     5157   5416   5772    497   -289    182       N  
ATOM   1470  N   SER A 202     152.454  50.082 153.912  1.00 26.70           N  
ANISOU 1470  N   SER A 202     3085   3415   3644    150   -313    121       N  
ATOM   1471  CA  SER A 202     153.332  50.059 152.728  1.00 25.05           C  
ANISOU 1471  CA  SER A 202     2954   3195   3369    116   -344    130       C  
ATOM   1472  C   SER A 202     154.615  50.874 152.902  1.00 27.58           C  
ANISOU 1472  C   SER A 202     3383   3438   3659    109   -303    158       C  
ATOM   1473  O   SER A 202     155.663  50.575 152.328  1.00 29.39           O  
ANISOU 1473  O   SER A 202     3665   3656   3846     57   -292    160       O  
ATOM   1474  CB  SER A 202     152.560  50.577 151.505  1.00 27.21           C  
ANISOU 1474  CB  SER A 202     3222   3513   3604    173   -426    157       C  
ATOM   1475  OG  SER A 202     153.346  50.408 150.351  1.00 29.52           O  
ANISOU 1475  OG  SER A 202     3585   3810   3820    140   -450    165       O  
ATOM   1476  N   ASP A 203     154.511  51.931 153.687  1.00 28.59           N  
ANISOU 1476  N   ASP A 203     3541   3512   3811    164   -281    177       N  
ATOM   1477  CA  ASP A 203     155.610  52.861 153.903  1.00 28.86           C  
ANISOU 1477  CA  ASP A 203     3675   3460   3829    155   -256    205       C  
ATOM   1478  C   ASP A 203     156.238  52.715 155.303  1.00 29.34           C  
ANISOU 1478  C   ASP A 203     3746   3476   3924    125   -199    173       C  
ATOM   1479  O   ASP A 203     155.531  52.569 156.312  1.00 30.49           O  
ANISOU 1479  O   ASP A 203     3845   3635   4104    161   -176    146       O  
ATOM   1480  CB  ASP A 203     155.131  54.289 153.693  1.00 31.11           C  
ANISOU 1480  CB  ASP A 203     4015   3695   4111    240   -287    248       C  
ATOM   1481  CG  ASP A 203     154.460  54.485 152.331  1.00 33.91           C  
ANISOU 1481  CG  ASP A 203     4363   4098   4424    282   -352    286       C  
ATOM   1482  OD1 ASP A 203     155.170  54.378 151.308  1.00 31.87           O  
ANISOU 1482  OD1 ASP A 203     4152   3847   4109    238   -364    316       O  
ATOM   1483  OD2 ASP A 203     153.235  54.722 152.290  1.00 32.60           O  
ANISOU 1483  OD2 ASP A 203     4141   3970   4277    362   -390    287       O  
ATOM   1484  N   PRO A 204     157.564  52.788 155.364  1.00 27.74           N  
ANISOU 1484  N   PRO A 204     3604   3228   3710     63   -176    180       N  
ATOM   1485  CA  PRO A 204     158.289  52.637 156.636  1.00 28.62           C  
ANISOU 1485  CA  PRO A 204     3730   3300   3846     32   -136    150       C  
ATOM   1486  C   PRO A 204     158.144  53.862 157.517  1.00 29.36           C  
ANISOU 1486  C   PRO A 204     3883   3317   3957     87   -137    148       C  
ATOM   1487  O   PRO A 204     157.954  54.969 157.007  1.00 29.83           O  
ANISOU 1487  O   PRO A 204     3997   3326   4011    129   -167    182       O  
ATOM   1488  CB  PRO A 204     159.728  52.445 156.185  1.00 31.33           C  
ANISOU 1488  CB  PRO A 204     4109   3625   4171    -47   -124    166       C  
ATOM   1489  CG  PRO A 204     159.822  53.277 154.949  1.00 33.70           C  
ANISOU 1489  CG  PRO A 204     4456   3909   4439    -38   -151    221       C  
ATOM   1490  CD  PRO A 204     158.480  53.139 154.262  1.00 30.61           C  
ANISOU 1490  CD  PRO A 204     4025   3574   4032     24   -187    224       C  
ATOM   1491  N   SER A 205     158.202  53.669 158.827  1.00 27.66           N  
ANISOU 1491  N   SER A 205     3664   3089   3757     94   -107    108       N  
ATOM   1492  CA  SER A 205     158.052  54.778 159.765  1.00 28.50           C  
ANISOU 1492  CA  SER A 205     3836   3123   3871    156   -109     90       C  
ATOM   1493  C   SER A 205     159.374  55.145 160.454  1.00 29.65           C  
ANISOU 1493  C   SER A 205     4053   3194   4018     98   -112     74       C  
ATOM   1494  O   SER A 205     159.452  56.132 161.191  1.00 30.62           O  
ANISOU 1494  O   SER A 205     4251   3238   4145    136   -126     51       O  
ATOM   1495  CB  SER A 205     157.005  54.422 160.815  1.00 29.95           C  
ANISOU 1495  CB  SER A 205     3967   3355   4058    225    -73     54       C  
ATOM   1496  OG  SER A 205     157.451  53.294 161.550  1.00 29.73           O  
ANISOU 1496  OG  SER A 205     3902   3368   4025    169    -37     32       O  
ATOM   1497  N   ALA A 206     160.405  54.364 160.210  1.00 27.25           N  
ANISOU 1497  N   ALA A 206     3728   2915   3713     10   -104     81       N  
ATOM   1498  CA  ALA A 206     161.717  54.644 160.753  1.00 29.72           C  
ANISOU 1498  CA  ALA A 206     4088   3171   4034    -54   -114     71       C  
ATOM   1499  C   ALA A 206     162.806  54.094 159.826  1.00 30.28           C  
ANISOU 1499  C   ALA A 206     4129   3269   4106   -142   -109    107       C  
ATOM   1500  O   ALA A 206     162.630  53.046 159.204  1.00 28.05           O  
ANISOU 1500  O   ALA A 206     3785   3062   3811   -154    -88    113       O  
ATOM   1501  CB  ALA A 206     161.844  54.058 162.151  1.00 30.00           C  
ANISOU 1501  CB  ALA A 206     4115   3223   4061    -47    -96     21       C  
ATOM   1502  N   LYS A 207     163.916  54.822 159.732  1.00 27.04           N  
ANISOU 1502  N   LYS A 207     3762   2796   3714   -202   -129    128       N  
ATOM   1503  CA  LYS A 207     165.050  54.389 158.942  1.00 26.74           C  
ANISOU 1503  CA  LYS A 207     3691   2791   3680   -282   -115    165       C  
ATOM   1504  C   LYS A 207     166.367  54.653 159.668  1.00 27.26           C  
ANISOU 1504  C   LYS A 207     3766   2814   3776   -352   -132    155       C  
ATOM   1505  O   LYS A 207     166.691  55.780 159.978  1.00 27.55           O  
ANISOU 1505  O   LYS A 207     3865   2763   3841   -373   -167    162       O  
ATOM   1506  CB  LYS A 207     165.045  55.090 157.574  1.00 29.86           C  
ANISOU 1506  CB  LYS A 207     4111   3170   4063   -294   -116    233       C  
ATOM   1507  CG  LYS A 207     166.296  54.822 156.744  1.00 36.51           C  
ANISOU 1507  CG  LYS A 207     4922   4047   4904   -374    -90    280       C  
ATOM   1508  CD  LYS A 207     166.077  55.215 155.298  1.00 44.20           C  
ANISOU 1508  CD  LYS A 207     5915   5036   5841   -370    -79    349       C  
ATOM   1509  CE  LYS A 207     165.967  56.723 155.133  1.00 49.91           C  
ANISOU 1509  CE  LYS A 207     6722   5654   6586   -372   -110    402       C  
ATOM   1510  NZ  LYS A 207     167.259  57.417 155.397  1.00 54.74           N  
ANISOU 1510  NZ  LYS A 207     7351   6201   7247   -466   -113    436       N  
ATOM   1511  N   LEU A 208     167.094  53.586 159.958  1.00 25.27           N  
ANISOU 1511  N   LEU A 208     3454   2624   3525   -384   -113    137       N  
ATOM   1512  CA  LEU A 208     168.371  53.676 160.641  1.00 27.28           C  
ANISOU 1512  CA  LEU A 208     3698   2858   3810   -448   -135    128       C  
ATOM   1513  C   LEU A 208     169.519  53.723 159.620  1.00 28.39           C  
ANISOU 1513  C   LEU A 208     3793   3023   3971   -525   -115    186       C  
ATOM   1514  O   LEU A 208     169.599  52.876 158.715  1.00 28.43           O  
ANISOU 1514  O   LEU A 208     3747   3104   3952   -520    -70    207       O  
ATOM   1515  CB  LEU A 208     168.515  52.491 161.598  1.00 30.29           C  
ANISOU 1515  CB  LEU A 208     4037   3293   4179   -429   -128     81       C  
ATOM   1516  CG  LEU A 208     169.799  52.401 162.408  1.00 30.95           C  
ANISOU 1516  CG  LEU A 208     4098   3372   4288   -481   -161     65       C  
ATOM   1517  CD1 LEU A 208     169.525  51.683 163.727  1.00 33.66           C  
ANISOU 1517  CD1 LEU A 208     4449   3734   4604   -434   -172     13       C  
ATOM   1518  CD2 LEU A 208     170.841  51.651 161.655  1.00 30.07           C  
ANISOU 1518  CD2 LEU A 208     3905   3326   4193   -527   -131     98       C  
ATOM   1519  N   VAL A 209     170.383  54.726 159.763  1.00 27.83           N  
ANISOU 1519  N   VAL A 209     3744   2886   3944   -595   -148    211       N  
ATOM   1520  CA  VAL A 209     171.578  54.876 158.943  1.00 30.28           C  
ANISOU 1520  CA  VAL A 209     4001   3222   4284   -679   -125    274       C  
ATOM   1521  C   VAL A 209     172.742  54.240 159.699  1.00 31.22           C  
ANISOU 1521  C   VAL A 209     4045   3382   4434   -722   -139    247       C  
ATOM   1522  O   VAL A 209     173.168  54.764 160.726  1.00 32.26           O  
ANISOU 1522  O   VAL A 209     4198   3456   4602   -756   -200    215       O  
ATOM   1523  CB  VAL A 209     171.888  56.360 158.638  1.00 34.25           C  
ANISOU 1523  CB  VAL A 209     4561   3622   4830   -745   -154    328       C  
ATOM   1524  CG1 VAL A 209     173.192  56.490 157.830  1.00 35.19           C  
ANISOU 1524  CG1 VAL A 209     4608   3777   4984   -844   -120    406       C  
ATOM   1525  CG2 VAL A 209     170.722  57.003 157.924  1.00 38.21           C  
ANISOU 1525  CG2 VAL A 209     5142   4079   5299   -688   -147    358       C  
ATOM   1526  N   PRO A 210     173.271  53.116 159.192  1.00 28.65           N  
ANISOU 1526  N   PRO A 210     3635   3157   4094   -715    -88    258       N  
ATOM   1527  CA  PRO A 210     174.199  52.293 159.970  1.00 28.87           C  
ANISOU 1527  CA  PRO A 210     3590   3234   4144   -726   -103    226       C  
ATOM   1528  C   PRO A 210     175.618  52.857 160.037  1.00 32.29           C  
ANISOU 1528  C   PRO A 210     3958   3666   4643   -822   -126    262       C  
ATOM   1529  O   PRO A 210     176.065  53.494 159.093  1.00 33.57           O  
ANISOU 1529  O   PRO A 210     4100   3827   4827   -882    -93    330       O  
ATOM   1530  CB  PRO A 210     174.174  50.952 159.221  1.00 30.22           C  
ANISOU 1530  CB  PRO A 210     3704   3501   4276   -674    -37    227       C  
ATOM   1531  CG  PRO A 210     173.875  51.316 157.833  1.00 31.20           C  
ANISOU 1531  CG  PRO A 210     3842   3641   4372   -680     15    281       C  
ATOM   1532  CD  PRO A 210     172.923  52.479 157.910  1.00 30.06           C  
ANISOU 1532  CD  PRO A 210     3792   3406   4225   -680    -20    289       C  
ATOM   1533  N   GLN A 211     176.291  52.638 161.161  1.00 31.09           N  
ANISOU 1533  N   GLN A 211     3775   3517   4522   -838   -184    222       N  
ATOM   1534  CA  GLN A 211     177.695  53.021 161.300  1.00 34.22           C  
ANISOU 1534  CA  GLN A 211     4085   3927   4989   -931   -215    251       C  
ATOM   1535  C   GLN A 211     178.513  51.870 161.876  1.00 33.11           C  
ANISOU 1535  C   GLN A 211     3850   3875   4856   -902   -224    224       C  
ATOM   1536  O   GLN A 211     177.973  50.953 162.507  1.00 30.43           O  
ANISOU 1536  O   GLN A 211     3538   3553   4469   -818   -230    173       O  
ATOM   1537  CB  GLN A 211     177.822  54.255 162.192  1.00 36.12           C  
ANISOU 1537  CB  GLN A 211     4390   4060   5276   -999   -311    227       C  
ATOM   1538  CG  GLN A 211     176.977  55.453 161.749  1.00 36.16           C  
ANISOU 1538  CG  GLN A 211     4504   3956   5277  -1016   -313    250       C  
ATOM   1539  CD  GLN A 211     177.403  56.081 160.414  1.00 37.19           C  
ANISOU 1539  CD  GLN A 211     4601   4087   5442  -1091   -255    348       C  
ATOM   1540  OE1 GLN A 211     178.508  55.863 159.912  1.00 37.55           O  
ANISOU 1540  OE1 GLN A 211     4534   4204   5530  -1156   -221    402       O  
ATOM   1541  NE2 GLN A 211     176.505  56.875 159.837  1.00 38.17           N  
ANISOU 1541  NE2 GLN A 211     4823   4135   5546  -1076   -241    377       N  
ATOM   1542  N   PHE A 212     179.824  51.942 161.671  1.00 31.85           N  
ANISOU 1542  N   PHE A 212     3575   3768   4759   -972   -226    263       N  
ATOM   1543  CA  PHE A 212     180.753  50.967 162.221  1.00 32.21           C  
ANISOU 1543  CA  PHE A 212     3517   3896   4823   -945   -245    244       C  
ATOM   1544  C   PHE A 212     180.514  50.733 163.727  1.00 31.49           C  
ANISOU 1544  C   PHE A 212     3483   3768   4712   -905   -342    171       C  
ATOM   1545  O   PHE A 212     180.384  51.681 164.512  1.00 33.37           O  
ANISOU 1545  O   PHE A 212     3789   3925   4964   -953   -426    141       O  
ATOM   1546  CB  PHE A 212     182.204  51.435 161.971  1.00 36.23           C  
ANISOU 1546  CB  PHE A 212     3891   4453   5422  -1047   -257    298       C  
ATOM   1547  CG  PHE A 212     183.242  50.447 162.418  1.00 38.92           C  
ANISOU 1547  CG  PHE A 212     4106   4893   5790  -1013   -274    287       C  
ATOM   1548  CD1 PHE A 212     183.552  49.343 161.637  1.00 36.43           C  
ANISOU 1548  CD1 PHE A 212     3709   4679   5452   -938   -180    308       C  
ATOM   1549  CD2 PHE A 212     183.906  50.620 163.622  1.00 39.26           C  
ANISOU 1549  CD2 PHE A 212     4115   4926   5875  -1047   -389    251       C  
ATOM   1550  CE1 PHE A 212     184.513  48.432 162.047  1.00 36.50           C  
ANISOU 1550  CE1 PHE A 212     3603   4776   5489   -892   -197    298       C  
ATOM   1551  CE2 PHE A 212     184.860  49.712 164.041  1.00 36.86           C  
ANISOU 1551  CE2 PHE A 212     3691   4716   5596  -1006   -413    244       C  
ATOM   1552  CZ  PHE A 212     185.165  48.615 163.247  1.00 36.51           C  
ANISOU 1552  CZ  PHE A 212     3563   4770   5537   -925   -314    271       C  
ATOM   1553  N   ASN A 213     180.422  49.465 164.106  1.00 31.43           N  
ANISOU 1553  N   ASN A 213     3460   3817   4665   -813   -328    142       N  
ATOM   1554  CA  ASN A 213     180.293  49.056 165.501  1.00 32.92           C  
ANISOU 1554  CA  ASN A 213     3694   3991   4823   -764   -409     87       C  
ATOM   1555  C   ASN A 213     178.953  49.448 166.130  1.00 34.15           C  
ANISOU 1555  C   ASN A 213     3996   4065   4915   -728   -427     43       C  
ATOM   1556  O   ASN A 213     178.814  49.478 167.343  1.00 31.86           O  
ANISOU 1556  O   ASN A 213     3763   3750   4593   -702   -500     -3       O  
ATOM   1557  CB  ASN A 213     181.462  49.636 166.314  1.00 34.91           C  
ANISOU 1557  CB  ASN A 213     3883   4247   5133   -837   -515     77       C  
ATOM   1558  CG  ASN A 213     181.831  48.789 167.515  1.00 33.99           C  
ANISOU 1558  CG  ASN A 213     3756   4170   4989   -773   -587     39       C  
ATOM   1559  OD1 ASN A 213     181.279  47.718 167.739  1.00 31.80           O  
ANISOU 1559  OD1 ASN A 213     3515   3914   4655   -676   -550     28       O  
ATOM   1560  ND2 ASN A 213     182.782  49.271 168.296  1.00 36.03           N  
ANISOU 1560  ND2 ASN A 213     3966   4434   5290   -830   -696     23       N  
ATOM   1561  N   GLN A 214     177.963  49.727 165.287  1.00 32.60           N  
ANISOU 1561  N   GLN A 214     3856   3835   4696   -717   -360     58       N  
ATOM   1562  CA  GLN A 214     176.584  49.849 165.734  1.00 29.32           C  
ANISOU 1562  CA  GLN A 214     3557   3364   4219   -659   -354     23       C  
ATOM   1563  C   GLN A 214     175.872  48.514 165.531  1.00 29.94           C  
ANISOU 1563  C   GLN A 214     3635   3488   4252   -575   -288     22       C  
ATOM   1564  O   GLN A 214     176.074  47.849 164.515  1.00 29.79           O  
ANISOU 1564  O   GLN A 214     3556   3518   4244   -566   -226     51       O  
ATOM   1565  CB  GLN A 214     175.868  50.951 164.961  1.00 28.80           C  
ANISOU 1565  CB  GLN A 214     3551   3234   4160   -692   -330     41       C  
ATOM   1566  CG  GLN A 214     174.400  51.137 165.309  1.00 30.83           C  
ANISOU 1566  CG  GLN A 214     3913   3441   4360   -625   -317      9       C  
ATOM   1567  CD  GLN A 214     173.802  52.302 164.570  1.00 33.01           C  
ANISOU 1567  CD  GLN A 214     4245   3649   4648   -651   -306     30       C  
ATOM   1568  OE1 GLN A 214     174.397  52.815 163.630  1.00 34.43           O  
ANISOU 1568  OE1 GLN A 214     4386   3824   4871   -717   -291     80       O  
ATOM   1569  NE2 GLN A 214     172.624  52.742 165.000  1.00 35.49           N  
ANISOU 1569  NE2 GLN A 214     4650   3912   4924   -594   -310     -3       N  
ATOM   1570  N   ILE A 215     175.045  48.133 166.499  1.00 28.67           N  
ANISOU 1570  N   ILE A 215     3544   3310   4038   -514   -301    -12       N  
ATOM   1571  CA  ILE A 215     174.186  46.961 166.356  1.00 24.88           C  
ANISOU 1571  CA  ILE A 215     3075   2855   3522   -446   -241    -10       C  
ATOM   1572  C   ILE A 215     172.729  47.432 166.442  1.00 26.81           C  
ANISOU 1572  C   ILE A 215     3402   3057   3728   -417   -217    -25       C  
ATOM   1573  O   ILE A 215     172.381  48.321 167.236  1.00 27.86           O  
ANISOU 1573  O   ILE A 215     3601   3146   3840   -414   -257    -52       O  
ATOM   1574  CB  ILE A 215     174.529  45.869 167.424  1.00 27.93           C  
ANISOU 1574  CB  ILE A 215     3457   3272   3884   -396   -266    -20       C  
ATOM   1575  CG1 ILE A 215     173.837  44.540 167.110  1.00 28.64           C  
ANISOU 1575  CG1 ILE A 215     3546   3380   3957   -342   -203     -7       C  
ATOM   1576  CG2 ILE A 215     174.190  46.343 168.831  1.00 28.71           C  
ANISOU 1576  CG2 ILE A 215     3634   3341   3933   -375   -323    -52       C  
ATOM   1577  CD1 ILE A 215     174.389  43.411 167.904  1.00 31.26           C  
ANISOU 1577  CD1 ILE A 215     3863   3736   4278   -297   -224     -1       C  
ATOM   1578  N   ALA A 216     171.908  46.875 165.556  1.00 26.72           N  
ANISOU 1578  N   ALA A 216     3382   3060   3711   -394   -154     -9       N  
ATOM   1579  CA  ALA A 216     170.461  47.021 165.585  1.00 27.55           C  
ANISOU 1579  CA  ALA A 216     3539   3144   3786   -357   -125    -18       C  
ATOM   1580  C   ALA A 216     169.877  45.627 165.810  1.00 24.07           C  
ANISOU 1580  C   ALA A 216     3087   2732   3328   -315    -87    -15       C  
ATOM   1581  O   ALA A 216     170.426  44.641 165.311  1.00 25.64           O  
ANISOU 1581  O   ALA A 216     3239   2958   3545   -316    -70     -3       O  
ATOM   1582  CB  ALA A 216     169.939  47.630 164.294  1.00 29.38           C  
ANISOU 1582  CB  ALA A 216     3768   3364   4030   -374    -97      0       C  
ATOM   1583  N   PHE A 217     168.781  45.565 166.556  1.00 23.34           N  
ANISOU 1583  N   PHE A 217     3036   2630   3202   -276    -71    -23       N  
ATOM   1584  CA  PHE A 217     168.200  44.294 166.955  1.00 24.24           C  
ANISOU 1584  CA  PHE A 217     3143   2762   3304   -246    -36    -10       C  
ATOM   1585  C   PHE A 217     166.732  44.418 167.310  1.00 26.00           C  
ANISOU 1585  C   PHE A 217     3390   2985   3503   -215      0     -9       C  
ATOM   1586  O   PHE A 217     166.204  45.489 167.659  1.00 26.53           O  
ANISOU 1586  O   PHE A 217     3493   3038   3548   -196     -6    -25       O  
ATOM   1587  CB  PHE A 217     168.972  43.695 168.142  1.00 24.25           C  
ANISOU 1587  CB  PHE A 217     3158   2772   3282   -228    -63     -7       C  
ATOM   1588  CG  PHE A 217     169.095  44.637 169.285  1.00 24.65           C  
ANISOU 1588  CG  PHE A 217     3265   2812   3289   -212   -104    -29       C  
ATOM   1589  CD1 PHE A 217     170.221  45.437 169.424  1.00 26.27           C  
ANISOU 1589  CD1 PHE A 217     3470   3006   3505   -241   -168    -50       C  
ATOM   1590  CD2 PHE A 217     168.050  44.797 170.181  1.00 27.47           C  
ANISOU 1590  CD2 PHE A 217     3673   3170   3594   -169    -78    -33       C  
ATOM   1591  CE1 PHE A 217     170.320  46.338 170.460  1.00 28.21           C  
ANISOU 1591  CE1 PHE A 217     3778   3232   3708   -229   -217    -83       C  
ATOM   1592  CE2 PHE A 217     168.149  45.717 171.228  1.00 32.17           C  
ANISOU 1592  CE2 PHE A 217     4333   3753   4136   -143   -117    -66       C  
ATOM   1593  CZ  PHE A 217     169.284  46.481 171.353  1.00 32.32           C  
ANISOU 1593  CZ  PHE A 217     4363   3752   4165   -174   -192    -95       C  
ATOM   1594  N   PHE A 218     166.061  43.284 167.231  1.00 25.54           N  
ANISOU 1594  N   PHE A 218     3309   2940   3455   -210     39     11       N  
ATOM   1595  CA  PHE A 218     164.666  43.210 167.598  1.00 26.40           C  
ANISOU 1595  CA  PHE A 218     3419   3061   3551   -186     81     23       C  
ATOM   1596  C   PHE A 218     164.273  41.764 167.807  1.00 27.30           C  
ANISOU 1596  C   PHE A 218     3512   3180   3682   -194    115     54       C  
ATOM   1597  O   PHE A 218     164.768  40.869 167.125  1.00 27.71           O  
ANISOU 1597  O   PHE A 218     3542   3219   3769   -219    106     57       O  
ATOM   1598  CB  PHE A 218     163.769  43.860 166.534  1.00 27.62           C  
ANISOU 1598  CB  PHE A 218     3548   3220   3729   -191     89     15       C  
ATOM   1599  CG  PHE A 218     164.082  43.451 165.132  1.00 26.98           C  
ANISOU 1599  CG  PHE A 218     3430   3137   3684   -227     77     12       C  
ATOM   1600  CD1 PHE A 218     164.958  44.190 164.356  1.00 27.94           C  
ANISOU 1600  CD1 PHE A 218     3559   3249   3809   -245     48      2       C  
ATOM   1601  CD2 PHE A 218     163.496  42.322 164.585  1.00 26.99           C  
ANISOU 1601  CD2 PHE A 218     3395   3145   3713   -245     95     20       C  
ATOM   1602  CE1 PHE A 218     165.272  43.809 163.084  1.00 29.95           C  
ANISOU 1602  CE1 PHE A 218     3785   3512   4080   -269     46      1       C  
ATOM   1603  CE2 PHE A 218     163.802  41.936 163.281  1.00 27.12           C  
ANISOU 1603  CE2 PHE A 218     3391   3162   3749   -269     81      7       C  
ATOM   1604  CZ  PHE A 218     164.682  42.681 162.536  1.00 28.94           C  
ANISOU 1604  CZ  PHE A 218     3631   3395   3969   -276     61     -2       C  
ATOM   1605  N   LYS A 219     163.413  41.555 168.794  1.00 29.64           N  
ANISOU 1605  N   LYS A 219     3819   3492   3951   -170    155     79       N  
ATOM   1606  CA  LYS A 219     162.687  40.304 168.948  1.00 32.05           C  
ANISOU 1606  CA  LYS A 219     4097   3797   4281   -189    197    120       C  
ATOM   1607  C   LYS A 219     161.862  40.028 167.695  1.00 31.74           C  
ANISOU 1607  C   LYS A 219     4001   3757   4302   -227    202    113       C  
ATOM   1608  O   LYS A 219     161.140  40.904 167.194  1.00 32.73           O  
ANISOU 1608  O   LYS A 219     4101   3905   4430   -217    203     96       O  
ATOM   1609  CB  LYS A 219     161.817  40.394 170.199  1.00 37.69           C  
ANISOU 1609  CB  LYS A 219     4828   4544   4950   -155    251    154       C  
ATOM   1610  CG  LYS A 219     161.213  39.088 170.653  1.00 46.88           C  
ANISOU 1610  CG  LYS A 219     5974   5705   6134   -179    300    214       C  
ATOM   1611  CD  LYS A 219     160.398  39.313 171.916  1.00 51.18           C  
ANISOU 1611  CD  LYS A 219     6532   6295   6617   -138    365    254       C  
ATOM   1612  CE  LYS A 219     159.829  38.020 172.439  1.00 60.12           C  
ANISOU 1612  CE  LYS A 219     7649   7424   7770   -170    421    330       C  
ATOM   1613  NZ  LYS A 219     158.889  38.257 173.565  1.00 69.88           N  
ANISOU 1613  NZ  LYS A 219     8884   8720   8946   -131    502    377       N  
ATOM   1614  N   VAL A 220     162.023  38.818 167.157  1.00 28.37           N  
ANISOU 1614  N   VAL A 220     3559   3301   3921   -264    196    122       N  
ATOM   1615  CA  VAL A 220     161.262  38.344 166.025  1.00 30.37           C  
ANISOU 1615  CA  VAL A 220     3765   3548   4228   -305    190    110       C  
ATOM   1616  C   VAL A 220     159.822  38.183 166.457  1.00 35.59           C  
ANISOU 1616  C   VAL A 220     4378   4234   4909   -320    233    146       C  
ATOM   1617  O   VAL A 220     159.547  37.507 167.456  1.00 35.76           O  
ANISOU 1617  O   VAL A 220     4407   4250   4930   -326    274    194       O  
ATOM   1618  CB  VAL A 220     161.834  37.012 165.518  1.00 32.97           C  
ANISOU 1618  CB  VAL A 220     4105   3825   4596   -335    170    104       C  
ATOM   1619  CG1 VAL A 220     161.054  36.474 164.344  1.00 35.48           C  
ANISOU 1619  CG1 VAL A 220     4385   4131   4965   -379    152     80       C  
ATOM   1620  CG2 VAL A 220     163.261  37.204 165.143  1.00 31.44           C  
ANISOU 1620  CG2 VAL A 220     3942   3622   4381   -310    138     74       C  
ATOM   1621  N   LEU A 221     158.899  38.804 165.720  1.00 31.69           N  
ANISOU 1621  N   LEU A 221     3833   3773   4433   -324    226    129       N  
ATOM   1622  CA  LEU A 221     157.484  38.860 166.115  1.00 32.42           C  
ANISOU 1622  CA  LEU A 221     3861   3909   4549   -329    269    163       C  
ATOM   1623  C   LEU A 221     156.609  38.559 164.926  1.00 35.81           C  
ANISOU 1623  C   LEU A 221     4221   4347   5039   -374    235    145       C  
ATOM   1624  O   LEU A 221     156.424  39.445 164.090  1.00 34.04           O  
ANISOU 1624  O   LEU A 221     3982   4148   4804   -350    200    113       O  
ATOM   1625  CB  LEU A 221     157.104  40.244 166.630  1.00 39.21           C  
ANISOU 1625  CB  LEU A 221     4722   4817   5360   -260    293    158       C  
ATOM   1626  CG  LEU A 221     157.496  40.765 167.999  1.00 50.33           C  
ANISOU 1626  CG  LEU A 221     6188   6236   6698   -203    332    172       C  
ATOM   1627  CD1 LEU A 221     156.944  42.180 168.160  1.00 54.09           C  
ANISOU 1627  CD1 LEU A 221     6662   6750   7138   -132    343    150       C  
ATOM   1628  CD2 LEU A 221     156.970  39.857 169.088  1.00 52.16           C  
ANISOU 1628  CD2 LEU A 221     6404   6486   6927   -216    399    233       C  
ATOM   1629  N   PRO A 222     156.065  37.332 164.839  1.00 39.43           N  
ANISOU 1629  N   PRO A 222     4640   4781   5559   -441    239    169       N  
ATOM   1630  CA  PRO A 222     155.171  36.983 163.728  1.00 39.34           C  
ANISOU 1630  CA  PRO A 222     4560   4778   5610   -493    193    146       C  
ATOM   1631  C   PRO A 222     154.046  38.011 163.546  1.00 36.60           C  
ANISOU 1631  C   PRO A 222     4133   4509   5265   -460    198    150       C  
ATOM   1632  O   PRO A 222     153.401  38.392 164.514  1.00 38.34           O  
ANISOU 1632  O   PRO A 222     4312   4776   5478   -431    262    194       O  
ATOM   1633  CB  PRO A 222     154.625  35.607 164.141  1.00 40.54           C  
ANISOU 1633  CB  PRO A 222     4679   4891   5833   -573    214    190       C  
ATOM   1634  CG  PRO A 222     155.707  35.037 164.995  1.00 38.70           C  
ANISOU 1634  CG  PRO A 222     4534   4602   5570   -560    243    214       C  
ATOM   1635  CD  PRO A 222     156.241  36.204 165.775  1.00 38.31           C  
ANISOU 1635  CD  PRO A 222     4523   4598   5437   -476    279    219       C  
ATOM   1636  N   GLY A 223     153.935  38.525 162.332  1.00 42.05           N  
ANISOU 1636  N   GLY A 223     4811   5215   5951   -450    133    104       N  
ATOM   1637  CA  GLY A 223     152.910  39.485 161.965  1.00 43.49           C  
ANISOU 1637  CA  GLY A 223     4920   5465   6138   -411    120    105       C  
ATOM   1638  C   GLY A 223     153.280  40.929 162.225  1.00 34.87           C  
ANISOU 1638  C   GLY A 223     3875   4394   4979   -318    137     99       C  
ATOM   1639  O   GLY A 223     152.504  41.810 161.875  1.00 35.84           O  
ANISOU 1639  O   GLY A 223     3950   4564   5102   -270    122     98       O  
ATOM   1640  N   PHE A 224     154.435  41.180 162.855  1.00 27.46           N  
ANISOU 1640  N   PHE A 224     3029   3416   3989   -292    162     96       N  
ATOM   1641  CA  PHE A 224     154.792  42.531 163.259  1.00 28.30           C  
ANISOU 1641  CA  PHE A 224     3186   3527   4039   -214    175     89       C  
ATOM   1642  C   PHE A 224     156.197  43.031 162.913  1.00 28.80           C  
ANISOU 1642  C   PHE A 224     3345   3542   4057   -204    143     61       C  
ATOM   1643  O   PHE A 224     156.349  44.214 162.606  1.00 28.79           O  
ANISOU 1643  O   PHE A 224     3376   3537   4027   -157    123     49       O  
ATOM   1644  CB  PHE A 224     154.591  42.676 164.781  1.00 32.14           C  
ANISOU 1644  CB  PHE A 224     3680   4031   4501   -174    250    119       C  
ATOM   1645  CG  PHE A 224     153.155  42.600 165.207  1.00 35.36           C  
ANISOU 1645  CG  PHE A 224     3987   4505   4944   -159    299    153       C  
ATOM   1646  CD1 PHE A 224     152.312  43.684 165.043  1.00 40.08           C  
ANISOU 1646  CD1 PHE A 224     4542   5148   5537    -86    300    147       C  
ATOM   1647  CD2 PHE A 224     152.638  41.433 165.751  1.00 41.50           C  
ANISOU 1647  CD2 PHE A 224     4706   5298   5763   -218    345    197       C  
ATOM   1648  CE1 PHE A 224     150.973  43.617 165.424  1.00 47.51           C  
ANISOU 1648  CE1 PHE A 224     5372   6164   6515    -65    350    181       C  
ATOM   1649  CE2 PHE A 224     151.300  41.357 166.129  1.00 44.38           C  
ANISOU 1649  CE2 PHE A 224     4961   5735   6167   -212    397    237       C  
ATOM   1650  CZ  PHE A 224     150.470  42.453 165.962  1.00 43.78           C  
ANISOU 1650  CZ  PHE A 224     4830   5717   6086   -132    401    227       C  
ATOM   1651  N   SER A 225     157.233  42.189 162.998  1.00 28.55           N  
ANISOU 1651  N   SER A 225     3356   3471   4023   -245    140     55       N  
ATOM   1652  CA  SER A 225     158.593  42.702 162.895  1.00 27.01           C  
ANISOU 1652  CA  SER A 225     3233   3241   3788   -234    121     37       C  
ATOM   1653  C   SER A 225     159.032  42.844 161.451  1.00 26.98           C  
ANISOU 1653  C   SER A 225     3239   3232   3781   -251     74     14       C  
ATOM   1654  O   SER A 225     160.061  42.290 161.046  1.00 26.32           O  
ANISOU 1654  O   SER A 225     3184   3126   3691   -276     62      0       O  
ATOM   1655  CB  SER A 225     159.579  41.819 163.669  1.00 26.01           C  
ANISOU 1655  CB  SER A 225     3143   3084   3656   -256    138     43       C  
ATOM   1656  OG  SER A 225     159.423  40.451 163.346  1.00 26.26           O  
ANISOU 1656  OG  SER A 225     3149   3101   3727   -303    136     46       O  
ATOM   1657  N   PHE A 226     158.280  43.640 160.692  1.00 23.44           N  
ANISOU 1657  N   PHE A 226     2770   2808   3329   -227     49     13       N  
ATOM   1658  CA  PHE A 226     158.587  43.878 159.285  1.00 24.04           C  
ANISOU 1658  CA  PHE A 226     2860   2888   3386   -235      6     -1       C  
ATOM   1659  C   PHE A 226     159.617  44.983 159.082  1.00 25.23           C  
ANISOU 1659  C   PHE A 226     3073   3015   3500   -216      1      6       C  
ATOM   1660  O   PHE A 226     159.525  46.085 159.646  1.00 26.19           O  
ANISOU 1660  O   PHE A 226     3219   3120   3612   -180      7     19       O  
ATOM   1661  CB  PHE A 226     157.303  44.189 158.519  1.00 24.34           C  
ANISOU 1661  CB  PHE A 226     2848   2966   3435   -217    -28      1       C  
ATOM   1662  CG  PHE A 226     156.419  42.994 158.311  1.00 25.02           C  
ANISOU 1662  CG  PHE A 226     2868   3075   3565   -259    -43    -11       C  
ATOM   1663  CD1 PHE A 226     155.276  42.820 159.074  1.00 26.83           C  
ANISOU 1663  CD1 PHE A 226     3024   3332   3838   -256    -20      8       C  
ATOM   1664  CD2 PHE A 226     156.741  42.032 157.375  1.00 25.55           C  
ANISOU 1664  CD2 PHE A 226     2944   3135   3631   -302    -78    -42       C  
ATOM   1665  CE1 PHE A 226     154.481  41.700 158.909  1.00 29.59           C  
ANISOU 1665  CE1 PHE A 226     3305   3696   4241   -311    -35      3       C  
ATOM   1666  CE2 PHE A 226     155.945  40.923 157.194  1.00 28.27           C  
ANISOU 1666  CE2 PHE A 226     3234   3484   4022   -351   -102    -59       C  
ATOM   1667  CZ  PHE A 226     154.795  40.766 157.953  1.00 29.99           C  
ANISOU 1667  CZ  PHE A 226     3372   3726   4296   -362    -83    -33       C  
ATOM   1668  N   HIS A 227     160.621  44.653 158.280  1.00 25.34           N  
ANISOU 1668  N   HIS A 227     3111   3024   3494   -243     -8     -3       N  
ATOM   1669  CA  HIS A 227     161.765  45.508 158.056  1.00 24.15           C  
ANISOU 1669  CA  HIS A 227     3006   2853   3317   -244     -6     12       C  
ATOM   1670  C   HIS A 227     162.341  45.225 156.656  1.00 25.99           C  
ANISOU 1670  C   HIS A 227     3248   3109   3518   -260    -16      9       C  
ATOM   1671  O   HIS A 227     161.991  44.229 156.006  1.00 27.31           O  
ANISOU 1671  O   HIS A 227     3397   3300   3681   -269    -28    -18       O  
ATOM   1672  CB  HIS A 227     162.817  45.297 159.145  1.00 22.49           C  
ANISOU 1672  CB  HIS A 227     2810   2616   3117   -259     16     10       C  
ATOM   1673  CG  HIS A 227     163.346  43.898 159.206  1.00 21.92           C  
ANISOU 1673  CG  HIS A 227     2721   2550   3057   -281     29     -9       C  
ATOM   1674  ND1 HIS A 227     162.613  42.850 159.710  1.00 23.55           N  
ANISOU 1674  ND1 HIS A 227     2903   2756   3290   -285     37    -19       N  
ATOM   1675  CD2 HIS A 227     164.529  43.375 158.795  1.00 24.86           C  
ANISOU 1675  CD2 HIS A 227     3097   2926   3423   -296     36    -16       C  
ATOM   1676  CE1 HIS A 227     163.318  41.737 159.612  1.00 25.27           C  
ANISOU 1676  CE1 HIS A 227     3121   2964   3516   -301     43    -34       C  
ATOM   1677  NE2 HIS A 227     164.485  42.019 159.058  1.00 25.16           N  
ANISOU 1677  NE2 HIS A 227     3121   2956   3481   -301     43    -36       N  
ATOM   1678  N   ASP A 228     163.193  46.112 156.187  1.00 25.58           N  
ANISOU 1678  N   ASP A 228     3227   3050   3441   -265    -12     36       N  
ATOM   1679  CA  ASP A 228     163.867  45.898 154.907  1.00 24.76           C  
ANISOU 1679  CA  ASP A 228     3135   2979   3295   -275     -6     41       C  
ATOM   1680  C   ASP A 228     165.198  46.629 154.899  1.00 25.96           C  
ANISOU 1680  C   ASP A 228     3304   3119   3442   -299     20     76       C  
ATOM   1681  O   ASP A 228     165.515  47.379 155.836  1.00 25.85           O  
ANISOU 1681  O   ASP A 228     3300   3063   3459   -310     18     92       O  
ATOM   1682  CB  ASP A 228     162.924  46.292 153.728  1.00 24.48           C  
ANISOU 1682  CB  ASP A 228     3112   2973   3217   -251    -39     51       C  
ATOM   1683  CG  ASP A 228     163.046  47.732 153.242  1.00 31.25           C  
ANISOU 1683  CG  ASP A 228     4009   3815   4048   -240    -44    108       C  
ATOM   1684  OD1 ASP A 228     162.602  47.949 152.083  1.00 34.04           O  
ANISOU 1684  OD1 ASP A 228     4381   4202   4350   -219    -67    124       O  
ATOM   1685  OD2 ASP A 228     163.515  48.651 153.950  1.00 31.48           O  
ANISOU 1685  OD2 ASP A 228     4058   3797   4105   -251    -34    137       O  
ATOM   1686  O   VAL A 229     166.867  47.428 151.251  1.00 24.47           O  
ANISOU 1686  O   VAL A 229     3163   3045   3090   -307     84    173       O  
ATOM   1687  N   VAL A 229     166.007  46.361 153.875  1.00 27.95           N  
ANISOU 1687  N   VAL A 229     3556   3409   3655   -307     44     85       N  
ATOM   1688  CA  VAL A 229     167.219  47.124 153.624  1.00 26.58           C  
ANISOU 1688  CA  VAL A 229     3386   3237   3475   -336     74    133       C  
ATOM   1689  C   VAL A 229     167.020  47.951 152.372  1.00 25.17           C  
ANISOU 1689  C   VAL A 229     3243   3080   3241   -331     76    182       C  
ATOM   1690  CB  VAL A 229     168.449  46.231 153.465  1.00 27.26           C  
ANISOU 1690  CB  VAL A 229     3435   3363   3559   -345    115    118       C  
ATOM   1691  CG1 VAL A 229     169.660  47.058 153.137  1.00 28.64           C  
ANISOU 1691  CG1 VAL A 229     3595   3552   3734   -383    150    177       C  
ATOM   1692  CG2 VAL A 229     168.663  45.386 154.712  1.00 26.57           C  
ANISOU 1692  CG2 VAL A 229     3319   3252   3524   -344    107     77       C  
ATOM   1693  N   GLU A 230     166.996  49.261 152.584  1.00 24.98           N  
ANISOU 1693  N   GLU A 230     3287   3116   3089   -505    193    471       N  
ATOM   1694  CA  GLU A 230     166.884  50.230 151.519  1.00 27.36           C  
ANISOU 1694  CA  GLU A 230     3601   3438   3358   -512    221    494       C  
ATOM   1695  C   GLU A 230     168.011  50.037 150.497  1.00 28.68           C  
ANISOU 1695  C   GLU A 230     3737   3651   3511   -508    248    485       C  
ATOM   1696  O   GLU A 230     169.149  49.812 150.878  1.00 28.69           O  
ANISOU 1696  O   GLU A 230     3706   3661   3533   -518    251    475       O  
ATOM   1697  CB  GLU A 230     166.939  51.629 152.152  1.00 28.31           C  
ANISOU 1697  CB  GLU A 230     3739   3533   3485   -546    230    528       C  
ATOM   1698  CG  GLU A 230     166.960  52.793 151.175  1.00 31.27           C  
ANISOU 1698  CG  GLU A 230     4128   3923   3831   -559    262    558       C  
ATOM   1699  CD  GLU A 230     167.459  54.094 151.808  1.00 36.02           C  
ANISOU 1699  CD  GLU A 230     4736   4502   4448   -596    272    587       C  
ATOM   1700  OE1 GLU A 230     168.259  54.042 152.775  1.00 33.80           O  
ANISOU 1700  OE1 GLU A 230     4435   4208   4200   -614    261    578       O  
ATOM   1701  OE2 GLU A 230     167.072  55.172 151.312  1.00 38.95           O  
ANISOU 1701  OE2 GLU A 230     5133   4867   4799   -608    290    617       O  
ATOM   1702  N   GLU A 231     167.717  50.148 149.212  1.00 26.54           N  
ANISOU 1702  N   GLU A 231     3472   3408   3202   -492    267    489       N  
ATOM   1703  CA  GLU A 231     168.740  49.990 148.171  1.00 27.01           C  
ANISOU 1703  CA  GLU A 231     3504   3516   3243   -484    297    483       C  
ATOM   1704  C   GLU A 231     169.946  50.900 148.411  1.00 29.20           C  
ANISOU 1704  C   GLU A 231     3759   3800   3535   -520    325    506       C  
ATOM   1705  O   GLU A 231     169.785  52.055 148.830  1.00 28.99           O  
ANISOU 1705  O   GLU A 231     3752   3748   3514   -550    332    538       O  
ATOM   1706  CB  GLU A 231     168.145  50.286 146.800  1.00 28.04           C  
ANISOU 1706  CB  GLU A 231     3655   3674   3325   -463    317    493       C  
ATOM   1707  CG  GLU A 231     169.120  50.180 145.614  1.00 31.51           C  
ANISOU 1707  CG  GLU A 231     4069   4167   3737   -451    352    490       C  
ATOM   1708  CD  GLU A 231     168.467  50.579 144.292  1.00 34.52           C  
ANISOU 1708  CD  GLU A 231     4477   4575   4066   -428    371    504       C  
ATOM   1709  OE1 GLU A 231     167.235  50.837 144.261  1.00 32.25           O  
ANISOU 1709  OE1 GLU A 231     4224   4264   3764   -419    353    511       O  
ATOM   1710  OE2 GLU A 231     169.205  50.664 143.290  1.00 31.40           O  
ANISOU 1710  OE2 GLU A 231     4066   4224   3641   -417    405    509       O  
ATOM   1711  N   VAL A 232     171.139  50.350 148.193  1.00 29.83           N  
ANISOU 1711  N   VAL A 232     3798   3912   3623   -516    337    487       N  
ATOM   1712  CA  VAL A 232     172.374  51.113 148.246  1.00 30.24           C  
ANISOU 1712  CA  VAL A 232     3821   3979   3690   -548    367    505       C  
ATOM   1713  C   VAL A 232     172.469  51.874 146.918  1.00 32.21           C  
ANISOU 1713  C   VAL A 232     4078   4262   3900   -550    411    534       C  
ATOM   1714  O   VAL A 232     172.367  51.311 145.829  1.00 31.00           O  
ANISOU 1714  O   VAL A 232     3922   4146   3711   -517    424    522       O  
ATOM   1715  CB  VAL A 232     173.582  50.204 148.524  1.00 30.66           C  
ANISOU 1715  CB  VAL A 232     3825   4056   3767   -541    363    473       C  
ATOM   1716  CG1 VAL A 232     174.897  50.945 148.319  1.00 34.00           C  
ANISOU 1716  CG1 VAL A 232     4210   4505   4202   -572    399    490       C  
ATOM   1717  CG2 VAL A 232     173.492  49.668 149.963  1.00 29.34           C  
ANISOU 1717  CG2 VAL A 232     3658   3851   3640   -543    320    452       C  
ATOM   1718  N   LYS A 233     172.605  53.183 147.032  1.00 32.45           N  
ANISOU 1718  N   LYS A 233     4119   4275   3935   -587    433    573       N  
ATOM   1719  CA  LYS A 233     172.431  54.074 145.905  1.00 36.48           C  
ANISOU 1719  CA  LYS A 233     4650   4804   4407   -591    473    610       C  
ATOM   1720  C   LYS A 233     173.756  54.569 145.312  1.00 43.88           C  
ANISOU 1720  C   LYS A 233     5549   5776   5346   -614    521    629       C  
ATOM   1721  O   LYS A 233     173.749  55.263 144.298  1.00 44.43           O  
ANISOU 1721  O   LYS A 233     5633   5868   5382   -615    560    662       O  
ATOM   1722  CB  LYS A 233     171.581  55.266 146.331  1.00 34.73           C  
ANISOU 1722  CB  LYS A 233     4472   4536   4187   -615    468    645       C  
ATOM   1723  CG  LYS A 233     170.164  54.907 146.705  1.00 38.78           C  
ANISOU 1723  CG  LYS A 233     5025   5020   4691   -591    429    632       C  
ATOM   1724  CD  LYS A 233     169.397  56.095 147.224  1.00 47.30           C  
ANISOU 1724  CD  LYS A 233     6145   6054   5774   -614    422    665       C  
ATOM   1725  CE  LYS A 233     168.070  55.634 147.793  1.00 55.04           C  
ANISOU 1725  CE  LYS A 233     7155   7006   6753   -591    381    648       C  
ATOM   1726  NZ  LYS A 233     167.265  56.784 148.257  1.00 63.97           N  
ANISOU 1726  NZ  LYS A 233     8326   8095   7884   -608    375    678       N  
ATOM   1727  N   VAL A 234     174.877  54.205 145.931  1.00 40.02           N  
ANISOU 1727  N   VAL A 234     5014   5297   4896   -630    518    609       N  
ATOM   1728  CA  VAL A 234     176.201  54.670 145.492  1.00 40.01           C  
ANISOU 1728  CA  VAL A 234     4969   5329   4906   -656    562    626       C  
ATOM   1729  C   VAL A 234     177.169  53.502 145.479  1.00 42.09           C  
ANISOU 1729  C   VAL A 234     5179   5632   5180   -634    559    585       C  
ATOM   1730  O   VAL A 234     176.873  52.436 146.019  1.00 36.91           O  
ANISOU 1730  O   VAL A 234     4522   4969   4533   -606    518    546       O  
ATOM   1731  CB  VAL A 234     176.773  55.789 146.419  1.00 40.88           C  
ANISOU 1731  CB  VAL A 234     5068   5400   5063   -713    565    650       C  
ATOM   1732  CG1 VAL A 234     175.883  57.008 146.400  1.00 42.91           C  
ANISOU 1732  CG1 VAL A 234     5378   5616   5310   -735    571    692       C  
ATOM   1733  CG2 VAL A 234     176.904  55.288 147.832  1.00 40.20           C  
ANISOU 1733  CG2 VAL A 234     4968   5283   5022   -719    516    616       C  
ATOM   1734  N   ASP A 235     178.327  53.700 144.859  1.00 42.79           N  
ANISOU 1734  N   ASP A 235     5223   5763   5270   -647    602    595       N  
ATOM   1735  CA  ASP A 235     179.328  52.649 144.780  1.00 45.72           C  
ANISOU 1735  CA  ASP A 235     5542   6179   5652   -625    603    557       C  
ATOM   1736  C   ASP A 235     180.166  52.606 146.067  1.00 47.52           C  
ANISOU 1736  C   ASP A 235     5731   6385   5940   -654    577    537       C  
ATOM   1737  O   ASP A 235     181.318  53.057 146.115  1.00 46.80           O  
ANISOU 1737  O   ASP A 235     5592   6313   5877   -685    604    546       O  
ATOM   1738  CB  ASP A 235     180.212  52.846 143.543  1.00 50.95           C  
ANISOU 1738  CB  ASP A 235     6170   6901   6287   -622    663    575       C  
ATOM   1739  CG  ASP A 235     181.253  51.758 143.397  1.00 63.75           C  
ANISOU 1739  CG  ASP A 235     7735   8572   7916   -594    665    534       C  
ATOM   1740  OD1 ASP A 235     181.058  50.665 143.970  1.00 65.15           O  
ANISOU 1740  OD1 ASP A 235     7910   8740   8103   -563    619    489       O  
ATOM   1741  OD2 ASP A 235     182.272  51.994 142.709  1.00 76.90           O  
ANISOU 1741  OD2 ASP A 235     9357  10285   9576   -603    714    547       O  
ATOM   1742  N   LYS A 236     179.539  52.073 147.111  1.00 45.76           N  
ANISOU 1742  N   LYS A 236     5530   6122   5736   -643    524    512       N  
ATOM   1743  CA  LYS A 236     180.128  51.896 148.427  1.00 43.18           C  
ANISOU 1743  CA  LYS A 236     5176   5770   5459   -660    489    489       C  
ATOM   1744  C   LYS A 236     179.751  50.503 148.890  1.00 41.52           C  
ANISOU 1744  C   LYS A 236     4971   5555   5247   -615    444    445       C  
ATOM   1745  O   LYS A 236     178.773  49.931 148.389  1.00 39.23           O  
ANISOU 1745  O   LYS A 236     4718   5265   4924   -581    435    438       O  
ATOM   1746  CB  LYS A 236     179.600  52.928 149.426  1.00 48.40           C  
ANISOU 1746  CB  LYS A 236     5870   6373   6147   -699    468    512       C  
ATOM   1747  CG  LYS A 236     179.881  54.378 149.101  1.00 53.20           C  
ANISOU 1747  CG  LYS A 236     6479   6972   6762   -747    506    557       C  
ATOM   1748  CD  LYS A 236     181.298  54.730 149.411  1.00 58.62           C  
ANISOU 1748  CD  LYS A 236     7106   7676   7493   -782    522    553       C  
ATOM   1749  CE  LYS A 236     181.475  56.233 149.398  1.00 64.98           C  
ANISOU 1749  CE  LYS A 236     7917   8455   8317   -837    549    597       C  
ATOM   1750  NZ  LYS A 236     182.905  56.602 149.351  1.00 66.74           N  
ANISOU 1750  NZ  LYS A 236     8075   8704   8578   -873    578    598       N  
ATOM   1751  N   HIS A 237     180.502  49.984 149.857  1.00 39.15           N  
ANISOU 1751  N   HIS A 237     4638   5251   4986   -614    416    415       N  
ATOM   1752  CA  HIS A 237     180.301  48.643 150.375  1.00 42.44           C  
ANISOU 1752  CA  HIS A 237     5057   5662   5406   -572    374    374       C  
ATOM   1753  C   HIS A 237     179.711  48.660 151.784  1.00 38.43           C  
ANISOU 1753  C   HIS A 237     4579   5098   4925   -580    328    370       C  
ATOM   1754  O   HIS A 237     180.385  48.997 152.742  1.00 37.60           O  
ANISOU 1754  O   HIS A 237     4452   4979   4856   -603    312    366       O  
ATOM   1755  CB  HIS A 237     181.623  47.888 150.371  1.00 49.89           C  
ANISOU 1755  CB  HIS A 237     5940   6647   6368   -556    376    341       C  
ATOM   1756  CG  HIS A 237     182.087  47.526 149.000  1.00 55.83           C  
ANISOU 1756  CG  HIS A 237     6667   7458   7088   -533    417    336       C  
ATOM   1757  ND1 HIS A 237     182.339  46.227 148.620  1.00 58.05           N  
ANISOU 1757  ND1 HIS A 237     6932   7770   7357   -484    406    297       N  
ATOM   1758  CD2 HIS A 237     182.309  48.289 147.904  1.00 61.07           C  
ANISOU 1758  CD2 HIS A 237     7321   8155   7727   -549    468    367       C  
ATOM   1759  CE1 HIS A 237     182.716  46.208 147.354  1.00 56.90           C  
ANISOU 1759  CE1 HIS A 237     6766   7676   7178   -469    448    301       C  
ATOM   1760  NE2 HIS A 237     182.699  47.445 146.895  1.00 58.09           N  
ANISOU 1760  NE2 HIS A 237     6922   7830   7320   -508    488    345       N  
ATOM   1761  N   ARG A 238     178.445  48.287 151.893  1.00 33.43           N  
ANISOU 1761  N   ARG A 238     3994   4434   4273   -560    306    371       N  
ATOM   1762  CA  ARG A 238     177.786  48.180 153.185  1.00 30.19           C  
ANISOU 1762  CA  ARG A 238     3614   3974   3884   -561    263    368       C  
ATOM   1763  C   ARG A 238     177.975  46.762 153.735  1.00 32.05           C  
ANISOU 1763  C   ARG A 238     3839   4208   4132   -522    229    329       C  
ATOM   1764  O   ARG A 238     177.269  45.834 153.353  1.00 32.25           O  
ANISOU 1764  O   ARG A 238     3884   4232   4139   -488    218    314       O  
ATOM   1765  CB  ARG A 238     176.301  48.526 153.050  1.00 29.96           C  
ANISOU 1765  CB  ARG A 238     3641   3911   3831   -560    259    391       C  
ATOM   1766  CG  ARG A 238     175.487  48.487 154.364  1.00 32.49           C  
ANISOU 1766  CG  ARG A 238     3996   4180   4169   -560    220    392       C  
ATOM   1767  CD  ARG A 238     174.048  48.239 153.974  1.00 34.22           C  
ANISOU 1767  CD  ARG A 238     4259   4381   4361   -542    214    400       C  
ATOM   1768  NE  ARG A 238     173.006  48.568 154.953  1.00 33.80           N  
ANISOU 1768  NE  ARG A 238     4247   4281   4315   -549    190    415       N  
ATOM   1769  CZ  ARG A 238     172.411  47.713 155.780  1.00 31.53           C  
ANISOU 1769  CZ  ARG A 238     3976   3966   4039   -527    158    401       C  
ATOM   1770  NH1 ARG A 238     172.794  46.445 155.877  1.00 28.34           N  
ANISOU 1770  NH1 ARG A 238     3553   3571   3644   -498    142    370       N  
ATOM   1771  NH2 ARG A 238     171.431  48.158 156.547  1.00 33.82           N  
ANISOU 1771  NH2 ARG A 238     4303   4218   4331   -534    143    418       N  
ATOM   1772  N   LEU A 239     178.949  46.602 154.617  1.00 32.07           N  
ANISOU 1772  N   LEU A 239     3809   4210   4165   -526    211    311       N  
ATOM   1773  CA  LEU A 239     179.309  45.298 155.167  1.00 32.48           C  
ANISOU 1773  CA  LEU A 239     3847   4263   4230   -488    179    275       C  
ATOM   1774  C   LEU A 239     178.630  45.099 156.497  1.00 29.80           C  
ANISOU 1774  C   LEU A 239     3542   3873   3906   -483    139    276       C  
ATOM   1775  O   LEU A 239     178.623  45.996 157.328  1.00 29.44           O  
ANISOU 1775  O   LEU A 239     3506   3803   3875   -511    131    292       O  
ATOM   1776  CB  LEU A 239     180.837  45.194 155.348  1.00 34.67           C  
ANISOU 1776  CB  LEU A 239     4066   4576   4532   -490    182    253       C  
ATOM   1777  CG  LEU A 239     181.410  43.956 156.034  1.00 34.26           C  
ANISOU 1777  CG  LEU A 239     3995   4525   4497   -451    147    215       C  
ATOM   1778  CD1 LEU A 239     181.187  42.707 155.201  1.00 32.70           C  
ANISOU 1778  CD1 LEU A 239     3799   4346   4278   -407    148    191       C  
ATOM   1779  CD2 LEU A 239     182.892  44.178 156.327  1.00 37.58           C  
ANISOU 1779  CD2 LEU A 239     4356   4978   4944   -462    149    198       C  
ATOM   1780  N   SER A 240     178.065  43.921 156.720  1.00 30.33           N  
ANISOU 1780  N   SER A 240     3630   3924   3970   -446    114    258       N  
ATOM   1781  CA  SER A 240     177.478  43.625 158.017  1.00 29.97           C  
ANISOU 1781  CA  SER A 240     3616   3832   3938   -438     79    260       C  
ATOM   1782  C   SER A 240     177.617  42.176 158.379  1.00 30.67           C  
ANISOU 1782  C   SER A 240     3702   3914   4035   -395     51    230       C  
ATOM   1783  O   SER A 240     177.819  41.327 157.527  1.00 33.04           O  
ANISOU 1783  O   SER A 240     3988   4239   4328   -370     58    209       O  
ATOM   1784  CB  SER A 240     175.993  43.983 158.018  1.00 32.72           C  
ANISOU 1784  CB  SER A 240     4015   4146   4271   -446     79    286       C  
ATOM   1785  OG  SER A 240     175.319  43.173 157.075  1.00 32.98           O  
ANISOU 1785  OG  SER A 240     4060   4186   4286   -423     86    277       O  
ATOM   1786  N   ILE A 241     177.454  41.919 159.666  1.00 30.42           N  
ANISOU 1786  N   ILE A 241     3691   3848   4020   -386     20    230       N  
ATOM   1787  CA  ILE A 241     177.288  40.591 160.208  1.00 30.11           C  
ANISOU 1787  CA  ILE A 241     3664   3788   3989   -347     -9    212       C  
ATOM   1788  C   ILE A 241     175.897  40.539 160.786  1.00 29.11           C  
ANISOU 1788  C   ILE A 241     3588   3614   3858   -348    -20    235       C  
ATOM   1789  O   ILE A 241     175.597  41.239 161.753  1.00 31.20           O  
ANISOU 1789  O   ILE A 241     3873   3854   4127   -364    -29    255       O  
ATOM   1790  CB  ILE A 241     178.320  40.282 161.270  1.00 34.15           C  
ANISOU 1790  CB  ILE A 241     4155   4300   4521   -331    -36    194       C  
ATOM   1791  CG1 ILE A 241     179.734  40.386 160.666  1.00 37.57           C  
ANISOU 1791  CG1 ILE A 241     4531   4784   4961   -332    -23    170       C  
ATOM   1792  CG2 ILE A 241     178.072  38.914 161.874  1.00 35.69           C  
ANISOU 1792  CG2 ILE A 241     4370   4468   4724   -290    -65    179       C  
ATOM   1793  CD1 ILE A 241     180.849  40.179 161.670  1.00 39.50           C  
ANISOU 1793  CD1 ILE A 241     4749   5034   5226   -318    -50    149       C  
ATOM   1794  N  AGLN A 242     175.033  39.739 160.172  0.50 26.64           N  
ANISOU 1794  N  AGLN A 242     3294   3290   3538   -331    -18    232       N  
ATOM   1795  CA AGLN A 242     173.659  39.614 160.616  0.50 27.57           C  
ANISOU 1795  CA AGLN A 242     3456   3365   3655   -333    -26    253       C  
ATOM   1796  C  AGLN A 242     173.406  38.217 161.107  0.50 27.92           C  
ANISOU 1796  C  AGLN A 242     3513   3380   3713   -298    -50    239       C  
ATOM   1797  O  AGLN A 242     173.882  37.228 160.532  0.50 28.75           O  
ANISOU 1797  O  AGLN A 242     3601   3500   3823   -272    -55    211       O  
ATOM   1798  CB AGLN A 242     172.666  39.984 159.506  0.50 30.93           C  
ANISOU 1798  CB AGLN A 242     3895   3796   4061   -347     -4    264       C  
ATOM   1799  CG AGLN A 242     172.507  38.953 158.379  0.50 37.67           C  
ANISOU 1799  CG AGLN A 242     4740   4664   4910   -322     -2    239       C  
ATOM   1800  CD AGLN A 242     171.509  37.850 158.689  0.50 41.18           C  
ANISOU 1800  CD AGLN A 242     5212   5068   5367   -302    -22    235       C  
ATOM   1801  OE1AGLN A 242     170.484  38.075 159.332  0.50 39.35           O  
ANISOU 1801  OE1AGLN A 242     5010   4801   5140   -313    -27    259       O  
ATOM   1802  NE2AGLN A 242     171.809  36.640 158.222  0.50 44.20           N  
ANISOU 1802  NE2AGLN A 242     5583   5454   5758   -272    -34    204       N  
ATOM   1803  N  BGLN A 242     175.069  39.710 160.161  0.50 26.99           N  
ANISOU 1803  N  BGLN A 242     3337   3335   3582   -331    -18    230       N  
ATOM   1804  CA BGLN A 242     173.671  39.523 160.497  0.50 29.57           C  
ANISOU 1804  CA BGLN A 242     3708   3621   3908   -331    -25    250       C  
ATOM   1805  C  BGLN A 242     173.549  38.216 161.228  0.50 27.88           C  
ANISOU 1805  C  BGLN A 242     3507   3376   3710   -297    -52    238       C  
ATOM   1806  O  BGLN A 242     174.286  37.272 160.944  0.50 28.83           O  
ANISOU 1806  O  BGLN A 242     3605   3510   3838   -270    -61    209       O  
ATOM   1807  CB BGLN A 242     172.798  39.517 159.234  0.50 33.93           C  
ANISOU 1807  CB BGLN A 242     4268   4181   4442   -335     -6    252       C  
ATOM   1808  CG BGLN A 242     171.409  38.807 159.345  0.50 39.99           C  
ANISOU 1808  CG BGLN A 242     5071   4910   5215   -325    -17    259       C  
ATOM   1809  CD BGLN A 242     170.313  39.686 159.962  0.50 44.42           C  
ANISOU 1809  CD BGLN A 242     5664   5442   5771   -348    -14    294       C  
ATOM   1810  OE1BGLN A 242     169.951  40.696 159.376  0.50 46.15           O  
ANISOU 1810  OE1BGLN A 242     5887   5675   5972   -371      6    310       O  
ATOM   1811  NE2BGLN A 242     169.778  39.300 161.134  0.50 42.48           N  
ANISOU 1811  NE2BGLN A 242     5444   5158   5540   -341    -31    307       N  
ATOM   1812  N   GLY A 243     172.625  38.141 162.171  1.00 31.67           N  
ANISOU 1812  N   GLY A 243     4023   3815   4196   -297    -64    260       N  
ATOM   1813  CA  GLY A 243     172.341  36.874 162.792  1.00 38.01           C  
ANISOU 1813  CA  GLY A 243     4843   4585   5015   -267    -86    254       C  
ATOM   1814  C   GLY A 243     171.120  36.825 163.650  1.00 32.02           C  
ANISOU 1814  C   GLY A 243     4124   3782   4261   -271    -91    283       C  
ATOM   1815  O   GLY A 243     170.330  37.772 163.709  1.00 27.65           O  
ANISOU 1815  O   GLY A 243     3587   3223   3697   -296    -78    307       O  
ATOM   1816  N   TRP A 244     170.981  35.673 164.309  1.00 27.16           N  
ANISOU 1816  N   TRP A 244     3524   3134   3662   -244   -109    280       N  
ATOM   1817  CA  TRP A 244     169.910  35.428 165.243  1.00 27.30           C  
ANISOU 1817  CA  TRP A 244     3578   3108   3686   -242   -114    309       C  
ATOM   1818  C   TRP A 244     170.378  34.719 166.499  1.00 27.51           C  
ANISOU 1818  C   TRP A 244     3618   3110   3723   -213   -135    313       C  
ATOM   1819  O   TRP A 244     171.273  33.866 166.468  1.00 28.41           O  
ANISOU 1819  O   TRP A 244     3718   3229   3847   -186   -150    288       O  
ATOM   1820  CB  TRP A 244     168.800  34.583 164.589  1.00 26.70           C  
ANISOU 1820  CB  TRP A 244     3514   3006   3624   -241   -110    308       C  
ATOM   1821  CG  TRP A 244     168.167  35.299 163.493  1.00 27.95           C  
ANISOU 1821  CG  TRP A 244     3665   3184   3769   -266    -91    309       C  
ATOM   1822  CD1 TRP A 244     167.162  36.216 163.591  1.00 28.39           C  
ANISOU 1822  CD1 TRP A 244     3738   3234   3815   -291    -77    336       C  
ATOM   1823  CD2 TRP A 244     168.518  35.221 162.120  1.00 30.38           C  
ANISOU 1823  CD2 TRP A 244     3948   3526   4070   -266    -84    281       C  
ATOM   1824  NE1 TRP A 244     166.870  36.717 162.356  1.00 31.17           N  
ANISOU 1824  NE1 TRP A 244     4078   3612   4154   -306    -63    327       N  
ATOM   1825  CE2 TRP A 244     167.671  36.108 161.427  1.00 32.15           C  
ANISOU 1825  CE2 TRP A 244     4177   3761   4278   -291    -66    293       C  
ATOM   1826  CE3 TRP A 244     169.452  34.470 161.397  1.00 33.99           C  
ANISOU 1826  CE3 TRP A 244     4381   4005   4531   -244    -91    245       C  
ATOM   1827  CZ2 TRP A 244     167.728  36.270 160.054  1.00 36.63           C  
ANISOU 1827  CZ2 TRP A 244     4726   4360   4831   -295    -55    274       C  
ATOM   1828  CZ3 TRP A 244     169.501  34.637 160.016  1.00 39.16           C  
ANISOU 1828  CZ3 TRP A 244     5016   4693   5171   -248    -79    225       C  
ATOM   1829  CH2 TRP A 244     168.649  35.528 159.368  1.00 38.13           C  
ANISOU 1829  CH2 TRP A 244     4892   4572   5022   -273    -61    240       C  
ATOM   1830  N   TYR A 245     169.712  35.051 167.593  1.00 26.55           N  
ANISOU 1830  N   TYR A 245     3527   2962   3598   -216   -135    344       N  
ATOM   1831  CA  TYR A 245     169.681  34.215 168.771  1.00 28.26           C  
ANISOU 1831  CA  TYR A 245     3768   3144   3823   -187   -151    358       C  
ATOM   1832  C   TYR A 245     168.447  33.356 168.663  1.00 27.22           C  
ANISOU 1832  C   TYR A 245     3659   2973   3709   -187   -143    375       C  
ATOM   1833  O   TYR A 245     167.371  33.816 168.262  1.00 27.77           O  
ANISOU 1833  O   TYR A 245     3737   3038   3778   -212   -126    390       O  
ATOM   1834  CB  TYR A 245     169.662  35.034 170.062  1.00 27.69           C  
ANISOU 1834  CB  TYR A 245     3718   3068   3735   -186   -155    383       C  
ATOM   1835  CG  TYR A 245     170.935  35.829 170.259  1.00 28.06           C  
ANISOU 1835  CG  TYR A 245     3741   3150   3770   -186   -167    363       C  
ATOM   1836  CD1 TYR A 245     171.016  37.146 169.840  1.00 31.29           C  
ANISOU 1836  CD1 TYR A 245     4136   3587   4167   -218   -155    363       C  
ATOM   1837  CD2 TYR A 245     172.056  35.262 170.839  1.00 28.70           C  
ANISOU 1837  CD2 TYR A 245     3812   3237   3854   -154   -191    344       C  
ATOM   1838  CE1 TYR A 245     172.171  37.891 169.996  1.00 32.98           C  
ANISOU 1838  CE1 TYR A 245     4325   3831   4376   -221   -166    345       C  
ATOM   1839  CE2 TYR A 245     173.237  36.003 171.001  1.00 28.77           C  
ANISOU 1839  CE2 TYR A 245     3795   3280   3857   -155   -203    324       C  
ATOM   1840  CZ  TYR A 245     173.278  37.322 170.578  1.00 32.39           C  
ANISOU 1840  CZ  TYR A 245     4237   3763   4306   -191   -190    324       C  
ATOM   1841  OH  TYR A 245     174.412  38.092 170.715  1.00 31.17           O  
ANISOU 1841  OH  TYR A 245     4054   3640   4150   -198   -201    304       O  
ATOM   1842  N   HIS A 246     168.622  32.092 168.976  1.00 26.14           N  
ANISOU 1842  N   HIS A 246     3532   2809   3591   -159   -157    370       N  
ATOM   1843  CA  HIS A 246     167.535  31.123 168.939  1.00 27.08           C  
ANISOU 1843  CA  HIS A 246     3670   2883   3734   -158   -152    385       C  
ATOM   1844  C   HIS A 246     166.985  30.748 170.308  1.00 27.78           C  
ANISOU 1844  C   HIS A 246     3796   2932   3827   -143   -152    423       C  
ATOM   1845  O   HIS A 246     167.645  30.928 171.346  1.00 26.96           O  
ANISOU 1845  O   HIS A 246     3705   2832   3708   -122   -162    432       O  
ATOM   1846  CB  HIS A 246     168.024  29.857 168.246  1.00 27.94           C  
ANISOU 1846  CB  HIS A 246     3768   2983   3866   -136   -167    352       C  
ATOM   1847  CG  HIS A 246     168.242  30.027 166.784  1.00 27.90           C  
ANISOU 1847  CG  HIS A 246     3731   3011   3858   -149   -163    317       C  
ATOM   1848  ND1 HIS A 246     167.335  29.575 165.846  1.00 29.69           N  
ANISOU 1848  ND1 HIS A 246     3956   3223   4102   -162   -157    309       N  
ATOM   1849  CD2 HIS A 246     169.242  30.618 166.085  1.00 27.43           C  
ANISOU 1849  CD2 HIS A 246     3640   3000   3781   -150   -163    289       C  
ATOM   1850  CE1 HIS A 246     167.765  29.879 164.639  1.00 29.29           C  
ANISOU 1850  CE1 HIS A 246     3878   3212   4041   -168   -155    277       C  
ATOM   1851  NE2 HIS A 246     168.931  30.492 164.752  1.00 28.79           N  
ANISOU 1851  NE2 HIS A 246     3796   3187   3956   -161   -156    266       N  
ATOM   1852  N   ILE A 247     165.786  30.178 170.292  1.00 25.67           N  
ANISOU 1852  N   ILE A 247     3545   2627   3581   -154   -140    445       N  
ATOM   1853  CA  ILE A 247     165.297  29.392 171.405  1.00 27.70           C  
ANISOU 1853  CA  ILE A 247     3834   2839   3851   -136   -139    479       C  
ATOM   1854  C   ILE A 247     166.373  28.367 171.758  1.00 27.65           C  
ANISOU 1854  C   ILE A 247     3833   2821   3854    -97   -162    462       C  
ATOM   1855  O   ILE A 247     166.940  27.733 170.861  1.00 27.05           O  
ANISOU 1855  O   ILE A 247     3736   2750   3792    -89   -175    426       O  
ATOM   1856  CB  ILE A 247     163.984  28.660 171.066  1.00 32.16           C  
ANISOU 1856  CB  ILE A 247     4407   3362   4449   -153   -125    495       C  
ATOM   1857  CG1 ILE A 247     162.890  29.669 170.680  1.00 33.45           C  
ANISOU 1857  CG1 ILE A 247     4564   3541   4605   -189   -104    509       C  
ATOM   1858  CG2 ILE A 247     163.536  27.830 172.221  1.00 31.51           C  
ANISOU 1858  CG2 ILE A 247     4358   3233   4383   -135   -120    533       C  
ATOM   1859  CD1 ILE A 247     161.651  29.031 170.122  1.00 38.63           C  
ANISOU 1859  CD1 ILE A 247     5217   4165   5296   -210    -93    515       C  
ATOM   1860  N   PRO A 248     166.646  28.172 173.062  1.00 29.06           N  
ANISOU 1860  N   PRO A 248     4039   2981   4020    -69   -167    489       N  
ATOM   1861  CA  PRO A 248     167.681  27.196 173.421  1.00 28.80           C  
ANISOU 1861  CA  PRO A 248     4012   2936   3993    -28   -191    473       C  
ATOM   1862  C   PRO A 248     167.371  25.759 173.005  1.00 30.98           C  
ANISOU 1862  C   PRO A 248     4296   3167   4309    -18   -196    468       C  
ATOM   1863  O   PRO A 248     166.221  25.420 172.782  1.00 29.35           O  
ANISOU 1863  O   PRO A 248     4098   2927   4126    -41   -179    488       O  
ATOM   1864  CB  PRO A 248     167.737  27.282 174.950  1.00 29.05           C  
ANISOU 1864  CB  PRO A 248     4079   2954   4004     -1   -192    511       C  
ATOM   1865  CG  PRO A 248     167.160  28.601 175.313  1.00 30.55           C  
ANISOU 1865  CG  PRO A 248     4271   3167   4168    -25   -175    532       C  
ATOM   1866  CD  PRO A 248     166.129  28.889 174.244  1.00 30.70           C  
ANISOU 1866  CD  PRO A 248     4273   3186   4205    -69   -154    530       C  
ATOM   1867  O   GLN A 249     167.570  23.630 175.127  1.00 28.12           O  
ANISOU 1867  O   GLN A 249     4008   2711   3966     57   -211    524       O  
ATOM   1868  N   GLN A 249     168.400  24.925 172.924  1.00 31.13           N  
ANISOU 1868  N   GLN A 249     4311   3182   4334     17   -220    441       N  
ATOM   1869  CA  GLN A 249     168.187  23.496 172.804  1.00 29.75           C  
ANISOU 1869  CA  GLN A 249     4153   2957   4196     34   -227    441       C  
ATOM   1870  C   GLN A 249     167.465  23.020 174.062  1.00 28.87           C  
ANISOU 1870  C   GLN A 249     4084   2794   4090     45   -215    495       C  
ATOM   1871  CB  GLN A 249     169.497  22.748 172.603  1.00 29.51           C  
ANISOU 1871  CB  GLN A 249     4112   2934   4167     75   -257    402       C  
ATOM   1872  CG  GLN A 249     170.281  23.152 171.357  1.00 34.22           C  
ANISOU 1872  CG  GLN A 249     4664   3582   4757     68   -266    349       C  
ATOM   1873  CD  GLN A 249     169.690  22.614 170.055  1.00 37.95           C  
ANISOU 1873  CD  GLN A 249     5120   4040   5257     48   -263    323       C  
ATOM   1874  OE1 GLN A 249     168.556  22.133 170.017  1.00 35.75           O  
ANISOU 1874  OE1 GLN A 249     4860   3717   5007     29   -252    345       O  
ATOM   1875  NE2 GLN A 249     170.472  22.704 168.976  1.00 38.13           N  
ANISOU 1875  NE2 GLN A 249     5108   4105   5274     53   -273    275       N  
ATOM   1876  O   VAL A 250     167.890  20.178 175.847  1.00 31.78           O  
ANISOU 1876  O   VAL A 250     4534   3042   4498    133   -239    543       O  
ATOM   1877  N   VAL A 250     166.672  21.973 173.912  1.00 28.40           N  
ANISOU 1877  N   VAL A 250     4041   2680   4071     39   -209    510       N  
ATOM   1878  CA  VAL A 250     165.968  21.390 175.038  1.00 29.88           C  
ANISOU 1878  CA  VAL A 250     4268   2815   4269     48   -194    564       C  
ATOM   1879  C   VAL A 250     166.980  20.976 176.106  1.00 30.65           C  
ANISOU 1879  C   VAL A 250     4393   2907   4345    101   -213    574       C  
ATOM   1880  CB  VAL A 250     165.109  20.195 174.587  1.00 31.96           C  
ANISOU 1880  CB  VAL A 250     4540   3017   4587     34   -188    571       C  
ATOM   1881  CG1 VAL A 250     164.478  19.490 175.782  1.00 32.75           C  
ANISOU 1881  CG1 VAL A 250     4683   3059   4701     46   -171    630       C  
ATOM   1882  CG2 VAL A 250     164.031  20.663 173.571  1.00 34.97           C  
ANISOU 1882  CG2 VAL A 250     4893   3405   4988    -18   -172    561       C  
ATOM   1883  O   GLY A 251     169.671  22.139 179.495  1.00 30.77           O  
ANISOU 1883  O   GLY A 251     4464   2996   4233    229   -259    600       O  
ATOM   1884  N   GLY A 251     166.827  21.545 177.303  1.00 30.23           N  
ANISOU 1884  N   GLY A 251     4366   2860   4259    113   -200    615       N  
ATOM   1885  CA  GLY A 251     167.711  21.263 178.416  1.00 31.58           C  
ANISOU 1885  CA  GLY A 251     4566   3029   4404    165   -218    628       C  
ATOM   1886  C   GLY A 251     168.941  22.160 178.493  1.00 30.79           C  
ANISOU 1886  C   GLY A 251     4444   2991   4264    185   -243    591       C  
ATOM   1887  O   GLU A 252     169.259  25.642 178.491  1.00 29.14           O  
ANISOU 1887  O   GLU A 252     4184   2911   3978    135   -235    566       O  
ATOM   1888  N   GLU A 252     169.192  22.931 177.442  1.00 28.07           N  
ANISOU 1888  N   GLU A 252     4057   2692   3918    155   -246    550       N  
ATOM   1889  CA  GLU A 252     170.356  23.826 177.390  1.00 31.61           C  
ANISOU 1889  CA  GLU A 252     4477   3199   4334    167   -267    514       C  
ATOM   1890  C   GLU A 252     170.233  24.889 178.473  1.00 31.85           C  
ANISOU 1890  C   GLU A 252     4524   3251   4326    170   -260    542       C  
ATOM   1891  CB  GLU A 252     170.499  24.506 176.025  1.00 32.23           C  
ANISOU 1891  CB  GLU A 252     4508   3319   4420    128   -264    471       C  
ATOM   1892  CG  GLU A 252     171.778  25.360 175.895  1.00 35.41           C  
ANISOU 1892  CG  GLU A 252     4877   3782   4797    138   -285    432       C  
ATOM   1893  CD  GLU A 252     171.873  26.174 174.600  1.00 34.91           C  
ANISOU 1893  CD  GLU A 252     4768   3761   4735     98   -276    398       C  
ATOM   1894  OE1 GLU A 252     172.903  26.880 174.429  1.00 31.16           O  
ANISOU 1894  OE1 GLU A 252     4262   3334   4243    101   -290    368       O  
ATOM   1895  OE2 GLU A 252     170.939  26.121 173.761  1.00 30.77           O  
ANISOU 1895  OE2 GLU A 252     4238   3223   4230     64   -256    402       O  
ATOM   1896  O   GLU A 253     169.414  26.769 181.798  1.00 32.71           O  
ANISOU 1896  O   GLU A 253     4714   3376   4338    207   -241    638       O  
ATOM   1897  N   GLU A 253     171.221  24.933 179.369  1.00 30.47           N  
ANISOU 1897  N   GLU A 253     4360   3092   4124    214   -285    536       N  
ATOM   1898  CA  GLU A 253     171.210  25.831 180.521  1.00 30.20           C  
ANISOU 1898  CA  GLU A 253     4347   3077   4051    227   -286    560       C  
ATOM   1899  C   GLU A 253     169.852  25.785 181.242  1.00 32.12           C  
ANISOU 1899  C   GLU A 253     4630   3283   4290    217   -253    619       C  
ATOM   1900  CB  GLU A 253     171.575  27.252 180.089  1.00 30.71           C  
ANISOU 1900  CB  GLU A 253     4374   3196   4097    197   -289    530       C  
ATOM   1901  CG  GLU A 253     173.043  27.354 179.682  1.00 35.94           C  
ANISOU 1901  CG  GLU A 253     4999   3898   4758    215   -322    477       C  
ATOM   1902  CD  GLU A 253     173.421  28.673 178.976  1.00 42.25           C  
ANISOU 1902  CD  GLU A 253     5755   4749   5551    176   -322    445       C  
ATOM   1903  OE1 GLU A 253     172.548  29.553 178.779  1.00 42.88           O  
ANISOU 1903  OE1 GLU A 253     5835   4833   5625    136   -298    462       O  
ATOM   1904  OE2 GLU A 253     174.613  28.842 178.634  1.00 39.41           O  
ANISOU 1904  OE2 GLU A 253     5359   4425   5191    186   -346    402       O  
ATOM   1905  O   GLY A 254     165.621  24.697 181.830  1.00 33.54           O  
ANISOU 1905  O   GLY A 254     4881   3336   4526    150   -142    768       O  
ATOM   1906  N   GLY A 254     169.210  24.615 181.228  1.00 31.43           N  
ANISOU 1906  N   GLY A 254     4567   3143   4232    221   -239    647       N  
ATOM   1907  CA  GLY A 254     167.978  24.406 181.960  1.00 32.65           C  
ANISOU 1907  CA  GLY A 254     4758   3259   4387    215   -206    705       C  
ATOM   1908  C   GLY A 254     166.692  24.750 181.227  1.00 33.81           C  
ANISOU 1908  C   GLY A 254     4890   3397   4559    159   -172    719       C  
ATOM   1909  O   TYR A 255     165.091  23.223 178.650  1.00 33.46           O  
ANISOU 1909  O   TYR A 255     4801   3285   4628     75   -146    696       O  
ATOM   1910  N   TYR A 255     166.784  25.120 179.951  1.00 32.34           N  
ANISOU 1910  N   TYR A 255     4662   3235   4392    122   -177    678       N  
ATOM   1911  CA  TYR A 255     165.601  25.495 179.189  1.00 30.85           C  
ANISOU 1911  CA  TYR A 255     4456   3042   4225     71   -149    686       C  
ATOM   1912  C   TYR A 255     164.655  24.301 179.039  1.00 31.14           C  
ANISOU 1912  C   TYR A 255     4506   3019   4305     60   -130    714       C  
ATOM   1913  CB  TYR A 255     165.990  26.033 177.799  1.00 31.35           C  
ANISOU 1913  CB  TYR A 255     4473   3143   4297     40   -160    633       C  
ATOM   1914  CG  TYR A 255     164.779  26.294 176.947  1.00 34.04           C  
ANISOU 1914  CG  TYR A 255     4796   3476   4661     -8   -135    639       C  
ATOM   1915  CD1 TYR A 255     164.002  27.419 177.159  1.00 38.33           C  
ANISOU 1915  CD1 TYR A 255     5339   4040   5184    -33   -114    660       C  
ATOM   1916  CD2 TYR A 255     164.386  25.399 175.954  1.00 36.23           C  
ANISOU 1916  CD2 TYR A 255     5060   3726   4982    -26   -134    623       C  
ATOM   1917  CE1 TYR A 255     162.855  27.664 176.387  1.00 41.01           C  
ANISOU 1917  CE1 TYR A 255     5663   4374   5545    -75    -92    665       C  
ATOM   1918  CE2 TYR A 255     163.240  25.637 175.180  1.00 39.43           C  
ANISOU 1918  CE2 TYR A 255     5448   4125   5409    -68   -114    626       C  
ATOM   1919  CZ  TYR A 255     162.485  26.767 175.406  1.00 41.35           C  
ANISOU 1919  CZ  TYR A 255     5690   4390   5630    -92    -93    648       C  
ATOM   1920  OH  TYR A 255     161.352  27.009 174.652  1.00 43.97           O  
ANISOU 1920  OH  TYR A 255     6005   4719   5983   -131    -75    650       O  
ATOM   1921  O   ILE A 256     160.707  25.101 178.511  1.00 33.23           O  
ANISOU 1921  O   ILE A 256     4758   3248   4621    -53    -39    793       O  
ATOM   1922  N   ILE A 256     163.369  24.484 179.350  1.00 28.53           N  
ANISOU 1922  N   ILE A 256     4188   2669   3983     35    -97    756       N  
ATOM   1923  CA  ILE A 256     162.348  23.454 179.142  1.00 31.32           C  
ANISOU 1923  CA  ILE A 256     4549   2967   4385     15    -76    783       C  
ATOM   1924  C   ILE A 256     161.263  24.042 178.225  1.00 34.53           C  
ANISOU 1924  C   ILE A 256     4925   3384   4812    -37    -57    776       C  
ATOM   1925  CB  ILE A 256     161.713  22.951 180.454  1.00 32.60           C  
ANISOU 1925  CB  ILE A 256     4754   3089   4543     35    -51    848       C  
ATOM   1926  CG1 ILE A 256     162.771  22.298 181.342  1.00 41.64           C  
ANISOU 1926  CG1 ILE A 256     5932   4221   5667     91    -72    855       C  
ATOM   1927  CG2 ILE A 256     160.611  21.929 180.194  1.00 35.34           C  
ANISOU 1927  CG2 ILE A 256     5105   3377   4947      8    -27    876       C  
ATOM   1928  CD1 ILE A 256     163.136  23.185 182.381  1.00 58.38           C  
ANISOU 1928  CD1 ILE A 256     8072   6377   7732    120    -73    871       C  
ATOM   1929  O   PRO A 257     158.229  23.232 177.644  1.00 37.41           O  
ANISOU 1929  O   PRO A 257     5275   3672   5269   -118      4    833       O  
ATOM   1930  N   PRO A 257     160.986  23.370 177.103  1.00 36.40           N  
ANISOU 1930  N   PRO A 257     5138   3599   5093    -62    -63    748       N  
ATOM   1931  CA  PRO A 257     159.963  23.872 176.173  1.00 39.88           C  
ANISOU 1931  CA  PRO A 257     5548   4050   5553   -108    -48    738       C  
ATOM   1932  C   PRO A 257     158.628  24.082 176.853  1.00 39.74           C  
ANISOU 1932  C   PRO A 257     5544   4014   5543   -128    -12    791       C  
ATOM   1933  CB  PRO A 257     159.839  22.750 175.140  1.00 41.57           C  
ANISOU 1933  CB  PRO A 257     5747   4228   5821   -121    -62    708       C  
ATOM   1934  CG  PRO A 257     161.091  22.067 175.167  1.00 42.23           C  
ANISOU 1934  CG  PRO A 257     5840   4306   5901    -84    -90    683       C  
ATOM   1935  CD  PRO A 257     161.617  22.144 176.592  1.00 35.70           C  
ANISOU 1935  CD  PRO A 257     5049   3477   5038    -45    -87    721       C  
ATOM   1936  O   GLY A 258     155.367  26.217 178.926  1.00 59.33           O  
ANISOU 1936  O   GLY A 258     8045   6518   7980   -169     92    924       O  
ATOM   1937  N   GLY A 258     157.947  25.185 176.553  1.00 41.08           N  
ANISOU 1937  N   GLY A 258     5694   4218   5697   -156      3    791       N  
ATOM   1938  CA  GLY A 258     156.616  25.402 177.082  1.00 45.19           C  
ANISOU 1938  CA  GLY A 258     6220   4724   6227   -177     38    837       C  
ATOM   1939  C   GLY A 258     156.489  26.031 178.463  1.00 51.75           C  
ANISOU 1939  C   GLY A 258     7081   5567   7014   -154     60    884       C  
ATOM   1940  O   GLU A 259     158.116  29.054 179.488  1.00 51.22           O  
ANISOU 1940  O   GLU A 259     7030   5621   6810   -110     34    858       O  
ATOM   1941  N   GLU A 259     157.599  26.358 179.128  1.00 51.41           N  
ANISOU 1941  N   GLU A 259     7059   5547   6927   -116     42    879       N  
ATOM   1942  CA  GLU A 259     157.528  26.934 180.481  1.00 52.19           C  
ANISOU 1942  CA  GLU A 259     7191   5659   6981    -88     58    921       C  
ATOM   1943  C   GLU A 259     157.803  28.441 180.512  1.00 52.67           C  
ANISOU 1943  C   GLU A 259     7243   5775   6993    -88     51    902       C  
ATOM   1944  CB  GLU A 259     158.506  26.218 181.411  1.00 48.45           C  
ANISOU 1944  CB  GLU A 259     6752   5168   6490    -40     43    934       C  
ATOM   1945  CG  GLU A 259     158.143  24.740 181.684  1.00 51.68           C  
ANISOU 1945  CG  GLU A 259     7180   5515   6943    -34     56    967       C  
ATOM   1946  CD  GLU A 259     158.996  24.107 182.791  1.00 50.80           C  
ANISOU 1946  CD  GLU A 259     7110   5386   6807     20     46    990       C  
ATOM   1947  OE1 GLU A 259     159.760  24.830 183.476  1.00 53.58           O  
ANISOU 1947  OE1 GLU A 259     7477   5774   7106     54     31    984       O  
ATOM   1948  OE2 GLU A 259     158.898  22.880 182.972  1.00 41.10           O  
ANISOU 1948  OE2 GLU A 259     5899   4105   5613     29     52   1013       O  
ATOM   1949  N   LEU A 279     144.313  35.851 155.392  1.00 59.57           N  
ANISOU 1949  N   LEU A 279     7599   7059   7977   -432   -120    297       N  
ATOM   1950  CA  LEU A 279     145.200  37.000 155.179  1.00 54.90           C  
ANISOU 1950  CA  LEU A 279     7033   6504   7321   -418   -107    310       C  
ATOM   1951  C   LEU A 279     145.194  37.441 153.728  1.00 42.84           C  
ANISOU 1951  C   LEU A 279     5504   5016   5755   -398   -126    274       C  
ATOM   1952  O   LEU A 279     145.571  38.568 153.398  1.00 40.07           O  
ANISOU 1952  O   LEU A 279     5173   4700   5353   -387   -115    286       O  
ATOM   1953  CB  LEU A 279     146.622  36.663 155.620  1.00 57.38           C  
ANISOU 1953  CB  LEU A 279     7365   6809   7626   -416    -98    318       C  
ATOM   1954  CG  LEU A 279     146.819  36.746 157.134  1.00 57.92           C  
ANISOU 1954  CG  LEU A 279     7446   6852   7707   -429    -73    363       C  
ATOM   1955  CD1 LEU A 279     148.107  36.048 157.558  1.00 58.09           C  
ANISOU 1955  CD1 LEU A 279     7479   6858   7735   -425    -72    363       C  
ATOM   1956  CD2 LEU A 279     146.821  38.203 157.566  1.00 60.73           C  
ANISOU 1956  CD2 LEU A 279     7823   7234   8019   -428    -52    397       C  
ATOM   1957  N   GLU A 280     144.779  36.531 152.863  1.00 41.38           N  
ANISOU 1957  N   GLU A 280     5298   4826   5598   -391   -155    230       N  
ATOM   1958  CA  GLU A 280     144.408  36.867 151.502  1.00 46.73           C  
ANISOU 1958  CA  GLU A 280     5970   5539   6246   -370   -177    194       C  
ATOM   1959  C   GLU A 280     143.428  38.038 151.467  1.00 40.67           C  
ANISOU 1959  C   GLU A 280     5204   4795   5453   -368   -170    213       C  
ATOM   1960  O   GLU A 280     143.382  38.780 150.499  1.00 39.83           O  
ANISOU 1960  O   GLU A 280     5107   4727   5300   -346   -178    200       O  
ATOM   1961  CB  GLU A 280     143.748  35.678 150.817  1.00 55.05           C  
ANISOU 1961  CB  GLU A 280     6995   6575   7346   -368   -212    144       C  
ATOM   1962  CG  GLU A 280     144.523  34.392 150.814  1.00 69.62           C  
ANISOU 1962  CG  GLU A 280     8836   8391   9225   -369   -224    119       C  
ATOM   1963  CD  GLU A 280     143.695  33.264 150.228  1.00 77.03           C  
ANISOU 1963  CD  GLU A 280     9745   9306  10217   -370   -261     71       C  
ATOM   1964  OE1 GLU A 280     142.574  33.024 150.737  1.00 75.07           O  
ANISOU 1964  OE1 GLU A 280     9474   9031  10017   -391   -263     80       O  
ATOM   1965  OE2 GLU A 280     144.150  32.646 149.240  1.00 81.99           O  
ANISOU 1965  OE2 GLU A 280    10370   9942  10838   -349   -287     24       O  
ATOM   1966  N   ASP A 281     142.606  38.168 152.501  1.00 37.00           N  
ANISOU 1966  N   ASP A 281     4730   4308   5019   -387   -156    245       N  
ATOM   1967  CA  ASP A 281     141.574  39.205 152.500  1.00 38.09           C  
ANISOU 1967  CA  ASP A 281     4867   4466   5138   -383   -151    261       C  
ATOM   1968  C   ASP A 281     142.163  40.628 152.471  1.00 35.43           C  
ANISOU 1968  C   ASP A 281     4565   4161   4735   -370   -131    290       C  
ATOM   1969  O   ASP A 281     141.522  41.571 151.982  1.00 33.71           O  
ANISOU 1969  O   ASP A 281     4352   3971   4485   -356   -134    292       O  
ATOM   1970  CB  ASP A 281     140.682  39.032 153.717  1.00 40.72           C  
ANISOU 1970  CB  ASP A 281     5184   4770   5517   -405   -135    292       C  
ATOM   1971  CG  ASP A 281     139.752  37.835 153.593  1.00 47.46           C  
ANISOU 1971  CG  ASP A 281     5999   5596   6437   -418   -157    263       C  
ATOM   1972  OD1 ASP A 281     139.866  37.067 152.610  1.00 48.74           O  
ANISOU 1972  OD1 ASP A 281     6148   5759   6613   -410   -187    216       O  
ATOM   1973  OD2 ASP A 281     138.908  37.667 154.488  1.00 47.83           O  
ANISOU 1973  OD2 ASP A 281     6028   5621   6525   -437   -143    287       O  
ATOM   1974  N   PHE A 282     143.397  40.766 152.964  1.00 34.72           N  
ANISOU 1974  N   PHE A 282     4498   4067   4627   -375   -112    311       N  
ATOM   1975  CA  PHE A 282     144.049  42.069 153.095  1.00 36.87           C  
ANISOU 1975  CA  PHE A 282     4802   4362   4846   -369    -90    341       C  
ATOM   1976  C   PHE A 282     144.994  42.443 151.950  1.00 35.43           C  
ANISOU 1976  C   PHE A 282     4635   4212   4615   -351    -94    323       C  
ATOM   1977  O   PHE A 282     145.617  43.506 151.991  1.00 39.72           O  
ANISOU 1977  O   PHE A 282     5203   4772   5116   -348    -76    348       O  
ATOM   1978  CB  PHE A 282     144.809  42.118 154.425  1.00 39.95           C  
ANISOU 1978  CB  PHE A 282     5206   4728   5245   -386    -66    377       C  
ATOM   1979  CG  PHE A 282     143.941  41.811 155.602  1.00 45.24           C  
ANISOU 1979  CG  PHE A 282     5865   5369   5957   -401    -57    401       C  
ATOM   1980  CD1 PHE A 282     142.854  42.613 155.891  1.00 46.08           C  
ANISOU 1980  CD1 PHE A 282     5970   5483   6056   -399    -51    419       C  
ATOM   1981  CD2 PHE A 282     144.186  40.708 156.403  1.00 51.18           C  
ANISOU 1981  CD2 PHE A 282     6607   6087   6753   -415    -54    405       C  
ATOM   1982  CE1 PHE A 282     142.024  42.328 156.966  1.00 49.39           C  
ANISOU 1982  CE1 PHE A 282     6377   5878   6513   -411    -39    442       C  
ATOM   1983  CE2 PHE A 282     143.368  40.425 157.485  1.00 49.80           C  
ANISOU 1983  CE2 PHE A 282     6422   5886   6615   -428    -42    430       C  
ATOM   1984  CZ  PHE A 282     142.279  41.238 157.761  1.00 48.90           C  
ANISOU 1984  CZ  PHE A 282     6304   5781   6493   -427    -33    448       C  
ATOM   1985  N   GLU A 283     145.085  41.575 150.943  1.00 32.37           N  
ANISOU 1985  N   GLU A 283     4232   3832   4235   -339   -117    280       N  
ATOM   1986  CA  GLU A 283     145.813  41.839 149.705  1.00 33.92           C  
ANISOU 1986  CA  GLU A 283     4439   4064   4384   -316   -123    258       C  
ATOM   1987  C   GLU A 283     144.984  42.710 148.761  1.00 30.97           C  
ANISOU 1987  C   GLU A 283     4072   3723   3971   -294   -133    251       C  
ATOM   1988  O   GLU A 283     143.817  42.406 148.496  1.00 30.98           O  
ANISOU 1988  O   GLU A 283     4055   3722   3995   -289   -155    230       O  
ATOM   1989  CB  GLU A 283     146.156  40.527 148.980  1.00 40.79           C  
ANISOU 1989  CB  GLU A 283     5291   4931   5275   -306   -147    211       C  
ATOM   1990  CG  GLU A 283     147.089  39.539 149.712  1.00 48.73           C  
ANISOU 1990  CG  GLU A 283     6291   5907   6317   -321   -141    211       C  
ATOM   1991  CD  GLU A 283     147.160  38.156 149.029  1.00 57.72           C  
ANISOU 1991  CD  GLU A 283     7409   7036   7486   -310   -170    160       C  
ATOM   1992  OE1 GLU A 283     148.032  37.344 149.402  1.00 58.81           O  
ANISOU 1992  OE1 GLU A 283     7545   7154   7645   -314   -169    154       O  
ATOM   1993  OE2 GLU A 283     146.338  37.864 148.128  1.00 63.40           O  
ANISOU 1993  OE2 GLU A 283     8115   7765   8208   -294   -198    124       O  
ATOM   1994  N   PHE A 284     145.588  43.768 148.234  1.00 28.66           N  
ANISOU 1994  N   PHE A 284     3806   3460   3623   -282   -117    269       N  
ATOM   1995  CA  PHE A 284     144.990  44.560 147.167  1.00 30.24           C  
ANISOU 1995  CA  PHE A 284     4018   3694   3778   -255   -127    261       C  
ATOM   1996  C   PHE A 284     146.054  44.844 146.111  1.00 32.40           C  
ANISOU 1996  C   PHE A 284     4309   4001   3999   -235   -118    253       C  
ATOM   1997  O   PHE A 284     147.190  45.148 146.461  1.00 33.00           O  
ANISOU 1997  O   PHE A 284     4399   4077   4063   -248    -93    277       O  
ATOM   1998  CB  PHE A 284     144.417  45.877 147.694  1.00 27.44           C  
ANISOU 1998  CB  PHE A 284     3683   3339   3402   -259   -111    301       C  
ATOM   1999  CG  PHE A 284     143.297  45.705 148.670  1.00 28.58           C  
ANISOU 1999  CG  PHE A 284     3809   3457   3591   -273   -116    310       C  
ATOM   2000  CD1 PHE A 284     143.556  45.425 150.000  1.00 31.74           C  
ANISOU 2000  CD1 PHE A 284     4206   3825   4029   -301   -100    334       C  
ATOM   2001  CD2 PHE A 284     141.975  45.809 148.253  1.00 30.25           C  
ANISOU 2001  CD2 PHE A 284     4006   3678   3807   -258   -138    293       C  
ATOM   2002  CE1 PHE A 284     142.513  45.259 150.913  1.00 33.76           C  
ANISOU 2002  CE1 PHE A 284     4445   4059   4325   -313   -101    345       C  
ATOM   2003  CE2 PHE A 284     140.939  45.658 149.159  1.00 32.72           C  
ANISOU 2003  CE2 PHE A 284     4300   3970   4163   -272   -140    302       C  
ATOM   2004  CZ  PHE A 284     141.204  45.379 150.483  1.00 33.26           C  
ANISOU 2004  CZ  PHE A 284     4365   4006   4267   -300   -120    329       C  
ATOM   2005  N   PRO A 285     145.699  44.723 144.815  1.00 30.14           N  
ANISOU 2005  N   PRO A 285     4022   3746   3684   -203   -139    220       N  
ATOM   2006  CA  PRO A 285     144.419  44.245 144.279  1.00 27.31           C  
ANISOU 2006  CA  PRO A 285     3644   3392   3342   -185   -175    182       C  
ATOM   2007  C   PRO A 285     144.247  42.754 144.548  1.00 30.85           C  
ANISOU 2007  C   PRO A 285     4059   3812   3852   -197   -199    144       C  
ATOM   2008  O   PRO A 285     145.233  42.063 144.789  1.00 32.83           O  
ANISOU 2008  O   PRO A 285     4306   4050   4117   -208   -191    139       O  
ATOM   2009  CB  PRO A 285     144.541  44.517 142.781  1.00 28.31           C  
ANISOU 2009  CB  PRO A 285     3785   3563   3410   -145   -187    158       C  
ATOM   2010  CG  PRO A 285     146.008  44.430 142.498  1.00 29.16           C  
ANISOU 2010  CG  PRO A 285     3905   3684   3491   -144   -164    164       C  
ATOM   2011  CD  PRO A 285     146.683  44.969 143.743  1.00 29.29           C  
ANISOU 2011  CD  PRO A 285     3931   3674   3522   -181   -129    213       C  
ATOM   2012  N   LYS A 286     143.014  42.274 144.512  1.00 30.04           N  
ANISOU 2012  N   LYS A 286     3931   3698   3785   -195   -229    118       N  
ATOM   2013  CA  LYS A 286     142.729  40.856 144.647  1.00 30.82           C  
ANISOU 2013  CA  LYS A 286     3997   3768   3946   -206   -255     79       C  
ATOM   2014  C   LYS A 286     143.054  40.128 143.351  1.00 29.05           C  
ANISOU 2014  C   LYS A 286     3769   3567   3703   -174   -284     25       C  
ATOM   2015  O   LYS A 286     142.850  40.672 142.265  1.00 28.85           O  
ANISOU 2015  O   LYS A 286     3755   3581   3625   -140   -296      9       O  
ATOM   2016  CB  LYS A 286     141.258  40.652 145.011  1.00 36.40           C  
ANISOU 2016  CB  LYS A 286     4676   4456   4699   -216   -275     70       C  
ATOM   2017  CG  LYS A 286     140.849  41.206 146.384  1.00 44.04           C  
ANISOU 2017  CG  LYS A 286     5643   5398   5691   -246   -248    120       C  
ATOM   2018  CD  LYS A 286     141.372  40.335 147.487  1.00 40.92           C  
ANISOU 2018  CD  LYS A 286     5239   4961   5349   -278   -233    135       C  
ATOM   2019  CE  LYS A 286     140.813  40.728 148.862  1.00 40.03           C  
ANISOU 2019  CE  LYS A 286     5122   4822   5265   -305   -209    180       C  
ATOM   2020  NZ  LYS A 286     141.167  42.124 149.202  1.00 35.60           N  
ANISOU 2020  NZ  LYS A 286     4594   4280   4652   -301   -180    224       N  
ATOM   2021  N   ASP A 287     143.566  38.910 143.463  1.00 32.51           N  
ANISOU 2021  N   ASP A 287     4190   3980   4180   -183   -295     -3       N  
ATOM   2022  CA  ASP A 287     143.838  38.056 142.296  1.00 34.67           C  
ANISOU 2022  CA  ASP A 287     4457   4271   4444   -152   -327    -61       C  
ATOM   2023  C   ASP A 287     142.519  37.346 141.924  1.00 33.08           C  
ANISOU 2023  C   ASP A 287     4224   4056   4287   -147   -372   -108       C  
ATOM   2024  O   ASP A 287     142.393  36.121 142.082  1.00 36.02           O  
ANISOU 2024  O   ASP A 287     4573   4394   4718   -158   -396   -142       O  
ATOM   2025  CB  ASP A 287     144.972  37.060 142.620  1.00 38.77           C  
ANISOU 2025  CB  ASP A 287     4974   4768   4989   -162   -320    -71       C  
ATOM   2026  CG  ASP A 287     145.621  36.443 141.373  1.00 41.72           C  
ANISOU 2026  CG  ASP A 287     5350   5170   5331   -123   -342   -122       C  
ATOM   2027  OD1 ASP A 287     146.588  35.673 141.536  1.00 41.97           O  
ANISOU 2027  OD1 ASP A 287     5381   5189   5378   -126   -338   -133       O  
ATOM   2028  OD2 ASP A 287     145.175  36.703 140.239  1.00 39.16           O  
ANISOU 2028  OD2 ASP A 287     5029   4882   4966    -88   -364   -153       O  
ATOM   2029  N   GLU A 288     141.549  38.150 141.472  1.00 31.99           N  
ANISOU 2029  N   GLU A 288     4087   3944   4123   -130   -383   -108       N  
ATOM   2030  CA  GLU A 288     140.160  37.755 141.162  1.00 34.64           C  
ANISOU 2030  CA  GLU A 288     4391   4273   4497   -126   -424   -147       C  
ATOM   2031  C   GLU A 288     139.724  38.284 139.810  1.00 34.20           C  
ANISOU 2031  C   GLU A 288     4345   4267   4382    -78   -452   -180       C  
ATOM   2032  O   GLU A 288     140.021  39.426 139.476  1.00 36.27           O  
ANISOU 2032  O   GLU A 288     4639   4566   4577    -57   -429   -149       O  
ATOM   2033  CB  GLU A 288     139.166  38.331 142.171  1.00 42.34           C  
ANISOU 2033  CB  GLU A 288     5353   5230   5506   -155   -410   -108       C  
ATOM   2034  CG  GLU A 288     139.095  37.669 143.500  1.00 56.14           C  
ANISOU 2034  CG  GLU A 288     7081   6924   7325   -200   -393    -84       C  
ATOM   2035  CD  GLU A 288     138.281  38.500 144.493  1.00 55.09           C  
ANISOU 2035  CD  GLU A 288     6944   6784   7206   -223   -370    -36       C  
ATOM   2036  OE1 GLU A 288     137.911  39.685 144.194  1.00 54.14           O  
ANISOU 2036  OE1 GLU A 288     6839   6696   7033   -203   -363    -17       O  
ATOM   2037  OE2 GLU A 288     138.015  37.964 145.578  1.00 54.16           O  
ANISOU 2037  OE2 GLU A 288     6806   6624   7148   -258   -357    -17       O  
ATOM   2038  N   ARG A 289     138.970  37.484 139.061  1.00 31.48           N  
ANISOU 2038  N   ARG A 289     3973   3923   4063    -59   -502   -242       N  
ATOM   2039  CA  ARG A 289     138.449  37.898 137.768  1.00 34.18           C  
ANISOU 2039  CA  ARG A 289     4323   4313   4352     -9   -534   -280       C  
ATOM   2040  C   ARG A 289     136.931  37.898 137.780  1.00 34.67           C  
ANISOU 2040  C   ARG A 289     4350   4369   4453    -12   -569   -303       C  
ATOM   2041  O   ARG A 289     136.307  37.141 138.525  1.00 33.48           O  
ANISOU 2041  O   ARG A 289     4162   4175   4383    -48   -581   -313       O  
ATOM   2042  CB  ARG A 289     138.986  36.966 136.672  1.00 33.71           C  
ANISOU 2042  CB  ARG A 289     4264   4269   4277     25   -568   -342       C  
ATOM   2043  CG  ARG A 289     140.512  36.977 136.622  1.00 34.08           C  
ANISOU 2043  CG  ARG A 289     4340   4325   4281     30   -532   -320       C  
ATOM   2044  CD  ARG A 289     141.073  35.806 135.841  1.00 34.48           C  
ANISOU 2044  CD  ARG A 289     4386   4378   4338     55   -564   -381       C  
ATOM   2045  NE  ARG A 289     140.939  34.515 136.513  1.00 33.07           N  
ANISOU 2045  NE  ARG A 289     4176   4142   4248     21   -583   -408       N  
ATOM   2046  CZ  ARG A 289     141.784  34.024 137.425  1.00 34.95           C  
ANISOU 2046  CZ  ARG A 289     4415   4343   4521    -12   -555   -381       C  
ATOM   2047  NH1 ARG A 289     142.810  34.736 137.873  1.00 33.88           N  
ANISOU 2047  NH1 ARG A 289     4306   4221   4345    -21   -505   -326       N  
ATOM   2048  NH2 ARG A 289     141.580  32.810 137.924  1.00 36.37           N  
ANISOU 2048  NH2 ARG A 289     4567   4471   4780    -39   -577   -408       N  
ATOM   2049  N   ASN A 290     136.336  38.750 136.954  1.00 31.00           N  
ANISOU 2049  N   ASN A 290     3897   3949   3933     29   -586   -312       N  
ATOM   2050  CA  ASN A 290     134.903  38.791 136.821  1.00 29.93           C  
ANISOU 2050  CA  ASN A 290     3728   3816   3829     34   -623   -340       C  
ATOM   2051  C   ASN A 290     134.488  38.025 135.580  1.00 32.11           C  
ANISOU 2051  C   ASN A 290     3986   4111   4102     74   -684   -420       C  
ATOM   2052  O   ASN A 290     135.137  38.107 134.540  1.00 32.22           O  
ANISOU 2052  O   ASN A 290     4030   4162   4050    119   -693   -443       O  
ATOM   2053  CB  ASN A 290     134.431  40.248 136.794  1.00 34.20           C  
ANISOU 2053  CB  ASN A 290     4292   4390   4312     54   -605   -298       C  
ATOM   2054  CG  ASN A 290     134.789  40.974 138.093  1.00 35.83           C  
ANISOU 2054  CG  ASN A 290     4514   4573   4527     13   -548   -223       C  
ATOM   2055  OD1 ASN A 290     134.300  40.623 139.152  1.00 43.24           O  
ANISOU 2055  OD1 ASN A 290     5422   5473   5533    -29   -539   -207       O  
ATOM   2056  ND2 ASN A 290     135.658  41.953 138.009  1.00 32.65           N  
ANISOU 2056  ND2 ASN A 290     4158   4192   4056     26   -510   -177       N  
ATOM   2057  N   ILE A 291     133.410  37.262 135.703  1.00 29.69           N  
ANISOU 2057  N   ILE A 291     3631   3779   3869     58   -725   -464       N  
ATOM   2058  CA  ILE A 291     132.990  36.414 134.611  1.00 34.21           C  
ANISOU 2058  CA  ILE A 291     4182   4364   4452     92   -788   -545       C  
ATOM   2059  C   ILE A 291     132.369  37.271 133.505  1.00 36.30           C  
ANISOU 2059  C   ILE A 291     4461   4687   4645    151   -818   -569       C  
ATOM   2060  O   ILE A 291     131.777  38.320 133.764  1.00 32.88           O  
ANISOU 2060  O   ILE A 291     4034   4273   4188    155   -802   -531       O  
ATOM   2061  CB  ILE A 291     132.005  35.303 135.069  1.00 36.27           C  
ANISOU 2061  CB  ILE A 291     4383   4577   4823     53   -825   -587       C  
ATOM   2062  CG1 ILE A 291     130.742  35.883 135.697  1.00 41.43           C  
ANISOU 2062  CG1 ILE A 291     5003   5226   5512     32   -823   -565       C  
ATOM   2063  CG2 ILE A 291     132.718  34.317 136.034  1.00 35.33           C  
ANISOU 2063  CG2 ILE A 291     4255   4398   4771      1   -799   -570       C  
ATOM   2064  CD1 ILE A 291     129.607  34.841 135.862  1.00 44.26           C  
ANISOU 2064  CD1 ILE A 291     5296   5548   5973      3   -869   -618       C  
ATOM   2065  N   LEU A 292     132.554  36.822 132.272  1.00 33.74           N  
ANISOU 2065  N   LEU A 292     4145   4392   4282    201   -861   -631       N  
ATOM   2066  CA  LEU A 292     132.112  37.550 131.104  1.00 34.53           C  
ANISOU 2066  CA  LEU A 292     4265   4552   4304    266   -891   -657       C  
ATOM   2067  C   LEU A 292     130.650  37.260 130.852  1.00 37.71           C  
ANISOU 2067  C   LEU A 292     4618   4954   4757    274   -951   -712       C  
ATOM   2068  O   LEU A 292     130.133  36.251 131.320  1.00 36.96           O  
ANISOU 2068  O   LEU A 292     4474   4815   4755    234   -977   -746       O  
ATOM   2069  CB  LEU A 292     132.944  37.160 129.876  1.00 35.57           C  
ANISOU 2069  CB  LEU A 292     4426   4717   4370    321   -913   -702       C  
ATOM   2070  CG  LEU A 292     134.450  37.374 129.986  1.00 37.40           C  
ANISOU 2070  CG  LEU A 292     4704   4956   4551    319   -857   -654       C  
ATOM   2071  CD1 LEU A 292     135.154  36.968 128.697  1.00 36.33           C  
ANISOU 2071  CD1 LEU A 292     4595   4860   4350    379   -881   -704       C  
ATOM   2072  CD2 LEU A 292     134.755  38.828 130.329  1.00 36.08           C  
ANISOU 2072  CD2 LEU A 292     4577   4812   4320    318   -799   -573       C  
ATOM   2073  N   SER A 293     129.999  38.140 130.101  1.00 35.58           N  
ANISOU 2073  N   SER A 293     4362   4734   4425    325   -973   -721       N  
ATOM   2074  CA  SER A 293     128.591  37.992 129.766  1.00 37.64           C  
ANISOU 2074  CA  SER A 293     4576   5003   4723    340  -1033   -776       C  
ATOM   2075  C   SER A 293     128.361  36.795 128.847  1.00 38.42           C  
ANISOU 2075  C   SER A 293     4646   5101   4850    366  -1103   -871       C  
ATOM   2076  O   SER A 293     129.257  36.410 128.085  1.00 38.20           O  
ANISOU 2076  O   SER A 293     4650   5090   4774    400  -1110   -897       O  
ATOM   2077  CB  SER A 293     128.087  39.254 129.081  1.00 43.68           C  
ANISOU 2077  CB  SER A 293     5369   5825   5401    398  -1040   -763       C  
ATOM   2078  OG  SER A 293     128.769  39.416 127.841  1.00 51.80           O  
ANISOU 2078  OG  SER A 293     6445   6901   6335    464  -1054   -787       O  
ATOM   2079  N   PHE A 294     127.169  36.209 128.881  1.00 39.91           N  
ANISOU 2079  N   PHE A 294     4775   5272   5116    352  -1155   -925       N  
ATOM   2080  CA  PHE A 294     126.936  35.064 128.007  1.00 42.90           C  
ANISOU 2080  CA  PHE A 294     5126   5647   5525    376  -1226  -1020       C  
ATOM   2081  C   PHE A 294     127.060  35.472 126.535  1.00 42.58           C  
ANISOU 2081  C   PHE A 294     5125   5673   5379    465  -1266  -1064       C  
ATOM   2082  O   PHE A 294     127.462  34.650 125.705  1.00 44.39           O  
ANISOU 2082  O   PHE A 294     5360   5909   5598    497  -1307  -1128       O  
ATOM   2083  CB  PHE A 294     125.577  34.380 128.275  1.00 51.76           C  
ANISOU 2083  CB  PHE A 294     6173   6738   6754    345  -1279  -1073       C  
ATOM   2084  CG  PHE A 294     124.374  35.265 128.108  1.00 65.54           C  
ANISOU 2084  CG  PHE A 294     7897   8522   8485    370  -1302  -1075       C  
ATOM   2085  CD1 PHE A 294     123.914  35.631 126.837  1.00 72.44           C  
ANISOU 2085  CD1 PHE A 294     8782   9454   9289    447  -1359  -1132       C  
ATOM   2086  CD2 PHE A 294     123.649  35.676 129.225  1.00 68.24           C  
ANISOU 2086  CD2 PHE A 294     8203   8839   8885    318  -1269  -1025       C  
ATOM   2087  CE1 PHE A 294     122.773  36.438 126.686  1.00 67.94           C  
ANISOU 2087  CE1 PHE A 294     8190   8918   8706    473  -1383  -1136       C  
ATOM   2088  CE2 PHE A 294     122.511  36.480 129.085  1.00 68.97           C  
ANISOU 2088  CE2 PHE A 294     8272   8967   8967    343  -1291  -1030       C  
ATOM   2089  CZ  PHE A 294     122.073  36.856 127.814  1.00 67.80           C  
ANISOU 2089  CZ  PHE A 294     8137   8877   8749    420  -1349  -1085       C  
ATOM   2090  N   HIS A 295     126.737  36.726 126.205  1.00 41.73           N  
ANISOU 2090  N   HIS A 295     5047   5617   5194    507  -1254  -1031       N  
ATOM   2091  CA  HIS A 295     126.874  37.212 124.824  1.00 44.22           C  
ANISOU 2091  CA  HIS A 295     5404   5997   5399    595  -1286  -1064       C  
ATOM   2092  C   HIS A 295     128.296  36.993 124.326  1.00 43.44           C  
ANISOU 2092  C   HIS A 295     5360   5912   5235    619  -1257  -1054       C  
ATOM   2093  O   HIS A 295     128.501  36.447 123.247  1.00 42.34           O  
ANISOU 2093  O   HIS A 295     5231   5800   5057    673  -1304  -1121       O  
ATOM   2094  CB  HIS A 295     126.530  38.707 124.686  1.00 49.98           C  
ANISOU 2094  CB  HIS A 295     6169   6773   6047    631  -1261  -1009       C  
ATOM   2095  CG  HIS A 295     127.093  39.338 123.442  1.00 59.44           C  
ANISOU 2095  CG  HIS A 295     7431   8035   7120    714  -1265  -1013       C  
ATOM   2096  ND1 HIS A 295     126.529  39.164 122.192  1.00 59.24           N  
ANISOU 2096  ND1 HIS A 295     7405   8056   7050    789  -1336  -1090       N  
ATOM   2097  CD2 HIS A 295     128.182  40.126 123.252  1.00 59.51           C  
ANISOU 2097  CD2 HIS A 295     7505   8069   7037    736  -1206   -949       C  
ATOM   2098  CE1 HIS A 295     127.235  39.825 121.292  1.00 54.98           C  
ANISOU 2098  CE1 HIS A 295     6930   7568   6394    854  -1319  -1070       C  
ATOM   2099  NE2 HIS A 295     128.248  40.410 121.904  1.00 55.65           N  
ANISOU 2099  NE2 HIS A 295     7055   7641   6450    821  -1239   -985       N  
ATOM   2100  N   GLU A 296     129.269  37.425 125.122  1.00 38.84           N  
ANISOU 2100  N   GLU A 296     4808   5311   4639    579  -1181   -973       N  
ATOM   2101  CA  GLU A 296     130.673  37.307 124.762  1.00 40.43           C  
ANISOU 2101  CA  GLU A 296     5058   5525   4780    597  -1145   -954       C  
ATOM   2102  C   GLU A 296     131.098  35.863 124.576  1.00 40.31           C  
ANISOU 2102  C   GLU A 296     5020   5479   4818    587  -1179  -1020       C  
ATOM   2103  O   GLU A 296     131.684  35.508 123.560  1.00 43.53           O  
ANISOU 2103  O   GLU A 296     5453   5919   5166    641  -1201  -1063       O  
ATOM   2104  CB  GLU A 296     131.563  37.944 125.829  1.00 41.06           C  
ANISOU 2104  CB  GLU A 296     5163   5581   4856    545  -1060   -858       C  
ATOM   2105  CG  GLU A 296     131.467  39.452 125.919  1.00 46.75           C  
ANISOU 2105  CG  GLU A 296     5923   6334   5506    561  -1018   -786       C  
ATOM   2106  CD  GLU A 296     132.256  40.005 127.095  1.00 50.70           C  
ANISOU 2106  CD  GLU A 296     6442   6804   6019    503   -940   -697       C  
ATOM   2107  OE1 GLU A 296     133.486  40.142 126.954  1.00 50.03           O  
ANISOU 2107  OE1 GLU A 296     6396   6728   5884    508   -897   -664       O  
ATOM   2108  OE2 GLU A 296     131.655  40.281 128.165  1.00 47.77           O  
ANISOU 2108  OE2 GLU A 296     6044   6398   5708    452   -923   -661       O  
ATOM   2109  N   VAL A 297     130.827  35.038 125.575  1.00 40.39           N  
ANISOU 2109  N   VAL A 297     4983   5426   4940    517  -1180  -1024       N  
ATOM   2110  CA  VAL A 297     131.268  33.653 125.545  1.00 45.52           C  
ANISOU 2110  CA  VAL A 297     5612   6036   5649    500  -1207  -1079       C  
ATOM   2111  C   VAL A 297     130.670  32.916 124.346  1.00 51.16           C  
ANISOU 2111  C   VAL A 297     6307   6772   6360    557  -1293  -1184       C  
ATOM   2112  O   VAL A 297     131.374  32.140 123.709  1.00 49.80           O  
ANISOU 2112  O   VAL A 297     6150   6603   6170    586  -1314  -1231       O  
ATOM   2113  CB  VAL A 297     130.919  32.932 126.851  1.00 44.28           C  
ANISOU 2113  CB  VAL A 297     5405   5803   5616    416  -1196  -1064       C  
ATOM   2114  CG1 VAL A 297     131.305  31.461 126.785  1.00 51.30           C  
ANISOU 2114  CG1 VAL A 297     6274   6647   6572    400  -1229  -1125       C  
ATOM   2115  CG2 VAL A 297     131.649  33.593 127.997  1.00 42.62           C  
ANISOU 2115  CG2 VAL A 297     5219   5574   5402    366  -1113   -965       C  
ATOM   2116  N   LYS A 298     129.410  33.172 123.996  1.00 51.94           N  
ANISOU 2116  N   LYS A 298     6375   6888   6471    577  -1344  -1222       N  
ATOM   2117  CA  LYS A 298     128.827  32.481 122.845  1.00 54.34           C  
ANISOU 2117  CA  LYS A 298     6661   7214   6772    633  -1430  -1326       C  
ATOM   2118  C   LYS A 298     129.493  32.931 121.545  1.00 54.47           C  
ANISOU 2118  C   LYS A 298     6736   7302   6659    723  -1438  -1344       C  
ATOM   2119  O   LYS A 298     129.659  32.133 120.631  1.00 57.62           O  
ANISOU 2119  O   LYS A 298     7137   7714   7043    769  -1491  -1422       O  
ATOM   2120  CB  LYS A 298     127.313  32.709 122.764  1.00 56.22           C  
ANISOU 2120  CB  LYS A 298     6851   7459   7052    636  -1484  -1362       C  
ATOM   2121  CG  LYS A 298     126.573  32.364 124.043  1.00 59.10           C  
ANISOU 2121  CG  LYS A 298     7155   7759   7542    549  -1472  -1339       C  
ATOM   2122  CD  LYS A 298     126.226  30.887 124.152  1.00 64.58           C  
ANISOU 2122  CD  LYS A 298     7795   8395   8348    513  -1526  -1415       C  
ATOM   2123  CE  LYS A 298     125.803  30.538 125.589  1.00 70.74           C  
ANISOU 2123  CE  LYS A 298     8525   9105   9248    418  -1492  -1370       C  
ATOM   2124  NZ  LYS A 298     124.508  31.181 125.986  1.00 74.45           N  
ANISOU 2124  NZ  LYS A 298     8951   9582   9753    401  -1501  -1357       N  
ATOM   2125  N   HIS A 299     129.887  34.201 121.468  1.00 52.82           N  
ANISOU 2125  N   HIS A 299     6575   7137   6356    748  -1383  -1270       N  
ATOM   2126  CA  HIS A 299     130.614  34.705 120.301  1.00 55.10           C  
ANISOU 2126  CA  HIS A 299     6924   7494   6517    830  -1377  -1273       C  
ATOM   2127  C   HIS A 299     131.901  33.917 120.087  1.00 57.81           C  
ANISOU 2127  C   HIS A 299     7291   7829   6845    835  -1358  -1285       C  
ATOM   2128  O   HIS A 299     132.197  33.491 118.975  1.00 61.67           O  
ANISOU 2128  O   HIS A 299     7799   8356   7276    902  -1397  -1347       O  
ATOM   2129  CB  HIS A 299     130.948  36.186 120.461  1.00 62.42           C  
ANISOU 2129  CB  HIS A 299     7900   8458   7360    840  -1309  -1178       C  
ATOM   2130  CG  HIS A 299     130.317  37.068 119.436  1.00 71.90           C  
ANISOU 2130  CG  HIS A 299     9127   9723   8468    919  -1339  -1192       C  
ATOM   2131  ND1 HIS A 299     130.940  37.403 118.252  1.00 76.97           N  
ANISOU 2131  ND1 HIS A 299     9824  10428   8993    999  -1339  -1202       N  
ATOM   2132  CD2 HIS A 299     129.119  37.699 119.422  1.00 80.31           C  
ANISOU 2132  CD2 HIS A 299    10174  10802   9538    931  -1370  -1197       C  
ATOM   2133  CE1 HIS A 299     130.150  38.195 117.551  1.00 79.03           C  
ANISOU 2133  CE1 HIS A 299    10100  10737   9190   1059  -1370  -1211       C  
ATOM   2134  NE2 HIS A 299     129.037  38.389 118.237  1.00 81.19           N  
ANISOU 2134  NE2 HIS A 299    10330  10983   9537   1020  -1391  -1210       N  
ATOM   2135  N   PHE A 300     132.661  33.713 121.160  1.00 53.69           N  
ANISOU 2135  N   PHE A 300     6766   7259   6374    766  -1299  -1228       N  
ATOM   2136  CA  PHE A 300     133.935  33.013 121.056  1.00 54.54           C  
ANISOU 2136  CA  PHE A 300     6896   7359   6470    768  -1275  -1233       C  
ATOM   2137  C   PHE A 300     133.720  31.535 120.689  1.00 57.71           C  
ANISOU 2137  C   PHE A 300     7261   7728   6938    774  -1346  -1333       C  
ATOM   2138  O   PHE A 300     134.455  30.979 119.876  1.00 53.33           O  
ANISOU 2138  O   PHE A 300     6729   7197   6336    824  -1363  -1378       O  
ATOM   2139  CB  PHE A 300     134.723  33.110 122.359  1.00 48.17           C  
ANISOU 2139  CB  PHE A 300     6089   6504   5709    691  -1200  -1151       C  
ATOM   2140  CG  PHE A 300     134.769  34.491 122.957  1.00 43.67           C  
ANISOU 2140  CG  PHE A 300     5544   5950   5100    669  -1134  -1054       C  
ATOM   2141  CD1 PHE A 300     134.822  34.653 124.335  1.00 44.54           C  
ANISOU 2141  CD1 PHE A 300     5636   6008   5281    590  -1086   -990       C  
ATOM   2142  CD2 PHE A 300     134.757  35.621 122.162  1.00 45.33           C  
ANISOU 2142  CD2 PHE A 300     5796   6224   5204    728  -1121  -1029       C  
ATOM   2143  CE1 PHE A 300     134.848  35.916 124.906  1.00 43.73           C  
ANISOU 2143  CE1 PHE A 300     5555   5916   5144    571  -1029   -905       C  
ATOM   2144  CE2 PHE A 300     134.787  36.901 122.733  1.00 46.78           C  
ANISOU 2144  CE2 PHE A 300     6003   6416   5355    706  -1062   -940       C  
ATOM   2145  CZ  PHE A 300     134.833  37.040 124.103  1.00 45.07           C  
ANISOU 2145  CZ  PHE A 300     5767   6147   5211    628  -1018   -881       C  
ATOM   2146  N   GLU A 301     132.725  30.899 121.301  1.00 59.79           N  
ANISOU 2146  N   GLU A 301     7469   7936   7312    724  -1388  -1367       N  
ATOM   2147  CA  GLU A 301     132.388  29.512 120.975  1.00 64.70           C  
ANISOU 2147  CA  GLU A 301     8054   8521   8008    726  -1461  -1464       C  
ATOM   2148  C   GLU A 301     132.025  29.338 119.505  1.00 65.73           C  
ANISOU 2148  C   GLU A 301     8196   8708   8072    816  -1535  -1554       C  
ATOM   2149  O   GLU A 301     132.554  28.452 118.831  1.00 67.95           O  
ANISOU 2149  O   GLU A 301     8486   8991   8342    854  -1570  -1619       O  
ATOM   2150  CB  GLU A 301     131.212  29.023 121.818  1.00 61.89           C  
ANISOU 2150  CB  GLU A 301     7634   8102   7780    658  -1493  -1482       C  
ATOM   2151  CG  GLU A 301     131.539  28.763 123.259  1.00 59.52           C  
ANISOU 2151  CG  GLU A 301     7314   7733   7566    568  -1436  -1415       C  
ATOM   2152  CD  GLU A 301     130.287  28.532 124.098  1.00 69.38           C  
ANISOU 2152  CD  GLU A 301     8502   8931   8929    504  -1457  -1419       C  
ATOM   2153  OE1 GLU A 301     129.172  28.508 123.527  1.00 77.54           O  
ANISOU 2153  OE1 GLU A 301     9503   9980   9978    529  -1521  -1479       O  
ATOM   2154  OE2 GLU A 301     130.417  28.382 125.331  1.00 69.46           O  
ANISOU 2154  OE2 GLU A 301     8494   8886   9011    431  -1410  -1361       O  
ATOM   2155  N   LYS A 302     131.101  30.173 119.033  1.00 59.31           N  
ANISOU 2155  N   LYS A 302     7381   7938   7215    853  -1560  -1559       N  
ATOM   2156  CA  LYS A 302     130.628  30.110 117.655  1.00 58.40           C  
ANISOU 2156  CA  LYS A 302     7275   7879   7033    942  -1633  -1643       C  
ATOM   2157  C   LYS A 302     131.807  30.201 116.698  1.00 64.18           C  
ANISOU 2157  C   LYS A 302     8068   8668   7649   1015  -1613  -1646       C  
ATOM   2158  O   LYS A 302     131.867  29.478 115.704  1.00 66.40           O  
ANISOU 2158  O   LYS A 302     8355   8970   7903   1077  -1674  -1733       O  
ATOM   2159  CB  LYS A 302     129.625  31.224 117.371  1.00 53.66           C  
ANISOU 2159  CB  LYS A 302     6676   7326   6388    972  -1646  -1626       C  
ATOM   2160  N   MET A 303     132.754  31.079 117.009  1.00 67.74           N  
ANISOU 2160  N   MET A 303     8564   9141   8032   1008  -1527  -1552       N  
ATOM   2161  CA  MET A 303     133.932  31.243 116.168  1.00 72.50           C  
ANISOU 2161  CA  MET A 303     9223   9799   8523   1073  -1497  -1544       C  
ATOM   2162  C   MET A 303     134.817  30.001 116.189  1.00 72.07           C  
ANISOU 2162  C   MET A 303     9163   9711   8508   1064  -1505  -1588       C  
ATOM   2163  O   MET A 303     135.316  29.570 115.152  1.00 74.31           O  
ANISOU 2163  O   MET A 303     9472  10036   8725   1136  -1533  -1644       O  
ATOM   2164  CB  MET A 303     134.750  32.452 116.614  1.00 73.34           C  
ANISOU 2164  CB  MET A 303     9373   9930   8563   1056  -1400  -1429       C  
ATOM   2165  CG  MET A 303     136.092  32.580 115.894  1.00 72.94           C  
ANISOU 2165  CG  MET A 303     9375   9930   8409   1110  -1356  -1410       C  
ATOM   2166  SD  MET A 303     137.031  34.017 116.416  1.00 73.92           S  
ANISOU 2166  SD  MET A 303     9546  10080   8462   1085  -1244  -1276       S  
ATOM   2167  CE  MET A 303     137.075  33.751 118.185  1.00 72.02           C  
ANISOU 2167  CE  MET A 303     9263   9749   8353    965  -1203  -1221       C  
ATOM   2168  N   LEU A 304     135.018  29.430 117.369  1.00 67.06           N  
ANISOU 2168  N   LEU A 304     8497   9004   7978    979  -1479  -1561       N  
ATOM   2169  CA  LEU A 304     135.940  28.306 117.508  1.00 72.62           C  
ANISOU 2169  CA  LEU A 304     9199   9672   8720    966  -1478  -1591       C  
ATOM   2170  C   LEU A 304     135.299  26.961 117.125  1.00 79.91           C  
ANISOU 2170  C   LEU A 304    10084  10556   9721    976  -1571  -1705       C  
ATOM   2171  O   LEU A 304     135.960  25.920 117.172  1.00 79.12           O  
ANISOU 2171  O   LEU A 304     9980  10422   9659    971  -1582  -1743       O  
ATOM   2172  CB  LEU A 304     136.486  28.247 118.940  1.00 69.30           C  
ANISOU 2172  CB  LEU A 304     8766   9189   8377    874  -1411  -1513       C  
ATOM   2173  CG  LEU A 304     137.360  29.432 119.396  1.00 67.45           C  
ANISOU 2173  CG  LEU A 304     8569   8984   8073    859  -1315  -1403       C  
ATOM   2174  CD1 LEU A 304     138.015  29.119 120.733  1.00 66.38           C  
ANISOU 2174  CD1 LEU A 304     8420   8785   8015    776  -1260  -1343       C  
ATOM   2175  CD2 LEU A 304     138.426  29.830 118.366  1.00 65.47           C  
ANISOU 2175  CD2 LEU A 304     8372   8808   7696    935  -1287  -1396       C  
ATOM   2176  N   LYS A 305     134.024  26.987 116.739  1.00 87.79           N  
ANISOU 2176  N   LYS A 305    10625  11248  11482    375   -857  -2966       N  
ATOM   2177  CA  LYS A 305     133.340  25.792 116.241  1.00 90.95           C  
ANISOU 2177  CA  LYS A 305    10971  11538  12049    380   -983  -3191       C  
ATOM   2178  C   LYS A 305     132.601  26.095 114.938  1.00 96.62           C  
ANISOU 2178  C   LYS A 305    11643  12476  12592    395  -1037  -3326       C  
ATOM   2179  O   LYS A 305     133.162  26.691 114.016  1.00 98.56           O  
ANISOU 2179  O   LYS A 305    11876  12984  12588    457   -999  -3384       O  
ATOM   2180  CB  LYS A 305     132.362  25.253 117.287  1.00 85.78           C  
ANISOU 2180  CB  LYS A 305    10325  10610  11659    281  -1029  -3080       C  
ATOM   2181  N   VAL A 328     140.725  32.303 110.380  1.00 95.63           N  
ANISOU 2181  N   VAL A 328    11425  14433  10478    722   -353  -2987       N  
ATOM   2182  CA  VAL A 328     140.684  33.712 110.756  1.00 93.73           C  
ANISOU 2182  CA  VAL A 328    11241  14231  10144    638   -290  -2674       C  
ATOM   2183  C   VAL A 328     139.309  34.313 110.461  1.00 97.85           C  
ANISOU 2183  C   VAL A 328    11794  14762  10623    578   -353  -2572       C  
ATOM   2184  O   VAL A 328     139.183  35.206 109.619  1.00101.91           O  
ANISOU 2184  O   VAL A 328    12292  15520  10909    556   -342  -2472       O  
ATOM   2185  CB  VAL A 328     141.770  34.529 110.019  1.00 85.47           C  
ANISOU 2185  CB  VAL A 328    10147  13500   8830    645   -201  -2593       C  
ATOM   2186  N   LYS A 329     138.284  33.826 111.163  1.00 91.43           N  
ANISOU 2186  N   LYS A 329    11019  13688  10032    551   -420  -2589       N  
ATOM   2187  CA  LYS A 329     136.917  34.284 110.925  1.00 86.44           C  
ANISOU 2187  CA  LYS A 329    10407  13051   9386    502   -487  -2515       C  
ATOM   2188  C   LYS A 329     136.560  35.535 111.738  1.00 77.43           C  
ANISOU 2188  C   LYS A 329     9334  11816   8268    424   -447  -2215       C  
ATOM   2189  O   LYS A 329     135.757  35.495 112.672  1.00 76.41           O  
ANISOU 2189  O   LYS A 329     9247  11455   8329    382   -472  -2140       O  
ATOM   2190  CB  LYS A 329     135.916  33.161 111.212  1.00 90.74           C  
ANISOU 2190  CB  LYS A 329    10944  13380  10154    505   -583  -2684       C  
ATOM   2191  CG  LYS A 329     134.712  33.187 110.282  1.00 89.49           C  
ANISOU 2191  CG  LYS A 329    10752  13339   9911    497   -676  -2762       C  
ATOM   2192  CD  LYS A 329     135.117  32.781 108.869  1.00 93.79           C  
ANISOU 2192  CD  LYS A 329    11221  14172  10242    570   -706  -2986       C  
ATOM   2193  CE  LYS A 329     134.750  33.847 107.839  1.00 94.87           C  
ANISOU 2193  CE  LYS A 329    11342  14603  10100    553   -714  -2874       C  
ATOM   2194  NZ  LYS A 329     135.535  35.110 107.974  1.00 91.57           N  
ANISOU 2194  NZ  LYS A 329    10958  14308   9527    520   -614  -2611       N  
ATOM   2195  N   LEU A 330     137.178  36.647 111.353  1.00 68.97           N  
ANISOU 2195  N   LEU A 330     8268  10938   7001    406   -388  -2048       N  
ATOM   2196  CA  LEU A 330     136.803  37.973 111.822  1.00 64.36           C  
ANISOU 2196  CA  LEU A 330     7740  10314   6402    340   -367  -1775       C  
ATOM   2197  C   LEU A 330     136.283  38.776 110.633  1.00 61.04           C  
ANISOU 2197  C   LEU A 330     7293  10143   5757    328   -409  -1706       C  
ATOM   2198  O   LEU A 330     136.781  38.636 109.517  1.00 59.92           O  
ANISOU 2198  O   LEU A 330     7094  10262   5410    363   -406  -1800       O  
ATOM   2199  CB  LEU A 330     137.994  38.689 112.465  1.00 65.18           C  
ANISOU 2199  CB  LEU A 330     7874  10403   6490    318   -272  -1607       C  
ATOM   2200  CG  LEU A 330     138.479  38.177 113.823  1.00 63.85           C  
ANISOU 2200  CG  LEU A 330     7743   9978   6541    318   -230  -1609       C  
ATOM   2201  CD1 LEU A 330     139.773  38.859 114.213  1.00 62.77           C  
ANISOU 2201  CD1 LEU A 330     7618   9884   6350    303   -142  -1471       C  
ATOM   2202  CD2 LEU A 330     137.418  38.400 114.889  1.00 60.91           C  
ANISOU 2202  CD2 LEU A 330     7427   9360   6355    272   -261  -1504       C  
ATOM   2203  N   SER A 331     135.292  39.620 110.881  1.00 55.19           N  
ANISOU 2203  N   SER A 331     6590   9329   5052    283   -450  -1541       N  
ATOM   2204  CA  SER A 331     134.653  40.388 109.826  1.00 61.63           C  
ANISOU 2204  CA  SER A 331     7384  10352   5680    271   -507  -1458       C  
ATOM   2205  C   SER A 331     135.473  41.617 109.493  1.00 64.26           C  
ANISOU 2205  C   SER A 331     7727  10849   5840    238   -453  -1234       C  
ATOM   2206  O   SER A 331     136.384  41.974 110.238  1.00 62.20           O  
ANISOU 2206  O   SER A 331     7497  10500   5635    216   -376  -1129       O  
ATOM   2207  CB  SER A 331     133.262  40.811 110.256  1.00 64.26           C  
ANISOU 2207  CB  SER A 331     7746  10530   6139    241   -579  -1370       C  
ATOM   2208  OG  SER A 331     133.360  41.855 111.198  1.00 61.92           O  
ANISOU 2208  OG  SER A 331     7508  10088   5930    198   -539  -1142       O  
ATOM   2209  N   GLU A 332     135.124  42.284 108.395  1.00 61.53           N  
ANISOU 2209  N   GLU A 332     7354  10735   5289    228   -500  -1151       N  
ATOM   2210  CA  GLU A 332     135.830  43.486 107.974  1.00 64.15           C  
ANISOU 2210  CA  GLU A 332     7689  11234   5451    185   -461   -916       C  
ATOM   2211  C   GLU A 332     135.737  44.551 109.072  1.00 60.65           C  
ANISOU 2211  C   GLU A 332     7317  10557   5169    133   -446   -678       C  
ATOM   2212  O   GLU A 332     136.713  45.242 109.373  1.00 61.19           O  
ANISOU 2212  O   GLU A 332     7402  10632   5215     96   -379   -523       O  
ATOM   2213  CB  GLU A 332     135.260  44.018 106.651  1.00 67.40           C  
ANISOU 2213  CB  GLU A 332     8061  11915   5631    180   -534   -849       C  
ATOM   2214  N   ALA A 333     134.558  44.658 109.675  1.00 55.86           N  
ANISOU 2214  N   ALA A 333     6746   9749   4730    131   -509   -663       N  
ATOM   2215  CA  ALA A 333     134.305  45.647 110.711  1.00 56.07           C  
ANISOU 2215  CA  ALA A 333     6834   9556   4915     94   -507   -467       C  
ATOM   2216  C   ALA A 333     135.093  45.322 111.990  1.00 54.05           C  
ANISOU 2216  C   ALA A 333     6615   9095   4828     88   -422   -492       C  
ATOM   2217  O   ALA A 333     135.527  46.225 112.712  1.00 54.15           O  
ANISOU 2217  O   ALA A 333     6669   8998   4908     53   -390   -321       O  
ATOM   2218  CB  ALA A 333     132.818  45.725 111.005  1.00 51.05           C  
ANISOU 2218  CB  ALA A 333     6208   8780   4407    103   -593   -477       C  
ATOM   2219  N   GLU A 334     135.272  44.036 112.270  1.00 51.59           N  
ANISOU 2219  N   GLU A 334     6284   8727   4589    124   -396   -706       N  
ATOM   2220  CA  GLU A 334     136.046  43.629 113.434  1.00 52.48           C  
ANISOU 2220  CA  GLU A 334     6427   8660   4852    123   -322   -734       C  
ATOM   2221  C   GLU A 334     137.524  43.924 113.208  1.00 51.84           C  
ANISOU 2221  C   GLU A 334     6333   8712   4654    112   -244   -673       C  
ATOM   2222  O   GLU A 334     138.187  44.452 114.098  1.00 46.66           O  
ANISOU 2222  O   GLU A 334     5713   7937   4081     84   -193   -555       O  
ATOM   2223  CB  GLU A 334     135.818  42.149 113.747  1.00 51.09           C  
ANISOU 2223  CB  GLU A 334     6232   8383   4798    163   -328   -969       C  
ATOM   2224  CG  GLU A 334     134.404  41.888 114.285  1.00 52.16           C  
ANISOU 2224  CG  GLU A 334     6380   8343   5094    158   -392  -1003       C  
ATOM   2225  CD  GLU A 334     134.041  40.409 114.366  1.00 56.80           C  
ANISOU 2225  CD  GLU A 334     6939   8849   5795    188   -420  -1231       C  
ATOM   2226  OE1 GLU A 334     134.695  39.580 113.702  1.00 58.91           O  
ANISOU 2226  OE1 GLU A 334     7166   9229   5987    225   -413  -1394       O  
ATOM   2227  OE2 GLU A 334     133.093  40.072 115.106  1.00 61.82           O  
ANISOU 2227  OE2 GLU A 334     7584   9305   6600    173   -451  -1251       O  
ATOM   2228  N   PHE A 335     138.039  43.624 112.021  1.00 50.03           N  
ANISOU 2228  N   PHE A 335     6044   8739   4225    132   -236   -750       N  
ATOM   2229  CA  PHE A 335     139.420  43.972 111.729  1.00 50.88           C  
ANISOU 2229  CA  PHE A 335     6124   9005   4205    116   -159   -680       C  
ATOM   2230  C   PHE A 335     139.615  45.481 111.778  1.00 46.82           C  
ANISOU 2230  C   PHE A 335     5640   8507   3644     47   -155   -399       C  
ATOM   2231  O   PHE A 335     140.648  45.959 112.229  1.00 49.61           O  
ANISOU 2231  O   PHE A 335     5999   8842   4010     14    -92   -291       O  
ATOM   2232  CB  PHE A 335     139.859  43.431 110.368  1.00 58.00           C  
ANISOU 2232  CB  PHE A 335     6945  10216   4877    152   -151   -814       C  
ATOM   2233  CG  PHE A 335     140.350  42.009 110.414  1.00 61.99           C  
ANISOU 2233  CG  PHE A 335     7409  10716   5428    222   -123  -1085       C  
ATOM   2234  CD1 PHE A 335     141.515  41.679 111.098  1.00 60.14           C  
ANISOU 2234  CD1 PHE A 335     7168  10413   5269    234    -45  -1116       C  
ATOM   2235  CD2 PHE A 335     139.646  40.997 109.772  1.00 64.35           C  
ANISOU 2235  CD2 PHE A 335     7672  11073   5706    278   -184  -1315       C  
ATOM   2236  CE1 PHE A 335     141.965  40.365 111.139  1.00 64.27           C  
ANISOU 2236  CE1 PHE A 335     7651  10918   5851    306    -31  -1366       C  
ATOM   2237  CE2 PHE A 335     140.094  39.687 109.806  1.00 67.48           C  
ANISOU 2237  CE2 PHE A 335     8029  11446   6165    346   -172  -1571       C  
ATOM   2238  CZ  PHE A 335     141.255  39.369 110.487  1.00 66.24           C  
ANISOU 2238  CZ  PHE A 335     7866  11213   6087    363    -96  -1595       C  
ATOM   2239  N   THR A 336     138.622  46.234 111.324  1.00 44.80           N  
ANISOU 2239  N   THR A 336     5399   8277   3346     26   -231   -280       N  
ATOM   2240  CA  THR A 336     138.702  47.685 111.385  1.00 48.93           C  
ANISOU 2240  CA  THR A 336     5953   8785   3855    -37   -247     -9       C  
ATOM   2241  C   THR A 336     138.804  48.146 112.837  1.00 49.69           C  
ANISOU 2241  C   THR A 336     6113   8592   4175    -58   -227     72       C  
ATOM   2242  O   THR A 336     139.621  49.012 113.177  1.00 47.20           O  
ANISOU 2242  O   THR A 336     5813   8249   3872   -108   -193    237       O  
ATOM   2243  CB  THR A 336     137.486  48.323 110.702  1.00 55.58           C  
ANISOU 2243  CB  THR A 336     6800   9677   4640    -44   -349     87       C  
ATOM   2244  OG1 THR A 336     137.534  48.025 109.302  1.00 62.09           O  
ANISOU 2244  OG1 THR A 336     7561  10806   5224    -31   -366     36       O  
ATOM   2245  CG2 THR A 336     137.468  49.837 110.882  1.00 57.36           C  
ANISOU 2245  CG2 THR A 336     7063   9834   4899   -104   -383    367       C  
ATOM   2246  N   TYR A 337     137.980  47.550 113.686  1.00 44.31           N  
ANISOU 2246  N   TYR A 337     5463   7706   3667    -23   -249    -48       N  
ATOM   2247  CA  TYR A 337     137.991  47.878 115.103  1.00 43.92           C  
ANISOU 2247  CA  TYR A 337     5469   7399   3821    -35   -229      4       C  
ATOM   2248  C   TYR A 337     139.354  47.544 115.700  1.00 42.16           C  
ANISOU 2248  C   TYR A 337     5243   7152   3622    -43   -141    -24       C  
ATOM   2249  O   TYR A 337     139.941  48.370 116.383  1.00 42.12           O  
ANISOU 2249  O   TYR A 337     5268   7055   3682    -80   -118    113       O  
ATOM   2250  CB  TYR A 337     136.877  47.146 115.860  1.00 46.07           C  
ANISOU 2250  CB  TYR A 337     5761   7489   4255      2   -260   -130       C  
ATOM   2251  CG  TYR A 337     136.889  47.487 117.332  1.00 43.68           C  
ANISOU 2251  CG  TYR A 337     5508   6949   4140     -8   -235    -77       C  
ATOM   2252  CD1 TYR A 337     136.238  48.614 117.809  1.00 41.63           C  
ANISOU 2252  CD1 TYR A 337     5282   6574   3961    -25   -281     63       C  
ATOM   2253  CD2 TYR A 337     137.612  46.714 118.238  1.00 45.80           C  
ANISOU 2253  CD2 TYR A 337     5786   7118   4498      2   -170   -168       C  
ATOM   2254  CE1 TYR A 337     136.276  48.944 119.157  1.00 40.85           C  
ANISOU 2254  CE1 TYR A 337     5223   6278   4019    -29   -258     96       C  
ATOM   2255  CE2 TYR A 337     137.654  47.034 119.583  1.00 41.06           C  
ANISOU 2255  CE2 TYR A 337     5228   6323   4048     -8   -148   -119       C  
ATOM   2256  CZ  TYR A 337     136.991  48.147 120.036  1.00 43.01           C  
ANISOU 2256  CZ  TYR A 337     5506   6472   4363    -23   -189      6       C  
ATOM   2257  OH  TYR A 337     137.044  48.469 121.382  1.00 47.35           O  
ANISOU 2257  OH  TYR A 337     6092   6847   5051    -26   -168     38       O  
ATOM   2258  N   LEU A 338     139.858  46.344 115.433  1.00 42.60           N  
ANISOU 2258  N   LEU A 338     5260   7290   3635     -4   -100   -206       N  
ATOM   2259  CA  LEU A 338     141.160  45.931 115.953  1.00 43.89           C  
ANISOU 2259  CA  LEU A 338     5410   7441   3824      0    -21   -248       C  
ATOM   2260  C   LEU A 338     142.286  46.832 115.477  1.00 44.66           C  
ANISOU 2260  C   LEU A 338     5481   7696   3792    -50     21    -91       C  
ATOM   2261  O   LEU A 338     143.230  47.091 116.221  1.00 39.49           O  
ANISOU 2261  O   LEU A 338     4835   6967   3202    -73     71    -33       O  
ATOM   2262  CB  LEU A 338     141.470  44.497 115.551  1.00 42.85           C  
ANISOU 2262  CB  LEU A 338     5231   7392   3659     60      1   -480       C  
ATOM   2263  CG  LEU A 338     140.539  43.469 116.177  1.00 43.18           C  
ANISOU 2263  CG  LEU A 338     5295   7250   3863    100    -36   -637       C  
ATOM   2264  CD1 LEU A 338     140.755  42.145 115.523  1.00 43.88           C  
ANISOU 2264  CD1 LEU A 338     5328   7436   3907    159    -36   -866       C  
ATOM   2265  CD2 LEU A 338     140.817  43.361 117.672  1.00 40.86           C  
ANISOU 2265  CD2 LEU A 338     5049   6717   3759     92     -4   -608       C  
ATOM   2266  N   SER A 339     142.184  47.296 114.231  1.00 44.31           N  
ANISOU 2266  N   SER A 339     5398   7876   3562    -71     -1    -18       N  
ATOM   2267  CA  SER A 339     143.222  48.127 113.638  1.00 43.64           C  
ANISOU 2267  CA  SER A 339     5273   7973   3335   -128     39    145       C  
ATOM   2268  C   SER A 339     143.286  49.520 114.255  1.00 43.21           C  
ANISOU 2268  C   SER A 339     5269   7776   3374   -200     16    387       C  
ATOM   2269  O   SER A 339     144.205  50.275 113.958  1.00 44.60           O  
ANISOU 2269  O   SER A 339     5415   8059   3472   -262     47    543       O  
ATOM   2270  CB  SER A 339     143.003  48.254 112.132  1.00 47.87           C  
ANISOU 2270  CB  SER A 339     5753   8800   3636   -135     15    172       C  
ATOM   2271  OG  SER A 339     141.894  49.102 111.899  1.00 54.89           O  
ANISOU 2271  OG  SER A 339     6682   9638   4536   -160    -73    314       O  
ATOM   2272  N   GLN A 340     142.324  49.877 115.101  1.00 43.18           N  
ANISOU 2272  N   GLN A 340     5332   7535   3540   -193    -41    415       N  
ATOM   2273  CA  GLN A 340     142.417  51.144 115.830  1.00 45.57           C  
ANISOU 2273  CA  GLN A 340     5682   7674   3961   -248    -68    610       C  
ATOM   2274  C   GLN A 340     143.606  51.153 116.813  1.00 45.16           C  
ANISOU 2274  C   GLN A 340     5634   7524   4001   -269     -1    614       C  
ATOM   2275  O   GLN A 340     144.221  52.204 117.043  1.00 44.80           O  
ANISOU 2275  O   GLN A 340     5595   7439   3987   -333     -5    786       O  
ATOM   2276  CB  GLN A 340     141.118  51.433 116.584  1.00 49.86           C  
ANISOU 2276  CB  GLN A 340     6286   7992   4666   -221   -139    605       C  
ATOM   2277  CG  GLN A 340     139.908  51.544 115.678  1.00 62.69           C  
ANISOU 2277  CG  GLN A 340     7904   9698   6217   -201   -217    617       C  
ATOM   2278  CD  GLN A 340     140.135  52.502 114.516  1.00 74.22           C  
ANISOU 2278  CD  GLN A 340     9336  11342   7522   -257   -254    814       C  
ATOM   2279  OE1 GLN A 340     140.055  52.112 113.341  1.00 75.46           O  
ANISOU 2279  OE1 GLN A 340     9446  11732   7495   -249   -258    784       O  
ATOM   2280  NE2 GLN A 340     140.425  53.764 114.837  1.00 73.25           N  
ANISOU 2280  NE2 GLN A 340     9239  11120   7473   -314   -285   1019       N  
ATOM   2281  N   TYR A 341     143.935  49.982 117.360  1.00 42.43           N  
ANISOU 2281  N   TYR A 341     5280   7139   3703   -217     52    426       N  
ATOM   2282  CA  TYR A 341     145.001  49.847 118.344  1.00 41.73           C  
ANISOU 2282  CA  TYR A 341     5193   6955   3706   -225    109    409       C  
ATOM   2283  C   TYR A 341     146.150  48.935 117.903  1.00 41.79           C  
ANISOU 2283  C   TYR A 341     5131   7136   3612   -203    185    296       C  
ATOM   2284  O   TYR A 341     147.305  49.204 118.220  1.00 40.38           O  
ANISOU 2284  O   TYR A 341     4926   6979   3439   -236    233    352       O  
ATOM   2285  CB  TYR A 341     144.402  49.336 119.665  1.00 39.58           C  
ANISOU 2285  CB  TYR A 341     4979   6442   3618   -181     97    305       C  
ATOM   2286  CG  TYR A 341     143.931  50.487 120.528  1.00 39.46           C  
ANISOU 2286  CG  TYR A 341     5023   6240   3732   -214     49    438       C  
ATOM   2287  CD1 TYR A 341     144.813  51.105 121.414  1.00 39.31           C  
ANISOU 2287  CD1 TYR A 341     5018   6122   3797   -250     69    516       C  
ATOM   2288  CD2 TYR A 341     142.638  50.988 120.431  1.00 39.71           C  
ANISOU 2288  CD2 TYR A 341     5087   6199   3802   -205    -21    478       C  
ATOM   2289  CE1 TYR A 341     144.425  52.168 122.179  1.00 40.04           C  
ANISOU 2289  CE1 TYR A 341     5158   6048   4008   -274     19    618       C  
ATOM   2290  CE2 TYR A 341     142.233  52.059 121.215  1.00 40.38           C  
ANISOU 2290  CE2 TYR A 341     5218   6115   4011   -224    -69    583       C  
ATOM   2291  CZ  TYR A 341     143.137  52.647 122.081  1.00 38.90           C  
ANISOU 2291  CZ  TYR A 341     5045   5830   3903   -258    -50    648       C  
ATOM   2292  OH  TYR A 341     142.797  53.720 122.876  1.00 37.94           O  
ANISOU 2292  OH  TYR A 341     4966   5540   3911   -273   -102    733       O  
ATOM   2293  N   ILE A 342     145.857  47.862 117.179  1.00 39.10           N  
ANISOU 2293  N   ILE A 342     4754   6919   3183   -144    192    128       N  
ATOM   2294  CA  ILE A 342     146.870  46.839 116.950  1.00 38.91           C  
ANISOU 2294  CA  ILE A 342     4663   7019   3100   -101    258    -25       C  
ATOM   2295  C   ILE A 342     147.578  47.055 115.620  1.00 45.40           C  
ANISOU 2295  C   ILE A 342     5400   8149   3701   -124    296     16       C  
ATOM   2296  O   ILE A 342     146.975  47.493 114.647  1.00 47.75           O  
ANISOU 2296  O   ILE A 342     5687   8590   3867   -146    261     85       O  
ATOM   2297  CB  ILE A 342     146.254  45.435 117.026  1.00 38.68           C  
ANISOU 2297  CB  ILE A 342     4637   6930   3128    -16    242   -258       C  
ATOM   2298  CG1 ILE A 342     145.680  45.226 118.432  1.00 38.64           C  
ANISOU 2298  CG1 ILE A 342     4708   6635   3338     -4    215   -275       C  
ATOM   2299  CG2 ILE A 342     147.298  44.352 116.708  1.00 39.06           C  
ANISOU 2299  CG2 ILE A 342     4610   7106   3123     42    298   -433       C  
ATOM   2300  CD1 ILE A 342     144.964  43.899 118.651  1.00 41.05           C  
ANISOU 2300  CD1 ILE A 342     5021   6841   3734     62    189   -474       C  
ATOM   2301  N   SER A 343     148.872  46.764 115.597  1.00 43.02           N  
ANISOU 2301  N   SER A 343     5032   7961   3355   -120    367    -22       N  
ATOM   2302  CA  SER A 343     149.674  46.970 114.399  1.00 48.17           C  
ANISOU 2302  CA  SER A 343     5586   8928   3788   -146    417     19       C  
ATOM   2303  C   SER A 343     149.216  46.060 113.243  1.00 50.26           C  
ANISOU 2303  C   SER A 343     5799   9404   3893    -77    411   -165       C  
ATOM   2304  O   SER A 343     148.833  44.916 113.479  1.00 47.07           O  
ANISOU 2304  O   SER A 343     5406   8910   3569      8    394   -385       O  
ATOM   2305  CB  SER A 343     151.136  46.712 114.717  1.00 52.04           C  
ANISOU 2305  CB  SER A 343     6006   9485   4282   -144    497    -14       C  
ATOM   2306  OG  SER A 343     151.915  46.846 113.556  1.00 58.09           O  
ANISOU 2306  OG  SER A 343     6664  10579   4828   -166    554     14       O  
ATOM   2307  N   PRO A 344     149.274  46.554 111.986  1.00 56.89           N  
ANISOU 2307  N   PRO A 344     6577  10531   4506   -114    420    -76       N  
ATOM   2308  CA  PRO A 344     148.861  45.702 110.856  1.00 58.07           C  
ANISOU 2308  CA  PRO A 344     6672  10907   4487    -45    411   -265       C  
ATOM   2309  C   PRO A 344     149.583  44.342 110.809  1.00 55.06           C  
ANISOU 2309  C   PRO A 344     6218  10599   4104     56    461   -547       C  
ATOM   2310  O   PRO A 344     148.935  43.350 110.460  1.00 51.46           O  
ANISOU 2310  O   PRO A 344     5758  10149   3645    138    422   -768       O  
ATOM   2311  CB  PRO A 344     149.215  46.556 109.634  1.00 66.05           C  
ANISOU 2311  CB  PRO A 344     7610  12248   5240   -114    436    -89       C  
ATOM   2312  CG  PRO A 344     149.102  47.946 110.119  1.00 67.35           C  
ANISOU 2312  CG  PRO A 344     7836  12269   5485   -222    407    212       C  
ATOM   2313  CD  PRO A 344     149.638  47.908 111.533  1.00 59.88           C  
ANISOU 2313  CD  PRO A 344     6936  11038   4776   -224    429    205       C  
ATOM   2314  N   GLU A 345     150.871  44.306 111.174  1.00 53.18           N  
ANISOU 2314  N   GLU A 345     5923  10402   3882     51    538   -541       N  
ATOM   2315  CA  GLU A 345     151.663  43.064 111.208  1.00 56.78           C  
ANISOU 2315  CA  GLU A 345     6304  10912   4357    152    583   -802       C  
ATOM   2316  C   GLU A 345     150.904  41.915 111.866  1.00 57.05           C  
ANISOU 2316  C   GLU A 345     6403  10685   4590    242    520  -1021       C  
ATOM   2317  O   GLU A 345     150.999  40.767 111.443  1.00 56.99           O  
ANISOU 2317  O   GLU A 345     6339  10752   4562    340    517  -1278       O  
ATOM   2318  CB  GLU A 345     152.974  43.215 111.998  1.00 62.37           C  
ANISOU 2318  CB  GLU A 345     6975  11569   5153    134    651   -746       C  
ATOM   2319  CG  GLU A 345     153.732  44.517 111.937  1.00 74.89           C  
ANISOU 2319  CG  GLU A 345     8530  13268   6657     17    700   -471       C  
ATOM   2320  CD  GLU A 345     154.722  44.625 113.109  1.00 76.85           C  
ANISOU 2320  CD  GLU A 345     8779  13342   7078      0    735   -425       C  
ATOM   2321  OE1 GLU A 345     155.696  43.835 113.123  1.00 73.95           O  
ANISOU 2321  OE1 GLU A 345     8324  13068   6706     68    789   -587       O  
ATOM   2322  OE2 GLU A 345     154.511  45.467 114.027  1.00 71.70           O  
ANISOU 2322  OE2 GLU A 345     8214  12459   6571    -75    702   -240       O  
ATOM   2323  N   HIS A 346     150.182  42.231 112.937  1.00 52.68           N  
ANISOU 2323  N   HIS A 346     5960   9822   4235    206    470   -917       N  
ATOM   2324  CA  HIS A 346     149.586  41.209 113.789  1.00 48.61           C  
ANISOU 2324  CA  HIS A 346     5503   9031   3934    272    419  -1082       C  
ATOM   2325  C   HIS A 346     148.122  40.935 113.477  1.00 47.07           C  
ANISOU 2325  C   HIS A 346     5362   8765   3759    285    337  -1146       C  
ATOM   2326  O   HIS A 346     147.479  40.151 114.175  1.00 48.13           O  
ANISOU 2326  O   HIS A 346     5546   8665   4075    324    288  -1258       O  
ATOM   2327  CB  HIS A 346     149.733  41.625 115.261  1.00 45.10           C  
ANISOU 2327  CB  HIS A 346     5138   8301   3697    229    418   -944       C  
ATOM   2328  CG  HIS A 346     151.125  42.041 115.619  1.00 47.29           C  
ANISOU 2328  CG  HIS A 346     5367   8640   3963    203    489   -857       C  
ATOM   2329  ND1 HIS A 346     152.224  41.245 115.373  1.00 47.94           N  
ANISOU 2329  ND1 HIS A 346     5355   8852   4010    271    540  -1015       N  
ATOM   2330  CD2 HIS A 346     151.600  43.177 116.185  1.00 45.70           C  
ANISOU 2330  CD2 HIS A 346     5189   8391   3785    117    513   -634       C  
ATOM   2331  CE1 HIS A 346     153.314  41.868 115.784  1.00 52.73           C  
ANISOU 2331  CE1 HIS A 346     5927   9492   4615    224    596   -888       C  
ATOM   2332  NE2 HIS A 346     152.962  43.040 116.283  1.00 49.26           N  
ANISOU 2332  NE2 HIS A 346     5559   8943   4213    128    579   -656       N  
ATOM   2333  N   LEU A 347     147.595  41.602 112.457  1.00 48.17           N  
ANISOU 2333  N   LEU A 347     5487   9102   3715    247    319  -1060       N  
ATOM   2334  CA  LEU A 347     146.204  41.419 112.025  1.00 52.28           C  
ANISOU 2334  CA  LEU A 347     6044   9590   4229    258    237  -1114       C  
ATOM   2335  C   LEU A 347     146.097  40.760 110.646  1.00 59.04           C  
ANISOU 2335  C   LEU A 347     6818  10729   4887    318    224  -1307       C  
ATOM   2336  O   LEU A 347     145.001  40.432 110.195  1.00 56.59           O  
ANISOU 2336  O   LEU A 347     6523  10413   4564    338    151  -1396       O  
ATOM   2337  CB  LEU A 347     145.481  42.764 111.995  1.00 50.19           C  
ANISOU 2337  CB  LEU A 347     5837   9305   3926    170    204   -855       C  
ATOM   2338  CG  LEU A 347     145.391  43.482 113.345  1.00 49.48           C  
ANISOU 2338  CG  LEU A 347     5833   8932   4034    115    202   -679       C  
ATOM   2339  CD1 LEU A 347     144.762  44.852 113.153  1.00 47.78           C  
ANISOU 2339  CD1 LEU A 347     5660   8724   3770     37    164   -434       C  
ATOM   2340  CD2 LEU A 347     144.607  42.637 114.356  1.00 43.89           C  
ANISOU 2340  CD2 LEU A 347     5186   7939   3553    156    159   -805       C  
ATOM   2341  N   SER A 348     147.236  40.577 109.986  1.00 58.10           N  
ANISOU 2341  N   SER A 348     6602  10865   4607    347    294  -1377       N  
ATOM   2342  CA  SER A 348     147.265  39.974 108.657  1.00 60.93           C  
ANISOU 2342  CA  SER A 348     6869  11484   4798    405    283  -1552       C  
ATOM   2343  C   SER A 348     147.092  38.468 108.761  1.00 60.73           C  
ANISOU 2343  C   SER A 348     6823  11334   4917    512    240  -1865       C  
ATOM   2344  O   SER A 348     147.259  37.897 109.829  1.00 58.11           O  
ANISOU 2344  O   SER A 348     6532  10786   4762    546    243  -1957       O  
ATOM   2345  CB  SER A 348     148.583  40.297 107.957  1.00 60.96           C  
ANISOU 2345  CB  SER A 348     6767  11717   4677    390    362  -1479       C  
ATOM   2346  OG  SER A 348     149.641  39.562 108.545  1.00 62.42           O  
ANISOU 2346  OG  SER A 348     6910  11835   4970    449    412  -1615       O  
ATOM   2347  N   SER A 349     146.782  37.816 107.648  1.00 59.76           N  
ANISOU 2347  N   SER A 349     6634  11341   4730    564    196  -2024       N  
ATOM   2348  CA  SER A 349     146.613  36.375 107.658  1.00 58.71           C  
ANISOU 2348  CA  SER A 349     6474  11085   4749    662    142  -2318       C  
ATOM   2349  C   SER A 349     147.923  35.685 108.037  1.00 60.94           C  
ANISOU 2349  C   SER A 349     6695  11336   5122    725    195  -2433       C  
ATOM   2350  O   SER A 349     147.929  34.715 108.791  1.00 66.13           O  
ANISOU 2350  O   SER A 349     7375  11768   5984    785    162  -2599       O  
ATOM   2351  CB  SER A 349     146.132  35.901 106.290  1.00 71.67           C  
ANISOU 2351  CB  SER A 349     8041  12907   6283    703     88  -2454       C  
ATOM   2352  OG  SER A 349     147.063  36.306 105.306  1.00 85.25           O  
ANISOU 2352  OG  SER A 349     9661  14917   7813    698    151  -2392       O  
ATOM   2353  N   LYS A 350     149.039  36.197 107.531  1.00 62.95           N  
ANISOU 2353  N   LYS A 350     6870  11811   5236    708    273  -2338       N  
ATOM   2354  CA  LYS A 350     150.334  35.577 107.791  1.00 66.81           C  
ANISOU 2354  CA  LYS A 350     7285  12303   5797    770    321  -2447       C  
ATOM   2355  C   LYS A 350     150.735  35.779 109.253  1.00 64.35           C  
ANISOU 2355  C   LYS A 350     7047  11767   5637    749    359  -2361       C  
ATOM   2356  O   LYS A 350     151.187  34.849 109.917  1.00 62.48           O  
ANISOU 2356  O   LYS A 350     6802  11360   5576    822    346  -2518       O  
ATOM   2357  CB  LYS A 350     151.406  36.147 106.859  1.00 67.83           C  
ANISOU 2357  CB  LYS A 350     7302  12742   5728    747    395  -2354       C  
ATOM   2358  N   GLY A 351     150.566  37.002 109.744  1.00 65.39           N  
ANISOU 2358  N   GLY A 351     7247  11896   5704    650    398  -2108       N  
ATOM   2359  CA  GLY A 351     150.900  37.327 111.117  1.00 65.49           C  
ANISOU 2359  CA  GLY A 351     7326  11717   5839    622    436  -2008       C  
ATOM   2360  C   GLY A 351     150.092  36.517 112.103  1.00 55.99           C  
ANISOU 2360  C   GLY A 351     6213  10170   4893    657    360  -2110       C  
ATOM   2361  O   GLY A 351     150.634  36.010 113.082  1.00 59.09           O  
ANISOU 2361  O   GLY A 351     6619  10355   5475    688    364  -2143       O  
ATOM   2362  N   ILE A 352     148.794  36.398 111.854  1.00 53.53           N  
ANISOU 2362  N   ILE A 352     5955   9783   4600    644    284  -2138       N  
ATOM   2363  CA  ILE A 352     147.932  35.626 112.736  1.00 54.95           C  
ANISOU 2363  CA  ILE A 352     6212   9631   5035    662    205  -2212       C  
ATOM   2364  C   ILE A 352     148.374  34.161 112.759  1.00 62.66           C  
ANISOU 2364  C   ILE A 352     7134  10532   6142    775    174  -2502       C  
ATOM   2365  O   ILE A 352     148.497  33.567 113.835  1.00 57.92           O  
ANISOU 2365  O   ILE A 352     6575   9658   5775    793    151  -2517       O  
ATOM   2366  CB  ILE A 352     146.458  35.747 112.319  1.00 53.65           C  
ANISOU 2366  CB  ILE A 352     6095   9436   4852    629    128  -2205       C  
ATOM   2367  CG1 ILE A 352     145.946  37.126 112.746  1.00 54.63           C  
ANISOU 2367  CG1 ILE A 352     6297   9512   4948    520    142  -1902       C  
ATOM   2368  CG2 ILE A 352     145.607  34.631 112.952  1.00 50.09           C  
ANISOU 2368  CG2 ILE A 352     5689   8694   4651    663     42  -2355       C  
ATOM   2369  CD1 ILE A 352     144.560  37.450 112.290  1.00 56.26           C  
ANISOU 2369  CD1 ILE A 352     6541   9721   5113    484     72  -1863       C  
ATOM   2370  N   GLU A 353     148.634  33.595 111.582  1.00 62.36           N  
ANISOU 2370  N   GLU A 353     7000  10720   5972    847    166  -2705       N  
ATOM   2371  CA  GLU A 353     149.065  32.203 111.482  1.00 60.77           C  
ANISOU 2371  CA  GLU A 353     6738  10418   5935    949    117  -2946       C  
ATOM   2372  C   GLU A 353     150.359  31.959 112.259  1.00 55.87           C  
ANISOU 2372  C   GLU A 353     6088   9727   5414    991    171  -2950       C  
ATOM   2373  O   GLU A 353     150.502  30.936 112.927  1.00 58.30           O  
ANISOU 2373  O   GLU A 353     6403   9802   5946   1055    120  -3085       O  
ATOM   2374  CB  GLU A 353     149.260  31.800 110.013  1.00 64.68           C  
ANISOU 2374  CB  GLU A 353     7124  11159   6293    997     99  -3078       C  
ATOM   2375  N   LYS A 354     151.303  32.890 112.156  1.00 58.36           N  
ANISOU 2375  N   LYS A 354     6363  10240   5569    952    267  -2794       N  
ATOM   2376  CA  LYS A 354     152.569  32.780 112.875  1.00 62.91           C  
ANISOU 2376  CA  LYS A 354     6903  10777   6224    985    323  -2782       C  
ATOM   2377  C   LYS A 354     152.338  32.785 114.378  1.00 59.23           C  
ANISOU 2377  C   LYS A 354     6539   9995   5971    959    307  -2685       C  
ATOM   2378  O   LYS A 354     152.953  32.008 115.111  1.00 56.74           O  
ANISOU 2378  O   LYS A 354     6211   9506   5841   1023    288  -2771       O  
ATOM   2379  CB  LYS A 354     153.515  33.924 112.502  1.00 63.21           C  
ANISOU 2379  CB  LYS A 354     6882  11080   6054    922    425  -2593       C  
ATOM   2380  N   LEU A 355     151.453  33.664 114.840  1.00 55.72           N  
ANISOU 2380  N   LEU A 355     6196   9440   5536    850    296  -2456       N  
ATOM   2381  CA  LEU A 355     151.214  33.776 116.270  1.00 49.57           C  
ANISOU 2381  CA  LEU A 355     5515   8346   4972    799    273  -2296       C  
ATOM   2382  C   LEU A 355     150.511  32.521 116.769  1.00 46.27           C  
ANISOU 2382  C   LEU A 355     5136   7656   4789    853    179  -2452       C  
ATOM   2383  O   LEU A 355     150.880  31.967 117.802  1.00 47.69           O  
ANISOU 2383  O   LEU A 355     5340   7613   5167    876    158  -2445       O  
ATOM   2384  CB  LEU A 355     150.405  35.031 116.581  1.00 47.97           C  
ANISOU 2384  CB  LEU A 355     5401   8109   4717    680    283  -2034       C  
ATOM   2385  CG  LEU A 355     151.199  36.319 116.328  1.00 48.97           C  
ANISOU 2385  CG  LEU A 355     5498   8447   4662    613    367  -1841       C  
ATOM   2386  CD1 LEU A 355     150.290  37.540 116.225  1.00 48.63           C  
ANISOU 2386  CD1 LEU A 355     5525   8420   4533    509    362  -1623       C  
ATOM   2387  CD2 LEU A 355     152.240  36.512 117.433  1.00 47.50           C  
ANISOU 2387  CD2 LEU A 355     5317   8143   4587    602    407  -1738       C  
ATOM   2388  N   GLN A 356     149.522  32.057 116.013  1.00 47.76           N  
ANISOU 2388  N   GLN A 356     5322   7868   4954    871    118  -2591       N  
ATOM   2389  CA  GLN A 356     148.834  30.810 116.329  1.00 46.28           C  
ANISOU 2389  CA  GLN A 356     5157   7436   4990    918     20  -2757       C  
ATOM   2390  C   GLN A 356     149.818  29.660 116.485  1.00 50.31           C  
ANISOU 2390  C   GLN A 356     5602   7875   5639   1031     -3  -2960       C  
ATOM   2391  O   GLN A 356     149.765  28.928 117.471  1.00 52.03           O  
ANISOU 2391  O   GLN A 356     5859   7811   6097   1044    -57  -2959       O  
ATOM   2392  CB  GLN A 356     147.801  30.468 115.244  1.00 48.46           C  
ANISOU 2392  CB  GLN A 356     5413   7809   5189    933    -43  -2918       C  
ATOM   2393  CG  GLN A 356     146.564  31.376 115.252  1.00 50.98           C  
ANISOU 2393  CG  GLN A 356     5807   8119   5443    828    -53  -2731       C  
ATOM   2394  CD  GLN A 356     145.630  31.126 114.073  1.00 55.92           C  
ANISOU 2394  CD  GLN A 356     6401   8885   5960    844   -113  -2889       C  
ATOM   2395  OE1 GLN A 356     146.071  30.740 112.999  1.00 60.35           O  
ANISOU 2395  OE1 GLN A 356     6878   9671   6382    920   -112  -3092       O  
ATOM   2396  NE2 GLN A 356     144.337  31.349 114.274  1.00 49.41           N  
ANISOU 2396  NE2 GLN A 356     5639   7940   5193    776   -166  -2801       N  
ATOM   2397  N   LYS A 357     150.719  29.503 115.518  1.00 53.49           N  
ANISOU 2397  N   LYS A 357     5898   8538   5887   1113     37  -3131       N  
ATOM   2398  CA  LYS A 357     151.687  28.417 115.559  1.00 56.88           C  
ANISOU 2398  CA  LYS A 357     6251   8906   6453   1221      7  -3309       C  
ATOM   2399  C   LYS A 357     152.584  28.553 116.789  1.00 53.73           C  
ANISOU 2399  C   LYS A 357     5874   8365   6176   1226     47  -3193       C  
ATOM   2400  O   LYS A 357     152.861  27.570 117.479  1.00 52.76           O  
ANISOU 2400  O   LYS A 357     5753   8008   6287   1290    -17  -3281       O  
ATOM   2401  CB  LYS A 357     152.532  28.397 114.280  1.00 62.87           C  
ANISOU 2401  CB  LYS A 357     6889   9975   7026   1266     44  -3399       C  
ATOM   2402  N   GLN A 358     153.033  29.776 117.062  1.00 59.86           N  
ANISOU 2402  N   GLN A 358     6668   9267   6810   1144    139  -2957       N  
ATOM   2403  CA  GLN A 358     153.872  30.039 118.229  1.00 58.92           C  
ANISOU 2403  CA  GLN A 358     6571   9018   6797   1124    170  -2795       C  
ATOM   2404  C   GLN A 358     153.165  29.631 119.521  1.00 53.13           C  
ANISOU 2404  C   GLN A 358     5946   7929   6312   1083     98  -2685       C  
ATOM   2405  O   GLN A 358     153.775  29.017 120.393  1.00 53.14           O  
ANISOU 2405  O   GLN A 358     5946   7752   6492   1127     68  -2690       O  
ATOM   2406  CB  GLN A 358     154.270  31.520 118.292  1.00 64.25           C  
ANISOU 2406  CB  GLN A 358     7257   9870   7284   1023    269  -2548       C  
ATOM   2407  CG  GLN A 358     155.429  31.887 117.377  1.00 73.73           C  
ANISOU 2407  CG  GLN A 358     8334  11404   8278   1062    354  -2613       C  
ATOM   2408  CD  GLN A 358     155.713  33.382 117.325  1.00 78.30           C  
ANISOU 2408  CD  GLN A 358     8921  12156   8672    946    441  -2358       C  
ATOM   2409  OE1 GLN A 358     155.331  34.138 118.221  1.00 73.52           O  
ANISOU 2409  OE1 GLN A 358     8412  11393   8129    851    439  -2133       O  
ATOM   2410  NE2 GLN A 358     156.398  33.813 116.266  1.00 80.56           N  
ANISOU 2410  NE2 GLN A 358     9101  12775   8733    955    515  -2394       N  
ATOM   2411  N   PHE A 359     151.882  29.961 119.642  1.00 51.64           N  
ANISOU 2411  N   PHE A 359     5843   7646   6132    999     68  -2583       N  
ATOM   2412  CA  PHE A 359     151.153  29.644 120.861  1.00 46.79           C  
ANISOU 2412  CA  PHE A 359     5322   6724   5730    949      9  -2462       C  
ATOM   2413  C   PHE A 359     150.904  28.148 120.993  1.00 49.41           C  
ANISOU 2413  C   PHE A 359     5641   6839   6292   1026    -94  -2654       C  
ATOM   2414  O   PHE A 359     150.910  27.610 122.092  1.00 53.57           O  
ANISOU 2414  O   PHE A 359     6211   7119   7024   1020   -141  -2581       O  
ATOM   2415  CB  PHE A 359     149.827  30.396 120.920  1.00 46.84           C  
ANISOU 2415  CB  PHE A 359     5410   6704   5683    843      6  -2312       C  
ATOM   2416  CG  PHE A 359     149.133  30.267 122.242  1.00 47.32           C  
ANISOU 2416  CG  PHE A 359     5560   6491   5930    779    -33  -2156       C  
ATOM   2417  CD1 PHE A 359     149.535  31.029 123.336  1.00 47.82           C  
ANISOU 2417  CD1 PHE A 359     5672   6497   6002    723     13  -1942       C  
ATOM   2418  CD2 PHE A 359     148.099  29.362 122.403  1.00 46.49           C  
ANISOU 2418  CD2 PHE A 359     5482   6192   5991    775   -118  -2227       C  
ATOM   2419  CE1 PHE A 359     148.893  30.904 124.563  1.00 43.53           C  
ANISOU 2419  CE1 PHE A 359     5203   5727   5610    667    -19  -1802       C  
ATOM   2420  CE2 PHE A 359     147.458  29.231 123.623  1.00 47.49           C  
ANISOU 2420  CE2 PHE A 359     5681   6088   6277    710   -148  -2073       C  
ATOM   2421  CZ  PHE A 359     147.852  30.000 124.703  1.00 44.31           C  
ANISOU 2421  CZ  PHE A 359     5324   5648   5862    659    -96  -1862       C  
ATOM   2422  N   VAL A 360     150.690  27.464 119.880  1.00 52.41           N  
ANISOU 2422  N   VAL A 360     5958   7311   6645   1098   -137  -2898       N  
ATOM   2423  CA  VAL A 360     150.506  26.023 119.943  1.00 56.41           C  
ANISOU 2423  CA  VAL A 360     6444   7603   7387   1177   -247  -3100       C  
ATOM   2424  C   VAL A 360     151.778  25.350 120.463  1.00 55.19           C  
ANISOU 2424  C   VAL A 360     6238   7363   7367   1272   -259  -3168       C  
ATOM   2425  O   VAL A 360     151.707  24.448 121.296  1.00 56.41           O  
ANISOU 2425  O   VAL A 360     6420   7239   7774   1292   -343  -3168       O  
ATOM   2426  CB  VAL A 360     150.128  25.440 118.571  1.00 63.82           C  
ANISOU 2426  CB  VAL A 360     7312   8679   8256   1248   -293  -3382       C  
ATOM   2427  CG1 VAL A 360     150.216  23.909 118.585  1.00 70.12           C  
ANISOU 2427  CG1 VAL A 360     8071   9261   9310   1326   -413  -3560       C  
ATOM   2428  CG2 VAL A 360     148.726  25.888 118.201  1.00 62.44           C  
ANISOU 2428  CG2 VAL A 360     7193   8524   8007   1155   -311  -3319       C  
ATOM   2429  N   GLU A 361     152.933  25.796 119.976  1.00 60.79           N  
ANISOU 2429  N   GLU A 361     6869   8318   7912   1329   -179  -3216       N  
ATOM   2430  CA  GLU A 361     154.208  25.177 120.343  1.00 68.81           C  
ANISOU 2430  CA  GLU A 361     7816   9289   9040   1433   -189  -3305       C  
ATOM   2431  C   GLU A 361     154.728  25.551 121.725  1.00 64.67           C  
ANISOU 2431  C   GLU A 361     7348   8614   8611   1382   -167  -3058       C  
ATOM   2432  O   GLU A 361     155.361  24.731 122.382  1.00 63.91           O  
ANISOU 2432  O   GLU A 361     7232   8341   8711   1453   -226  -3101       O  
ATOM   2433  CB  GLU A 361     155.273  25.535 119.314  1.00 72.60           C  
ANISOU 2433  CB  GLU A 361     8180  10104   9301   1492   -108  -3409       C  
ATOM   2434  CG  GLU A 361     155.070  24.825 117.994  1.00 81.23           C  
ANISOU 2434  CG  GLU A 361     9200  11322  10341   1534   -161  -3602       C  
ATOM   2435  CD  GLU A 361     156.122  25.186 116.977  1.00 91.92           C  
ANISOU 2435  CD  GLU A 361    10437  13015  11475   1572    -85  -3665       C  
ATOM   2436  OE1 GLU A 361     156.145  24.548 115.902  1.00 99.52           O  
ANISOU 2436  OE1 GLU A 361    11321  14096  12396   1623   -129  -3839       O  
ATOM   2437  OE2 GLU A 361     156.921  26.105 117.257  1.00 92.66           O  
ANISOU 2437  OE2 GLU A 361    10510  13258  11438   1548     16  -3539       O  
ATOM   2438  N   ASN A 362     154.468  26.783 122.157  1.00 59.69           N  
ANISOU 2438  N   ASN A 362     6784   8054   7843   1262    -91  -2807       N  
ATOM   2439  CA  ASN A 362     155.048  27.310 123.394  1.00 54.82           C  
ANISOU 2439  CA  ASN A 362     6210   7347   7272   1213    -60  -2581       C  
ATOM   2440  C   ASN A 362     154.053  27.594 124.537  1.00 52.70           C  
ANISOU 2440  C   ASN A 362     6064   6859   7102   1101    -87  -2352       C  
ATOM   2441  O   ASN A 362     154.481  27.758 125.684  1.00 48.88           O  
ANISOU 2441  O   ASN A 362     5617   6258   6696   1074    -86  -2191       O  
ATOM   2442  CB  ASN A 362     155.823  28.600 123.086  1.00 54.04           C  
ANISOU 2442  CB  ASN A 362     6074   7522   6938   1170     55  -2472       C  
ATOM   2443  CG  ASN A 362     157.062  28.353 122.228  1.00 65.71           C  
ANISOU 2443  CG  ASN A 362     7417   9224   8326   1278     96  -2661       C  
ATOM   2444  OD1 ASN A 362     157.748  27.336 122.377  1.00 69.70           O  
ANISOU 2444  OD1 ASN A 362     7861   9638   8982   1390     43  -2815       O  
ATOM   2445  ND2 ASN A 362     157.351  29.288 121.327  1.00 66.30           N  
ANISOU 2445  ND2 ASN A 362     7439   9597   8156   1245    188  -2644       N  
ATOM   2446  N   SER A 363     152.753  27.636 124.230  1.00 51.84           N  
ANISOU 2446  N   SER A 363     6009   6705   6983   1040   -113  -2345       N  
ATOM   2447  CA  SER A 363     151.718  28.062 125.193  1.00 49.62           C  
ANISOU 2447  CA  SER A 363     5831   6266   6755    928   -123  -2130       C  
ATOM   2448  C   SER A 363     152.037  29.449 125.735  1.00 46.86           C  
ANISOU 2448  C   SER A 363     5519   6029   6257    849    -35  -1911       C  
ATOM   2449  O   SER A 363     151.742  29.795 126.893  1.00 46.46           O  
ANISOU 2449  O   SER A 363     5538   5847   6266    781    -35  -1723       O  
ATOM   2450  CB  SER A 363     151.588  27.059 126.332  1.00 54.09           C  
ANISOU 2450  CB  SER A 363     6434   6543   7573    936   -206  -2082       C  
ATOM   2451  OG  SER A 363     150.996  25.870 125.859  1.00 58.08           O  
ANISOU 2451  OG  SER A 363     6919   6913   8234    982   -300  -2259       O  
ATOM   2452  N   SER A 364     152.630  30.245 124.862  1.00 45.42           N  
ANISOU 2452  N   SER A 364     5284   6097   5876    857     38  -1941       N  
ATOM   2453  CA  SER A 364     153.007  31.599 125.177  1.00 45.42           C  
ANISOU 2453  CA  SER A 364     5306   6220   5733    783    116  -1753       C  
ATOM   2454  C   SER A 364     153.267  32.348 123.870  1.00 45.52           C  
ANISOU 2454  C   SER A 364     5258   6516   5523    780    181  -1806       C  
ATOM   2455  O   SER A 364     153.515  31.725 122.832  1.00 44.42           O  
ANISOU 2455  O   SER A 364     5042   6499   5338    857    174  -2004       O  
ATOM   2456  CB  SER A 364     154.246  31.623 126.082  1.00 46.80           C  
ANISOU 2456  CB  SER A 364     5458   6357   5966    809    132  -1684       C  
ATOM   2457  OG  SER A 364     155.434  31.408 125.340  1.00 49.23           O  
ANISOU 2457  OG  SER A 364     5660   6837   6209    890    163  -1822       O  
ATOM   2458  N   LEU A 365     153.178  33.674 123.937  1.00 45.67           N  
ANISOU 2458  N   LEU A 365     5309   6637   5406    692    238  -1627       N  
ATOM   2459  CA  LEU A 365     153.571  34.573 122.850  1.00 43.91           C  
ANISOU 2459  CA  LEU A 365     5029   6688   4967    669    305  -1616       C  
ATOM   2460  C   LEU A 365     154.430  35.696 123.414  1.00 43.59           C  
ANISOU 2460  C   LEU A 365     4988   6708   4866    607    363  -1432       C  
ATOM   2461  O   LEU A 365     154.162  36.192 124.503  1.00 39.06           O  
ANISOU 2461  O   LEU A 365     4490   5981   4369    548    351  -1278       O  
ATOM   2462  CB  LEU A 365     152.357  35.191 122.161  1.00 45.13           C  
ANISOU 2462  CB  LEU A 365     5227   6908   5013    607    300  -1568       C  
ATOM   2463  CG  LEU A 365     151.367  34.239 121.505  1.00 53.54           C  
ANISOU 2463  CG  LEU A 365     6294   7932   6119    652    238  -1741       C  
ATOM   2464  CD1 LEU A 365     150.187  35.024 120.936  1.00 55.20           C  
ANISOU 2464  CD1 LEU A 365     6547   8209   6216    581    233  -1660       C  
ATOM   2465  CD2 LEU A 365     152.087  33.437 120.427  1.00 55.14           C  
ANISOU 2465  CD2 LEU A 365     6389   8306   6255    751    243  -1973       C  
ATOM   2466  N   GLN A 366     155.434  36.118 122.661  1.00 41.68           N  
ANISOU 2466  N   GLN A 366     4655   6699   4482    616    424  -1451       N  
ATOM   2467  CA  GLN A 366     156.135  37.353 122.974  1.00 45.08           C  
ANISOU 2467  CA  GLN A 366     5078   7215   4834    537    478  -1265       C
[truncated: 360,698 more chars]
