# Supplementary material for: Structure of the Ribosomal Oxygenase OGFOD1 Provides Insights into the Regio- and Stereoselectivity of Prolyl Hydroxylases
Source: Structure. 2015 Apr 7;23(4):639–52. doi: 10.1016/j.str.2015.01.014 (PMC4396695; doi:10.1016/j.str.2015.01.014)
Supplement: 4NHX: OGFOD1 in Complex with NOG [file mmc5.zip › 4NHX.pdb]

CRYST1   64.401   64.401  232.041  90.00  90.00 120.00 P 32 2 1
SCALE1      0.015528  0.008965  0.000000        0.00000
SCALE2      0.000000  0.017930  0.000000        0.00000
SCALE3      0.000000  0.000000  0.004310        0.00000
ATOM      1  O   ALA A  24     -33.201  -8.170  80.019  1.00 72.81           O
ANISOU    1  O   ALA A  24     9386   9843   8434  -1765    648   -364       O
ATOM      2  N   ALA A  24     -33.639  -6.377  81.988  1.00 71.58           N
ANISOU    2  N   ALA A  24     9261   9955   7980  -2339   1070   -785       N
ATOM      3  CA  ALA A  24     -34.361  -6.192  80.733  1.00 71.73           C
ANISOU    3  CA  ALA A  24     9232   9648   8374  -2013   1049   -873       C
ATOM      4  C   ALA A  24     -33.944  -7.242  79.700  1.00 71.27           C
ANISOU    4  C   ALA A  24     9175   9496   8408  -1729    785   -613       C
ATOM      5  CB  ALA A  24     -34.130  -4.789  80.199  1.00 70.23           C
ANISOU    5  CB  ALA A  24     9034   9345   8306  -1952   1150  -1073       C
ATOM      6  N   GLU A  25     -34.426  -7.095  78.468  1.00 71.07           N
ANISOU    6  N   GLU A  25     9123   9217   8662  -1470    727   -662       N
ATOM      7  CA  GLU A  25     -34.156  -8.072  77.412  1.00 70.48           C
ANISOU    7  CA  GLU A  25     9069   9029   8683  -1234    523   -471       C
ATOM      8  CB  GLU A  25     -35.122  -9.252  77.529  1.00 74.15           C
ANISOU    8  CB  GLU A  25     9510   9418   9244  -1221    504   -401       C
ATOM      9  CG  GLU A  25     -36.586  -8.889  77.320  1.00 78.45           C
ANISOU    9  CG  GLU A  25     9988   9788  10031  -1203    607   -580       C
ATOM     10  CD  GLU A  25     -37.480 -10.111  77.280  1.00 83.34           C
ANISOU   10  CD  GLU A  25    10590  10327  10750  -1175    562   -496       C
ATOM     11  OE1 GLU A  25     -37.166 -11.095  77.984  1.00 85.34           O
ANISOU   11  OE1 GLU A  25    10870  10703  10851  -1261    537   -346       O
ATOM     12  OE2 GLU A  25     -38.485 -10.094  76.538  1.00 84.85           O
ANISOU   12  OE2 GLU A  25    10729  10333  11177  -1075    544   -559       O
ATOM     13  C   GLU A  25     -34.292  -7.443  76.031  1.00 67.46           C
ANISOU   13  C   GLU A  25     8680   8438   8515  -1019    458   -546       C
ATOM     14  O   GLU A  25     -35.054  -6.493  75.845  1.00 66.05           O
ANISOU   14  O   GLU A  25     8440   8145   8511  -1016    561   -717       O
ATOM     15  N   PHE A  26     -33.573  -7.982  75.051  1.00 68.00           N
ANISOU   15  N   PHE A  26     8799   8448   8589   -852    300   -408       N
ATOM     16  CA  PHE A  26     -33.656  -7.432  73.702  1.00 68.57           C
ANISOU   16  CA  PHE A  26     8879   8354   8821   -686    222   -460       C
ATOM     17  CB  PHE A  26     -32.428  -7.805  72.860  1.00 68.70           C
ANISOU   17  CB  PHE A  26     8974   8367   8760   -563     99   -331       C
ATOM     18  CG  PHE A  26     -32.419  -9.224  72.364  1.00 70.21           C
ANISOU   18  CG  PHE A  26     9214   8476   8985   -487     23   -199       C
ATOM     19  CD1 PHE A  26     -31.902 -10.244  73.141  1.00 70.69           C
ANISOU   19  CD1 PHE A  26     9274   8626   8960   -534     35    -38       C
ATOM     20  CE1 PHE A  26     -31.888 -11.547  72.675  1.00 73.80           C
ANISOU   20  CE1 PHE A  26     9701   8904   9435   -462      3     76       C
ATOM     21  CZ  PHE A  26     -32.383 -11.840  71.416  1.00 74.57           C
ANISOU   21  CZ  PHE A  26     9861   8818   9654   -373    -38     -0       C
ATOM     22  CE2 PHE A  26     -32.894 -10.832  70.630  1.00 73.32           C
ANISOU   22  CE2 PHE A  26     9711   8609   9540   -352    -81   -143       C
ATOM     23  CD2 PHE A  26     -32.906  -9.531  71.102  1.00 72.18           C
ANISOU   23  CD2 PHE A  26     9507   8558   9361   -392    -52   -227       C
ATOM     24  C   PHE A  26     -34.969  -7.859  73.045  1.00 66.61           C
ANISOU   24  C   PHE A  26     8591   7933   8786   -627    184   -488       C
ATOM     25  O   PHE A  26     -35.574  -8.852  73.451  1.00 66.90           O
ANISOU   25  O   PHE A  26     8622   7964   8834   -670    193   -440       O
ATOM     26  N   SER A  27     -35.392  -7.086  72.045  1.00 66.42           N
ANISOU   26  N   SER A  27     8528   7780   8929   -545    134   -544       N
ATOM     27  CA  SER A  27     -36.741  -7.151  71.478  1.00 71.80           C
ANISOU   27  CA  SER A  27     9125   8315   9840   -526     96   -562       C
ATOM     28  CB  SER A  27     -36.760  -6.494  70.093  1.00 74.13           C
ANISOU   28  CB  SER A  27     9405   8508  10253   -436    -39   -532       C
ATOM     29  OG  SER A  27     -38.066  -6.476  69.545  1.00 76.43           O
ANISOU   29  OG  SER A  27     9585   8679  10776   -444   -101   -505       O
ATOM     30  C   SER A  27     -37.295  -8.568  71.374  1.00 76.27           C
ANISOU   30  C   SER A  27     9732   8848  10399   -536     32   -485       C
ATOM     31  O   SER A  27     -36.725  -9.425  70.698  1.00 76.56           O
ANISOU   31  O   SER A  27     9876   8870  10343   -485    -67   -404       O
ATOM     32  N   ASP A  28     -38.408  -8.799  72.063  1.00 77.71           N
ANISOU   32  N   ASP A  28     9826   9003  10697   -611    116   -525       N
ATOM     33  CA  ASP A  28     -39.094 -10.085  72.045  1.00 77.43           C
ANISOU   33  CA  ASP A  28     9811   8926  10683   -634     72   -463       C
ATOM     34  CB  ASP A  28     -40.377  -9.980  72.873  1.00 82.72           C
ANISOU   34  CB  ASP A  28    10351   9563  11514   -723    195   -530       C
ATOM     35  CG  ASP A  28     -40.957 -11.331  73.234  1.00 86.70           C
ANISOU   35  CG  ASP A  28    10881  10062  11999   -773    188   -472       C
ATOM     36  OD1 ASP A  28     -40.214 -12.176  73.782  1.00 88.06           O
ANISOU   36  OD1 ASP A  28    11144  10326  11988   -796    202   -402       O
ATOM     37  OD2 ASP A  28     -42.161 -11.544  72.971  1.00 88.31           O
ANISOU   37  OD2 ASP A  28    10997  10165  12391   -792    167   -477       O
ATOM     38  C   ASP A  28     -39.451 -10.491  70.615  1.00 72.04           C
ANISOU   38  C   ASP A  28     9163   8131  10079   -582    -98   -407       C
ATOM     39  O   ASP A  28     -39.464 -11.676  70.276  1.00 68.54           O
ANISOU   39  O   ASP A  28     8806   7655   9580   -590   -152   -354       O
ATOM     40  N   ALA A  29     -39.716  -9.490  69.778  1.00 70.77           N
ANISOU   40  N   ALA A  29     8932   7912  10044   -551   -175   -415       N
ATOM     41  CA  ALA A  29     -40.321  -9.708  68.468  1.00 69.21           C
ANISOU   41  CA  ALA A  29     8733   7636   9929   -566   -349   -347       C
ATOM     42  CB  ALA A  29     -40.883  -8.393  67.930  1.00 67.73           C
ANISOU   42  CB  ALA A  29     8383   7392   9958   -553   -409   -315       C
ATOM     43  C   ALA A  29     -39.384 -10.350  67.440  1.00 68.48           C
ANISOU   43  C   ALA A  29     8824   7553   9642   -554   -452   -318       C
ATOM     44  O   ALA A  29     -39.852 -10.936  66.465  1.00 71.70           O
ANISOU   44  O   ALA A  29     9281   7916  10044   -624   -572   -282       O
ATOM     45  N   VAL A  30     -38.074 -10.252  67.657  1.00 65.57           N
ANISOU   45  N   VAL A  30     8554   7242   9117   -488   -392   -336       N
ATOM     46  CA  VAL A  30     -37.102 -10.846  66.734  1.00 63.28           C
ANISOU   46  CA  VAL A  30     8430   6937   8677   -472   -438   -322       C
ATOM     47  CB  VAL A  30     -35.793 -10.044  66.686  1.00 60.82           C
ANISOU   47  CB  VAL A  30     8159   6684   8264   -391   -412   -328       C
ATOM     48  CG1 VAL A  30     -36.092  -8.565  66.440  1.00 62.57           C
ANISOU   48  CG1 VAL A  30     8269   6921   8585   -378   -467   -339       C
ATOM     49  CG2 VAL A  30     -34.982 -10.243  67.968  1.00 57.97           C
ANISOU   49  CG2 VAL A  30     7792   6405   7830   -349   -283   -311       C
ATOM     50  C   VAL A  30     -36.795 -12.292  67.116  1.00 61.49           C
ANISOU   50  C   VAL A  30     8297   6677   8389   -479   -353   -305       C
ATOM     51  O   VAL A  30     -36.318 -13.082  66.284  1.00 55.31           O
ANISOU   51  O   VAL A  30     7646   5825   7543   -496   -354   -311       O
ATOM     52  N   THR A  31     -37.065 -12.621  68.378  1.00 61.37           N
ANISOU   52  N   THR A  31     8209   6702   8405   -481   -261   -283       N
ATOM     53  CA  THR A  31     -36.948 -13.988  68.876  1.00 62.40           C
ANISOU   53  CA  THR A  31     8388   6797   8526   -494   -185   -229       C
ATOM     54  CB  THR A  31     -36.774 -14.019  70.399  1.00 65.84           C
ANISOU   54  CB  THR A  31     8742   7343   8932   -502    -90   -169       C
ATOM     55  OG1 THR A  31     -37.828 -13.267  71.015  1.00 67.17           O
ANISOU   55  OG1 THR A  31     8796   7558   9169   -562    -74   -237       O
ATOM     56  CG2 THR A  31     -35.423 -13.437  70.795  1.00 67.13           C
ANISOU   56  CG2 THR A  31     8914   7614   8978   -452    -61   -118       C
ATOM     57  C   THR A  31     -38.193 -14.786  68.521  1.00 60.09           C
ANISOU   57  C   THR A  31     8093   6413   8326   -578   -220   -252       C
ATOM     58  O   THR A  31     -38.235 -16.007  68.714  1.00 62.28           O
ANISOU   58  O   THR A  31     8418   6623   8624   -600   -157   -217       O
ATOM     59  N   GLU A  32     -39.213 -14.095  68.017  1.00 57.16           N
ANISOU   59  N   GLU A  32     7649   6036   8035   -630   -320   -291       N
ATOM     60  CA  GLU A  32     -40.376 -14.780  67.475  1.00 59.27           C
ANISOU   60  CA  GLU A  32     7910   6229   8379   -735   -388   -298       C
ATOM     61  CB  GLU A  32     -41.412 -13.788  66.939  1.00 62.68           C
ANISOU   61  CB  GLU A  32     8210   6672   8933   -788   -522   -283       C
ATOM     62  CG  GLU A  32     -42.807 -14.385  66.811  1.00 66.24           C
ANISOU   62  CG  GLU A  32     8587   7076   9506   -903   -584   -257       C
ATOM     63  CD  GLU A  32     -42.945 -15.265  65.586  1.00 68.63           C
ANISOU   63  CD  GLU A  32     9031   7338   9709  -1041   -685   -265       C
ATOM     64  OE1 GLU A  32     -42.557 -14.801  64.496  1.00 69.99           O
ANISOU   64  OE1 GLU A  32     9270   7535   9787  -1093   -795   -258       O
ATOM     65  OE2 GLU A  32     -43.425 -16.415  65.710  1.00 67.98           O
ANISOU   65  OE2 GLU A  32     9000   7199   9630  -1118   -641   -286       O
ATOM     66  C   GLU A  32     -39.851 -15.713  66.382  1.00 54.63           C
ANISOU   66  C   GLU A  32     7502   5562   7693   -790   -398   -325       C
ATOM     67  O   GLU A  32     -39.149 -15.283  65.465  1.00 51.44           O
ANISOU   67  O   GLU A  32     7185   5164   7197   -790   -445   -350       O
ATOM     68  N   GLU A  33     -40.172 -16.993  66.511  1.00 53.67           N
ANISOU   68  N   GLU A  33     7438   5357   7598   -847   -327   -333       N
ATOM     69  CA  GLU A  33     -39.477 -18.037  65.773  1.00 53.43           C
ANISOU   69  CA  GLU A  33     7578   5213   7509   -888   -240   -380       C
ATOM     70  CB  GLU A  33     -39.916 -19.412  66.277  1.00 55.99           C
ANISOU   70  CB  GLU A  33     7919   5432   7924   -929   -126   -369       C
ATOM     71  CG  GLU A  33     -39.489 -19.699  67.711  1.00 56.48           C
ANISOU   71  CG  GLU A  33     7886   5519   8054   -806    -19   -256       C
ATOM     72  C   GLU A  33     -39.637 -17.948  64.256  1.00 50.21           C
ANISOU   72  C   GLU A  33     7293   4783   7000  -1042   -335   -463       C
ATOM     73  O   GLU A  33     -38.687 -18.233  63.528  1.00 49.56           O
ANISOU   73  O   GLU A  33     7358   4638   6835  -1058   -251   -526       O
ATOM     74  N   THR A  34     -40.815 -17.553  63.776  1.00 48.60           N
ANISOU   74  N   THR A  34     7023   4638   6806  -1176   -504   -450       N
ATOM     75  CA  THR A  34     -41.038 -17.478  62.334  1.00 49.88           C
ANISOU   75  CA  THR A  34     7295   4820   6836  -1381   -627   -496       C
ATOM     76  CB  THR A  34     -42.498 -17.120  61.964  1.00 53.55           C
ANISOU   76  CB  THR A  34     7629   5362   7354  -1544   -842   -414       C
ATOM     77  OG1 THR A  34     -42.770 -15.759  62.311  1.00 54.51           O
ANISOU   77  OG1 THR A  34     7550   5569   7591  -1431   -963   -298       O
ATOM     78  CG2 THR A  34     -43.482 -18.030  62.667  1.00 54.23           C
ANISOU   78  CG2 THR A  34     7651   5391   7564  -1579   -795   -410       C
ATOM     79  C   THR A  34     -40.108 -16.439  61.719  1.00 46.79           C
ANISOU   79  C   THR A  34     6942   4496   6339  -1332   -681   -491       C
ATOM     80  O   THR A  34     -39.562 -16.642  60.637  1.00 46.87           O
ANISOU   80  O   THR A  34     7123   4492   6193  -1464   -668   -569       O
ATOM     81  N   LEU A  35     -39.916 -15.334  62.429  1.00 44.94           N
ANISOU   81  N   LEU A  35     6557   4330   6189  -1159   -719   -412       N
ATOM     82  CA  LEU A  35     -39.075 -14.252  61.945  1.00 44.55           C
ANISOU   82  CA  LEU A  35     6520   4343   6063  -1099   -773   -396       C
ATOM     83  CB  LEU A  35     -39.308 -12.999  62.787  1.00 47.06           C
ANISOU   83  CB  LEU A  35     6631   4725   6526   -953   -821   -312       C
ATOM     84  CG  LEU A  35     -38.778 -11.668  62.253  1.00 50.83           C
ANISOU   84  CG  LEU A  35     7069   5267   6978   -910   -914   -267       C
ATOM     85  CD1 LEU A  35     -39.290 -11.375  60.851  1.00 54.76           C
ANISOU   85  CD1 LEU A  35     7590   5812   7406  -1105  -1118   -201       C
ATOM     86  CD2 LEU A  35     -39.177 -10.562  63.211  1.00 52.21           C
ANISOU   86  CD2 LEU A  35     7028   5462   7347   -786   -905   -211       C
ATOM     87  C   LEU A  35     -37.609 -14.663  62.003  1.00 41.70           C
ANISOU   87  C   LEU A  35     6304   3924   5615   -995   -593   -468       C
ATOM     88  O   LEU A  35     -36.834 -14.374  61.093  1.00 40.93           O
ANISOU   88  O   LEU A  35     6324   3835   5392  -1037   -598   -510       O
ATOM     89  N   LYS A  36     -37.239 -15.348  63.076  1.00 39.54           N
ANISOU   89  N   LYS A  36     6010   3593   5422   -870   -435   -462       N
ATOM     90  CA  LYS A  36     -35.872 -15.816  63.260  1.00 39.17           C
ANISOU   90  CA  LYS A  36     6050   3476   5356   -761   -261   -477       C
ATOM     91  CB  LYS A  36     -35.754 -16.527  64.606  1.00 39.84           C
ANISOU   91  CB  LYS A  36     6050   3528   5558   -651   -139   -399       C
ATOM     92  CG  LYS A  36     -34.384 -17.097  64.898  1.00 42.87           C
ANISOU   92  CG  LYS A  36     6473   3835   5982   -538     31   -348       C
ATOM     93  CD  LYS A  36     -34.319 -17.647  66.312  1.00 43.38           C
ANISOU   93  CD  LYS A  36     6417   3916   6151   -455    102   -210       C
ATOM     94  CE  LYS A  36     -32.962 -18.250  66.610  1.00 45.18           C
ANISOU   94  CE  LYS A  36     6641   4063   6464   -349    254    -95       C
ATOM     95  NZ  LYS A  36     -32.947 -18.955  67.918  1.00 46.22           N
ANISOU   95  NZ  LYS A  36     6648   4212   6701   -307    307     85       N
ATOM     96  C   LYS A  36     -35.469 -16.764  62.133  1.00 38.98           C
ANISOU   96  C   LYS A  36     6221   3323   5267   -890   -149   -589       C
ATOM     97  O   LYS A  36     -34.331 -16.751  61.661  1.00 37.91           O
ANISOU   97  O   LYS A  36     6180   3136   5089   -851    -41   -627       O
ATOM     98  N   LYS A  37     -36.405 -17.598  61.709  1.00 37.48           N
ANISOU   98  N   LYS A  37     6092   3072   5076  -1063   -153   -652       N
ATOM     99  CA  LYS A  37     -36.124 -18.556  60.660  1.00 43.78           C
ANISOU   99  CA  LYS A  37     7091   3736   5808  -1237     -8   -796       C
ATOM    100  CB  LYS A  37     -37.183 -19.658  60.658  1.00 46.87           C
ANISOU  100  CB  LYS A  37     7515   4046   6249  -1397     27   -849       C
ATOM    101  CG  LYS A  37     -37.088 -20.551  61.873  1.00 47.81           C
ANISOU  101  CG  LYS A  37     7544   4047   6575  -1236    186   -777       C
ATOM    102  CD  LYS A  37     -38.277 -21.470  62.019  1.00 51.38           C
ANISOU  102  CD  LYS A  37     7993   4443   7087  -1375    186   -806       C
ATOM    103  CE  LYS A  37     -38.099 -22.381  63.228  1.00 54.36           C
ANISOU  103  CE  LYS A  37     8278   4700   7676  -1219    349   -709       C
ATOM    104  NZ  LYS A  37     -39.199 -23.374  63.357  1.00 58.08           N
ANISOU  104  NZ  LYS A  37     8755   5093   8219  -1355    377   -745       N
ATOM    105  C   LYS A  37     -36.054 -17.874  59.301  1.00 41.98           C
ANISOU  105  C   LYS A  37     6985   3596   5371  -1427   -123   -873       C
ATOM    106  O   LYS A  37     -35.304 -18.297  58.427  1.00 42.99           O
ANISOU  106  O   LYS A  37     7292   3633   5411  -1536     35  -1005       O
ATOM    107  N   GLN A  38     -36.848 -16.826  59.128  1.00 40.83           N
ANISOU  107  N   GLN A  38     6731   3618   5163  -1478   -386   -780       N
ATOM    108  CA  GLN A  38     -36.872 -16.078  57.879  1.00 41.87           C
ANISOU  108  CA  GLN A  38     6943   3866   5099  -1674   -544   -791       C
ATOM    109  CB  GLN A  38     -38.085 -15.150  57.855  1.00 40.62           C
ANISOU  109  CB  GLN A  38     6603   3862   4970  -1738   -840   -630       C
ATOM    110  CG  GLN A  38     -39.410 -15.881  57.606  1.00 43.04           C
ANISOU  110  CG  GLN A  38     6900   4181   5273  -1970   -936   -622       C
ATOM    111  CD  GLN A  38     -40.633 -15.046  57.959  1.00 45.83           C
ANISOU  111  CD  GLN A  38     6999   4641   5775  -1956  -1185   -425       C
ATOM    112  OE1 GLN A  38     -40.516 -13.896  58.370  1.00 47.07           O
ANISOU  112  OE1 GLN A  38     6989   4847   6048  -1779  -1267   -309       O
ATOM    113  NE2 GLN A  38     -41.815 -15.630  57.804  1.00 47.21           N
ANISOU  113  NE2 GLN A  38     7133   4834   5972  -2148  -1284   -389       N
ATOM    114  C   GLN A  38     -35.578 -15.285  57.742  1.00 42.86           C
ANISOU  114  C   GLN A  38     7098   4008   5180  -1524   -489   -791       C
ATOM    115  O   GLN A  38     -35.017 -15.159  56.655  1.00 46.81           O
ANISOU  115  O   GLN A  38     7755   4525   5505  -1679   -467   -874       O
ATOM    116  N   VAL A  39     -35.102 -14.767  58.866  1.00 39.10           N
ANISOU  116  N   VAL A  39     6473   3534   4849  -1247   -459   -703       N
ATOM    117  CA  VAL A  39     -33.845 -14.027  58.908  1.00 39.47           C
ANISOU  117  CA  VAL A  39     6525   3598   4873  -1088   -402   -689       C
ATOM    118  CB  VAL A  39     -33.665 -13.356  60.294  1.00 50.86           C
ANISOU  118  CB  VAL A  39     7772   5090   6461   -838   -417   -574       C
ATOM    119  CG1 VAL A  39     -32.249 -12.841  60.496  1.00 51.63           C
ANISOU  119  CG1 VAL A  39     7879   5192   6545   -677   -322   -560       C
ATOM    120  CG2 VAL A  39     -34.664 -12.220  60.459  1.00 49.13           C
ANISOU  120  CG2 VAL A  39     7390   4991   6287   -848   -632   -481       C
ATOM    121  C   VAL A  39     -32.690 -14.976  58.587  1.00 39.97           C
ANISOU  121  C   VAL A  39     6751   3506   4929  -1080   -135   -805       C
ATOM    122  O   VAL A  39     -31.781 -14.627  57.829  1.00 41.76           O
ANISOU  122  O   VAL A  39     7083   3729   5054  -1107    -78   -863       O
ATOM    123  N   ALA A  40     -32.751 -16.183  59.147  1.00 39.70           N
ANISOU  123  N   ALA A  40     6727   3328   5029  -1048     42   -833       N
ATOM    124  CA  ALA A  40     -31.737 -17.209  58.912  1.00 41.83           C
ANISOU  124  CA  ALA A  40     7115   3397   5381  -1031    337   -925       C
ATOM    125  CB  ALA A  40     -32.039 -18.456  59.743  1.00 41.33           C
ANISOU  125  CB  ALA A  40     6999   3181   5522   -976    492   -896       C
ATOM    126  C   ALA A  40     -31.660 -17.576  57.435  1.00 43.48           C
ANISOU  126  C   ALA A  40     7555   3544   5423  -1306    437  -1123       C
ATOM    127  O   ALA A  40     -30.570 -17.739  56.880  1.00 45.51           O
ANISOU  127  O   ALA A  40     7921   3691   5680  -1307    643  -1214       O
ATOM    128  N   GLU A  41     -32.818 -17.717  56.802  1.00 44.70           N
ANISOU  128  N   GLU A  41     7781   3773   5430  -1566    298  -1187       N
ATOM    129  CA  GLU A  41     -32.867 -18.034  55.380  1.00 47.04           C
ANISOU  129  CA  GLU A  41     8311   4058   5504  -1906    366  -1376       C
ATOM    130  CB  GLU A  41     -34.311 -18.182  54.914  1.00 51.78           C
ANISOU  130  CB  GLU A  41     8938   4782   5955  -2197    154  -1382       C
ATOM    131  CG  GLU A  41     -34.441 -18.663  53.479  1.00 61.08           C
ANISOU  131  CG  GLU A  41    10328   6002   6876  -2577    231  -1555       C
ATOM    132  CD  GLU A  41     -35.876 -18.688  52.997  1.00 68.37           C
ANISOU  132  CD  GLU A  41    11222   7115   7641  -2854    -27  -1489       C
ATOM    133  OE1 GLU A  41     -36.594 -17.683  53.195  1.00 71.02           O
ANISOU  133  OE1 GLU A  41    11432   7607   7947  -2871   -371  -1310       O
ATOM    134  OE2 GLU A  41     -36.289 -19.715  52.427  1.00 71.88           O
ANISOU  134  OE2 GLU A  41    11753   7548   8010  -3054    117  -1600       O
ATOM    135  C   GLU A  41     -32.180 -16.933  54.568  1.00 45.54           C
ANISOU  135  C   GLU A  41     8180   3999   5123  -1953    269  -1374       C
ATOM    136  O   GLU A  41     -31.362 -17.210  53.690  1.00 50.32           O
ANISOU  136  O   GLU A  41     8972   4518   5628  -2093    480  -1539       O
ATOM    137  N   ALA A  42     -32.524 -15.685  54.873  1.00 45.46           N
ANISOU  137  N   ALA A  42     8006   4182   5083  -1842    -28  -1191       N
ATOM    138  CA  ALA A  42     -31.965 -14.518  54.188  1.00 47.98           C
ANISOU  138  CA  ALA A  42     8347   4637   5246  -1868   -157  -1147       C
ATOM    139  CB  ALA A  42     -32.575 -13.243  54.750  1.00 43.71           C
ANISOU  139  CB  ALA A  42     7577   4266   4765  -1723   -464   -928       C
ATOM    140  C   ALA A  42     -30.443 -14.465  54.322  1.00 49.72           C
ANISOU  140  C   ALA A  42     8608   4740   5542  -1669     83  -1203       C
ATOM    141  O   ALA A  42     -29.738 -14.154  53.363  1.00 53.16           O
ANISOU  141  O   ALA A  42     9187   5196   5816  -1799    145  -1291       O
ATOM    142  N   TRP A  43     -29.947 -14.758  55.521  1.00 44.22           N
ANISOU  142  N   TRP A  43     7777   3934   5090  -1371    208  -1132       N
ATOM    143  CA  TRP A  43     -28.509 -14.853  55.752  1.00 43.62           C
ANISOU  143  CA  TRP A  43     7704   3733   5135  -1179    440  -1145       C
ATOM    144  CB  TRP A  43     -28.220 -15.106  57.233  1.00 43.41           C
ANISOU  144  CB  TRP A  43     7479   3649   5364   -884    490   -991       C
ATOM    145  CG  TRP A  43     -26.766 -14.915  57.587  1.00 42.28           C
ANISOU  145  CG  TRP A  43     7277   3439   5347   -675    644   -923       C
ATOM    146  CD1 TRP A  43     -25.702 -15.639  57.129  1.00 42.13           C
ANISOU  146  CD1 TRP A  43     7345   3218   5446   -668    946  -1005       C
ATOM    147  NE1 TRP A  43     -24.537 -15.162  57.665  1.00 43.03           N
ANISOU  147  NE1 TRP A  43     7337   3339   5674   -453    986   -869       N
ATOM    148  CE2 TRP A  43     -24.831 -14.109  58.490  1.00 42.45           C
ANISOU  148  CE2 TRP A  43     7116   3483   5529   -337    716   -720       C
ATOM    149  CD2 TRP A  43     -26.226 -13.930  58.464  1.00 41.49           C
ANISOU  149  CD2 TRP A  43     7010   3472   5283   -464    514   -755       C
ATOM    150  CE3 TRP A  43     -26.785 -12.909  59.231  1.00 46.08           C
ANISOU  150  CE3 TRP A  43     7450   4245   5815   -386    269   -641       C
ATOM    151  CZ3 TRP A  43     -25.948 -12.119  59.992  1.00 50.28           C
ANISOU  151  CZ3 TRP A  43     7855   4866   6385   -213    233   -518       C
ATOM    152  CH2 TRP A  43     -24.567 -12.325  59.999  1.00 47.99           C
ANISOU  152  CH2 TRP A  43     7558   4492   6185   -105    404   -473       C
ATOM    153  CZ2 TRP A  43     -23.990 -13.314  59.259  1.00 45.17           C
ANISOU  153  CZ2 TRP A  43     7314   3932   5918   -152    648   -561       C
ATOM    154  C   TRP A  43     -27.892 -15.977  54.919  1.00 46.82           C
ANISOU  154  C   TRP A  43     8311   3921   5556  -1337    782  -1351       C
ATOM    155  O   TRP A  43     -26.867 -15.787  54.263  1.00 51.36           O
ANISOU  155  O   TRP A  43     8984   4441   6089  -1358    940  -1434       O
ATOM    156  N   SER A  44     -28.519 -17.148  54.966  1.00 45.97           N
ANISOU  156  N   SER A  44     8261   3676   5529  -1454    920  -1442       N
ATOM    157  CA  SER A  44     -28.009 -18.341  54.309  1.00 49.83           C
ANISOU  157  CA  SER A  44     8888   3947   6098  -1581   1288  -1629       C
ATOM    158  CB  SER A  44     -28.979 -19.502  54.548  1.00 52.53           C
ANISOU  158  CB  SER A  44     9220   4209   6529  -1678   1355  -1670       C
ATOM    159  OG  SER A  44     -28.699 -20.593  53.695  1.00 58.27           O
ANISOU  159  OG  SER A  44    10026   4842   7273  -1828   1663  -1823       O
ATOM    160  C   SER A  44     -27.852 -18.113  52.812  1.00 55.35           C
ANISOU  160  C   SER A  44     9731   4789   6509  -1853   1314  -1764       C
ATOM    161  O   SER A  44     -26.887 -18.568  52.191  1.00 58.21           O
ANISOU  161  O   SER A  44    10139   5056   6922  -1869   1606  -1857       O
ATOM    162  N   ARG A  45     -28.810 -17.383  52.255  1.00 53.71           N
ANISOU  162  N   ARG A  45     9578   4816   6015  -2074   1002  -1744       N
ATOM    163  C   ARG A  45     -28.361 -15.794  50.406  1.00 52.61           C
ANISOU  163  C   ARG A  45     9573   5014   5403  -2370    787  -1741       C
ATOM    164  O   ARG A  45     -28.419 -15.431  49.243  1.00 57.17           O
ANISOU  164  O   ARG A  45    10243   5763   5716  -2625    727  -1759       O
ATOM    165  CA AARG A  45     -28.912 -17.150  50.821  0.64 53.69           C
ANISOU  165  CA AARG A  45     9704   4994   5701  -2386    972  -1821       C
ATOM    166  CB AARG A  45     -30.380 -17.230  50.424  0.64 53.21           C
ANISOU  166  CB AARG A  45     9664   5113   5440  -2661    721  -1787       C
ATOM    167  CG AARG A  45     -30.951 -18.611  50.609  0.64 54.72           C
ANISOU  167  CG AARG A  45     9877   5170   5743  -2733    918  -1889       C
ATOM    168  CD AARG A  45     -32.321 -18.730  50.005  0.64 55.65           C
ANISOU  168  CD AARG A  45    10030   5484   5631  -3050    696  -1861       C
ATOM    169  NE AARG A  45     -33.010 -19.935  50.452  0.64 57.49           N
ANISOU  169  NE AARG A  45    10255   5588   6002  -3076    826  -1932       N
ATOM    170  CZ AARG A  45     -34.097 -20.427  49.868  0.64 61.74           C
ANISOU  170  CZ AARG A  45    10846   6249   6365  -3370    743  -1953       C
ATOM    171  NH1AARG A  45     -34.615 -19.822  48.805  0.64 58.90           N
ANISOU  171  NH1AARG A  45    10543   6151   5684  -3671    524  -1885       N
ATOM    172  NH2AARG A  45     -34.661 -21.524  50.342  0.64 61.47           N
ANISOU  172  NH2AARG A  45    10799   6080   6478  -3370    875  -2021       N
ATOM    173  CA BARG A  45     -28.865 -17.176  50.813  0.36 54.02           C
ANISOU  173  CA BARG A  45     9749   5029   5749  -2382    986  -1826       C
ATOM    174  CB BARG A  45     -30.296 -17.401  50.324  0.36 54.06           C
ANISOU  174  CB BARG A  45     9789   5202   5550  -2677    778  -1814       C
ATOM    175  CG BARG A  45     -30.756 -18.836  50.533  0.36 55.15           C
ANISOU  175  CG BARG A  45     9949   5184   5822  -2732   1009  -1925       C
ATOM    176  CD BARG A  45     -32.247 -19.011  50.319  0.36 55.64           C
ANISOU  176  CD BARG A  45    10012   5404   5725  -2978    766  -1881       C
ATOM    177  NE BARG A  45     -32.638 -18.743  48.937  0.36 58.28           N
ANISOU  177  NE BARG A  45    10461   5973   5710  -3343    665  -1890       N
ATOM    178  CZ BARG A  45     -33.782 -19.142  48.391  0.36 58.50           C
ANISOU  178  CZ BARG A  45    10527   6144   5558  -3639    544  -1876       C
ATOM    179  NH1BARG A  45     -34.655 -19.846  49.098  0.36 65.94           N
ANISOU  179  NH1BARG A  45    11404   7008   6641  -3605    515  -1874       N
ATOM    180  NH2BARG A  45     -34.052 -18.844  47.130  0.36 79.20           N
ANISOU  180  NH2BARG A  45    13250   8990   7854  -3981    454  -1849       N
ATOM    181  N   ARG A  46     -27.832 -15.049  51.367  1.00 49.38           N
ANISOU  181  N   ARG A  46     9064   4548   5149  -2081    702  -1640       N
ATOM    182  CA  ARG A  46     -27.369 -13.686  51.117  1.00 54.54           C
ANISOU  182  CA  ARG A  46     9706   5346   5670  -2041    503  -1550       C
ATOM    183  CB  ARG A  46     -26.004 -13.681  50.421  1.00 59.04           C
ANISOU  183  CB  ARG A  46    10349   5858   6227  -2020    770  -1640       C
ATOM    184  CG  ARG A  46     -24.863 -14.280  51.246  1.00 63.14           C
ANISOU  184  CG  ARG A  46    10802   6120   7068  -1723   1084  -1666       C
ATOM    185  CD  ARG A  46     -24.738 -13.644  52.632  1.00 66.06           C
ANISOU  185  CD  ARG A  46    10991   6480   7629  -1389    923  -1481       C
ATOM    186  NE  ARG A  46     -23.476 -13.982  53.292  1.00 70.07           N
ANISOU  186  NE  ARG A  46    11398   6804   8420  -1115   1178  -1432       N
ATOM    187  CZ  ARG A  46     -23.165 -15.190  53.756  1.00 74.48           C
ANISOU  187  CZ  ARG A  46    11925   7118   9255  -1027   1467  -1460       C
ATOM    188  NH1 ARG A  46     -24.016 -16.204  53.631  1.00 75.61           N
ANISOU  188  NH1 ARG A  46    12121   7190   9417  -1178   1545  -1551       N
ATOM    189  NH2 ARG A  46     -21.992 -15.391  54.338  1.00 75.62           N
ANISOU  189  NH2 ARG A  46    11939   7115   9677   -782   1663  -1355       N
ATOM    190  C   ARG A  46     -28.411 -12.947  50.276  1.00 53.76           C
ANISOU  190  C   ARG A  46     9617   5514   5294  -2320    165  -1454       C
ATOM    191  O   ARG A  46     -28.119 -12.469  49.192  1.00 52.82           O
ANISOU  191  O   ARG A  46     9568   5536   4964  -2501    134  -1449       O
ATOM    192  N   THR A  47     -29.635 -12.900  50.789  1.00 54.64           N
ANISOU  192  N   THR A  47     9640   5687   5433  -2358    -81  -1354       N
ATOM    193  CA  THR A  47     -30.756 -12.268  50.109  1.00 56.58           C
ANISOU  193  CA  THR A  47     9834   6176   5489  -2607   -421  -1200       C
ATOM    194  CB  THR A  47     -31.827 -13.319  49.760  1.00 60.14           C
ANISOU  194  CB  THR A  47    10319   6655   5876  -2846   -401  -1243       C
ATOM    195  OG1 THR A  47     -31.329 -14.171  48.721  1.00 66.09           O
ANISOU  195  OG1 THR A  47    11247   7391   6475  -3051   -110  -1413       O
ATOM    196  CG2 THR A  47     -33.118 -12.670  49.295  1.00 62.87           C
ANISOU  196  CG2 THR A  47    10553   7238   6096  -3064   -782  -1021       C
ATOM    197  C   THR A  47     -31.337 -11.198  51.035  1.00 53.77           C
ANISOU  197  C   THR A  47     9226   5899   5307  -2374   -723   -962       C
ATOM    198  O   THR A  47     -31.373 -11.393  52.246  1.00 51.41           O
ANISOU  198  O   THR A  47     8777   5494   5261  -2073   -655   -926       O
ATOM    199  N   PRO A  48     -31.777 -10.054  50.478  1.00 54.57           N
ANISOU  199  N   PRO A  48     9234   6193   5306  -2488  -1029   -767       N
ATOM    200  CA  PRO A  48     -32.341  -9.012  51.347  1.00 52.28           C
ANISOU  200  CA  PRO A  48     8650   5955   5258  -2231  -1254   -528       C
ATOM    201  CB  PRO A  48     -32.542  -7.824  50.398  1.00 52.44           C
ANISOU  201  CB  PRO A  48     8614   6162   5148  -2411  -1536   -328       C
ATOM    202  CG  PRO A  48     -32.563  -8.416  49.025  1.00 56.54           C
ANISOU  202  CG  PRO A  48     9377   6785   5319  -2842  -1529   -422       C
ATOM    203  CD  PRO A  48     -31.648  -9.597  49.083  1.00 56.91           C
ANISOU  203  CD  PRO A  48     9644   6663   5317  -2801  -1133   -726       C
ATOM    204  C   PRO A  48     -33.667  -9.417  51.990  1.00 50.97           C
ANISOU  204  C   PRO A  48     8330   5783   5253  -2229  -1371   -438       C
ATOM    205  O   PRO A  48     -34.407 -10.230  51.443  1.00 52.17           O
ANISOU  205  O   PRO A  48     8583   5970   5271  -2517  -1409   -485       O
ATOM    206  N   PHE A  49     -33.940  -8.850  53.158  1.00 47.66           N
ANISOU  206  N   PHE A  49     7674   5320   5114  -1924  -1410   -325       N
ATOM    207  CA  PHE A  49     -35.148  -9.149  53.911  1.00 50.33           C
ANISOU  207  CA  PHE A  49     7843   5637   5645  -1884  -1491   -242       C
ATOM    208  CB  PHE A  49     -34.892 -10.300  54.888  1.00 51.45           C
ANISOU  208  CB  PHE A  49     8047   5626   5877  -1725  -1231   -411       C
ATOM    209  CG  PHE A  49     -36.076 -10.637  55.747  1.00 52.92           C
ANISOU  209  CG  PHE A  49     8065   5784   6258  -1674  -1288   -342       C
ATOM    210  CD1 PHE A  49     -37.064 -11.482  55.285  1.00 55.78           C
ANISOU  210  CD1 PHE A  49     8479   6165   6550  -1926  -1360   -352       C
ATOM    211  CE1 PHE A  49     -38.155 -11.789  56.071  1.00 55.23           C
ANISOU  211  CE1 PHE A  49     8249   6067   6670  -1879  -1407   -285       C
ATOM    212  CZ  PHE A  49     -38.268 -11.249  57.327  1.00 51.77           C
ANISOU  212  CZ  PHE A  49     7607   5581   6481  -1594  -1367   -221       C
ATOM    213  CE2 PHE A  49     -37.298 -10.405  57.799  1.00 51.07           C
ANISOU  213  CE2 PHE A  49     7478   5483   6443  -1369  -1289   -223       C
ATOM    214  CD2 PHE A  49     -36.206 -10.099  57.013  1.00 51.97           C
ANISOU  214  CD2 PHE A  49     7742   5626   6379  -1401  -1260   -275       C
ATOM    215  C   PHE A  49     -35.576  -7.891  54.669  1.00 49.92           C
ANISOU  215  C   PHE A  49     7502   5602   5863  -1662  -1627    -48       C
ATOM    216  O   PHE A  49     -34.763  -7.266  55.354  1.00 47.52           O
ANISOU  216  O   PHE A  49     7144   5251   5661  -1410  -1517    -74       O
ATOM    217  N   SER A  50     -36.849  -7.529  54.543  1.00 52.95           N
ANISOU  217  N   SER A  50     7694   6045   6379  -1771  -1850    147       N
ATOM    218  CA  SER A  50     -37.378  -6.326  55.174  1.00 54.71           C
ANISOU  218  CA  SER A  50     7621   6251   6915  -1590  -1950    335       C
ATOM    219  CB  SER A  50     -37.689  -5.248  54.129  1.00 59.83           C
ANISOU  219  CB  SER A  50     8148   7012   7574  -1750  -2217    590       C
ATOM    220  OG  SER A  50     -38.120  -4.054  54.753  1.00 62.17           O
ANISOU  220  OG  SER A  50     8143   7245   8235  -1555  -2264    764       O
ATOM    221  C   SER A  50     -38.634  -6.655  55.970  1.00 56.00           C
ANISOU  221  C   SER A  50     7594   6358   7325  -1554  -1972    399       C
ATOM    222  O   SER A  50     -39.536  -7.344  55.487  1.00 57.86           O
ANISOU  222  O   SER A  50     7840   6643   7502  -1778  -2097    457       O
ATOM    223  N   HIS A  51     -38.674  -6.147  57.196  1.00 53.97           N
ANISOU  223  N   HIS A  51     7169   6004   7332  -1293  -1839    379       N
ATOM    224  CA  HIS A  51     -39.787  -6.358  58.109  1.00 56.58           C
ANISOU  224  CA  HIS A  51     7309   6263   7924  -1232  -1808    416       C
ATOM    225  CB  HIS A  51     -39.536  -7.603  58.967  1.00 58.00           C
ANISOU  225  CB  HIS A  51     7643   6389   8004  -1164  -1598    205       C
ATOM    226  CG  HIS A  51     -40.726  -8.060  59.755  1.00 60.62           C
ANISOU  226  CG  HIS A  51     7824   6666   8544  -1158  -1576    231       C
ATOM    227  ND1 HIS A  51     -41.051  -7.535  60.987  1.00 60.64           N
ANISOU  227  ND1 HIS A  51     7641   6594   8807   -980  -1440    218       N
ATOM    228  CE1 HIS A  51     -42.132  -8.135  61.451  1.00 61.62           C
ANISOU  228  CE1 HIS A  51     7665   6680   9069  -1027  -1435    240       C
ATOM    229  NE2 HIS A  51     -42.518  -9.036  60.567  1.00 62.30           N
ANISOU  229  NE2 HIS A  51     7865   6815   8991  -1228  -1573    270       N
ATOM    230  CD2 HIS A  51     -41.654  -9.012  59.499  1.00 62.49           C
ANISOU  230  CD2 HIS A  51     8075   6912   8757  -1327  -1653    255       C
ATOM    231  C   HIS A  51     -39.875  -5.109  58.978  1.00 56.84           C
ANISOU  231  C   HIS A  51     7100   6216   8282  -1019  -1728    475       C
ATOM    232  O   HIS A  51     -38.943  -4.301  59.005  1.00 52.61           O
ANISOU  232  O   HIS A  51     6587   5678   7724   -907  -1666    442       O
ATOM    233  N   GLU A  52     -40.987  -4.948  59.683  1.00 62.52           N
ANISOU  233  N   GLU A  52     7587   6857   9309   -977  -1706    548       N
ATOM    234  CA  GLU A  52     -41.206  -3.776  60.525  1.00 67.38           C
ANISOU  234  CA  GLU A  52     7960   7364  10278   -807  -1581    580       C
ATOM    235  C   GLU A  52     -40.115  -3.604  61.582  1.00 62.32           C
ANISOU  235  C   GLU A  52     7433   6698   9546   -633  -1320    351       C
ATOM    236  O   GLU A  52     -39.721  -2.480  61.903  1.00 65.00           O
ANISOU  236  O   GLU A  52     7670   6986  10042   -526  -1226    344       O
ATOM    237  CB  GLU A  52     -42.561  -3.902  61.217  1.00 75.47           C
ANISOU  237  CB  GLU A  52     8750   8294  11630   -806  -1537    644       C
ATOM    238  CG  GLU A  52     -42.927  -2.745  62.124  1.00 81.69           C
ANISOU  238  CG  GLU A  52     9275   8933  12832   -658  -1350    650       C
ATOM    239  CD  GLU A  52     -44.256  -2.968  62.819  1.00 87.59           C
ANISOU  239  CD  GLU A  52     9801   9575  13906   -667  -1271    691       C
ATOM    240  OE1 GLU A  52     -44.861  -4.045  62.616  1.00 89.04           O
ANISOU  240  OE1 GLU A  52    10044   9815  13972   -780  -1381    718       O
ATOM    241  OE2 GLU A  52     -44.698  -2.070  63.566  1.00 90.35           O
ANISOU  241  OE2 GLU A  52     9917   9771  14640   -570  -1077    683       O
ATOM    242  N   VAL A  53     -39.623  -4.725  62.103  1.00 54.67           N
ANISOU  242  N   VAL A  53     6670   5770   8333   -624  -1209    181       N
ATOM    243  CA  VAL A  53     -38.766  -4.727  63.284  1.00 51.02           C
ANISOU  243  CA  VAL A  53     6284   5307   7796   -496   -977      3       C
ATOM    244  CB  VAL A  53     -39.316  -5.684  64.366  1.00 51.89           C
ANISOU  244  CB  VAL A  53     6395   5399   7922   -498   -843    -87       C
ATOM    245  CG1 VAL A  53     -40.761  -5.333  64.688  1.00 55.21           C
ANISOU  245  CG1 VAL A  53     6570   5731   8676   -528   -841    -10       C
ATOM    246  CG2 VAL A  53     -39.198  -7.146  63.928  1.00 50.91           C
ANISOU  246  CG2 VAL A  53     6465   5313   7567   -580   -904   -110       C
ATOM    247  C   VAL A  53     -37.330  -5.125  62.960  1.00 45.80           C
ANISOU  247  C   VAL A  53     5862   4720   6821   -468   -955    -81       C
ATOM    248  O   VAL A  53     -36.468  -5.140  63.842  1.00 40.12           O
ANISOU  248  O   VAL A  53     5206   4025   6011   -381   -796   -189       O
ATOM    249  N   ILE A  54     -37.077  -5.454  61.698  1.00 45.82           N
ANISOU  249  N   ILE A  54     5991   4762   6658   -567  -1109    -25       N
ATOM    250  CA  ILE A  54     -35.732  -5.813  61.277  1.00 43.58           C
ANISOU  250  CA  ILE A  54     5923   4522   6115   -548  -1065   -105       C
ATOM    251  CB  ILE A  54     -35.355  -7.223  61.784  1.00 44.29           C
ANISOU  251  CB  ILE A  54     6164   4596   6068   -541   -932   -211       C
ATOM    252  CG1 ILE A  54     -33.881  -7.523  61.512  1.00 41.78           C
ANISOU  252  CG1 ILE A  54     6024   4291   5559   -490   -840   -279       C
ATOM    253  CD1 ILE A  54     -33.368  -8.703  62.310  1.00 41.59           C
ANISOU  253  CD1 ILE A  54     6080   4231   5490   -434   -677   -339       C
ATOM    254  CG2 ILE A  54     -36.266  -8.302  61.169  1.00 47.22           C
ANISOU  254  CG2 ILE A  54     6596   4944   6403   -702  -1013   -199       C
ATOM    255  C   ILE A  54     -35.562  -5.729  59.761  1.00 42.94           C
ANISOU  255  C   ILE A  54     5944   4486   5886   -691  -1234    -35       C
ATOM    256  O   ILE A  54     -36.409  -6.192  58.994  1.00 44.46           O
ANISOU  256  O   ILE A  54     6143   4697   6051   -865  -1377     37       O
ATOM    257  N   VAL A  55     -34.461  -5.116  59.342  1.00 38.58           N
ANISOU  257  N   VAL A  55     5470   3965   5224   -644  -1219    -52       N
ATOM    258  CA  VAL A  55     -34.124  -5.013  57.935  1.00 41.09           C
ANISOU  258  CA  VAL A  55     5911   4342   5360   -797  -1352     -4       C
ATOM    259  CB  VAL A  55     -34.218  -3.568  57.434  1.00 43.94           C
ANISOU  259  CB  VAL A  55     6121   4735   5840   -794  -1498    154       C
ATOM    260  CG1 VAL A  55     -33.828  -3.486  55.945  1.00 47.16           C
ANISOU  260  CG1 VAL A  55     6671   5233   6015   -992  -1646    217       C
ATOM    261  CG2 VAL A  55     -35.624  -3.038  57.655  1.00 44.49           C
ANISOU  261  CG2 VAL A  55     5929   4772   6204   -818  -1621    322       C
ATOM    262  C   VAL A  55     -32.710  -5.521  57.739  1.00 40.63           C
ANISOU  262  C   VAL A  55     6070   4280   5086   -757  -1202   -143       C
ATOM    263  O   VAL A  55     -31.795  -5.130  58.459  1.00 39.24           O
ANISOU  263  O   VAL A  55     5881   4091   4938   -585  -1076   -193       O
ATOM    264  N   MET A  56     -32.547  -6.398  56.758  1.00 44.84           N
ANISOU  264  N   MET A  56     6798   4823   5416   -937  -1205   -205       N
ATOM    265  CA  MET A  56     -31.246  -6.942  56.418  1.00 46.38           C
ANISOU  265  CA  MET A  56     7194   4983   5444   -923  -1033   -338       C
ATOM    266  CB  MET A  56     -31.213  -8.431  56.743  1.00 50.15           C
ANISOU  266  CB  MET A  56     7788   5362   5904   -942   -854   -462       C
ATOM    267  CG  MET A  56     -30.037  -9.175  56.143  1.00 56.64           C
ANISOU  267  CG  MET A  56     8819   6107   6595   -983   -651   -600       C
ATOM    268  SD  MET A  56     -29.526 -10.594  57.151  1.00 76.44           S
ANISOU  268  SD  MET A  56    11353   8450   9241   -836   -374   -681       S
ATOM    269  CE  MET A  56     -31.107 -11.266  57.642  1.00 77.59           C
ANISOU  269  CE  MET A  56    11420   8592   9469   -923   -467   -653       C
ATOM    270  C   MET A  56     -30.966  -6.709  54.941  1.00 45.13           C
ANISOU  270  C   MET A  56     7183   4894   5070  -1145  -1124   -336       C
ATOM    271  O   MET A  56     -31.779  -7.057  54.090  1.00 47.06           O
ANISOU  271  O   MET A  56     7485   5195   5202  -1400  -1253   -307       O
ATOM    272  N   ASP A  57     -29.810  -6.112  54.660  1.00 46.28           N
ANISOU  272  N   ASP A  57     7388   5052   5145  -1070  -1061   -362       N
ATOM    273  C   ASP A  57     -28.026  -6.377  53.006  1.00 47.79           C
ANISOU  273  C   ASP A  57     7921   5240   4996  -1257   -873   -537       C
ATOM    274  O   ASP A  57     -27.214  -6.568  53.918  1.00 45.24           O
ANISOU  274  O   ASP A  57     7560   4827   4804  -1017   -697   -586       O
ATOM    275  CA AASP A  57     -29.404  -5.802  53.294  0.51 48.63           C
ANISOU  275  CA AASP A  57     7831   5425   5221  -1284  -1128   -364       C
ATOM    276  CB AASP A  57     -29.387  -4.289  53.058  0.51 49.65           C
ANISOU  276  CB AASP A  57     7815   5647   5404  -1240  -1318   -190       C
ATOM    277  CG AASP A  57     -30.777  -3.681  53.017  0.51 52.43           C
ANISOU  277  CG AASP A  57     7961   6062   5897  -1321  -1574     18       C
ATOM    278  OD1AASP A  57     -30.939  -2.551  53.525  0.51 51.63           O
ANISOU  278  OD1AASP A  57     7650   5954   6013  -1161  -1651    151       O
ATOM    279  OD2AASP A  57     -31.704  -4.324  52.472  0.51 55.81           O
ANISOU  279  OD2AASP A  57     8427   6538   6239  -1555  -1686     54       O
ATOM    280  CA BASP A  57     -29.402  -5.773  53.301  0.49 48.87           C
ANISOU  280  CA BASP A  57     7858   5457   5254  -1280  -1131   -361       C
ATOM    281  CB BASP A  57     -29.380  -4.245  53.144  0.49 49.73           C
ANISOU  281  CB BASP A  57     7811   5652   5431  -1219  -1315   -187       C
ATOM    282  CG BASP A  57     -29.074  -3.789  51.724  0.49 51.04           C
ANISOU  282  CG BASP A  57     8101   5928   5364  -1464  -1432   -138       C
ATOM    283  OD1BASP A  57     -28.625  -4.606  50.895  0.49 51.45           O
ANISOU  283  OD1BASP A  57     8389   5984   5177  -1669  -1319   -284       O
ATOM    284  OD2BASP A  57     -29.275  -2.590  51.436  0.49 52.45           O
ANISOU  284  OD2BASP A  57     8138   6182   5609  -1465  -1622     49       O
ATOM    285  N   MET A  58     -27.773  -6.651  51.726  1.00 51.44           N
ANISOU  285  N   MET A  58     8586   5740   5217  -1529   -851   -620       N
ATOM    286  CA  MET A  58     -26.544  -7.302  51.278  1.00 50.37           C
ANISOU  286  CA  MET A  58     8652   5503   4985  -1555   -566   -809       C
ATOM    287  CB  MET A  58     -26.898  -8.493  50.389  1.00 51.69           C
ANISOU  287  CB  MET A  58     9043   5628   4968  -1882   -440   -982       C
ATOM    288  CG  MET A  58     -27.763  -9.524  51.082  1.00 52.65           C
ANISOU  288  CG  MET A  58     9123   5660   5223  -1862   -394  -1017       C
ATOM    289  SD  MET A  58     -26.868 -10.360  52.402  1.00 55.19           S
ANISOU  289  SD  MET A  58     9371   5753   5845  -1501    -81  -1083       S
ATOM    290  CE  MET A  58     -28.182 -10.728  53.562  1.00 68.87           C
ANISOU  290  CE  MET A  58    10919   7490   7757  -1395   -222   -973       C
ATOM    291  C   MET A  58     -25.618  -6.383  50.495  1.00 49.13           C
ANISOU  291  C   MET A  58     8560   5418   4688  -1596   -583   -794       C
ATOM    292  O   MET A  58     -24.497  -6.775  50.174  1.00 48.20           O
ANISOU  292  O   MET A  58     8581   5205   4526  -1587   -332   -940       O
ATOM    293  N  AASP A  59     -26.087  -5.180  50.180  0.45 51.02           N
ANISOU  293  N  AASP A  59     8686   5810   4889  -1643   -863   -608       N
ATOM    294  CA AASP A  59     -25.308  -4.245  49.375  0.45 53.29           C
ANISOU  294  CA AASP A  59     9028   6182   5036  -1708   -910   -567       C
ATOM    295  CB AASP A  59     -26.097  -3.826  48.125  0.45 59.62           C
ANISOU  295  CB AASP A  59     9886   7167   5598  -2081  -1169   -443       C
ATOM    296  CG AASP A  59     -26.182  -4.934  47.081  0.45 66.21           C
ANISOU  296  CG AASP A  59    10953   8024   6180  -2425  -1017   -607       C
ATOM    297  OD1AASP A  59     -25.239  -5.749  46.992  0.45 67.91           O
ANISOU  297  OD1AASP A  59    11316   8107   6380  -2388   -681   -829       O
ATOM    298  OD2AASP A  59     -27.190  -4.987  46.343  0.45 70.35           O
ANISOU  298  OD2AASP A  59    11444   8694   6593  -2690  -1189   -473       O
ATOM    299  C  AASP A  59     -24.915  -3.019  50.199  0.45 50.23           C
ANISOU  299  C  AASP A  59     8426   5801   4857  -1401   -994   -424       C
ATOM    300  O  AASP A  59     -25.778  -2.367  50.787  0.45 49.51           O
ANISOU  300  O  AASP A  59     8128   5746   4937  -1305  -1183   -263       O
ATOM    301  N  BASP A  59     -26.083  -5.167  50.211  0.55 50.77           N
ANISOU  301  N  BASP A  59     8650   5777   4864  -1635   -864   -606       N
ATOM    302  CA BASP A  59     -25.348  -4.211  49.380  0.55 53.79           C
ANISOU  302  CA BASP A  59     9084   6250   5103  -1709   -922   -558       C
ATOM    303  CB BASP A  59     -26.221  -3.770  48.190  0.55 59.65           C
ANISOU  303  CB BASP A  59     9865   7177   5622  -2071  -1197   -420       C
ATOM    304  CG BASP A  59     -25.648  -2.574  47.438  0.55 61.82           C
ANISOU  304  CG BASP A  59    10134   7568   5786  -2134  -1324   -294       C
ATOM    305  OD1BASP A  59     -24.419  -2.516  47.229  0.55 61.33           O
ANISOU  305  OD1BASP A  59    10194   7454   5656  -2069  -1122   -426       O
ATOM    306  OD2BASP A  59     -26.437  -1.689  47.045  0.55 64.44           O
ANISOU  306  OD2BASP A  59    10324   8037   6122  -2252  -1628    -43       O
ATOM    307  C  BASP A  59     -24.921  -2.999  50.209  0.55 50.22           C
ANISOU  307  C  BASP A  59     8421   5801   4858  -1398   -997   -421       C
ATOM    308  O  BASP A  59     -25.766  -2.337  50.813  0.55 49.43           O
ANISOU  308  O  BASP A  59     8112   5735   4933  -1297  -1183   -260       O
ATOM    309  N   PRO A  60     -23.610  -2.689  50.237  1.00 46.86           N
ANISOU  309  N   PRO A  60     8045   5332   4428  -1260   -835   -490       N
ATOM    310  CA  PRO A  60     -22.484  -3.335  49.539  1.00 47.09           C
ANISOU  310  CA  PRO A  60     8293   5293   4306  -1353   -578   -674       C
ATOM    311  CB  PRO A  60     -21.382  -2.274  49.608  1.00 45.41           C
ANISOU  311  CB  PRO A  60     8021   5100   4131  -1184   -563   -619       C
ATOM    312  CG  PRO A  60     -21.650  -1.559  50.878  1.00 41.82           C
ANISOU  312  CG  PRO A  60     7324   4648   3918   -906   -675   -487       C
ATOM    313  CD  PRO A  60     -23.152  -1.542  51.038  1.00 41.53           C
ANISOU  313  CD  PRO A  60     7183   4664   3932   -994   -889   -380       C
ATOM    314  C   PRO A  60     -22.010  -4.626  50.214  1.00 47.72           C
ANISOU  314  C   PRO A  60     8421   5192   4517  -1224   -282   -832       C
ATOM    315  O   PRO A  60     -21.298  -5.416  49.594  1.00 47.15           O
ANISOU  315  O   PRO A  60     8530   5020   4366  -1338    -26  -1003       O
ATOM    316  N   PHE A  61     -22.382  -4.819  51.477  1.00 45.03           N
ANISOU  316  N   PHE A  61     7910   4803   4395   -996   -302   -767       N
ATOM    317  CA  PHE A  61     -22.135  -6.081  52.167  1.00 45.11           C
ANISOU  317  CA  PHE A  61     7933   4653   4554   -890    -64   -861       C
ATOM    318  CB  PHE A  61     -20.730  -6.115  52.800  1.00 40.75           C
ANISOU  318  CB  PHE A  61     7319   4003   4160   -647    143   -856       C
ATOM    319  CG  PHE A  61     -20.368  -4.869  53.590  1.00 40.43           C
ANISOU  319  CG  PHE A  61     7098   4070   4192   -441    -10   -709       C
ATOM    320  CD1 PHE A  61     -19.727  -3.802  52.976  1.00 41.51           C
ANISOU  320  CD1 PHE A  61     7258   4286   4229   -458    -72   -685       C
ATOM    321  CE1 PHE A  61     -19.390  -2.656  53.698  1.00 38.10           C
ANISOU  321  CE1 PHE A  61     6667   3938   3870   -288   -186   -570       C
ATOM    322  CZ  PHE A  61     -19.684  -2.575  55.032  1.00 36.21           C
ANISOU  322  CZ  PHE A  61     6259   3717   3782   -127   -230   -493       C
ATOM    323  CE2 PHE A  61     -20.314  -3.625  55.658  1.00 35.21           C
ANISOU  323  CE2 PHE A  61     6110   3529   3739   -116   -178   -508       C
ATOM    324  CD2 PHE A  61     -20.653  -4.768  54.945  1.00 35.54           C
ANISOU  324  CD2 PHE A  61     6297   3474   3733   -258    -72   -607       C
ATOM    325  C   PHE A  61     -23.218  -6.322  53.216  1.00 46.75           C
ANISOU  325  C   PHE A  61     7989   4872   4903   -795   -187   -777       C
ATOM    326  O   PHE A  61     -24.049  -5.449  53.480  1.00 44.18           O
ANISOU  326  O   PHE A  61     7533   4660   4592   -782   -426   -655       O
ATOM    327  N   LEU A  62     -23.203  -7.506  53.813  1.00 47.65           N
ANISOU  327  N   LEU A  62     8106   4851   5146   -731     -5   -835       N
ATOM    328  CA  LEU A  62     -24.259  -7.904  54.731  1.00 45.44           C
ANISOU  328  CA  LEU A  62     7710   4575   4982   -677    -95   -774       C
ATOM    329  CB  LEU A  62     -24.065  -9.360  55.156  1.00 46.01           C
ANISOU  329  CB  LEU A  62     7820   4471   5191   -640    150   -847       C
ATOM    330  CG  LEU A  62     -25.264 -10.018  55.838  1.00 46.38           C
ANISOU  330  CG  LEU A  62     7797   4507   5318   -656     82   -819       C
ATOM    331  CD1 LEU A  62     -25.202 -11.518  55.620  1.00 47.77           C
ANISOU  331  CD1 LEU A  62     8090   4492   5568   -740    336   -941       C
ATOM    332  CD2 LEU A  62     -25.318  -9.682  57.332  1.00 46.43           C
ANISOU  332  CD2 LEU A  62     7591   4565   5487   -426     13   -673       C
ATOM    333  C   LEU A  62     -24.297  -6.999  55.961  1.00 38.64           C
ANISOU  333  C   LEU A  62     6633   3798   4249   -456   -222   -632       C
ATOM    334  O   LEU A  62     -23.323  -6.912  56.705  1.00 39.95           O
ANISOU  334  O   LEU A  62     6724   3942   4512   -278   -118   -588       O
ATOM    335  N   HIS A  63     -25.419  -6.318  56.167  1.00 36.57           N
ANISOU  335  N   HIS A  63     6266   3632   3996   -491   -436   -556       N
ATOM    336  CA  HIS A  63     -25.624  -5.513  57.369  1.00 38.11           C
ANISOU  336  CA  HIS A  63     6266   3888   4325   -323   -513   -461       C
ATOM    337  CB  HIS A  63     -25.133  -4.069  57.183  1.00 36.99           C
ANISOU  337  CB  HIS A  63     6060   3828   4165   -270   -607   -404       C
ATOM    338  CG  HIS A  63     -25.856  -3.310  56.118  1.00 38.40           C
ANISOU  338  CG  HIS A  63     6245   4065   4279   -424   -796   -349       C
ATOM    339  ND1 HIS A  63     -25.541  -3.426  54.783  1.00 39.17           N
ANISOU  339  ND1 HIS A  63     6505   4181   4197   -597   -816   -381       N
ATOM    340  CE1 HIS A  63     -26.329  -2.634  54.076  1.00 42.03           C
ANISOU  340  CE1 HIS A  63     6813   4623   4534   -732  -1029   -269       C
ATOM    341  NE2 HIS A  63     -27.147  -2.013  54.905  1.00 40.94           N
ANISOU  341  NE2 HIS A  63     6470   4487   4598   -629  -1124   -171       N
ATOM    342  CD2 HIS A  63     -26.869  -2.413  56.191  1.00 38.85           C
ANISOU  342  CD2 HIS A  63     6150   4166   4445   -447   -971   -241       C
ATOM    343  C   HIS A  63     -27.102  -5.551  57.735  1.00 37.31           C
ANISOU  343  C   HIS A  63     6064   3808   4303   -381   -645   -418       C
ATOM    344  O   HIS A  63     -27.958  -5.727  56.863  1.00 36.92           O
ANISOU  344  O   HIS A  63     6067   3772   4188   -558   -758   -414       O
ATOM    345  N   CYS A  64     -27.383  -5.408  59.027  1.00 37.49           N
ANISOU  345  N   CYS A  64     5941   3843   4460   -256   -624   -382       N
ATOM    346  C   CYS A  64     -29.029  -4.360  60.523  1.00 36.18           C
ANISOU  346  C   CYS A  64     5479   3724   4542   -196   -731   -306       C
ATOM    347  O   CYS A  64     -28.141  -3.928  61.260  1.00 31.72           O
ANISOU  347  O   CYS A  64     4884   3196   3973    -94   -642   -319       O
ATOM    348  CA ACYS A  64     -28.745  -5.478  59.528  0.68 38.10           C
ANISOU  348  CA ACYS A  64     5906   3924   4647   -294   -708   -349       C
ATOM    349  CB ACYS A  64     -28.986  -6.835  60.185  0.68 38.88           C
ANISOU  349  CB ACYS A  64     6035   3961   4777   -287   -596   -385       C
ATOM    350  SG ACYS A  64     -30.582  -6.997  60.976  0.68 46.08           S
ANISOU  350  SG ACYS A  64     6803   4874   5832   -322   -666   -352       S
ATOM    351  CA BCYS A  64     -28.746  -5.487  59.544  0.32 38.04           C
ANISOU  351  CA BCYS A  64     5897   3915   4640   -293   -707   -349       C
ATOM    352  CB BCYS A  64     -28.971  -6.823  60.250  0.32 38.60           C
ANISOU  352  CB BCYS A  64     5994   3927   4745   -280   -592   -383       C
ATOM    353  SG BCYS A  64     -28.460  -8.244  59.282  0.32 38.70           S
ANISOU  353  SG BCYS A  64     6218   3834   4652   -382   -466   -470       S
ATOM    354  N   VAL A  65     -30.275  -3.900  60.528  1.00 36.51           N
ANISOU  354  N   VAL A  65     5395   3759   4720   -249   -837   -256       N
ATOM    355  CA  VAL A  65     -30.711  -2.823  61.402  1.00 36.04           C
ANISOU  355  CA  VAL A  65     5151   3699   4843   -181   -817   -238       C
ATOM    356  CB  VAL A  65     -31.140  -1.591  60.596  1.00 40.43           C
ANISOU  356  CB  VAL A  65     5598   4240   5524   -214   -950   -139       C
ATOM    357  CG1 VAL A  65     -31.742  -0.530  61.511  1.00 42.64           C
ANISOU  357  CG1 VAL A  65     5666   4469   6068   -152   -878   -135       C
ATOM    358  CG2 VAL A  65     -29.953  -1.035  59.816  1.00 43.53           C
ANISOU  358  CG2 VAL A  65     6091   4673   5775   -197   -975   -132       C
ATOM    359  C   VAL A  65     -31.898  -3.302  62.213  1.00 37.81           C
ANISOU  359  C   VAL A  65     5271   3889   5207   -204   -788   -243       C
ATOM    360  O   VAL A  65     -32.890  -3.772  61.649  1.00 37.77           O
ANISOU  360  O   VAL A  65     5248   3854   5250   -295   -895   -189       O
ATOM    361  N   ILE A  66     -31.783  -3.185  63.533  1.00 34.48           N
ANISOU  361  N   ILE A  66     4782   3484   4833   -146   -645   -307       N
ATOM    362  CA  ILE A  66     -32.878  -3.495  64.439  1.00 37.30           C
ANISOU  362  CA  ILE A  66     5031   3812   5330   -174   -584   -329       C
ATOM    363  CB  ILE A  66     -32.522  -4.619  65.430  1.00 38.49           C
ANISOU  363  CB  ILE A  66     5256   4013   5355   -172   -474   -372       C
ATOM    364  CG1 ILE A  66     -32.124  -5.885  64.675  1.00 38.84           C
ANISOU  364  CG1 ILE A  66     5457   4039   5262   -185   -523   -342       C
ATOM    365  CD1 ILE A  66     -31.635  -6.997  65.552  1.00 36.19           C
ANISOU  365  CD1 ILE A  66     5174   3730   4847   -168   -417   -337       C
ATOM    366  CG2 ILE A  66     -33.709  -4.907  66.339  1.00 36.03           C
ANISOU  366  CG2 ILE A  66     4835   3676   5180   -219   -409   -397       C
ATOM    367  C   ILE A  66     -33.244  -2.255  65.241  1.00 41.20           C
ANISOU  367  C   ILE A  66     5357   4279   6018   -156   -478   -373       C
ATOM    368  O   ILE A  66     -32.555  -1.900  66.196  1.00 39.60           O
ANISOU  368  O   ILE A  66     5163   4137   5748   -143   -338   -457       O
ATOM    369  N   PRO A  67     -34.331  -1.581  64.856  1.00 44.52           N
ANISOU  369  N   PRO A  67     5614   4603   6697   -174   -532   -310       N
ATOM    370  CA  PRO A  67     -34.762  -0.457  65.689  1.00 45.71           C
ANISOU  370  CA  PRO A  67     5589   4680   7097   -162   -368   -375       C
ATOM    371  CB  PRO A  67     -35.763   0.275  64.796  1.00 46.46           C
ANISOU  371  CB  PRO A  67     5494   4651   7506   -163   -487   -224       C
ATOM    372  CG  PRO A  67     -36.293  -0.783  63.865  1.00 47.85           C
ANISOU  372  CG  PRO A  67     5735   4861   7584   -224   -703    -99       C
ATOM    373  CD  PRO A  67     -35.185  -1.773  63.670  1.00 46.06           C
ANISOU  373  CD  PRO A  67     5763   4751   6985   -227   -732   -166       C
ATOM    374  C   PRO A  67     -35.427  -0.976  66.962  1.00 47.25           C
ANISOU  374  C   PRO A  67     5740   4875   7338   -211   -200   -478       C
ATOM    375  O   PRO A  67     -35.941  -2.095  66.948  1.00 49.50           O
ANISOU  375  O   PRO A  67     6071   5178   7560   -241   -265   -443       O
ATOM    376  N   ASN A  68     -35.406  -0.192  68.035  1.00 48.10           N
ANISOU  376  N   ASN A  68     5771   4964   7541   -241     25   -612       N
ATOM    377  CA  ASN A  68     -35.989  -0.600  69.312  1.00 47.16           C
ANISOU  377  CA  ASN A  68     5620   4861   7436   -327    213   -730       C
ATOM    378  CB  ASN A  68     -37.515  -0.590  69.236  1.00 48.06           C
ANISOU  378  CB  ASN A  68     5546   4820   7894   -336    235   -686       C
ATOM    379  CG  ASN A  68     -38.049   0.668  68.591  1.00 52.05           C
ANISOU  379  CG  ASN A  68     5845   5148   8782   -282    245   -615       C
ATOM    380  OD1 ASN A  68     -38.096   1.728  69.213  1.00 53.32           O
ANISOU  380  OD1 ASN A  68     5896   5212   9151   -303    481   -736       O
ATOM    381  ND2 ASN A  68     -38.439   0.563  67.328  1.00 54.87           N
ANISOU  381  ND2 ASN A  68     6145   5461   9241   -235     -7   -409       N
ATOM    382  C   ASN A  68     -35.460  -1.961  69.740  1.00 46.01           C
ANISOU  382  C   ASN A  68     5644   4870   6968   -361    159   -718       C
ATOM    383  O   ASN A  68     -36.220  -2.894  70.014  1.00 49.32           O
ANISOU  383  O   ASN A  68     6056   5282   7401   -395    148   -695       O
ATOM    384  N   PHE A  69     -34.137  -2.051  69.781  1.00 41.01           N
ANISOU  384  N   PHE A  69     5146   4363   6072   -349    130   -714       N
ATOM    385  CA  PHE A  69     -33.435  -3.279  70.126  1.00 39.90           C
ANISOU  385  CA  PHE A  69     5140   4353   5668   -366     81   -657       C
ATOM    386  CB  PHE A  69     -31.920  -3.044  70.047  1.00 36.35           C
ANISOU  386  CB  PHE A  69     4789   4016   5007   -340     54   -629       C
ATOM    387  CG  PHE A  69     -31.099  -4.256  70.378  1.00 35.83           C
ANISOU  387  CG  PHE A  69     4822   4062   4731   -345     11   -525       C
ATOM    388  CD1 PHE A  69     -31.185  -5.404  69.611  1.00 38.66           C
ANISOU  388  CD1 PHE A  69     5245   4351   5093   -275    -94   -430       C
ATOM    389  CE1 PHE A  69     -30.428  -6.518  69.922  1.00 39.43           C
ANISOU  389  CE1 PHE A  69     5403   4510   5067   -269   -101   -317       C
ATOM    390  CZ  PHE A  69     -29.580  -6.494  71.002  1.00 39.70           C
ANISOU  390  CZ  PHE A  69     5421   4705   4957   -341    -44   -259       C
ATOM    391  CE2 PHE A  69     -29.486  -5.363  71.771  1.00 39.34           C
ANISOU  391  CE2 PHE A  69     5328   4767   4852   -442     37   -355       C
ATOM    392  CD2 PHE A  69     -30.242  -4.251  71.460  1.00 38.80           C
ANISOU  392  CD2 PHE A  69     5213   4608   4923   -441     85   -507       C
ATOM    393  C   PHE A  69     -33.820  -3.786  71.517  1.00 40.55           C
ANISOU  393  C   PHE A  69     5205   4522   5681   -493    224   -714       C
ATOM    394  O   PHE A  69     -34.103  -4.970  71.697  1.00 43.89           O
ANISOU  394  O   PHE A  69     5665   4967   6044   -505    178   -643       O
ATOM    395  N   ILE A  70     -33.820  -2.893  72.498  1.00 41.08           N
ANISOU  395  N   ILE A  70     5220   4639   5749   -610    412   -849       N
ATOM    396  CA  ILE A  70     -34.186  -3.252  73.867  1.00 45.29           C
ANISOU  396  CA  ILE A  70     5745   5278   6184   -785    571   -923       C
ATOM    397  CB  ILE A  70     -33.105  -2.778  74.859  1.00 45.52           C
ANISOU  397  CB  ILE A  70     5836   5512   5949   -949    677   -981       C
ATOM    398  CG1 ILE A  70     -31.883  -3.689  74.714  1.00 44.76           C
ANISOU  398  CG1 ILE A  70     5836   5566   5604   -905    498   -781       C
ATOM    399  CD1 ILE A  70     -30.600  -3.108  75.226  1.00 45.12           C
ANISOU  399  CD1 ILE A  70     5927   5799   5419  -1015    520   -775       C
ATOM    400  CG2 ILE A  70     -33.608  -2.816  76.302  1.00 47.69           C
ANISOU  400  CG2 ILE A  70     6095   5901   6123  -1197    886  -1103       C
ATOM    401  C   ILE A  70     -35.554  -2.677  74.202  1.00 46.29           C
ANISOU  401  C   ILE A  70     5737   5256   6594   -840    752  -1064       C
ATOM    402  O   ILE A  70     -35.826  -1.509  73.952  1.00 45.91           O
ANISOU  402  O   ILE A  70     5595   5078   6772   -818    861  -1163       O
ATOM    403  N   GLN A  71     -36.418  -3.504  74.776  1.00 50.83           N
ANISOU  403  N   GLN A  71     6288   5834   7191   -909    797  -1062       N
ATOM    404  CA  GLN A  71     -37.815  -3.121  74.954  1.00 54.97           C
ANISOU  404  CA  GLN A  71     6664   6186   8037   -935    955  -1164       C
ATOM    405  C   GLN A  71     -38.030  -2.054  76.021  1.00 53.97           C
ANISOU  405  C   GLN A  71     6477   6047   7981  -1115   1283  -1395       C
ATOM    406  O   GLN A  71     -38.830  -1.137  75.828  1.00 56.19           O
ANISOU  406  O   GLN A  71     6604   6120   8626  -1084   1441  -1490       O
ATOM    407  CB  GLN A  71     -38.653  -4.353  75.268  1.00 62.45           C
ANISOU  407  CB  GLN A  71     7608   7143   8979   -966    916  -1099       C
ATOM    408  CG  GLN A  71     -38.689  -5.338  74.124  1.00 67.73           C
ANISOU  408  CG  GLN A  71     8318   7767   9651   -809    640   -910       C
ATOM    409  CD  GLN A  71     -39.635  -6.488  74.371  1.00 74.51           C
ANISOU  409  CD  GLN A  71     9157   8602  10550   -842    616   -857       C
ATOM    410  OE1 GLN A  71     -40.373  -6.903  73.476  1.00 75.71           O
ANISOU  410  OE1 GLN A  71     9259   8633  10873   -756    478   -771       O
ATOM    411  NE2 GLN A  71     -39.617  -7.016  75.589  1.00 77.62           N
ANISOU  411  NE2 GLN A  71     9593   9127  10772   -990    743   -898       N
ATOM    412  N   SER A  72     -37.310  -2.158  77.134  1.00 52.26           N
ANISOU  412  N   SER A  72     6374   6050   7433  -1323   1396  -1477       N
ATOM    413  CA  SER A  72     -37.515  -1.241  78.252  1.00 50.67           C
ANISOU  413  CA  SER A  72     6149   5865   7239  -1566   1743  -1733       C
ATOM    414  CB  SER A  72     -37.108  -1.888  79.575  1.00 50.72           C
ANISOU  414  CB  SER A  72     6278   6156   6836  -1851   1818  -1764       C
ATOM    415  OG  SER A  72     -37.134  -0.928  80.619  1.00 54.39           O
ANISOU  415  OG  SER A  72     6756   6668   7242  -2140   2165  -2038       O
ATOM    416  C   SER A  72     -36.771   0.080  78.086  1.00 51.09           C
ANISOU  416  C   SER A  72     6203   5882   7325  -1583   1856  -1858       C
ATOM    417  O   SER A  72     -35.541   0.127  78.083  1.00 49.14           O
ANISOU  417  O   SER A  72     6072   5821   6779  -1616   1736  -1798       O
ATOM    418  N   GLN A  73     -37.540   1.155  77.956  1.00 54.19           N
ANISOU  418  N   GLN A  73     6449   6021   8121  -1562   2101  -2020       N
ATOM    419  CA  GLN A  73     -36.991   2.498  77.864  1.00 55.53           C
ANISOU  419  CA  GLN A  73     6596   6108   8395  -1592   2272  -2166       C
ATOM    420  CB  GLN A  73     -38.103   3.481  77.486  1.00 59.17           C
ANISOU  420  CB  GLN A  73     6830   6210   9443  -1494   2507  -2261       C
ATOM    421  CG  GLN A  73     -37.665   4.937  77.368  1.00 63.47           C
ANISOU  421  CG  GLN A  73     7317   6606  10192  -1515   2728  -2416       C
ATOM    422  CD  GLN A  73     -36.681   5.157  76.235  1.00 63.23           C
ANISOU  422  CD  GLN A  73     7328   6616  10080  -1310   2410  -2217       C
ATOM    423  OE1 GLN A  73     -36.490   4.284  75.381  1.00 61.32           O
ANISOU  423  OE1 GLN A  73     7129   6458   9713  -1129   2040  -1963       O
ATOM    424  NE2 GLN A  73     -36.046   6.327  76.222  1.00 65.01           N
ANISOU  424  NE2 GLN A  73     7548   6776  10376  -1355   2574  -2346       N
ATOM    425  C   GLN A  73     -36.364   2.906  79.193  1.00 57.31           C
ANISOU  425  C   GLN A  73     6950   6541   8284  -1943   2543  -2407       C
ATOM    426  O   GLN A  73     -35.415   3.688  79.230  1.00 56.69           O
ANISOU  426  O   GLN A  73     6937   6534   8069  -2019   2590  -2486       O
ATOM    427  N   ASP A  74     -36.892   2.375  80.287  1.00 60.61           N
ANISOU  427  N   ASP A  74     7409   7071   8550  -2186   2719  -2521       N
ATOM    428  CA  ASP A  74     -36.398   2.748  81.604  1.00 64.62           C
ANISOU  428  CA  ASP A  74     8044   7801   8706  -2590   2992  -2758       C
ATOM    429  CB  ASP A  74     -37.358   2.264  82.687  1.00 69.73           C
ANISOU  429  CB  ASP A  74     8694   8488   9312  -2844   3243  -2907       C
ATOM    430  CG  ASP A  74     -38.711   2.945  82.604  1.00 74.10           C
ANISOU  430  CG  ASP A  74     9072   8659  10424  -2759   3573  -3105       C
ATOM    431  OD1 ASP A  74     -38.782   4.079  82.076  1.00 75.95           O
ANISOU  431  OD1 ASP A  74     9211   8628  11017  -2613   3709  -3206       O
ATOM    432  OD2 ASP A  74     -39.703   2.342  83.057  1.00 75.21           O
ANISOU  432  OD2 ASP A  74     9183   8752  10643  -2783   3646  -3126       O
ATOM    433  C   ASP A  74     -35.004   2.172  81.803  1.00 60.20           C
ANISOU  433  C   ASP A  74     7651   7608   7614  -2687   2702  -2572       C
ATOM    434  O   ASP A  74     -34.121   2.839  82.344  1.00 60.31           O
ANISOU  434  O   ASP A  74     7759   7794   7363  -2930   2812  -2697       O
ATOM    435  N   PHE A  75     -34.802   0.944  81.333  1.00 56.66           N
ANISOU  435  N   PHE A  75     7223   7265   7041  -2499   2340  -2265       N
ATOM    436  CA  PHE A  75     -33.494   0.308  81.428  1.00 55.15           C
ANISOU  436  CA  PHE A  75     7146   7380   6429  -2546   2056  -2032       C
ATOM    437  CB  PHE A  75     -33.530  -1.131  80.904  1.00 53.13           C
ANISOU  437  CB  PHE A  75     6884   7156   6148  -2324   1727  -1716       C
ATOM    438  CG  PHE A  75     -32.157  -1.736  80.732  1.00 51.36           C
ANISOU  438  CG  PHE A  75     6730   7161   5624  -2288   1437  -1440       C
ATOM    439  CD1 PHE A  75     -31.467  -1.599  79.541  1.00 48.98           C
ANISOU  439  CD1 PHE A  75     6421   6753   5437  -2001   1236  -1311       C
ATOM    440  CE1 PHE A  75     -30.199  -2.130  79.387  1.00 48.00           C
ANISOU  440  CE1 PHE A  75     6342   6812   5085  -1965   1006  -1063       C
ATOM    441  CZ  PHE A  75     -29.604  -2.801  80.430  1.00 47.85           C
ANISOU  441  CZ  PHE A  75     6355   7092   4735  -2217    947   -901       C
ATOM    442  CE2 PHE A  75     -30.272  -2.940  81.619  1.00 51.47           C
ANISOU  442  CE2 PHE A  75     6827   7687   5044  -2524   1117  -1006       C
ATOM    443  CD2 PHE A  75     -31.540  -2.404  81.774  1.00 51.58           C
ANISOU  443  CD2 PHE A  75     6817   7512   5270  -2563   1375  -1296       C
ATOM    444  C   PHE A  75     -32.459   1.098  80.632  1.00 51.22           C
ANISOU  444  C   PHE A  75     6662   6853   5947  -2401   1946  -1998       C
ATOM    445  O   PHE A  75     -31.316   1.270  81.067  1.00 50.43           O
ANISOU  445  O   PHE A  75     6648   7003   5509  -2581   1889  -1954       O
ATOM    446  N   LEU A  76     -32.865   1.561  79.455  1.00 48.25           N
ANISOU  446  N   LEU A  76     6190   6181   5960  -2088   1902  -1992       N
ATOM    447  CA  LEU A  76     -31.976   2.291  78.557  1.00 47.06           C
ANISOU  447  CA  LEU A  76     6043   5975   5863  -1920   1787  -1943       C
ATOM    448  CB  LEU A  76     -32.646   2.475  77.202  1.00 48.22           C
ANISOU  448  CB  LEU A  76     6073   5815   6434  -1579   1678  -1862       C
ATOM    449  CG  LEU A  76     -32.712   1.241  76.313  1.00 50.74           C
ANISOU  449  CG  LEU A  76     6402   6129   6747  -1340   1350  -1591       C
ATOM    450  CD1 LEU A  76     -33.597   1.529  75.118  1.00 53.75           C
ANISOU  450  CD1 LEU A  76     6656   6226   7541  -1094   1282  -1538       C
ATOM    451  CD2 LEU A  76     -31.310   0.812  75.864  1.00 48.36           C
ANISOU  451  CD2 LEU A  76     6206   6004   6164  -1263   1099  -1399       C
ATOM    452  C   LEU A  76     -31.590   3.659  79.099  1.00 47.27           C
ANISOU  452  C   LEU A  76     6087   6002   5871  -2141   2075  -2208       C
ATOM    453  O   LEU A  76     -30.464   4.109  78.907  1.00 46.48           O
ANISOU  453  O   LEU A  76     6047   6019   5594  -2157   1988  -2169       O
ATOM    454  N   GLU A  77     -32.538   4.333  79.740  1.00 52.17           N
ANISOU  454  N   GLU A  77     6647   6470   6706  -2309   2441  -2484       N
ATOM    455  CA  GLU A  77     -32.262   5.602  80.402  1.00 57.46           C
ANISOU  455  CA  GLU A  77     7344   7125   7365  -2578   2792  -2789       C
ATOM    456  CB  GLU A  77     -33.565   6.268  80.862  1.00 62.39           C
ANISOU  456  CB  GLU A  77     7851   7464   8389  -2679   3221  -3075       C
ATOM    457  CG  GLU A  77     -34.437   6.818  79.731  1.00 64.88           C
ANISOU  457  CG  GLU A  77     7959   7364   9327  -2325   3250  -3031       C
ATOM    458  CD  GLU A  77     -35.701   7.500  80.236  1.00 70.26           C
ANISOU  458  CD  GLU A  77     8456   7786  10453  -2414   3639  -3184       C
ATOM    459  OE1 GLU A  77     -35.968   7.443  81.454  1.00 73.98           O
ANISOU  459  OE1 GLU A  77     9039   8356  10713  -2685   3776  -3322       O
ATOM    460  OE2 GLU A  77     -36.429   8.096  79.414  1.00 70.51           O
ANISOU  460  OE2 GLU A  77     8271   7501  11019  -2154   3697  -3116       O
ATOM    461  C   GLU A  77     -31.336   5.381  81.597  1.00 59.12           C
ANISOU  461  C   GLU A  77     7720   7734   7008  -2987   2819  -2842       C
ATOM    462  O   GLU A  77     -30.466   6.203  81.875  1.00 60.36           O
ANISOU  462  O   GLU A  77     7915   7974   7045  -3149   2836  -2877       O
ATOM    463  N   GLY A  78     -31.521   4.268  82.300  1.00 59.42           N
ANISOU  463  N   GLY A  78     7814   7999   6765  -3137   2719  -2726       N
ATOM    464  CA  GLY A  78     -30.643   3.932  83.407  1.00 60.08           C
ANISOU  464  CA  GLY A  78     8017   8453   6359  -3501   2599  -2643       C
ATOM    465  C   GLY A  78     -29.254   3.578  82.899  1.00 58.43           C
ANISOU  465  C   GLY A  78     7857   8491   5854  -3408   2286  -2367       C
ATOM    466  O   GLY A  78     -28.262   3.773  83.599  1.00 60.06           O
ANISOU  466  O   GLY A  78     8112   8934   5773  -3663   2164  -2287       O
ATOM    467  N   LEU A  79     -29.186   3.069  81.669  1.00 55.43           N
ANISOU  467  N   LEU A  79     7412   7950   5700  -2975   2015  -2133       N
ATOM    468  CA  LEU A  79     -27.916   2.688  81.046  1.00 52.16           C
ANISOU  468  CA  LEU A  79     7017   7677   5125  -2811   1680  -1837       C
ATOM    469  CB  LEU A  79     -28.153   1.760  79.853  1.00 52.25           C
ANISOU  469  CB  LEU A  79     6967   7503   5382  -2382   1407  -1584       C
ATOM    470  CG  LEU A  79     -26.918   1.365  79.026  1.00 51.11           C
ANISOU  470  CG  LEU A  79     6832   7429   5157  -2168   1104  -1301       C
ATOM    471  CD1 LEU A  79     -25.929   0.567  79.867  1.00 51.24           C
ANISOU  471  CD1 LEU A  79     6879   7796   4794  -2387    945  -1050       C
ATOM    472  CD2 LEU A  79     -27.336   0.585  77.784  1.00 47.27           C
ANISOU  472  CD2 LEU A  79     6303   6711   4945  -1782    915  -1138       C
ATOM    473  C   LEU A  79     -27.154   3.926  80.591  1.00 52.18           C
ANISOU  473  C   LEU A  79     7032   7618   5177  -2789   1748  -1962       C
ATOM    474  O   LEU A  79     -25.961   4.070  80.867  1.00 53.36           O
ANISOU  474  O   LEU A  79     7234   8016   5024  -2945   1639  -1861       O
ATOM    475  N   GLN A  80     -27.853   4.813  79.888  1.00 53.60           N
ANISOU  475  N   GLN A  80     7145   7462   5759  -2597   1922  -2157       N
ATOM    476  CA  GLN A  80     -27.289   6.090  79.467  1.00 57.98           C
ANISOU  476  CA  GLN A  80     7695   7909   6424  -2578   2035  -2303       C
ATOM    477  CB  GLN A  80     -28.382   6.980  78.870  1.00 66.71           C
ANISOU  477  CB  GLN A  80     8686   8615   8047  -2399   2274  -2503       C
ATOM    478  CG  GLN A  80     -27.931   8.404  78.535  1.00 75.12           C
ANISOU  478  CG  GLN A  80     9728   9530   9286  -2405   2455  -2679       C
ATOM    479  CD  GLN A  80     -29.088   9.304  78.142  1.00 82.92           C
ANISOU  479  CD  GLN A  80    10548  10119  10837  -2265   2719  -2821       C
ATOM    480  OE1 GLN A  80     -30.124   9.330  78.810  1.00 87.41           O
ANISOU  480  OE1 GLN A  80    11042  10588  11580  -2389   2958  -2936       O
ATOM    481  NE2 GLN A  80     -28.922  10.042  77.050  1.00 83.83           N
ANISOU  481  NE2 GLN A  80    10582  10007  11261  -2010   2663  -2770       N
ATOM    482  C   GLN A  80     -26.654   6.803  80.651  1.00 56.70           C
ANISOU  482  C   GLN A  80     7603   7972   5967  -3010   2223  -2463       C
ATOM    483  O   GLN A  80     -25.536   7.297  80.552  1.00 56.08           O
ANISOU  483  O   GLN A  80     7550   8013   5743  -3056   2119  -2388       O
ATOM    484  N   LYS A  81     -27.386   6.848  81.765  1.00 56.43           N
ANISOU  484  N   LYS A  81     7561   7952   5929  -3303   2429  -2604       N
ATOM    485  CA  LYS A  81     -26.942   7.550  82.970  1.00 59.21           C
ANISOU  485  CA  LYS A  81     7947   8437   6112  -3730   2548  -2719       C
ATOM    486  C   LYS A  81     -25.632   6.978  83.497  1.00 56.55           C
ANISOU  486  C   LYS A  81     7675   8492   5321  -3927   2245  -2473       C
ATOM    487  O   LYS A  81     -24.696   7.721  83.786  1.00 56.27           O
ANISOU  487  O   LYS A  81     7650   8557   5173  -4111   2231  -2483       O
ATOM    488  CB  LYS A  81     -28.023   7.477  84.054  1.00 60.11           C
ANISOU  488  CB  LYS A  81     8070   8489   6280  -4015   2775  -2924       C
ATOM    489  CG  LYS A  81     -27.694   8.178  85.354  1.00 68.64           C
ANISOU  489  CG  LYS A  81     9225   9696   7158  -4357   2877  -3044       C
ATOM    490  CD  LYS A  81     -28.807   7.947  86.368  1.00 76.25           C
ANISOU  490  CD  LYS A  81    10226  10609   8135  -4527   3058  -3208       C
ATOM    491  CE  LYS A  81     -28.510   8.600  87.707  1.00 84.07           C
ANISOU  491  CE  LYS A  81    11303  11735   8903  -4906   3172  -3348       C
ATOM    492  NZ  LYS A  81     -28.687  10.073  87.635  1.00 88.19           N
ANISOU  492  NZ  LYS A  81    11795  11985   9727  -4883   3474  -3574       N
ATOM    493  N   GLU A  82     -25.568   5.657  83.626  1.00 55.36           N
ANISOU  493  N   GLU A  82     7544   8552   4939  -3890   2006  -2230       N
ATOM    494  CA  GLU A  82     -24.348   5.000  84.076  1.00 55.55           C
ANISOU  494  CA  GLU A  82     7576   8927   4603  -4039   1692  -1921       C
ATOM    495  CB  GLU A  82     -24.554   3.496  84.156  1.00 48.94           C
ANISOU  495  CB  GLU A  82     6730   8250   3614  -3957   1475  -1640       C
ATOM    496  CG  GLU A  82     -25.368   3.045  85.340  1.00 56.66           C
ANISOU  496  CG  GLU A  82     7727   9314   4487  -4257   1556  -1729       C
ATOM    497  CD  GLU A  82     -25.481   1.542  85.385  1.00 54.69           C
ANISOU  497  CD  GLU A  82     7452   9224   4105  -4163   1328  -1401       C
ATOM    498  OE1 GLU A  82     -24.870   0.884  84.512  1.00 50.03           O
ANISOU  498  OE1 GLU A  82     6826   8669   3516  -3882   1116  -1102       O
ATOM    499  OE2 GLU A  82     -26.168   1.011  86.278  1.00 54.04           O
ANISOU  499  OE2 GLU A  82     7384   9220   3930  -4370   1364  -1435       O
ATOM    500  C   GLU A  82     -23.178   5.279  83.141  1.00 51.47           C
ANISOU  500  C   GLU A  82     7043   8439   4075  -3815   1515  -1748       C
ATOM    501  O   GLU A  82     -22.065   5.536  83.589  1.00 53.76           O
ANISOU  501  O   GLU A  82     7317   8934   4175  -4011   1382  -1624       O
ATOM    502  N   LEU A  83     -23.430   5.220  81.838  1.00 49.40           N
ANISOU  502  N   LEU A  83     6782   7969   4019  -3416   1506  -1747       N
ATOM    503  CA  LEU A  83     -22.366   5.424  80.861  1.00 47.53           C
ANISOU  503  CA  LEU A  83     6544   7740   3775  -3186   1327  -1596       C
ATOM    504  CB  LEU A  83     -22.863   5.117  79.454  1.00 45.44           C
ANISOU  504  CB  LEU A  83     6252   7181   3832  -2720   1246  -1554       C
ATOM    505  CG  LEU A  83     -23.157   3.647  79.156  1.00 43.32           C
ANISOU  505  CG  LEU A  83     5942   6907   3609  -2503   1013  -1265       C
ATOM    506  CD1 LEU A  83     -23.834   3.528  77.800  1.00 42.66           C
ANISOU  506  CD1 LEU A  83     5814   6471   3925  -2076    955  -1259       C
ATOM    507  CD2 LEU A  83     -21.876   2.803  79.214  1.00 42.13           C
ANISOU  507  CD2 LEU A  83     5772   7013   3224  -2507    727   -893       C
ATOM    508  C   LEU A  83     -21.837   6.850  80.910  1.00 52.99           C
ANISOU  508  C   LEU A  83     7228   8352   4552  -3298   1475  -1782       C
ATOM    509  O   LEU A  83     -20.627   7.065  80.900  1.00 52.99           O
ANISOU  509  O   LEU A  83     7219   8514   4401  -3353   1319  -1626       O
ATOM    510  N   MET A  84     -22.749   7.820  80.957  1.00 59.94           N
ANISOU  510  N   MET A  84     8096   8970   5707  -3328   1786  -2096       N
ATOM    511  CA  MET A  84     -22.375   9.233  80.983  1.00 66.27           C
ANISOU  511  CA  MET A  84     8880   9656   6643  -3432   1974  -2278       C
ATOM    512  CB  MET A  84     -23.612  10.129  80.845  1.00 68.36           C
ANISOU  512  CB  MET A  84     9090   9564   7321  -3379   2325  -2571       C
ATOM    513  CG  MET A  84     -24.195  10.174  79.441  1.00 66.25           C
ANISOU  513  CG  MET A  84     8769   8994   7408  -2931   2311  -2577       C
ATOM    514  SD  MET A  84     -23.067  10.898  78.236  1.00106.33           S
ANISOU  514  SD  MET A  84    13847  14007  12545  -2681   2159  -2493       S
ATOM    515  CE  MET A  84     -23.878  12.457  77.894  1.00102.48           C
ANISOU  515  CE  MET A  84    13233  13115  12591  -2609   2513  -2725       C
ATOM    516  C   MET A  84     -21.629   9.573  82.264  1.00 70.34           C
ANISOU  516  C   MET A  84     9413  10427   6886  -3889   1984  -2281       C
ATOM    517  O   MET A  84     -20.940  10.589  82.333  1.00 75.31           O
ANISOU  517  O   MET A  84    10039  11052   7525  -4016   2065  -2362       O
ATOM    518  N   ASN A  85     -21.763   8.713  83.270  1.00 69.84           N
ANISOU  518  N   ASN A  85     9366  10588   6583  -4149   1892  -2191       N
ATOM    519  CA  ASN A  85     -21.070   8.895  84.539  1.00 70.05           C
ANISOU  519  CA  ASN A  85     9400  10884   6330  -4621   1856  -2177       C
ATOM    520  CB  ASN A  85     -21.977   8.481  85.704  1.00 74.00           C
ANISOU  520  CB  ASN A  85     9946  11435   6735  -4847   1955  -2281       C
ATOM    521  CG  ASN A  85     -21.325   8.697  87.068  1.00 80.04           C
ANISOU  521  CG  ASN A  85    10750  12467   7193  -5239   1907  -2255       C
ATOM    522  OD1 ASN A  85     -21.391   9.787  87.639  1.00 84.11           O
ANISOU  522  OD1 ASN A  85    11318  12901   7740  -5413   2143  -2492       O
ATOM    523  ND2 ASN A  85     -20.678   7.655  87.587  1.00 78.51           N
ANISOU  523  ND2 ASN A  85    10519  12594   6717  -5384   1601  -1951       N
ATOM    524  C   ASN A  85     -19.748   8.118  84.558  1.00 65.61           C
ANISOU  524  C   ASN A  85     8800  10641   5488  -4624   1481  -1797       C
ATOM    525  O   ASN A  85     -19.080   8.033  85.581  1.00 66.47           O
ANISOU  525  O   ASN A  85     8892  11015   5348  -4970   1372  -1696       O
ATOM    526  N   LEU A  86     -19.367   7.548  83.418  1.00 58.49           N
ANISOU  526  N   LEU A  86     7877   9700   4646  -4213   1282  -1571       N
ATOM    527  CA  LEU A  86     -18.042   6.945  83.297  1.00 57.56           C
ANISOU  527  CA  LEU A  86     7696   9827   4349  -4175    959  -1203       C
ATOM    528  CB  LEU A  86     -18.018   5.860  82.220  1.00 59.83           C
ANISOU  528  CB  LEU A  86     7965  10061   4706  -3749    753   -939       C
ATOM    529  CG  LEU A  86     -18.786   4.576  82.538  1.00 62.23           C
ANISOU  529  CG  LEU A  86     8258  10420   4965  -3721    672   -795       C
ATOM    530  CD1 LEU A  86     -18.763   3.670  81.330  1.00 57.82           C
ANISOU  530  CD1 LEU A  86     7696   9764   4509  -3302    515   -572       C
ATOM    531  CD2 LEU A  86     -18.208   3.868  83.771  1.00 65.23           C
ANISOU  531  CD2 LEU A  86     8549  11115   5119  -4056    480   -536       C
ATOM    532  C   LEU A  86     -17.010   8.010  82.961  1.00 55.66           C
ANISOU  532  C   LEU A  86     7445   9582   4121  -4196    973  -1241       C
ATOM    533  O   LEU A  86     -17.357   9.125  82.566  1.00 56.41           O
ANISOU  533  O   LEU A  86     7588   9452   4394  -4147   1216  -1527       O
ATOM    534  N   ASP A  87     -15.738   7.666  83.124  1.00 51.96           N
ANISOU  534  N   ASP A  87     6897   9352   3492  -4269    718   -936       N
ATOM    535  CA  ASP A  87     -14.668   8.534  82.670  1.00 56.36           C
ANISOU  535  CA  ASP A  87     7438   9914   4063  -4242    696   -924       C
ATOM    536  CB  ASP A  87     -13.446   8.386  83.565  1.00 60.87           C
ANISOU  536  CB  ASP A  87     7904  10810   4413  -4581    499   -674       C
ATOM    537  CG  ASP A  87     -13.752   8.719  85.012  1.00 65.05           C
ANISOU  537  CG  ASP A  87     8449  11500   4768  -5092    620   -834       C
ATOM    538  OD1 ASP A  87     -13.720   9.924  85.335  1.00 66.89           O
ANISOU  538  OD1 ASP A  87     8768  11654   4995  -5232    838  -1101       O
ATOM    539  OD2 ASP A  87     -14.051   7.790  85.807  1.00 66.40           O
ANISOU  539  OD2 ASP A  87     8586  11830   4814  -5231    504   -685       O
ATOM    540  C   ASP A  87     -14.345   8.162  81.228  1.00 54.98           C
ANISOU  540  C   ASP A  87     7262   9596   4031  -3757    558   -764       C
ATOM    541  O   ASP A  87     -14.276   6.982  80.890  1.00 52.11           O
ANISOU  541  O   ASP A  87     6853   9280   3666  -3552    358   -486       O
ATOM    542  N   PHE A  88     -14.186   9.171  80.382  1.00 58.38           N
ANISOU  542  N   PHE A  88     7742   9839   4602  -3588    678   -944       N
ATOM    543  CA  PHE A  88     -13.864   8.950  78.977  1.00 60.37           C
ANISOU  543  CA  PHE A  88     8006   9951   4981  -3165    559   -831       C
ATOM    544  CB  PHE A  88     -14.892   9.653  78.097  1.00 55.51           C
ANISOU  544  CB  PHE A  88     7473   9013   4604  -2935    778  -1146       C
ATOM    545  CG  PHE A  88     -16.245   9.004  78.120  1.00 54.56           C
ANISOU  545  CG  PHE A  88     7384   8770   4576  -2850    863  -1246       C
ATOM    546  CD1 PHE A  88     -17.145   9.266  79.147  1.00 55.17           C
ANISOU  546  CD1 PHE A  88     7467   8831   4663  -3120   1077  -1452       C
ATOM    547  CE1 PHE A  88     -18.389   8.667  79.163  1.00 54.99           C
ANISOU  547  CE1 PHE A  88     7464   8690   4740  -3039   1162  -1541       C
ATOM    548  CZ  PHE A  88     -18.747   7.797  78.148  1.00 53.54           C
ANISOU  548  CZ  PHE A  88     7300   8409   4635  -2700   1027  -1431       C
ATOM    549  CE2 PHE A  88     -17.869   7.531  77.133  1.00 53.37           C
ANISOU  549  CE2 PHE A  88     7257   8368   4652  -2424    804  -1208       C
ATOM    550  CD2 PHE A  88     -16.622   8.133  77.117  1.00 53.89           C
ANISOU  550  CD2 PHE A  88     7323   8582   4571  -2521    740  -1141       C
ATOM    551  C   PHE A  88     -12.458   9.442  78.669  1.00 66.55           C
ANISOU  551  C   PHE A  88     8740  10832   5715  -3164    437   -685       C
ATOM    552  O   PHE A  88     -12.075  10.535  79.093  1.00 70.02           O
ANISOU  552  O   PHE A  88     9186  11296   6122  -3395    565   -849       O
ATOM    553  N   HIS A  89     -11.690   8.620  77.953  1.00 65.93           N
ANISOU  553  N   HIS A  89     8604  10803   5644  -2917    204   -370       N
ATOM    554  CA  HIS A  89     -10.327   8.981  77.571  1.00 66.83           C
ANISOU  554  CA  HIS A  89     8655  10997   5739  -2881     80   -201       C
ATOM    555  C   HIS A  89     -10.172   9.212  76.063  1.00 62.41           C
ANISOU  555  C   HIS A  89     8153  10230   5330  -2500     67   -231       C
ATOM    556  O   HIS A  89     -10.793   8.538  75.226  1.00 56.32           O
ANISOU  556  O   HIS A  89     7427   9316   4656  -2221     35   -205       O
ATOM    557  CB  HIS A  89      -9.316   7.952  78.111  1.00 77.76           C
ANISOU  557  CB  HIS A  89     9879  12622   7043  -2967   -166    221       C
ATOM    558  CG  HIS A  89      -9.572   6.543  77.674  1.00 84.26           C
ANISOU  558  CG  HIS A  89    10654  13403   7959  -2706   -308    490       C
ATOM    559  ND1 HIS A  89      -9.127   6.045  76.469  1.00 86.04           N
ANISOU  559  ND1 HIS A  89    10861  13497   8333  -2345   -406    674       N
ATOM    560  CD2 HIS A  89     -10.201   5.517  78.296  1.00 89.17           C
ANISOU  560  CD2 HIS A  89    11235  14088   8557  -2767   -359    616       C
ATOM    561  CE1 HIS A  89      -9.485   4.778  76.358  1.00 87.38           C
ANISOU  561  CE1 HIS A  89    10982  13635   8585  -2193   -496    898       C
ATOM    562  NE2 HIS A  89     -10.139   4.433  77.453  1.00 89.31           N
ANISOU  562  NE2 HIS A  89    11211  13998   8726  -2437   -475    871       N
ATOM    563  N   GLU A  90      -9.348  10.201  75.734  1.00 58.99           N
ANISOU  563  N   GLU A  90     7721   9788   4905  -2520     95   -295       N
ATOM    564  CA  GLU A  90      -9.176  10.647  74.365  1.00 54.67           C
ANISOU  564  CA  GLU A  90     7234   9051   4487  -2217    105   -364       C
ATOM    565  C   GLU A  90      -8.527   9.562  73.509  1.00 50.70           C
ANISOU  565  C   GLU A  90     6669   8546   4050  -1927   -104    -26       C
ATOM    566  O   GLU A  90      -7.500   8.993  73.876  1.00 53.32           O
ANISOU  566  O   GLU A  90     6881   9062   4316  -1994   -260    287       O
ATOM    567  CB  GLU A  90      -8.324  11.917  74.335  1.00 54.55           C
ANISOU  567  CB  GLU A  90     7218   9051   4458  -2338    175   -476       C
ATOM    568  N   LYS A  91      -9.148   9.263  72.375  1.00 45.48           N
ANISOU  568  N   LYS A  91     6041   7574   3666  -1564    -87    -76       N
ATOM    569  CA  LYS A  91      -8.553   8.356  71.409  1.00 48.65           C
ANISOU  569  CA  LYS A  91     6384   7863   4236  -1256   -219    185       C
ATOM    570  CB  LYS A  91      -9.471   7.178  71.094  1.00 50.82           C
ANISOU  570  CB  LYS A  91     6667   7978   4664  -1059   -241    245       C
ATOM    571  CG  LYS A  91      -9.405   6.069  72.131  1.00 59.10           C
ANISOU  571  CG  LYS A  91     7625   9236   5595  -1214   -335    493       C
ATOM    572  CD  LYS A  91     -10.054   4.802  71.614  1.00 63.94           C
ANISOU  572  CD  LYS A  91     8231   9659   6406   -971   -361    596       C
ATOM    573  CE  LYS A  91      -9.097   3.986  70.751  1.00 67.99           C
ANISOU  573  CE  LYS A  91     8665  10063   7107   -727   -431    861       C
ATOM    574  NZ  LYS A  91      -8.122   3.220  71.578  1.00 73.61           N
ANISOU  574  NZ  LYS A  91     9202  10997   7768   -855   -548   1242       N
ATOM    575  C   LYS A  91      -8.244   9.150  70.166  1.00 47.73           C
ANISOU  575  C   LYS A  91     6319   7535   4283  -1036   -177     72       C
ATOM    576  O   LYS A  91      -9.104   9.849  69.627  1.00 47.81           O
ANISOU  576  O   LYS A  91     6408   7342   4414   -949    -70   -174       O
ATOM    577  N   TYR A  92      -7.002   9.042  69.720  1.00 47.86           N
ANISOU  577  N   TYR A  92     6270   7599   4314   -955   -263    278       N
ATOM    578  CA  TYR A  92      -6.531   9.816  68.592  1.00 46.93           C
ANISOU  578  CA  TYR A  92     6196   7320   4316   -782   -229    195       C
ATOM    579  CB  TYR A  92      -5.984  11.163  69.061  1.00 54.81           C
ANISOU  579  CB  TYR A  92     7203   8453   5171  -1009   -172     59       C
ATOM    580  CG  TYR A  92      -5.191  11.855  67.982  1.00 63.18           C
ANISOU  580  CG  TYR A  92     8277   9393   6335   -849   -166     53       C
ATOM    581  CD1 TYR A  92      -5.807  12.715  67.083  1.00 64.57           C
ANISOU  581  CD1 TYR A  92     8541   9335   6659   -714    -74   -165       C
ATOM    582  CE1 TYR A  92      -5.084  13.334  66.081  1.00 66.05           C
ANISOU  582  CE1 TYR A  92     8743   9423   6929   -581    -75   -155       C
ATOM    583  CZ  TYR A  92      -3.733  13.088  65.960  1.00 69.47           C
ANISOU  583  CZ  TYR A  92     9107   9978   7311   -569   -151     54       C
ATOM    584  OH  TYR A  92      -3.008  13.702  64.961  1.00 73.22           O
ANISOU  584  OH  TYR A  92     9601  10356   7865   -446   -140     57       O
ATOM    585  CE2 TYR A  92      -3.101  12.230  66.832  1.00 69.22           C
ANISOU  585  CE2 TYR A  92     8968  10164   7168   -687   -240    286       C
ATOM    586  CD2 TYR A  92      -3.827  11.621  67.836  1.00 67.80           C
ANISOU  586  CD2 TYR A  92     8771  10095   6894   -831   -257    295       C
ATOM    587  C   TYR A  92      -5.434   9.079  67.851  1.00 42.88           C
ANISOU  587  C   TYR A  92     5610   6773   3911   -591   -311    461       C
ATOM    588  O   TYR A  92      -4.528   8.528  68.468  1.00 44.00           O
ANISOU  588  O   TYR A  92     5625   7102   3991   -687   -398    727       O
ATOM    589  N   ASN A  93      -5.528   9.089  66.523  1.00 39.06           N
ANISOU  589  N   ASN A  93     5196   6046   3598   -340   -274    398       N
ATOM    590  CA  ASN A  93      -4.422   8.731  65.645  1.00 38.82           C
ANISOU  590  CA  ASN A  93     5122   5946   3681   -174   -289    570       C
ATOM    591  CB  ASN A  93      -4.157   7.222  65.642  1.00 40.03           C
ANISOU  591  CB  ASN A  93     5187   6062   3962    -63   -312    820       C
ATOM    592  CG  ASN A  93      -5.321   6.419  65.084  1.00 41.00           C
ANISOU  592  CG  ASN A  93     5407   5982   4191     78   -267    717       C
ATOM    593  OD1 ASN A  93      -6.323   6.975  64.640  1.00 41.33           O
ANISOU  593  OD1 ASN A  93     5571   5916   4215    100   -238    483       O
ATOM    594  ND2 ASN A  93      -5.193   5.101  65.110  1.00 44.07           N
ANISOU  594  ND2 ASN A  93     5724   6311   4711    166   -258    908       N
ATOM    595  C   ASN A  93      -4.746   9.245  64.241  1.00 37.80           C
ANISOU  595  C   ASN A  93     5120   5582   3660      6   -227    396       C
ATOM    596  O   ASN A  93      -5.507  10.211  64.095  1.00 38.50           O
ANISOU  596  O   ASN A  93     5288   5612   3728    -33   -194    182       O
ATOM    597  N   ASP A  94      -4.195   8.605  63.211  1.00 36.92           N
ANISOU  597  N   ASP A  94     5020   5331   3677    184   -198    492       N
ATOM    598  CA  ASP A  94      -4.480   9.020  61.836  1.00 36.43           C
ANISOU  598  CA  ASP A  94     5088   5075   3679    312   -150    348       C
ATOM    599  CB  ASP A  94      -3.507   8.373  60.834  1.00 36.97           C
ANISOU  599  CB  ASP A  94     5158   5031   3859    450    -82    462       C
ATOM    600  CG  ASP A  94      -3.589   6.851  60.828  1.00 39.48           C
ANISOU  600  CG  ASP A  94     5440   5259   4300    533    -31    586       C
ATOM    601  OD1 ASP A  94      -3.620   6.244  61.919  1.00 39.40           O
ANISOU  601  OD1 ASP A  94     5314   5361   4297    475    -76    728       O
ATOM    602  OD2 ASP A  94      -3.615   6.257  59.732  1.00 38.44           O
ANISOU  602  OD2 ASP A  94     5400   4946   4261    636     67    542       O
ATOM    603  C   ASP A  94      -5.919   8.685  61.450  1.00 34.75           C
ANISOU  603  C   ASP A  94     4977   4727   3498    355   -150    211       C
ATOM    604  O   ASP A  94      -6.582   9.455  60.752  1.00 34.50           O
ANISOU  604  O   ASP A  94     5031   4601   3475    369   -155     69       O
ATOM    605  N   LEU A  95      -6.402   7.540  61.921  1.00 34.81           N
ANISOU  605  N   LEU A  95     4958   4730   3538    367   -154    280       N
ATOM    606  CA  LEU A  95      -7.696   7.015  61.493  1.00 34.07           C
ANISOU  606  CA  LEU A  95     4955   4505   3486    411   -154    177       C
ATOM    607  CB  LEU A  95      -7.720   5.498  61.669  1.00 36.80           C
ANISOU  607  CB  LEU A  95     5270   4804   3909    467   -121    302       C
ATOM    608  CG  LEU A  95      -8.923   4.724  61.123  1.00 37.33           C
ANISOU  608  CG  LEU A  95     5435   4726   4023    509   -108    211       C
ATOM    609  CD1 LEU A  95      -8.920   4.699  59.586  1.00 38.45           C
ANISOU  609  CD1 LEU A  95     5713   4708   4187    571    -58    125       C
ATOM    610  CD2 LEU A  95      -8.906   3.303  61.705  1.00 38.94           C
ANISOU  610  CD2 LEU A  95     5569   4912   4313    536    -69    351       C
ATOM    611  C   LEU A  95      -8.876   7.624  62.249  1.00 33.26           C
ANISOU  611  C   LEU A  95     4849   4448   3341    310   -188     47       C
ATOM    612  O   LEU A  95      -9.975   7.724  61.706  1.00 33.36           O
ANISOU  612  O   LEU A  95     4929   4343   3402    337   -201    -60       O
ATOM    613  N   TYR A  96      -8.665   8.022  63.499  1.00 34.78           N
ANISOU  613  N   TYR A  96     4958   4810   3448    171   -194     60       N
ATOM    614  CA  TYR A  96      -9.793   8.472  64.308  1.00 38.02           C
ANISOU  614  CA  TYR A  96     5364   5248   3833     54   -176    -82       C
ATOM    615  CB  TYR A  96     -10.449   7.289  65.040  1.00 35.40           C
ANISOU  615  CB  TYR A  96     5006   4955   3491     26   -192    -17       C
ATOM    616  CG  TYR A  96      -9.483   6.403  65.809  1.00 36.45           C
ANISOU  616  CG  TYR A  96     5045   5249   3555    -27   -229    207       C
ATOM    617  CD1 TYR A  96      -8.834   6.863  66.945  1.00 35.00           C
ANISOU  617  CD1 TYR A  96     4780   5296   3221   -228   -248    268       C
ATOM    618  CE1 TYR A  96      -7.949   6.057  67.643  1.00 34.89           C
ANISOU  618  CE1 TYR A  96     4648   5448   3159   -295   -313    534       C
ATOM    619  CZ  TYR A  96      -7.713   4.771  67.220  1.00 38.21           C
ANISOU  619  CZ  TYR A  96     5022   5765   3732   -133   -328    731       C
ATOM    620  OH  TYR A  96      -6.836   3.967  67.911  1.00 43.51           O
ANISOU  620  OH  TYR A  96     5536   6578   4418   -190   -390   1042       O
ATOM    621  CE2 TYR A  96      -8.347   4.286  66.096  1.00 37.74           C
ANISOU  621  CE2 TYR A  96     5061   5455   3823     66   -272    629       C
ATOM    622  CD2 TYR A  96      -9.225   5.099  65.399  1.00 38.76           C
ANISOU  622  CD2 TYR A  96     5317   5460   3950    104   -239    374       C
ATOM    623  C   TYR A  96      -9.467   9.548  65.313  1.00 36.91           C
ANISOU  623  C   TYR A  96     5176   5262   3587   -138   -134   -163       C
ATOM    624  O   TYR A  96      -8.311   9.775  65.675  1.00 38.73           O
ANISOU  624  O   TYR A  96     5357   5641   3719   -216   -152    -66       O
ATOM    625  N   LYS A  97     -10.532  10.204  65.757  1.00 38.70           N
ANISOU  625  N   LYS A  97     5413   5443   3848   -229    -62   -346       N
ATOM    626  CA  LYS A  97     -10.488  11.110  66.888  1.00 37.43           C
ANISOU  626  CA  LYS A  97     5222   5414   3585   -465     33   -478       C
ATOM    627  CB  LYS A  97     -10.169  12.545  66.453  1.00 39.01           C
ANISOU  627  CB  LYS A  97     5432   5535   3854   -482    111   -610       C
ATOM    628  CG  LYS A  97     -10.068  13.516  67.632  1.00 44.96           C
ANISOU  628  CG  LYS A  97     6168   6414   4500   -765    253   -784       C
ATOM    629  CD  LYS A  97      -9.508  14.868  67.218  1.00 47.65           C
ANISOU  629  CD  LYS A  97     6512   6686   4907   -787    334   -889       C
ATOM    630  CE  LYS A  97     -10.527  15.691  66.446  1.00 44.03           C
ANISOU  630  CE  LYS A  97     6048   5939   4744   -656    431  -1024       C
ATOM    631  NZ  LYS A  97     -11.656  16.142  67.293  1.00 41.41           N
ANISOU  631  NZ  LYS A  97     5691   5523   4520   -808    626  -1240       N
ATOM    632  C   LYS A  97     -11.851  11.058  67.574  1.00 37.19           C
ANISOU  632  C   LYS A  97     5192   5332   3605   -556    123   -629       C
ATOM    633  O   LYS A  97     -12.872  11.386  66.964  1.00 37.25           O
ANISOU  633  O   LYS A  97     5210   5132   3812   -448    167   -732       O
ATOM    634  N   PHE A  98     -11.860  10.630  68.830  1.00 34.37           N
ANISOU  634  N   PHE A  98     4813   5173   3074   -768    146   -620       N
ATOM    635  CA  PHE A  98     -13.090  10.540  69.603  1.00 37.64           C
ANISOU  635  CA  PHE A  98     5229   5560   3514   -888    254   -771       C
ATOM    636  CB  PHE A  98     -14.062   9.510  68.997  1.00 36.88           C
ANISOU  636  CB  PHE A  98     5139   5306   3567   -680    183   -700       C
ATOM    637  CG  PHE A  98     -13.598   8.070  69.098  1.00 39.10           C
ANISOU  637  CG  PHE A  98     5407   5703   3747   -623     41   -458       C
ATOM    638  CD1 PHE A  98     -12.574   7.589  68.299  1.00 42.09           C
ANISOU  638  CD1 PHE A  98     5782   6077   4134   -466    -69   -268       C
ATOM    639  CE1 PHE A  98     -12.166   6.260  68.388  1.00 43.00           C
ANISOU  639  CE1 PHE A  98     5860   6251   4226   -405   -158    -41       C
ATOM    640  CZ  PHE A  98     -12.785   5.403  69.270  1.00 42.69           C
ANISOU  640  CZ  PHE A  98     5792   6293   4136   -500   -167     14       C
ATOM    641  CE2 PHE A  98     -13.806   5.863  70.058  1.00 41.06           C
ANISOU  641  CE2 PHE A  98     5604   6116   3882   -664    -77   -176       C
ATOM    642  CD2 PHE A  98     -14.214   7.189  69.972  1.00 40.93           C
ANISOU  642  CD2 PHE A  98     5620   6022   3908   -725     40   -419       C
ATOM    643  C   PHE A  98     -12.759  10.208  71.058  1.00 40.87           C
ANISOU  643  C   PHE A  98     5622   6257   3651  -1195    272   -743       C
ATOM    644  O   PHE A  98     -11.585  10.167  71.428  1.00 43.55           O
ANISOU  644  O   PHE A  98     5934   6813   3800  -1318    190   -597       O
ATOM    645  N   GLN A  99     -13.788  10.005  71.881  1.00 41.35           N
ANISOU  645  N   GLN A  99     5690   6330   3690  -1342    377   -870       N
ATOM    646  CA  GLN A  99     -13.593   9.614  73.276  1.00 44.65           C
ANISOU  646  CA  GLN A  99     6101   7041   3822  -1673    388   -834       C
ATOM    647  CB  GLN A  99     -14.257  10.618  74.211  1.00 49.78           C
ANISOU  647  CB  GLN A  99     6793   7708   4414  -1981    648  -1161       C
ATOM    648  CG  GLN A  99     -13.853  12.059  73.971  1.00 52.79           C
ANISOU  648  CG  GLN A  99     7196   8002   4859  -2049    803  -1370       C
ATOM    649  CD  GLN A  99     -14.460  12.992  74.998  1.00 58.48           C
ANISOU  649  CD  GLN A  99     7920   8689   5609  -2352   1088  -1650       C
ATOM    650  OE1 GLN A  99     -15.313  13.822  74.676  1.00 58.61           O
ANISOU  650  OE1 GLN A  99     7929   8429   5912  -2279   1307  -1884       O
ATOM    651  NE2 GLN A  99     -14.034  12.851  76.250  1.00 61.13           N
ANISOU  651  NE2 GLN A  99     8233   9275   5720  -2686   1082  -1582       N
ATOM    652  C   GLN A  99     -14.157   8.219  73.542  1.00 43.39           C
ANISOU  652  C   GLN A  99     5917   6918   3651  -1612    284   -662       C
ATOM    653  O   GLN A  99     -15.242   7.872  73.065  1.00 42.95           O
ANISOU  653  O   GLN A  99     5872   6646   3800  -1429    319   -733       O
ATOM    654  N   GLN A 100     -13.419   7.432  74.319  1.00 42.08           N
ANISOU  654  N   GLN A 100     5703   7030   3254  -1782    152   -415       N
ATOM    655  CA  GLN A 100     -13.818   6.073  74.652  1.00 44.72           C
ANISOU  655  CA  GLN A 100     5996   7416   3579  -1745     48   -209       C
ATOM    656  CB  GLN A 100     -12.821   5.071  74.078  1.00 49.73           C
ANISOU  656  CB  GLN A 100     6546   8068   4281  -1536   -150    152       C
ATOM    657  CG  GLN A 100     -13.342   3.653  74.056  1.00 52.89           C
ANISOU  657  CG  GLN A 100     6903   8403   4788  -1399   -227    342       C
ATOM    658  CD  GLN A 100     -12.452   2.712  73.278  1.00 55.03           C
ANISOU  658  CD  GLN A 100     7092   8593   5225  -1147   -353    649       C
ATOM    659  OE1 GLN A 100     -11.707   1.925  73.859  1.00 62.04           O
ANISOU  659  OE1 GLN A 100     7858   9655   6058  -1233   -467    974       O
ATOM    660  NE2 GLN A 100     -12.530   2.777  71.958  1.00 52.81           N
ANISOU  660  NE2 GLN A 100     6866   8039   5159   -851   -323    558       N
ATOM    661  C   GLN A 100     -13.899   5.928  76.166  1.00 51.09           C
ANISOU  661  C   GLN A 100     6794   8535   4082  -2159     76   -192       C
ATOM    662  O   GLN A 100     -13.159   6.582  76.895  1.00 54.64           O
ANISOU  662  O   GLN A 100     7221   9184   4354  -2439     89   -199       O
ATOM    663  O   SER A 101     -13.316   3.299  78.130  1.00 49.84           O
ANISOU  663  O   SER A 101     6401   8861   3674  -2482   -267    542       O
ATOM    664  N   SER A 101     -14.789   5.061  76.635  1.00 50.44           N
ANISOU  664  N   SER A 101     6708   8455   4003  -2187     81   -160       N
ATOM    665  CA  SER A 101     -15.051   4.950  78.064  1.00 54.40           C
ANISOU  665  CA  SER A 101     7201   9206   4262  -2582    130   -176       C
ATOM    666  C   SER A 101     -14.015   4.101  78.772  1.00 56.77           C
ANISOU  666  C   SER A 101     7357   9747   4467  -2711    -92    224       C
ATOM    667  CB  SER A 101     -16.438   4.336  78.324  1.00 53.91           C
ANISOU  667  CB  SER A 101     7186   9058   4239  -2577    228   -294       C
ATOM    668  OG  SER A 101     -16.462   2.944  78.029  1.00 54.19           O
ANISOU  668  OG  SER A 101     7146   9053   4390  -2356     48     20       O
ATOM    669  N   ASP A 102     -13.943   4.288  80.098  1.00 62.89           N
ANISOU  669  N   ASP A 102     8081  10718   5095  -3092    -71    202       N
ATOM    670  CA  ASP A 102     -13.410   3.275  80.995  1.00 64.60           C
ANISOU  670  CA  ASP A 102     8148  11163   5233  -3266   -269    556       C
ATOM    671  CB  ASP A 102     -13.935   3.456  82.435  1.00 67.56           C
ANISOU  671  CB  ASP A 102     8525  11715   5430  -3706   -191    415       C
ATOM    672  CG  ASP A 102     -13.492   4.761  83.091  1.00 67.92           C
ANISOU  672  CG  ASP A 102     8596  11860   5352  -4056    -73    183       C
ATOM    673  OD1 ASP A 102     -12.329   5.186  82.916  1.00 69.33           O
ANISOU  673  OD1 ASP A 102     8703  12122   5519  -4078   -169    312       O
ATOM    674  OD2 ASP A 102     -14.324   5.354  83.812  1.00 61.95           O
ANISOU  674  OD2 ASP A 102     7927  11091   4521  -4327    131   -131       O
ATOM    675  C   ASP A 102     -13.960   1.964  80.436  1.00 67.01           C
ANISOU  675  C   ASP A 102     8438  11361   5662  -2974   -353    766       C
ATOM    676  O   ASP A 102     -15.140   1.901  80.073  1.00 67.38           O
ANISOU  676  O   ASP A 102     8607  11252   5744  -2859   -217    549       O
ATOM    677  N   ASP A 103     -13.135   0.927  80.338  1.00 70.47           N
ANISOU  677  N   ASP A 103     8717  11859   6201  -2854   -558   1184       N
ATOM    678  CA  ASP A 103     -13.584  -0.325  79.719  1.00 71.47           C
ANISOU  678  CA  ASP A 103     8822  11840   6495  -2561   -618   1400       C
ATOM    679  CB  ASP A 103     -12.436  -1.331  79.636  1.00 80.21           C
ANISOU  679  CB  ASP A 103     9710  12977   7791  -2435   -810   1866       C
ATOM    680  CG  ASP A 103     -12.774  -2.533  78.767  1.00 86.02           C
ANISOU  680  CG  ASP A 103    10424  13483   8775  -2086   -830   2076       C
ATOM    681  OD1 ASP A 103     -13.648  -2.415  77.881  1.00 85.84           O
ANISOU  681  OD1 ASP A 103    10566  13249   8802  -1876   -717   1850       O
ATOM    682  OD2 ASP A 103     -12.158  -3.600  78.967  1.00 89.97           O
ANISOU  682  OD2 ASP A 103    10726  13984   9475  -2020   -945   2448       O
ATOM    683  C   ASP A 103     -14.777  -0.934  80.463  1.00 65.80           C
ANISOU  683  C   ASP A 103     8143  11159   5700  -2702   -565   1334       C
ATOM    684  O   ASP A 103     -14.962  -0.689  81.659  1.00 69.32           O
ANISOU  684  O   ASP A 103     8568  11796   5974  -3055   -548   1250       O
ATOM    685  N   LEU A 104     -15.565  -1.741  79.753  1.00 55.80           N
ANISOU  685  N   LEU A 104     6933   9710   4560  -2444   -540   1380       N
ATOM    686  CA  LEU A 104     -16.887  -2.152  80.215  1.00 54.04           C
ANISOU  686  CA  LEU A 104     6788   9473   4270  -2537   -441   1239       C
ATOM    687  CB  LEU A 104     -17.921  -1.929  79.107  1.00 49.97           C
ANISOU  687  CB  LEU A 104     6383   8569   4034  -2194   -292    896       C
ATOM    688  CG  LEU A 104     -17.998  -0.502  78.548  1.00 50.98           C
ANISOU  688  CG  LEU A 104     6616   8578   4177  -2156   -149    524       C
ATOM    689  CD1 LEU A 104     -19.108  -0.391  77.510  1.00 52.07           C
ANISOU  689  CD1 LEU A 104     6825   8351   4607  -1845    -37    257       C
ATOM    690  CD2 LEU A 104     -18.184   0.543  79.654  1.00 51.31           C
ANISOU  690  CD2 LEU A 104     6726   8859   3910  -2582     -4    280       C
ATOM    691  C   LEU A 104     -16.922  -3.607  80.663  1.00 58.36           C
ANISOU  691  C   LEU A 104     7198  10057   4920  -2513   -576   1612       C
ATOM    692  O   LEU A 104     -17.874  -4.043  81.311  1.00 61.09           O
ANISOU  692  O   LEU A 104     7574  10445   5193  -2651   -525   1552       O
ATOM    693  N   LYS A 105     -15.872  -4.351  80.346  1.00 58.18           N
ANISOU  693  N   LYS A 105     7007  10001   5097  -2342   -731   1991       N
ATOM    694  CA  LYS A 105     -15.889  -5.792  80.548  1.00 58.87           C
ANISOU  694  CA  LYS A 105     6944  10040   5384  -2245   -830   2350       C
ATOM    695  CB  LYS A 105     -14.649  -6.416  79.917  1.00 61.16           C
ANISOU  695  CB  LYS A 105     7049  10209   5981  -1995   -933   2702       C
ATOM    696  CG  LYS A 105     -14.579  -7.920  80.084  1.00 65.78           C
ANISOU  696  CG  LYS A 105     7448  10694   6853  -1873  -1001   3068       C
ATOM    697  CD  LYS A 105     -13.276  -8.460  79.543  1.00 68.15           C
ANISOU  697  CD  LYS A 105     7535  10863   7496  -1656  -1055   3382       C
ATOM    698  CE  LYS A 105     -13.165  -9.957  79.774  1.00 69.71           C
ANISOU  698  CE  LYS A 105     7513  10946   8026  -1548  -1092   3734       C
ATOM    699  C   LYS A 105     -15.993  -6.221  82.016  1.00 60.99           C
ANISOU  699  C   LYS A 105     7092  10567   5515  -2583   -922   2472       C
ATOM    700  O   LYS A 105     -16.748  -7.137  82.340  1.00 64.73           O
ANISOU  700  O   LYS A 105     7547  11008   6038  -2581   -924   2570       O
ATOM    701  N   LYS A 106     -15.231  -5.577  82.897  1.00 60.94           N
ANISOU  701  N   LYS A 106     7000  10818   5336  -2888  -1005   2476       N
ATOM    702  CA  LYS A 106     -15.200  -5.959  84.318  1.00 63.73           C
ANISOU  702  CA  LYS A 106     7221  11452   5542  -3255  -1125   2620       C
ATOM    703  CB  LYS A 106     -13.751  -6.020  84.805  1.00 64.67           C
ANISOU  703  CB  LYS A 106     7089  11772   5711  -3402  -1318   2948       C
ATOM    704  CG  LYS A 106     -12.961  -7.182  84.219  1.00 65.42           C
ANISOU  704  CG  LYS A 106     6952  11717   6188  -3089  -1427   3386       C
ATOM    705  CD  LYS A 106     -11.526  -7.212  84.734  1.00 68.16           C
ANISOU  705  CD  LYS A 106     7017  12273   6606  -3258  -1606   3721       C
ATOM    706  C   LYS A 106     -16.007  -4.989  85.181  1.00 64.49           C
ANISOU  706  C   LYS A 106     7488  11708   5308  -3624  -1002   2218       C
ATOM    707  O   LYS A 106     -15.933  -5.002  86.409  1.00 70.48           O
ANISOU  707  O   LYS A 106     8169  12730   5879  -4007  -1087   2261       O
ATOM    708  N   ARG A 107     -16.794  -4.162  84.511  1.00 63.67           N
ANISOU  708  N   ARG A 107     7605  11428   5158  -3512   -788   1825       N
ATOM    709  CA  ARG A 107     -17.499  -3.055  85.131  1.00 62.80           C
ANISOU  709  CA  ARG A 107     7655  11388   4819  -3814   -604   1388       C
ATOM    710  CB  ARG A 107     -17.937  -2.099  84.016  1.00 63.06           C
ANISOU  710  CB  ARG A 107     7864  11175   4922  -3579   -393   1039       C
ATOM    711  CG  ARG A 107     -18.257  -0.704  84.461  1.00 63.73           C
ANISOU  711  CG  ARG A 107     8070  11278   4867  -3845   -185    605       C
ATOM    712  CD  ARG A 107     -17.020   0.120  84.860  1.00 65.50           C
ANISOU  712  CD  ARG A 107     8222  11669   4995  -4068   -262    639       C
ATOM    713  NE  ARG A 107     -17.403   1.151  85.825  1.00 69.11           N
ANISOU  713  NE  ARG A 107     8762  12210   5286  -4476    -82    283       N
ATOM    714  CZ  ARG A 107     -16.695   2.236  86.123  1.00 70.06           C
ANISOU  714  CZ  ARG A 107     8885  12409   5324  -4708    -30    145       C
ATOM    715  NH1 ARG A 107     -15.534   2.476  85.531  1.00 65.43           N
ANISOU  715  NH1 ARG A 107     8223  11844   4792  -4567   -155    330       N
ATOM    716  NH2 ARG A 107     -17.163   3.093  87.022  1.00 73.06           N
ANISOU  716  NH2 ARG A 107     9346  12835   5580  -5097    165   -188       N
ATOM    717  C   ARG A 107     -18.685  -3.576  85.948  1.00 62.36           C
ANISOU  717  C   ARG A 107     7651  11382   4660  -3998   -536   1287       C
ATOM    718  O   ARG A 107     -19.450  -4.412  85.474  1.00 61.67           O
ANISOU  718  O   ARG A 107     7592  11140   4698  -3764   -505   1358       O
ATOM    719  N   ARG A 108     -18.834  -3.090  87.178  1.00 62.57           N
ANISOU  719  N   ARG A 108     7693  11622   4457  -4434   -506   1119       N
ATOM    720  CA  ARG A 108     -19.759  -3.712  88.125  1.00 63.64           C
ANISOU  720  CA  ARG A 108     7846  11858   4476  -4657   -491   1091       C
ATOM    721  CB  ARG A 108     -19.113  -3.798  89.511  1.00 65.48           C
ANISOU  721  CB  ARG A 108     7952  12441   4486  -5126   -671   1250       C
ATOM    722  CG  ARG A 108     -18.011  -4.843  89.576  1.00 66.74           C
ANISOU  722  CG  ARG A 108     7856  12747   4754  -5048   -982   1800       C
ATOM    723  CD  ARG A 108     -17.128  -4.696  90.811  1.00 71.23           C
ANISOU  723  CD  ARG A 108     8267  13684   5114  -5535  -1174   1970       C
ATOM    724  NE  ARG A 108     -17.869  -4.916  92.048  1.00 76.05           N
ANISOU  724  NE  ARG A 108     8914  14498   5483  -5945  -1175   1870       N
ATOM    725  CZ  ARG A 108     -17.307  -5.221  93.214  1.00 81.16           C
ANISOU  725  CZ  ARG A 108     9446  15430   5961  -6276  -1343   2110       C
ATOM    726  NH1 ARG A 108     -15.993  -5.355  93.311  1.00 82.80           N
ANISOU  726  NH1 ARG A 108     9458  15776   6227  -6289  -1544   2473       N
ATOM    727  NH2 ARG A 108     -18.065  -5.400  94.285  1.00 85.31           N
ANISOU  727  NH2 ARG A 108    10059  16091   6264  -6583  -1298   1990       N
ATOM    728  C   ARG A 108     -21.124  -3.037  88.212  1.00 61.39           C
ANISOU  728  C   ARG A 108     7762  11422   4141  -4733   -185    606       C
ATOM    729  O   ARG A 108     -22.051  -3.608  88.773  1.00 63.91           O
ANISOU  729  O   ARG A 108     8115  11761   4406  -4836   -136    561       O
ATOM    730  N   GLU A 109     -21.251  -1.836  87.656  1.00 60.65           N
ANISOU  730  N   GLU A 109     7784  11161   4099  -4677     31    254       N
ATOM    731  CA  GLU A 109     -22.536  -1.143  87.646  1.00 58.68           C
ANISOU  731  CA  GLU A 109     7687  10713   3894  -4714    352   -204       C
ATOM    732  CB  GLU A 109     -22.450   0.167  86.859  1.00 59.61           C
ANISOU  732  CB  GLU A 109     7882  10620   4146  -4589    560   -515       C
ATOM    733  CG  GLU A 109     -21.817   1.339  87.624  1.00 63.66           C
ANISOU  733  CG  GLU A 109     8409  11249   4529  -4966    631   -715       C
ATOM    734  CD  GLU A 109     -20.310   1.443  87.465  1.00 68.18           C
ANISOU  734  CD  GLU A 109     8877  11994   5033  -4971    395   -427       C
ATOM    735  OE1 GLU A 109     -19.712   0.586  86.797  1.00 55.20           O
ANISOU  735  OE1 GLU A 109     7143  10372   3458  -4679    171    -62       O
ATOM    736  OE2 GLU A 109     -19.711   2.383  88.030  1.00 72.30           O
ANISOU  736  OE2 GLU A 109     9402  12621   5448  -5284    444   -562       O
ATOM    737  C   GLU A 109     -23.596  -2.059  87.039  1.00 57.47           C
ANISOU  737  C   GLU A 109     7563  10383   3891  -4419    411   -157       C
ATOM    738  O   GLU A 109     -23.321  -2.763  86.069  1.00 59.06           O
ANISOU  738  O   GLU A 109     7715  10495   4230  -4076    287    112       O
ATOM    739  N   PRO A 110     -24.815  -2.058  87.603  1.00 59.76           N
ANISOU  739  N   PRO A 110     7929  10610   4168  -4564    612   -421       N
ATOM    740  CA  PRO A 110     -25.782  -3.105  87.242  1.00 58.30           C
ANISOU  740  CA  PRO A 110     7742  10309   4100  -4351    637   -318       C
ATOM    741  CB  PRO A 110     -26.885  -2.945  88.299  1.00 63.93           C
ANISOU  741  CB  PRO A 110     8528  11035   4729  -4649    836   -618       C
ATOM    742  CG  PRO A 110     -26.808  -1.508  88.716  1.00 65.78           C
ANISOU  742  CG  PRO A 110     8836  11229   4929  -4896   1041  -1013       C
ATOM    743  CD  PRO A 110     -25.357  -1.114  88.600  1.00 63.57           C
ANISOU  743  CD  PRO A 110     8497  11107   4550  -4941    837   -823       C
ATOM    744  C   PRO A 110     -26.358  -3.046  85.816  1.00 55.10           C
ANISOU  744  C   PRO A 110     7369   9607   3961  -3953    783   -406       C
ATOM    745  O   PRO A 110     -26.584  -4.108  85.243  1.00 53.48           O
ANISOU  745  O   PRO A 110     7121   9345   3854  -3731    688   -147       O
ATOM    746  N   HIS A 111     -26.587  -1.867  85.246  1.00 53.72           N
ANISOU  746  N   HIS A 111     7252   9239   3921  -3875   1006   -748       N
ATOM    747  CA  HIS A 111     -27.157  -1.801  83.894  1.00 53.32           C
ANISOU  747  CA  HIS A 111     7185   8838   4237  -3440   1064   -837       C
ATOM    748  CB  HIS A 111     -27.670  -0.397  83.565  1.00 57.66           C
ANISOU  748  CB  HIS A 111     7771   9156   4982  -3420   1355  -1259       C
ATOM    749  CG  HIS A 111     -28.908  -0.008  84.311  1.00 63.64           C
ANISOU  749  CG  HIS A 111     8557   9838   5787  -3653   1693  -1594       C
ATOM    750  ND1 HIS A 111     -28.948   0.105  85.684  1.00 71.78           N
ANISOU  750  ND1 HIS A 111     9633  11047   6594  -4046   1735  -1690       N
ATOM    751  CE1 HIS A 111     -30.162   0.469  86.058  1.00 71.71           C
ANISOU  751  CE1 HIS A 111     9637  10841   6770  -4121   2017  -2002       C
ATOM    752  NE2 HIS A 111     -30.909   0.598  84.977  1.00 67.86           N
ANISOU  752  NE2 HIS A 111     9082  10065   6635  -3799   2171  -2090       N
ATOM    753  CD2 HIS A 111     -30.149   0.308  83.871  1.00 62.61           C
ANISOU  753  CD2 HIS A 111     8379   9367   6042  -3464   1900  -1832       C
ATOM    754  C   HIS A 111     -26.132  -2.236  82.844  1.00 48.05           C
ANISOU  754  C   HIS A 111     6461   8106   3691  -3091    775   -530       C
ATOM    755  O   HIS A 111     -26.475  -2.918  81.878  1.00 43.88           O
ANISOU  755  O   HIS A 111     5890   7330   3454  -2717    663   -423       O
ATOM    756  N   ILE A 112     -24.878  -1.837  83.039  1.00 44.19           N
ANISOU  756  N   ILE A 112     5974   7842   2976  -3236    671   -398       N
ATOM    757  CA  ILE A 112     -23.797  -2.285  82.177  1.00 44.73           C
ANISOU  757  CA  ILE A 112     5977   7876   3144  -2950    418    -86       C
ATOM    758  CB  ILE A 112     -22.471  -1.577  82.513  1.00 46.55           C
ANISOU  758  CB  ILE A 112     6206   8367   3112  -3172    350      2       C
ATOM    759  CG1 ILE A 112     -22.611  -0.088  82.197  1.00 46.14           C
ANISOU  759  CG1 ILE A 112     6236   8184   3111  -3195    571   -400       C
ATOM    760  CD1 ILE A 112     -21.427   0.755  82.596  1.00 50.18           C
ANISOU  760  CD1 ILE A 112     6728   8870   3470  -3400    516   -386       C
ATOM    761  CG2 ILE A 112     -21.311  -2.180  81.704  1.00 48.05           C
ANISOU  761  CG2 ILE A 112     6302   8528   3426  -2887     94    371       C
ATOM    762  C   ILE A 112     -23.637  -3.797  82.276  1.00 44.96           C
ANISOU  762  C   ILE A 112     5917   7962   3205  -2856    207    316       C
ATOM    763  O   ILE A 112     -23.523  -4.482  81.256  1.00 43.12           O
ANISOU  763  O   ILE A 112     5638   7497   3249  -2483     90    468       O
ATOM    764  N   SER A 113     -23.651  -4.310  83.499  1.00 47.78           N
ANISOU  764  N   SER A 113     6251   8620   3282  -3214    176    482       N
ATOM    765  CA  SER A 113     -23.527  -5.742  83.740  1.00 52.95           C
ANISOU  765  CA  SER A 113     6800   9341   3976  -3165    -11    893       C
ATOM    766  CB  SER A 113     -23.610  -6.027  85.238  1.00 57.23           C
ANISOU  766  CB  SER A 113     7300  10172   4273  -3564    -61    969       C
ATOM    767  OG  SER A 113     -22.624  -5.287  85.934  1.00 62.23           O
ANISOU  767  OG  SER A 113     7888  11013   4744  -3812   -154    953       O
ATOM    768  C   SER A 113     -24.615  -6.511  82.995  1.00 54.54           C
ANISOU  768  C   SER A 113     7006   9199   4518  -2823     33    815       C
ATOM    769  O   SER A 113     -24.348  -7.533  82.355  1.00 56.65           O
ANISOU  769  O   SER A 113     7193   9313   5017  -2541   -105   1085       O
ATOM    770  N   THR A 114     -25.841  -6.004  83.067  1.00 53.18           N
ANISOU  770  N   THR A 114     6918   8894   4394  -2859    245    442       N
ATOM    771  CA  THR A 114     -26.974  -6.644  82.404  1.00 50.35           C
ANISOU  771  CA  THR A 114     6561   8229   4342  -2577    290    351       C
ATOM    772  CB  THR A 114     -28.303  -5.964  82.804  1.00 49.87           C
ANISOU  772  CB  THR A 114     6564   8088   4297  -2719    546    -41       C
ATOM    773  OG1 THR A 114     -28.543  -6.173  84.200  1.00 56.13           O
ANISOU  773  OG1 THR A 114     7372   9171   4785  -3135    622    -16       O
ATOM    774  CG2 THR A 114     -29.484  -6.521  82.003  1.00 46.98           C
ANISOU  774  CG2 THR A 114     6183   7395   4272  -2417    577   -131       C
ATOM    775  C   THR A 114     -26.812  -6.601  80.882  1.00 48.61           C
ANISOU  775  C   THR A 114     6340   7688   4443  -2147    226    319       C
ATOM    776  O   THR A 114     -27.123  -7.566  80.180  1.00 45.87           O
ANISOU  776  O   THR A 114     5965   7139   4325  -1891    150    440       O
ATOM    777  N   LEU A 115     -26.332  -5.476  80.372  1.00 47.96           N
ANISOU  777  N   LEU A 115     6294   7563   4367  -2096    270    147       N
ATOM    778  CA  LEU A 115     -26.164  -5.319  78.935  1.00 44.46           C
ANISOU  778  CA  LEU A 115     5860   6843   4188  -1736    215    107       C
ATOM    779  CB  LEU A 115     -25.717  -3.899  78.598  1.00 44.11           C
ANISOU  779  CB  LEU A 115     5856   6788   4115  -1750    291   -106       C
ATOM    780  CG  LEU A 115     -25.524  -3.618  77.112  1.00 44.36           C
ANISOU  780  CG  LEU A 115     5903   6560   4391  -1415    232   -148       C
ATOM    781  CD1 LEU A 115     -26.865  -3.684  76.375  1.00 45.54           C
ANISOU  781  CD1 LEU A 115     6061   6438   4805  -1238    293   -319       C
ATOM    782  CD2 LEU A 115     -24.833  -2.275  76.918  1.00 45.09           C
ANISOU  782  CD2 LEU A 115     6020   6689   4422  -1458    286   -291       C
ATOM    783  C   LEU A 115     -25.150  -6.320  78.386  1.00 41.87           C
ANISOU  783  C   LEU A 115     5479   6495   3935  -1547     30    447       C
ATOM    784  O   LEU A 115     -25.349  -6.867  77.302  1.00 46.34           O
ANISOU  784  O   LEU A 115     6054   6811   4741  -1265    -10    465       O
ATOM    785  N   ARG A 116     -24.065  -6.542  79.127  1.00 44.27           N
ANISOU  785  N   ARG A 116     5719   7058   4045  -1723    -68    719       N
ATOM    786  CA  ARG A 116     -23.048  -7.514  78.729  1.00 47.27           C
ANISOU  786  CA  ARG A 116     6006   7409   4545  -1560   -217   1082       C
ATOM    787  CB  ARG A 116     -22.005  -7.713  79.828  1.00 45.71           C
ANISOU  787  CB  ARG A 116     5699   7551   4116  -1834   -335   1424       C
ATOM    788  CG  ARG A 116     -21.018  -6.588  79.959  1.00 45.57           C
ANISOU  788  CG  ARG A 116     5690   7719   3905  -1973   -358   1388       C
ATOM    789  CD  ARG A 116     -19.749  -7.043  80.655  1.00 50.11           C
ANISOU  789  CD  ARG A 116     6113   8572   4356  -2149   -531   1839       C
ATOM    790  NE  ARG A 116     -20.010  -7.501  82.017  1.00 52.94           N
ANISOU  790  NE  ARG A 116     6417   9236   4460  -2515   -584   2031       N
ATOM    791  CZ  ARG A 116     -19.947  -6.734  83.102  1.00 53.07           C
ANISOU  791  CZ  ARG A 116     6452   9525   4187  -2884   -573   1879       C
ATOM    792  NH1 ARG A 116     -19.624  -5.449  83.018  1.00 53.72           N
ANISOU  792  NH1 ARG A 116     6619   9659   4134  -2983   -494   1599       N
ATOM    793  NH2 ARG A 116     -20.208  -7.259  84.281  1.00 56.48           N
ANISOU  793  NH2 ARG A 116     6807  10142   4511  -3142   -640   1977       N
ATOM    794  C   ARG A 116     -23.705  -8.846  78.450  1.00 45.28           C
ANISOU  794  C   ARG A 116     5724   6968   4514  -1395   -229   1206       C
ATOM    795  O   ARG A 116     -23.459  -9.479  77.419  1.00 42.40           O
ANISOU  795  O   ARG A 116     5350   6360   4401  -1121   -250   1282       O
ATOM    796  N   LYS A 117     -24.555  -9.249  79.383  1.00 45.56           N
ANISOU  796  N   LYS A 117     5752   7112   4445  -1589   -195   1206       N
ATOM    797  CA  LYS A 117     -25.267 -10.515  79.306  1.00 48.27           C
ANISOU  797  CA  LYS A 117     6064   7303   4973  -1482   -198   1323       C
ATOM    798  CB  LYS A 117     -25.983 -10.781  80.627  1.00 51.35           C
ANISOU  798  CB  LYS A 117     6437   7914   5161  -1787   -171   1359       C
ATOM    799  CG  LYS A 117     -25.053 -10.878  81.823  1.00 56.79           C
ANISOU  799  CG  LYS A 117     7028   8967   5581  -2100   -280   1687       C
ATOM    800  C   LYS A 117     -26.280 -10.531  78.165  1.00 46.57           C
ANISOU  800  C   LYS A 117     5940   6763   4990  -1231   -115   1040       C
ATOM    801  O   LYS A 117     -26.442 -11.547  77.494  1.00 47.95           O
ANISOU  801  O   LYS A 117     6103   6723   5393  -1036   -129   1136       O
ATOM    802  N   ILE A 118     -26.977  -9.418  77.962  1.00 44.69           N
ANISOU  802  N   ILE A 118     5784   6489   4709  -1258    -23    702       N
ATOM    803  CA  ILE A 118     -27.945  -9.329  76.877  1.00 44.97           C
ANISOU  803  CA  ILE A 118     5881   6246   4960  -1053     27    471       C
ATOM    804  CB  ILE A 118     -28.656  -7.953  76.843  1.00 46.72           C
ANISOU  804  CB  ILE A 118     6144   6448   5158  -1117    137    147       C
ATOM    805  CG1 ILE A 118     -29.643  -7.843  78.005  1.00 52.22           C
ANISOU  805  CG1 ILE A 118     6825   7258   5757  -1356    260     29       C
ATOM    806  CD1 ILE A 118     -30.290  -6.473  78.141  1.00 54.75           C
ANISOU  806  CD1 ILE A 118     7160   7545   6096  -1450    427   -286       C
ATOM    807  CG2 ILE A 118     -29.390  -7.735  75.501  1.00 47.07           C
ANISOU  807  CG2 ILE A 118     6224   6216   5443   -891    136    -18       C
ATOM    808  C   ILE A 118     -27.228  -9.540  75.557  1.00 44.93           C
ANISOU  808  C   ILE A 118     5903   6051   5118   -799    -37    528       C
ATOM    809  O   ILE A 118     -27.731 -10.220  74.668  1.00 45.69           O
ANISOU  809  O   ILE A 118     6033   5928   5398   -638    -40    499       O
ATOM    810  N   LEU A 119     -26.051  -8.940  75.434  1.00 40.36           N
ANISOU  810  N   LEU A 119     5313   5564   4458   -792    -77    597       N
ATOM    811  CA  LEU A 119     -25.326  -8.963  74.181  1.00 35.66           C
ANISOU  811  CA  LEU A 119     4752   4798   3999   -576   -109    615       C
ATOM    812  CB  LEU A 119     -24.339  -7.800  74.120  1.00 34.98           C
ANISOU  812  CB  LEU A 119     4670   4831   3791   -606   -127    581       C
ATOM    813  CG  LEU A 119     -24.941  -6.404  73.968  1.00 35.30           C
ANISOU  813  CG  LEU A 119     4765   4869   3777   -655    -68    285       C
ATOM    814  CD1 LEU A 119     -23.856  -5.368  74.185  1.00 33.50           C
ANISOU  814  CD1 LEU A 119     4529   4798   3403   -734    -77    288       C
ATOM    815  CD2 LEU A 119     -25.590  -6.211  72.604  1.00 38.24           C
ANISOU  815  CD2 LEU A 119     5204   4992   4332   -466    -66    120       C
ATOM    816  C   LEU A 119     -24.578 -10.268  73.963  1.00 34.59           C
ANISOU  816  C   LEU A 119     4559   4575   4007   -467   -137    895       C
ATOM    817  O   LEU A 119     -24.729 -10.902  72.921  1.00 37.01           O
ANISOU  817  O   LEU A 119     4917   4645   4499   -300   -105    858       O
ATOM    818  N   PHE A 120     -23.766 -10.661  74.939  1.00 35.70           N
ANISOU  818  N   PHE A 120     4586   4904   4075   -583   -186   1183       N
ATOM    819  CA  PHE A 120     -22.807 -11.744  74.735  1.00 37.62           C
ANISOU  819  CA  PHE A 120     4728   5054   4513   -469   -200   1498       C
ATOM    820  CB  PHE A 120     -21.463 -11.373  75.366  1.00 38.78           C
ANISOU  820  CB  PHE A 120     4753   5427   4554   -569   -284   1765       C
ATOM    821  CG  PHE A 120     -20.758 -10.287  74.619  1.00 40.42           C
ANISOU  821  CG  PHE A 120     5022   5623   4711   -493   -281   1612       C
ATOM    822  CD1 PHE A 120     -19.975 -10.586  73.514  1.00 38.90           C
ANISOU  822  CD1 PHE A 120     4829   5211   4739   -276   -233   1657       C
ATOM    823  CE1 PHE A 120     -19.351  -9.588  72.804  1.00 36.84           C
ANISOU  823  CE1 PHE A 120     4630   4941   4426   -212   -230   1515       C
ATOM    824  CZ  PHE A 120     -19.512  -8.276  73.171  1.00 37.13           C
ANISOU  824  CZ  PHE A 120     4724   5169   4215   -350   -271   1327       C
ATOM    825  CE2 PHE A 120     -20.292  -7.959  74.261  1.00 41.28           C
ANISOU  825  CE2 PHE A 120     5252   5892   4540   -567   -292   1261       C
ATOM    826  CD2 PHE A 120     -20.919  -8.960  74.976  1.00 43.26           C
ANISOU  826  CD2 PHE A 120     5448   6168   4819   -642   -297   1398       C
ATOM    827  C   PHE A 120     -23.283 -13.124  75.173  1.00 41.29           C
ANISOU  827  C   PHE A 120     5120   5440   5130   -473   -182   1697       C
ATOM    828  O   PHE A 120     -22.534 -14.095  75.093  1.00 46.80           O
ANISOU  828  O   PHE A 120     5703   6034   6046   -383   -168   1987       O
ATOM    829  N   GLU A 121     -24.534 -13.212  75.610  1.00 45.49           N
ANISOU  829  N   GLU A 121     5705   5998   5582   -570   -163   1544       N
ATOM    830  CA  GLU A 121     -25.170 -14.501  75.845  1.00 48.97           C
ANISOU  830  CA  GLU A 121     6102   6320   6183   -555   -130   1673       C
ATOM    831  CB  GLU A 121     -25.519 -14.692  77.328  1.00 56.76           C
ANISOU  831  CB  GLU A 121     7003   7576   6987   -805   -188   1847       C
ATOM    832  CG  GLU A 121     -24.302 -14.766  78.245  1.00 66.72           C
ANISOU  832  CG  GLU A 121     8106   9090   8156   -950   -293   2237       C
ATOM    833  CD  GLU A 121     -23.420 -15.980  77.970  1.00 74.73           C
ANISOU  833  CD  GLU A 121     8964   9932   9497   -793   -296   2620       C
ATOM    834  OE1 GLU A 121     -23.935 -16.997  77.454  1.00 77.65           O
ANISOU  834  OE1 GLU A 121     9342  10027  10133   -642   -204   2614       O
ATOM    835  OE2 GLU A 121     -22.206 -15.919  78.270  1.00 77.00           O
ANISOU  835  OE2 GLU A 121     9109  10347   9799   -828   -377   2933       O
ATOM    836  C   GLU A 121     -26.416 -14.613  74.972  1.00 45.79           C
ANISOU  836  C   GLU A 121     5834   5692   5871   -457    -56   1358       C
ATOM    837  O   GLU A 121     -26.465 -15.435  74.058  1.00 49.90           O
ANISOU  837  O   GLU A 121     6389   5953   6616   -304     12   1345       O
ATOM    838  N   ASP A 122     -27.399 -13.754  75.222  1.00 43.22           N
ANISOU  838  N   ASP A 122     5578   5460   5384   -560    -58   1103       N
ATOM    839  CA  ASP A 122     -28.699 -13.865  74.568  1.00 44.35           C
ANISOU  839  CA  ASP A 122     5809   5426   5616   -506    -13    856       C
ATOM    840  CB  ASP A 122     -29.713 -12.943  75.241  1.00 45.67           C
ANISOU  840  CB  ASP A 122     5989   5730   5633   -657      4    653       C
ATOM    841  CG  ASP A 122     -29.822 -13.180  76.730  1.00 53.43           C
ANISOU  841  CG  ASP A 122     6896   6943   6462   -874     11    797       C
ATOM    842  OD1 ASP A 122     -29.595 -14.324  77.181  1.00 55.42           O
ANISOU  842  OD1 ASP A 122     7082   7203   6772   -892    -12   1053       O
ATOM    843  OD2 ASP A 122     -30.135 -12.210  77.448  1.00 55.99           O
ANISOU  843  OD2 ASP A 122     7225   7437   6612  -1044     53    653       O
ATOM    844  C   ASP A 122     -28.629 -13.514  73.089  1.00 43.76           C
ANISOU  844  C   ASP A 122     5836   5152   5640   -346     -3    673       C
ATOM    845  O   ASP A 122     -29.016 -14.310  72.232  1.00 45.94           O
ANISOU  845  O   ASP A 122     6169   5217   6070   -258     33    627       O
ATOM    846  N   PHE A 123     -28.152 -12.312  72.789  1.00 41.23           N
ANISOU  846  N   PHE A 123     5543   4906   5217   -336    -31    565       N
ATOM    847  CA  PHE A 123     -28.120 -11.852  71.410  1.00 39.98           C
ANISOU  847  CA  PHE A 123     5480   4592   5120   -218    -38    400       C
ATOM    848  CB  PHE A 123     -27.792 -10.361  71.336  1.00 40.01           C
ANISOU  848  CB  PHE A 123     5491   4707   5003   -238    -69    279       C
ATOM    849  CG  PHE A 123     -27.866  -9.797  69.941  1.00 41.17           C
ANISOU  849  CG  PHE A 123     5726   4716   5202   -143    -95    128       C
ATOM    850  CD1 PHE A 123     -29.019  -9.931  69.186  1.00 42.01           C
ANISOU  850  CD1 PHE A 123     5880   4692   5390   -138   -117     -0       C
ATOM    851  CE1 PHE A 123     -29.089  -9.423  67.910  1.00 41.97           C
ANISOU  851  CE1 PHE A 123     5948   4593   5406    -94   -165   -102       C
ATOM    852  CZ  PHE A 123     -28.007  -8.771  67.364  1.00 41.10           C
ANISOU  852  CZ  PHE A 123     5873   4502   5240    -37   -175    -97       C
ATOM    853  CE2 PHE A 123     -26.857  -8.626  68.097  1.00 41.89           C
ANISOU  853  CE2 PHE A 123     5927   4713   5276    -20   -140     12       C
ATOM    854  CD2 PHE A 123     -26.786  -9.139  69.382  1.00 41.19           C
ANISOU  854  CD2 PHE A 123     5756   4734   5161    -80   -109    135       C
ATOM    855  C   PHE A 123     -27.111 -12.661  70.601  1.00 39.62           C
ANISOU  855  C   PHE A 123     5462   4394   5199    -96      3    517       C
ATOM    856  O   PHE A 123     -27.317 -12.932  69.417  1.00 39.57           O
ANISOU  856  O   PHE A 123     5553   4205   5276    -30     34    397       O
ATOM    857  N   ARG A 124     -26.018 -13.052  71.245  1.00 42.55           N
ANISOU  857  N   ARG A 124     5737   4840   5589    -90     15    759       N
ATOM    858  CA  ARG A 124     -24.998 -13.856  70.586  1.00 43.37           C
ANISOU  858  CA  ARG A 124     5830   4772   5876     30     94    897       C
ATOM    859  CB  ARG A 124     -23.803 -14.077  71.504  1.00 45.58           C
ANISOU  859  CB  ARG A 124     5950   5184   6185     16     73   1221       C
ATOM    860  CG  ARG A 124     -22.853 -15.136  70.978  1.00 49.20           C
ANISOU  860  CG  ARG A 124     6345   5420   6930    146    194   1414       C
ATOM    861  CD  ARG A 124     -21.621 -15.217  71.809  1.00 51.87           C
ANISOU  861  CD  ARG A 124     6491   5897   7321    132    148   1774       C
ATOM    862  NE  ARG A 124     -21.861 -15.926  73.059  1.00 49.63           N
ANISOU  862  NE  ARG A 124     6061   5743   7053     22     86   2056       N
ATOM    863  CZ  ARG A 124     -21.567 -17.204  73.276  1.00 50.71           C
ANISOU  863  CZ  ARG A 124     6057   5722   7487     77    163   2344       C
ATOM    864  NH1 ARG A 124     -21.009 -17.945  72.328  1.00 52.95           N
ANISOU  864  NH1 ARG A 124     6330   5687   8102    245    341   2366       N
ATOM    865  NH2 ARG A 124     -21.827 -17.744  74.457  1.00 49.97           N
ANISOU  865  NH2 ARG A 124     5828   5785   7372    -51     80   2616       N
ATOM    866  C   ARG A 124     -25.527 -15.216  70.148  1.00 43.92           C
ANISOU  866  C   ARG A 124     5930   4604   6153     73    200    903       C
ATOM    867  O   ARG A 124     -25.224 -15.674  69.044  1.00 46.55           O
ANISOU  867  O   ARG A 124     6346   4718   6624    153    309    820       O
ATOM    868  N   SER A 125     -26.293 -15.875  71.014  1.00 40.90           N
ANISOU  868  N   SER A 125     5487   4262   5791     -0    187    991       N
ATOM    869  CA  SER A 125     -26.835 -17.185  70.672  1.00 46.90           C
ANISOU  869  CA  SER A 125     6271   4793   6756     27    296    997       C
ATOM    870  CB  SER A 125     -27.525 -17.846  71.872  1.00 53.68           C
ANISOU  870  CB  SER A 125     7030   5742   7624    -64    264   1156       C
ATOM    871  OG  SER A 125     -28.675 -17.130  72.270  1.00 58.49           O
ANISOU  871  OG  SER A 125     7684   6504   8037   -171    177    977       O
ATOM    872  C   SER A 125     -27.801 -17.035  69.498  1.00 45.21           C
ANISOU  872  C   SER A 125     6228   4442   6507     16    315    683       C
ATOM    873  O   SER A 125     -27.830 -17.870  68.595  1.00 46.28           O
ANISOU  873  O   SER A 125     6446   4345   6793     44    441    606       O
ATOM    874  N   TRP A 126     -28.578 -15.957  69.512  1.00 42.98           N
ANISOU  874  N   TRP A 126     5988   4305   6037    -47    198    513       N
ATOM    875  CA  TRP A 126     -29.523 -15.681  68.439  1.00 41.03           C
ANISOU  875  CA  TRP A 126     5868   3970   5752    -83    170    270       C
ATOM    876  CB  TRP A 126     -30.348 -14.439  68.779  1.00 38.87           C
ANISOU  876  CB  TRP A 126     5567   3865   5337   -143     46    160       C
ATOM    877  CG  TRP A 126     -31.358 -14.028  67.729  1.00 39.63           C
ANISOU  877  CG  TRP A 126     5745   3896   5415   -191    -21    -27       C
ATOM    878  CD1 TRP A 126     -32.650 -14.457  67.616  1.00 39.78           C
ANISOU  878  CD1 TRP A 126     5769   3862   5482   -268    -50    -95       C
ATOM    879  NE1 TRP A 126     -33.261 -13.850  66.544  1.00 39.06           N
ANISOU  879  NE1 TRP A 126     5734   3745   5361   -318   -142   -215       N
ATOM    880  CE2 TRP A 126     -32.365 -13.007  65.943  1.00 37.44           C
ANISOU  880  CE2 TRP A 126     5570   3574   5083   -271   -168   -235       C
ATOM    881  CD2 TRP A 126     -31.156 -13.093  66.664  1.00 39.25           C
ANISOU  881  CD2 TRP A 126     5766   3847   5301   -184    -86   -132       C
ATOM    882  CE3 TRP A 126     -30.071 -12.317  66.250  1.00 39.72           C
ANISOU  882  CE3 TRP A 126     5852   3946   5295   -125    -92   -130       C
ATOM    883  CZ3 TRP A 126     -30.223 -11.503  65.148  1.00 39.15           C
ANISOU  883  CZ3 TRP A 126     5846   3866   5165   -152   -173   -232       C
ATOM    884  CH2 TRP A 126     -31.434 -11.442  64.450  1.00 37.85           C
ANISOU  884  CH2 TRP A 126     5707   3666   5009   -250   -266   -310       C
ATOM    885  CZ2 TRP A 126     -32.516 -12.183  64.832  1.00 35.94           C
ANISOU  885  CZ2 TRP A 126     5431   3387   4836   -311   -267   -311       C
ATOM    886  C   TRP A 126     -28.754 -15.498  67.125  1.00 42.82           C
ANISOU  886  C   TRP A 126     6207   4076   5985    -35    221    173       C
ATOM    887  O   TRP A 126     -29.089 -16.114  66.112  1.00 41.47           O
ANISOU  887  O   TRP A 126     6153   3738   5864    -76    291     47       O
ATOM    888  N   LEU A 127     -27.704 -14.675  67.163  1.00 41.46           N
ANISOU  888  N   LEU A 127     6005   3997   5751     26    199    226       N
ATOM    889  CA  LEU A 127     -26.861 -14.424  65.994  1.00 38.67           C
ANISOU  889  CA  LEU A 127     5751   3547   5395     68    257    144       C
ATOM    890  CB  LEU A 127     -25.776 -13.402  66.314  1.00 42.17           C
ANISOU  890  CB  LEU A 127     6129   4134   5760    130    207    229       C
ATOM    891  CG  LEU A 127     -26.049 -11.936  66.007  1.00 44.90           C
ANISOU  891  CG  LEU A 127     6508   4617   5936    101     76     99       C
ATOM    892  CD1 LEU A 127     -24.864 -11.107  66.486  1.00 46.23           C
ANISOU  892  CD1 LEU A 127     6601   4920   6045    154     55    203       C
ATOM    893  CD2 LEU A 127     -26.316 -11.710  64.519  1.00 46.50           C
ANISOU  893  CD2 LEU A 127     6858   4714   6094     63     69    -77       C
ATOM    894  C   LEU A 127     -26.166 -15.674  65.487  1.00 38.05           C
ANISOU  894  C   LEU A 127     5708   3236   5515    110    458    190       C
ATOM    895  O   LEU A 127     -26.033 -15.880  64.278  1.00 39.32           O
ANISOU  895  O   LEU A 127     6009   3247   5683     74    557     32       O
ATOM    896  N   SER A 128     -25.673 -16.477  66.419  1.00 38.46           N
ANISOU  896  N   SER A 128     5622   3254   5736    169    532    417       N
ATOM    897  CA  SER A 128     -25.033 -17.741  66.087  1.00 40.79           C
ANISOU  897  CA  SER A 128     5904   3289   6307    223    758    498       C
ATOM    898  CB  SER A 128     -24.554 -18.447  67.362  1.00 46.59           C
ANISOU  898  CB  SER A 128     6425   4044   7232    284    777    834       C
ATOM    899  OG  SER A 128     -23.343 -17.894  67.849  1.00 47.71           O
ANISOU  899  OG  SER A 128     6432   4310   7384    354    729   1051       O
ATOM    900  C   SER A 128     -26.015 -18.646  65.362  1.00 41.97           C
ANISOU  900  C   SER A 128     6189   3243   6514    131    869    304       C
ATOM    901  O   SER A 128     -25.642 -19.356  64.428  1.00 43.94           O
ANISOU  901  O   SER A 128     6537   3250   6910    117   1087    195       O
ATOM    902  N   ASP A 129     -27.266 -18.639  65.815  1.00 42.64           N
ANISOU  902  N   ASP A 129     6279   3431   6492     51    738    257       N
ATOM    903  CA  ASP A 129     -28.292 -19.496  65.229  1.00 43.94           C
ANISOU  903  CA  ASP A 129     6560   3440   6697    -60    816     91       C
ATOM    904  CB  ASP A 129     -29.580 -19.465  66.051  1.00 42.27           C
ANISOU  904  CB  ASP A 129     6292   3366   6403   -123    660    112       C
ATOM    905  CG  ASP A 129     -29.447 -20.167  67.391  1.00 45.52           C
ANISOU  905  CG  ASP A 129     6532   3796   6969    -62    686    371       C
ATOM    906  OD1 ASP A 129     -28.426 -20.853  67.623  1.00 48.33           O
ANISOU  906  OD1 ASP A 129     6800   4023   7542     27    830    558       O
ATOM    907  OD2 ASP A 129     -30.382 -20.035  68.210  1.00 42.70           O
ANISOU  907  OD2 ASP A 129     6115   3579   6529   -116    565    403       O
ATOM    908  C   ASP A 129     -28.608 -19.079  63.801  1.00 44.02           C
ANISOU  908  C   ASP A 129     6769   3413   6543   -182    814   -181       C
ATOM    909  O   ASP A 129     -28.676 -19.918  62.915  1.00 48.68           O
ANISOU  909  O   ASP A 129     7492   3798   7208   -278    996   -329       O
ATOM    910  N   ILE A 130     -28.807 -17.786  63.577  1.00 43.67           N
ANISOU  910  N   ILE A 130     6745   3568   6278   -203    615   -240       N
ATOM    911  CA  ILE A 130     -29.230 -17.327  62.258  1.00 46.26           C
ANISOU  911  CA  ILE A 130     7242   3903   6431   -351    562   -450       C
ATOM    912  CB  ILE A 130     -29.940 -15.963  62.329  1.00 44.96           C
ANISOU  912  CB  ILE A 130     7033   3967   6084   -378    297   -456       C
ATOM    913  CG1 ILE A 130     -28.974 -14.859  62.756  1.00 46.15           C
ANISOU  913  CG1 ILE A 130     7096   4245   6192   -242    237   -361       C
ATOM    914  CD1 ILE A 130     -28.980 -13.675  61.836  1.00 45.36           C
ANISOU  914  CD1 ILE A 130     7063   4244   5929   -300    105   -447       C
ATOM    915  CG2 ILE A 130     -31.123 -16.031  63.291  1.00 43.54           C
ANISOU  915  CG2 ILE A 130     6738   3871   5936   -388    182   -393       C
ATOM    916  C   ILE A 130     -28.071 -17.258  61.263  1.00 46.19           C
ANISOU  916  C   ILE A 130     7346   3788   6416   -354    718   -535       C
ATOM    917  O   ILE A 130     -28.277 -17.408  60.061  1.00 47.21           O
ANISOU  917  O   ILE A 130     7651   3850   6436   -526    776   -723       O
ATOM    918  N   SER A 131     -26.860 -17.041  61.771  1.00 41.39           N
ANISOU  918  N   SER A 131     6636   3175   5915   -187    788   -392       N
ATOM    919  CA  SER A 131     -25.675 -16.913  60.927  1.00 41.04           C
ANISOU  919  CA  SER A 131     6671   3029   5895   -167    948   -454       C
ATOM    920  CB  SER A 131     -24.669 -15.948  61.559  1.00 42.44           C
ANISOU  920  CB  SER A 131     6711   3350   6064     -5    856   -283       C
ATOM    921  OG  SER A 131     -24.049 -16.539  62.689  1.00 42.02           O
ANISOU  921  OG  SER A 131     6473   3255   6238    136    930    -41       O
ATOM    922  C   SER A 131     -24.998 -18.262  60.709  1.00 42.96           C
ANISOU  922  C   SER A 131     6930   2971   6420   -146   1283   -460       C
ATOM    923  O   SER A 131     -24.228 -18.426  59.760  1.00 43.75           O
ANISOU  923  O   SER A 131     7143   2919   6561   -190   1494   -588       O
ATOM    924  N   LYS A 132     -25.286 -19.220  61.590  1.00 43.07           N
ANISOU  924  N   LYS A 132     6827   2889   6650    -86   1351   -320       N
ATOM    925  CA  LYS A 132     -24.624 -20.532  61.586  1.00 48.67           C
ANISOU  925  CA  LYS A 132     7490   3284   7718    -33   1682   -263       C
ATOM    926  CB  LYS A 132     -24.844 -21.278  60.263  1.00 52.87           C
ANISOU  926  CB  LYS A 132     8253   3572   8263   -227   1954   -572       C
ATOM    927  CG  LYS A 132     -26.293 -21.616  59.969  1.00 57.22           C
ANISOU  927  CG  LYS A 132     8940   4166   8636   -431   1860   -749       C
ATOM    928  CD  LYS A 132     -26.431 -22.369  58.649  1.00 64.09           C
ANISOU  928  CD  LYS A 132    10013   4880   9459   -665   2111  -1044       C
ATOM    929  CE  LYS A 132     -27.833 -22.927  58.475  1.00 67.08           C
ANISOU  929  CE  LYS A 132    10489   5288   9711   -871   2036  -1175       C
ATOM    930  NZ  LYS A 132     -28.859 -21.852  58.360  1.00 66.46           N
ANISOU  930  NZ  LYS A 132    10494   5459   9297   -997   1681  -1218       N
ATOM    931  C   LYS A 132     -23.130 -20.411  61.882  1.00 49.18           C
ANISOU  931  C   LYS A 132     7401   3280   8007    147   1802    -54       C
ATOM    932  O   LYS A 132     -22.368 -21.353  61.674  1.00 56.58           O
ANISOU  932  O   LYS A 132     8288   3922   9287    201   2116     -9       O
ATOM    933  N   ILE A 133     -22.722 -19.244  62.367  1.00 46.81           N
ANISOU  933  N   ILE A 133     7012   3241   7533    230   1564     75       N
ATOM    934  CA  ILE A 133     -21.370 -19.044  62.860  1.00 48.33           C
ANISOU  934  CA  ILE A 133     7021   3430   7913    391   1612    330       C
ATOM    935  CB  ILE A 133     -20.907 -17.588  62.655  1.00 46.12           C
ANISOU  935  CB  ILE A 133     6772   3393   7358    405   1416    292       C
ATOM    936  CG1 ILE A 133     -21.006 -17.194  61.176  1.00 46.97           C
ANISOU  936  CG1 ILE A 133     7126   3436   7283    281   1500    -35       C
ATOM    937  CD1 ILE A 133     -20.832 -15.697  60.920  1.00 46.08           C
ANISOU  937  CD1 ILE A 133     7061   3575   6872    272   1274    -89       C
ATOM    938  CG2 ILE A 133     -19.479 -17.406  63.161  1.00 46.92           C
ANISOU  938  CG2 ILE A 133     6675   3499   7655    554   1462    568       C
ATOM    939  C   ILE A 133     -21.361 -19.368  64.354  1.00 50.62           C
ANISOU  939  C   ILE A 133     7065   3829   8340    481   1486    681       C
ATOM    940  O   ILE A 133     -22.229 -18.910  65.102  1.00 48.58           O
ANISOU  940  O   ILE A 133     6788   3810   7859    431   1242    709       O
ATOM    941  N   ASP A 134     -20.391 -20.170  64.781  1.00 53.52           N
ANISOU  941  N   ASP A 134     7233   4016   9085    597   1663    961       N
ATOM    942  CA  ASP A 134     -20.207 -20.466  66.197  1.00 53.44           C
ANISOU  942  CA  ASP A 134     6964   4135   9206    656   1529   1360       C
ATOM    943  CB  ASP A 134     -19.438 -21.773  66.361  1.00 57.17           C
ANISOU  943  CB  ASP A 134     7234   4293  10195    758   1801   1630       C
ATOM    944  CG  ASP A 134     -20.261 -22.986  65.965  1.00 61.03           C
ANISOU  944  CG  ASP A 134     7799   4568  10822    694   1998   1439       C
ATOM    945  OD1 ASP A 134     -21.508 -22.920  66.058  1.00 59.89           O
ANISOU  945  OD1 ASP A 134     7815   4453  10487    600   1895   1290       O
ATOM    946  OD2 ASP A 134     -19.659 -24.003  65.560  1.00 64.24           O
ANISOU  946  OD2 ASP A 134     8090   4797  11522    727   2259   1433       O
ATOM    947  C   ASP A 134     -19.443 -19.312  66.839  1.00 52.13           C
ANISOU  947  C   ASP A 134     6679   4278   8849    686   1297   1552       C
ATOM    948  O   ASP A 134     -18.214 -19.321  66.895  1.00 57.16           O
ANISOU  948  O   ASP A 134     7159   4857   9704    780   1374   1779       O
ATOM    949  N   LEU A 135     -20.179 -18.302  67.292  1.00 45.75           N
ANISOU  949  N   LEU A 135     5946   3785   7653    595   1031   1448       N
ATOM    950  CA  LEU A 135     -19.571 -17.113  67.869  1.00 44.24           C
ANISOU  950  CA  LEU A 135     5678   3894   7239    583    825   1566       C
ATOM    951  CB  LEU A 135     -20.559 -15.950  67.850  1.00 40.42           C
ANISOU  951  CB  LEU A 135     5354   3645   6358    480    629   1293       C
ATOM    952  CG  LEU A 135     -21.054 -15.542  66.467  1.00 41.04           C
ANISOU  952  CG  LEU A 135     5666   3604   6323    465    691    923       C
ATOM    953  CD1 LEU A 135     -22.208 -14.565  66.600  1.00 38.10           C
ANISOU  953  CD1 LEU A 135     5394   3436   5648    366    498    725       C
ATOM    954  CD2 LEU A 135     -19.913 -14.950  65.628  1.00 39.23           C
ANISOU  954  CD2 LEU A 135     5474   3324   6109    531    766    877       C
ATOM    955  C   LEU A 135     -19.133 -17.406  69.300  1.00 48.18           C
ANISOU  955  C   LEU A 135     5921   4571   7814    560    703   1989       C
ATOM    956  O   LEU A 135     -19.776 -18.190  70.002  1.00 46.65           O
ANISOU  956  O   LEU A 135     5657   4373   7695    514    686   2122       O
ATOM    957  N   GLU A 136     -18.041 -16.775  69.724  1.00 50.85           N
ANISOU  957  N   GLU A 136     6119   5079   8121    569    609   2213       N
ATOM    958  CA  GLU A 136     -17.472 -17.012  71.047  1.00 54.32           C
ANISOU  958  CA  GLU A 136     6300   5724   8615    505    472   2664       C
ATOM    959  CB  GLU A 136     -15.978 -16.700  71.033  1.00 59.33           C
ANISOU  959  CB  GLU A 136     6759   6389   9393    567    471   2933       C
ATOM    960  CG  GLU A 136     -15.194 -17.441  69.976  1.00 64.00           C
ANISOU  960  CG  GLU A 136     7310   6585  10421    753    753   2947       C
ATOM    961  CD  GLU A 136     -13.773 -16.922  69.851  1.00 69.32           C
ANISOU  961  CD  GLU A 136     7833   7321  11185    806    747   3122       C
ATOM    962  OE1 GLU A 136     -13.355 -16.117  70.714  1.00 69.39           O
ANISOU  962  OE1 GLU A 136     7738   7674  10952    693    507   3322       O
ATOM    963  OE2 GLU A 136     -13.078 -17.307  68.885  1.00 71.68           O
ANISOU  963  OE2 GLU A 136     8121   7361  11755    923    988   3004       O
ATOM    964  C   GLU A 136     -18.126 -16.147  72.111  1.00 51.57           C
ANISOU  964  C   GLU A 136     5980   5765   7850    311    228   2639       C
ATOM    965  O   GLU A 136     -18.731 -15.120  71.812  1.00 49.82           O
ANISOU  965  O   GLU A 136     5944   5658   7326    257    165   2300       O
ATOM    966  N   SER A 137     -17.953 -16.547  73.365  1.00 52.64           N
ANISOU  966  N   SER A 137     5916   6101   7984    189    103   3019       N
ATOM    967  C   SER A 137     -17.663 -14.552  74.775  1.00 49.73           C
ANISOU  967  C   SER A 137     5546   6393   6956   -151   -224   3034       C
ATOM    968  O   SER A 137     -18.124 -13.636  75.452  1.00 49.40           O
ANISOU  968  O   SER A 137     5583   6637   6549   -350   -337   2890       O
ATOM    969  CA ASER A 137     -18.490 -15.805  74.497  0.55 51.41           C
ANISOU  969  CA ASER A 137     5776   6327   7431    -46    -96   3017       C
ATOM    970  CB ASER A 137     -18.500 -16.703  75.732  0.55 54.29           C
ANISOU  970  CB ASER A 137     5930   6832   7865   -183   -188   3449       C
ATOM    971  OG ASER A 137     -17.273 -17.404  75.846  0.55 55.30           O
ANISOU  971  OG ASER A 137     5797   6879   8334   -105   -176   3898       O
ATOM    972  CA BSER A 137     -18.501 -15.793  74.485  0.45 51.37           C
ANISOU  972  CA BSER A 137     5775   6321   7423    -45    -95   3010       C
ATOM    973  CB BSER A 137     -18.561 -16.673  75.731  0.45 54.13           C
ANISOU  973  CB BSER A 137     5922   6816   7830   -187   -188   3428       C
ATOM    974  OG BSER A 137     -19.232 -16.007  76.788  0.45 54.27           O
ANISOU  974  OG BSER A 137     5993   7189   7440   -450   -339   3362       O
ATOM    975  N   THR A 138     -16.440 -14.530  74.245  1.00 49.00           N
ANISOU  975  N   THR A 138     5348   6199   7070    -24   -182   3200       N
ATOM    976  CA  THR A 138     -15.493 -13.438  74.463  1.00 48.80           C
ANISOU  976  CA  THR A 138     5280   6419   6843   -114   -298   3263       C
ATOM    977  CB  THR A 138     -14.358 -13.485  73.426  1.00 50.44           C
ANISOU  977  CB  THR A 138     5431   6387   7347    100   -176   3318       C
ATOM    978  OG1 THR A 138     -13.803 -14.804  73.404  1.00 54.80           O
ANISOU  978  OG1 THR A 138     5763   6707   8350    225    -69   3676       O
ATOM    979  CG2 THR A 138     -13.263 -12.465  73.754  1.00 50.11           C
ANISOU  979  CG2 THR A 138     5300   6610   7129     -2   -310   3459       C
ATOM    980  C   THR A 138     -16.166 -12.066  74.418  1.00 46.10           C
ANISOU  980  C   THR A 138     5161   6257   6096   -231   -351   2839       C
ATOM    981  O   THR A 138     -16.767 -11.680  73.413  1.00 42.53           O
ANISOU  981  O   THR A 138     4906   5617   5638   -105   -250   2454       O
ATOM    982  N   ILE A 139     -16.078 -11.346  75.532  1.00 46.34           N
ANISOU  982  N   ILE A 139     5151   6655   5800   -497   -501   2925       N
ATOM    983  CA  ILE A 139     -16.695 -10.030  75.663  1.00 48.33           C
ANISOU  983  CA  ILE A 139     5586   7077   5701   -640   -519   2543       C
ATOM    984  CB  ILE A 139     -16.986  -9.697  77.148  1.00 56.18           C
ANISOU  984  CB  ILE A 139     6540   8453   6354   -997   -633   2641       C
ATOM    985  CG1 ILE A 139     -18.021 -10.678  77.697  1.00 56.67           C
ANISOU  985  CG1 ILE A 139     6591   8484   6458  -1050   -617   2698       C
ATOM    986  CD1 ILE A 139     -18.082 -10.747  79.209  1.00 60.19           C
ANISOU  986  CD1 ILE A 139     6944   9305   6619  -1417   -736   2935       C
ATOM    987  CG2 ILE A 139     -17.488  -8.255  77.309  1.00 56.54           C
ANISOU  987  CG2 ILE A 139     6756   8648   6078  -1160   -601   2239       C
ATOM    988  C   ILE A 139     -15.784  -8.975  75.057  1.00 47.12           C
ANISOU  988  C   ILE A 139     5467   6946   5491   -587   -523   2439       C
ATOM    989  O   ILE A 139     -14.614  -8.867  75.424  1.00 45.13           O
ANISOU  989  O   ILE A 139     5061   6851   5235   -657   -610   2740       O
ATOM    990  N   ASP A 140     -16.332  -8.211  74.117  1.00 46.45           N
ANISOU  990  N   ASP A 140     5570   6704   5374   -468   -435   2037       N
ATOM    991  CA  ASP A 140     -15.586  -7.197  73.391  1.00 46.52           C
ANISOU  991  CA  ASP A 140     5633   6696   5347   -396   -423   1902       C
ATOM    992  CB  ASP A 140     -15.090  -7.770  72.060  1.00 48.31           C
ANISOU  992  CB  ASP A 140     5873   6602   5882   -116   -319   1909       C
ATOM    993  CG  ASP A 140     -14.146  -6.836  71.325  1.00 49.96           C
ANISOU  993  CG  ASP A 140     6112   6798   6071    -44   -308   1829       C
ATOM    994  OD1 ASP A 140     -14.015  -5.659  71.727  1.00 54.69           O
ANISOU  994  OD1 ASP A 140     6747   7609   6424   -189   -375   1717       O
ATOM    995  OD2 ASP A 140     -13.538  -7.290  70.331  1.00 46.13           O
ANISOU  995  OD2 ASP A 140     5620   6080   5826    148   -209   1866       O
ATOM    996  C   ASP A 140     -16.519  -6.022  73.144  1.00 39.90           C
ANISOU  996  C   ASP A 140     4975   5867   4320   -446   -384   1486       C
ATOM    997  O   ASP A 140     -17.195  -5.968  72.125  1.00 35.29           O
ANISOU  997  O   ASP A 140     4514   5050   3845   -283   -309   1243       O
ATOM    998  N   MET A 141     -16.572  -5.091  74.087  1.00 41.45           N
ANISOU  998  N   MET A 141     5176   6328   4244   -694   -424   1415       N
ATOM    999  CA  MET A 141     -17.492  -3.967  73.983  1.00 40.68           C
ANISOU  999  CA  MET A 141     5217   6218   4022   -757   -351   1036       C
ATOM   1000  CB  MET A 141     -18.839  -4.332  74.604  1.00 43.39           C
ANISOU 1000  CB  MET A 141     5596   6564   4326   -860   -304    917       C
ATOM   1001  CG  MET A 141     -18.755  -4.754  76.041  1.00 47.52           C
ANISOU 1001  CG  MET A 141     6031   7370   4654  -1142   -357   1124       C
ATOM   1002  SD  MET A 141     -20.341  -5.336  76.686  1.00 62.79           S
ANISOU 1002  SD  MET A 141     8007   9278   6574  -1242   -285    995       S
ATOM   1003  CE  MET A 141     -21.303  -3.839  76.764  1.00 46.63           C
ANISOU 1003  CE  MET A 141     6082   7214   4422  -1361   -129    539       C
ATOM   1004  C   MET A 141     -16.932  -2.721  74.655  1.00 39.78           C
ANISOU 1004  C   MET A 141     5104   6351   3661   -990   -359    962       C
ATOM   1005  O   MET A 141     -16.278  -2.793  75.699  1.00 41.27           O
ANISOU 1005  O   MET A 141     5200   6816   3663  -1229   -434   1179       O
ATOM   1006  N   SER A 142     -17.225  -1.578  74.056  1.00 39.85           N
ANISOU 1006  N   SER A 142     5211   6259   3670   -941   -280    662       N
ATOM   1007  CA  SER A 142     -16.737  -0.303  74.547  1.00 41.15           C
ANISOU 1007  CA  SER A 142     5394   6605   3636  -1147   -247    537       C
ATOM   1008  CB  SER A 142     -15.498   0.136  73.754  1.00 40.31           C
ANISOU 1008  CB  SER A 142     5266   6468   3582  -1014   -300    626       C
ATOM   1009  OG  SER A 142     -15.845   0.469  72.423  1.00 48.70           O
ANISOU 1009  OG  SER A 142     6411   7252   4842   -752   -251    445       O
ATOM   1010  C   SER A 142     -17.857   0.709  74.380  1.00 38.89           C
ANISOU 1010  C   SER A 142     5205   6191   3381  -1168    -99    163       C
ATOM   1011  O   SER A 142     -18.833   0.457  73.669  1.00 38.64           O
ANISOU 1011  O   SER A 142     5214   5926   3541   -983    -62     44       O
ATOM   1012  N   CYS A 143     -17.719   1.845  75.046  1.00 38.72           N
ANISOU 1012  N   CYS A 143     5208   6315   3187  -1410     -7    -10       N
ATOM   1013  CA  CYS A 143     -18.680   2.934  74.920  1.00 38.25           C
ANISOU 1013  CA  CYS A 143     5211   6107   3215  -1437    173   -357       C
ATOM   1014  CB  CYS A 143     -19.252   3.348  76.276  1.00 40.41           C
ANISOU 1014  CB  CYS A 143     5504   6555   3294  -1798    332   -534       C
ATOM   1015  SG  CYS A 143     -20.248   4.856  76.227  1.00 40.31           S
ANISOU 1015  SG  CYS A 143     5535   6336   3444  -1863    621   -965       S
ATOM   1016  C   CYS A 143     -17.947   4.096  74.295  1.00 41.19           C
ANISOU 1016  C   CYS A 143     5603   6428   3618  -1384    201   -458       C
ATOM   1017  O   CYS A 143     -16.899   4.513  74.790  1.00 47.85           O
ANISOU 1017  O   CYS A 143     6435   7484   4263  -1564    173   -389       O
ATOM   1018  N   ALA A 144     -18.505   4.618  73.214  1.00 37.42           N
ANISOU 1018  N   ALA A 144     5149   5680   3388  -1155    247   -601       N
ATOM   1019  CA  ALA A 144     -17.868   5.674  72.459  1.00 37.02           C
ANISOU 1019  CA  ALA A 144     5113   5548   3406  -1069    262   -674       C
ATOM   1020  CB  ALA A 144     -17.674   5.245  71.021  1.00 35.41           C
ANISOU 1020  CB  ALA A 144     4919   5156   3378   -753    132   -549       C
ATOM   1021  C   ALA A 144     -18.708   6.933  72.517  1.00 39.39           C
ANISOU 1021  C   ALA A 144     5417   5697   3852  -1137    467   -966       C
ATOM   1022  O   ALA A 144     -19.945   6.880  72.535  1.00 36.84           O
ANISOU 1022  O   ALA A 144     5075   5218   3704  -1105    560  -1084       O
ATOM   1023  N   LYS A 145     -18.018   8.067  72.543  1.00 40.92           N
ANISOU 1023  N   LYS A 145     5619   5922   4005  -1231    547  -1072       N
ATOM   1024  CA  LYS A 145     -18.662   9.362  72.463  1.00 44.27           C
ANISOU 1024  CA  LYS A 145     6028   6158   4636  -1271    763  -1334       C
ATOM   1025  CB  LYS A 145     -18.576  10.072  73.814  1.00 50.39           C
ANISOU 1025  CB  LYS A 145     6827   7094   5224  -1648    990  -1552       C
ATOM   1026  CG  LYS A 145     -19.531  11.231  73.961  1.00 56.14           C
ANISOU 1026  CG  LYS A 145     7523   7584   6224  -1720   1294  -1857       C
ATOM   1027  CD  LYS A 145     -20.012  11.406  75.403  1.00 63.11           C
ANISOU 1027  CD  LYS A 145     8439   8592   6947  -2102   1556  -2094       C
ATOM   1028  CE  LYS A 145     -18.920  11.931  76.304  1.00 66.78           C
ANISOU 1028  CE  LYS A 145     8937   9317   7121  -2421   1588  -2096       C
ATOM   1029  NZ  LYS A 145     -18.006  10.849  76.711  1.00 67.16           N
ANISOU 1029  NZ  LYS A 145     9018   9705   6793  -2516   1320  -1827       N
ATOM   1030  C   LYS A 145     -17.988  10.178  71.363  1.00 42.88           C
ANISOU 1030  C   LYS A 145     5846   5857   4589  -1094    709  -1305       C
ATOM   1031  O   LYS A 145     -16.775  10.401  71.397  1.00 44.32           O
ANISOU 1031  O   LYS A 145     6054   6197   4589  -1155    642  -1230       O
ATOM   1032  N   TYR A 146     -18.777  10.587  70.373  1.00 40.61           N
ANISOU 1032  N   TYR A 146     5514   5297   4618   -884    723  -1335       N
ATOM   1033  CA  TYR A 146     -18.300  11.440  69.289  1.00 37.52           C
ANISOU 1033  CA  TYR A 146     5107   4770   4377   -729    681  -1305       C
ATOM   1034  CB  TYR A 146     -18.676  10.857  67.922  1.00 36.05           C
ANISOU 1034  CB  TYR A 146     4915   4437   4347   -458    486  -1126       C
ATOM   1035  CG  TYR A 146     -17.890   9.651  67.480  1.00 34.25           C
ANISOU 1035  CG  TYR A 146     4758   4342   3915   -357    280   -924       C
ATOM   1036  CD1 TYR A 146     -18.172   8.384  67.978  1.00 36.42           C
ANISOU 1036  CD1 TYR A 146     5053   4711   4075   -376    222   -846       C
ATOM   1037  CE1 TYR A 146     -17.463   7.273  67.554  1.00 37.05           C
ANISOU 1037  CE1 TYR A 146     5177   4867   4034   -277     74   -659       C
ATOM   1038  CZ  TYR A 146     -16.468   7.421  66.611  1.00 34.66           C
ANISOU 1038  CZ  TYR A 146     4909   4551   3711   -162     -9   -565       C
ATOM   1039  OH  TYR A 146     -15.754   6.323  66.184  1.00 36.24           O
ANISOU 1039  OH  TYR A 146     5143   4789   3837    -67   -106   -395       O
ATOM   1040  CE2 TYR A 146     -16.182   8.663  66.094  1.00 34.00           C
ANISOU 1040  CE2 TYR A 146     4818   4396   3706   -147     29   -640       C
ATOM   1041  CD2 TYR A 146     -16.895   9.766  66.521  1.00 36.12           C
ANISOU 1041  CD2 TYR A 146     5033   4583   4107   -238    166   -810       C
ATOM   1042  C   TYR A 146     -18.948  12.810  69.411  1.00 40.53           C
ANISOU 1042  C   TYR A 146     5415   4944   5039   -795    925  -1517       C
ATOM   1043  O   TYR A 146     -20.177  12.926  69.383  1.00 41.05           O
ANISOU 1043  O   TYR A 146     5402   4815   5380   -753   1028  -1584       O
ATOM   1044  N   GLU A 147     -18.123  13.844  69.531  1.00 37.11           N
ANISOU 1044  N   GLU A 147     4993   4536   4570   -896   1027  -1613       N
ATOM   1045  CA  GLU A 147     -18.615  15.210  69.566  1.00 39.20           C
ANISOU 1045  CA  GLU A 147     5177   4568   5148   -948   1285  -1809       C
ATOM   1046  CB  GLU A 147     -18.223  15.868  70.887  1.00 45.28           C
ANISOU 1046  CB  GLU A 147     5994   5466   5745  -1291   1555  -2071       C
ATOM   1047  CG  GLU A 147     -19.004  15.293  72.063  1.00 49.18           C
ANISOU 1047  CG  GLU A 147     6507   6047   6133  -1504   1704  -2212       C
ATOM   1048  CD  GLU A 147     -18.363  15.556  73.416  1.00 56.97           C
ANISOU 1048  CD  GLU A 147     7562   7297   6787  -1889   1854  -2352       C
ATOM   1049  OE1 GLU A 147     -17.507  16.459  73.524  1.00 59.39           O
ANISOU 1049  OE1 GLU A 147     7872   7653   7041  -2004   1914  -2385       O
ATOM   1050  OE2 GLU A 147     -18.722  14.843  74.378  1.00 60.21           O
ANISOU 1050  OE2 GLU A 147     7997   7874   7007  -2074   1875  -2357       O
ATOM   1051  C   GLU A 147     -18.078  15.972  68.355  1.00 41.07           C
ANISOU 1051  C   GLU A 147     5381   4672   5553   -763   1187  -1696       C
ATOM   1052  O   GLU A 147     -17.475  15.376  67.455  1.00 40.28           O
ANISOU 1052  O   GLU A 147     5326   4650   5328   -594    928  -1483       O
ATOM   1053  N   PHE A 148     -18.320  17.277  68.333  1.00 40.78           N
ANISOU 1053  N   PHE A 148     5259   4420   5815   -804   1416  -1843       N
ATOM   1054  CA  PHE A 148     -17.942  18.139  67.219  1.00 39.83           C
ANISOU 1054  CA  PHE A 148     5083   4143   5909   -644   1351  -1733       C
ATOM   1055  CB  PHE A 148     -18.143  19.605  67.627  1.00 44.85           C
ANISOU 1055  CB  PHE A 148     5625   4554   6861   -769   1694  -1956       C
ATOM   1056  CG  PHE A 148     -17.868  20.596  66.522  1.00 48.27           C
ANISOU 1056  CG  PHE A 148     5970   4791   7579   -611   1653  -1831       C
ATOM   1057  CD1 PHE A 148     -18.463  20.453  65.282  1.00 49.23           C
ANISOU 1057  CD1 PHE A 148     5991   4762   7953   -369   1438  -1563       C
ATOM   1058  CE1 PHE A 148     -18.218  21.363  64.269  1.00 51.42           C
ANISOU 1058  CE1 PHE A 148     6180   4877   8479   -249   1386  -1416       C
ATOM   1059  CZ  PHE A 148     -17.376  22.432  64.486  1.00 52.04           C
ANISOU 1059  CZ  PHE A 148     6270   4920   8584   -347   1562  -1553       C
ATOM   1060  CE2 PHE A 148     -16.778  22.592  65.719  1.00 51.51           C
ANISOU 1060  CE2 PHE A 148     6309   4995   8269   -589   1788  -1842       C
ATOM   1061  CD2 PHE A 148     -17.028  21.680  66.731  1.00 49.89           C
ANISOU 1061  CD2 PHE A 148     6191   4973   7792   -732   1826  -1973       C
ATOM   1062  C   PHE A 148     -16.498  17.907  66.772  1.00 37.08           C
ANISOU 1062  C   PHE A 148     4846   4016   5225   -613   1141  -1606       C
ATOM   1063  O   PHE A 148     -15.576  18.017  67.571  1.00 36.53           O
ANISOU 1063  O   PHE A 148     4855   4149   4875   -806   1207  -1714       O
ATOM   1064  N   THR A 149     -16.335  17.577  65.490  1.00 35.21           N
ANISOU 1064  N   THR A 149     4610   3743   5024   -391    894  -1372       N
ATOM   1065  CA  THR A 149     -15.042  17.347  64.819  1.00 36.26           C
ANISOU 1065  CA  THR A 149     4834   4035   4909   -322    702  -1230       C
ATOM   1066  CB  THR A 149     -13.919  18.367  65.190  1.00 35.96           C
ANISOU 1066  CB  THR A 149     4818   4066   4781   -457    825  -1344       C
ATOM   1067  OG1 THR A 149     -13.421  18.124  66.515  1.00 41.27           O
ANISOU 1067  OG1 THR A 149     5548   4961   5171   -698    928  -1486       O
ATOM   1068  CG2 THR A 149     -14.420  19.792  65.062  1.00 38.59           C
ANISOU 1068  CG2 THR A 149     5041   4133   5487   -476   1040  -1464       C
ATOM   1069  C   THR A 149     -14.519  15.919  64.938  1.00 37.34           C
ANISOU 1069  C   THR A 149     5069   4401   4716   -300    518  -1111       C
ATOM   1070  O   THR A 149     -13.580  15.551  64.235  1.00 36.66           O
ANISOU 1070  O   THR A 149     5043   4407   4480   -209    363   -969       O
ATOM   1071  N   ASP A 150     -15.138  15.109  65.794  1.00 37.55           N
ANISOU 1071  N   ASP A 150     5103   4501   4662   -380    551  -1161       N
ATOM   1072  CA  ASP A 150     -14.717  13.721  65.956  1.00 35.94           C
ANISOU 1072  CA  ASP A 150     4968   4488   4201   -358    395  -1027       C
ATOM   1073  CB  ASP A 150     -15.324  13.099  67.222  1.00 34.50           C
ANISOU 1073  CB  ASP A 150     4781   4411   3918   -520    481  -1116       C
ATOM   1074  CG  ASP A 150     -14.739  13.678  68.501  1.00 41.55           C
ANISOU 1074  CG  ASP A 150     5684   5480   4623   -801    638  -1267       C
ATOM   1075  OD1 ASP A 150     -13.590  14.172  68.464  1.00 45.03           O
ANISOU 1075  OD1 ASP A 150     6146   6032   4933   -860    617  -1242       O
ATOM   1076  OD2 ASP A 150     -15.423  13.630  69.547  1.00 40.10           O
ANISOU 1076  OD2 ASP A 150     5493   5336   4409   -988    787  -1414       O
ATOM   1077  C   ASP A 150     -15.129  12.922  64.728  1.00 36.00           C
ANISOU 1077  C   ASP A 150     4996   4393   4288   -145    216   -860       C
ATOM   1078  O   ASP A 150     -16.150  13.208  64.103  1.00 35.91           O
ANISOU 1078  O   ASP A 150     4934   4197   4513    -63    210   -854       O
ATOM   1079  N   ALA A 151     -14.331  11.921  64.382  1.00 36.08           N
ANISOU 1079  N   ALA A 151     5074   4522   4114    -77     82   -717       N
ATOM   1080  CA  ALA A 151     -14.608  11.091  63.219  1.00 36.03           C
ANISOU 1080  CA  ALA A 151     5115   4431   4142     79    -56   -588       C
ATOM   1081  CB  ALA A 151     -14.343  11.863  61.933  1.00 36.75           C
ANISOU 1081  CB  ALA A 151     5221   4414   4327    168   -113   -538       C
ATOM   1082  C   ALA A 151     -13.773   9.823  63.250  1.00 33.52           C
ANISOU 1082  C   ALA A 151     4854   4237   3645    115   -125   -467       C
ATOM   1083  O   ALA A 151     -12.700   9.788  63.848  1.00 36.39           O
ANISOU 1083  O   ALA A 151     5206   4747   3873     53   -107   -426       O
ATOM   1084  N   LEU A 152     -14.289   8.783  62.605  1.00 34.41           N
ANISOU 1084  N   LEU A 152     5015   4281   3780    202   -197   -398       N
ATOM   1085  CA  LEU A 152     -13.578   7.525  62.445  1.00 33.35           C
ANISOU 1085  CA  LEU A 152     4926   4198   3549    256   -229   -282       C
ATOM   1086  CB  LEU A 152     -14.237   6.429  63.282  1.00 32.56           C
ANISOU 1086  CB  LEU A 152     4804   4134   3435    223   -222   -259       C
ATOM   1087  CG  LEU A 152     -13.878   4.976  62.974  1.00 31.30           C
ANISOU 1087  CG  LEU A 152     4680   3951   3261    297   -236   -138       C
ATOM   1088  CD1 LEU A 152     -12.382   4.715  63.126  1.00 30.25           C
ANISOU 1088  CD1 LEU A 152     4511   3905   3076    318   -214     -3       C
ATOM   1089  CD2 LEU A 152     -14.693   4.055  63.874  1.00 34.75           C
ANISOU 1089  CD2 LEU A 152     5082   4417   3704    251   -231   -119       C
ATOM   1090  C   LEU A 152     -13.602   7.192  60.955  1.00 35.46           C
ANISOU 1090  C   LEU A 152     5285   4343   3846    350   -281   -246       C
ATOM   1091  O   LEU A 152     -14.655   6.899  60.389  1.00 34.79           O
ANISOU 1091  O   LEU A 152     5234   4163   3821    358   -327   -266       O
ATOM   1092  N   LEU A 153     -12.438   7.263  60.320  1.00 34.25           N
ANISOU 1092  N   LEU A 153     5171   4201   3640    393   -268   -192       N
ATOM   1093  CA  LEU A 153     -12.359   7.201  58.865  1.00 32.44           C
ANISOU 1093  CA  LEU A 153     5045   3875   3407    432   -295   -185       C
ATOM   1094  CB  LEU A 153     -11.089   7.898  58.392  1.00 32.56           C
ANISOU 1094  CB  LEU A 153     5073   3920   3380    453   -267   -157       C
ATOM   1095  CG  LEU A 153     -11.043   9.378  58.763  1.00 36.08           C
ANISOU 1095  CG  LEU A 153     5446   4404   3857    415   -283   -200       C
ATOM   1096  CD1 LEU A 153      -9.698   9.982  58.404  1.00 37.12           C
ANISOU 1096  CD1 LEU A 153     5585   4579   3941    432   -251   -165       C
ATOM   1097  CD2 LEU A 153     -12.179  10.135  58.076  1.00 39.12           C
ANISOU 1097  CD2 LEU A 153     5834   4691   4339    394   -353   -231       C
ATOM   1098  C   LEU A 153     -12.419   5.777  58.330  1.00 34.35           C
ANISOU 1098  C   LEU A 153     5371   4049   3630    457   -261   -158       C
ATOM   1099  O   LEU A 153     -12.477   4.820  59.096  1.00 32.59           O
ANISOU 1099  O   LEU A 153     5111   3843   3429    472   -221   -122       O
ATOM   1100  N   CYS A 154     -12.386   5.665  57.004  1.00 33.05           N
ANISOU 1100  N   CYS A 154     5324   3810   3425    440   -265   -177       N
ATOM   1101  CA  CYS A 154     -12.627   4.411  56.296  1.00 36.55           C
ANISOU 1101  CA  CYS A 154     5878   4166   3844    417   -209   -199       C
ATOM   1102  CB  CYS A 154     -12.496   4.656  54.794  1.00 37.23           C
ANISOU 1102  CB  CYS A 154     6102   4209   3833    336   -216   -236       C
ATOM   1103  SG  CYS A 154     -12.891   3.232  53.799  1.00 37.03           S
ANISOU 1103  SG  CYS A 154     6248   4081   3740    232   -121   -313       S
ATOM   1104  C   CYS A 154     -11.718   3.246  56.721  1.00 39.38           C
ANISOU 1104  C   CYS A 154     6218   4487   4259    484    -59   -154       C
ATOM   1105  O   CYS A 154     -10.492   3.321  56.615  1.00 43.11           O
ANISOU 1105  O   CYS A 154     6669   4960   4752    532     30   -108       O
ATOM   1106  N   HIS A 155     -12.339   2.159  57.177  1.00 36.30           N
ANISOU 1106  N   HIS A 155     5818   4051   3923    486    -28   -149       N
ATOM   1107  CA  HIS A 155     -11.624   0.980  57.668  1.00 33.87           C
ANISOU 1107  CA  HIS A 155     5456   3684   3729    553    113    -67       C
ATOM   1108  CB  HIS A 155     -11.187   1.179  59.128  1.00 34.89           C
ANISOU 1108  CB  HIS A 155     5408   3944   3903    597     67     70       C
ATOM   1109  CG  HIS A 155     -12.324   1.216  60.102  1.00 35.62           C
ANISOU 1109  CG  HIS A 155     5449   4116   3970    550    -36     58       C
ATOM   1110  ND1 HIS A 155     -13.237   2.247  60.142  1.00 36.77           N
ANISOU 1110  ND1 HIS A 155     5609   4316   4047    494   -144    -41       N
ATOM   1111  CE1 HIS A 155     -14.124   2.012  61.092  1.00 36.98           C
ANISOU 1111  CE1 HIS A 155     5576   4388   4086    456   -183    -43       C
ATOM   1112  NE2 HIS A 155     -13.817   0.868  61.674  1.00 36.17           N
ANISOU 1112  NE2 HIS A 155     5425   4283   4036    481   -126     63       N
ATOM   1113  CD2 HIS A 155     -12.695   0.348  61.074  1.00 35.68           C
ANISOU 1113  CD2 HIS A 155     5378   4147   4033    547    -31    138       C
ATOM   1114  C   HIS A 155     -12.530  -0.235  57.563  1.00 33.43           C
ANISOU 1114  C   HIS A 155     5459   3523   3718    522    162   -111       C
ATOM   1115  O   HIS A 155     -13.745  -0.089  57.399  1.00 33.52           O
ANISOU 1115  O   HIS A 155     5524   3549   3663    450     54   -186       O
ATOM   1116  N   ASP A 156     -11.947  -1.429  57.685  1.00 38.14           N
ANISOU 1116  N   ASP A 156     6028   4004   4459    575    329    -50       N
ATOM   1117  CA  ASP A 156     -12.693  -2.673  57.489  1.00 40.12           C
ANISOU 1117  CA  ASP A 156     6346   4122   4777    539    420   -105       C
ATOM   1118  CB  ASP A 156     -12.074  -3.515  56.358  1.00 40.88           C
ANISOU 1118  CB  ASP A 156     6564   4019   4950    511    665   -195       C
ATOM   1119  CG  ASP A 156     -10.626  -3.890  56.613  1.00 43.68           C
ANISOU 1119  CG  ASP A 156     6793   4286   5518    630    848    -58       C
ATOM   1120  OD1 ASP A 156     -10.157  -3.786  57.765  1.00 43.04           O
ANISOU 1120  OD1 ASP A 156     6517   4301   5537    725    774    145       O
ATOM   1121  OD2 ASP A 156      -9.953  -4.314  55.646  1.00 47.02           O
ANISOU 1121  OD2 ASP A 156     7306   4543   6016    607   1078   -146       O
ATOM   1122  C   ASP A 156     -12.860  -3.536  58.751  1.00 39.07           C
ANISOU 1122  C   ASP A 156     6064   3993   4789    602    427     41       C
ATOM   1123  O   ASP A 156     -13.376  -4.646  58.658  1.00 38.41           O
ANISOU 1123  O   ASP A 156     6018   3779   4796    585    525     12       O
ATOM   1124  N   ASP A 157     -12.433  -3.031  59.912  1.00 38.73           N
ANISOU 1124  N   ASP A 157     5857   4105   4752    646    327    197       N
ATOM   1125  CA  ASP A 157     -12.571  -3.751  61.198  1.00 38.41           C
ANISOU 1125  CA  ASP A 157     5665   4118   4811    666    303    370       C
ATOM   1126  CB  ASP A 157     -14.026  -4.169  61.471  1.00 38.66           C
ANISOU 1126  CB  ASP A 157     5750   4145   4795    606    237    280       C
ATOM   1127  CG  ASP A 157     -14.849  -3.080  62.110  1.00 38.68           C
ANISOU 1127  CG  ASP A 157     5737   4326   4635    536     63    217       C
ATOM   1128  OD1 ASP A 157     -14.338  -1.952  62.281  1.00 35.01           O
ANISOU 1128  OD1 ASP A 157     5239   3983   4082    524     -1    217       O
ATOM   1129  OD2 ASP A 157     -16.027  -3.360  62.425  1.00 39.08           O
ANISOU 1129  OD2 ASP A 157     5805   4376   4666    488     12    158       O
ATOM   1130  C   ASP A 157     -11.721  -5.008  61.284  1.00 41.05           C
ANISOU 1130  C   ASP A 157     5899   4296   5403    747    483    542       C
ATOM   1131  O   ASP A 157     -11.740  -5.699  62.297  1.00 37.66           O
ANISOU 1131  O   ASP A 157     5324   3901   5084    760    466    734       O
ATOM   1132  N   GLU A 158     -10.981  -5.324  60.230  1.00 49.55           N
ANISOU 1132  N   GLU A 158     7041   5190   6595    790    672    485       N
ATOM   1133  CA  GLU A 158     -10.307  -6.611  60.185  1.00 56.36           C
ANISOU 1133  CA  GLU A 158     7808   5833   7772    869    903    619       C
ATOM   1134  CB  GLU A 158      -9.667  -6.843  58.817  1.00 65.37           C
ANISOU 1134  CB  GLU A 158     9078   6750   9008    876   1158    461       C
ATOM   1135  CG  GLU A 158     -10.688  -7.127  57.726  1.00 71.70           C
ANISOU 1135  CG  GLU A 158    10135   7440   9666    754   1233    160       C
ATOM   1136  CD  GLU A 158     -10.564  -8.529  57.164  1.00 79.22           C
ANISOU 1136  CD  GLU A 158    11132   8087  10882    748   1561     92       C
ATOM   1137  OE1 GLU A 158     -11.529  -9.312  57.299  1.00 80.36           O
ANISOU 1137  OE1 GLU A 158    11329   8163  11042    694   1576     30       O
ATOM   1138  OE2 GLU A 158      -9.501  -8.844  56.587  1.00 83.73           O
ANISOU 1138  OE2 GLU A 158    11682   8471  11661    791   1825     93       O
ATOM   1139  C   GLU A 158      -9.284  -6.761  61.309  1.00 55.60           C
ANISOU 1139  C   GLU A 158     7441   5825   7861    943    866    967       C
ATOM   1140  O   GLU A 158      -8.404  -5.925  61.494  1.00 55.59           O
ANISOU 1140  O   GLU A 158     7356   5957   7808    957    792   1067       O
ATOM   1141  N   LEU A 159      -9.447  -7.833  62.073  1.00 55.96           N
ANISOU 1141  N   LEU A 159     7343   5805   8113    972    904   1166       N
ATOM   1142  CA  LEU A 159      -8.506  -8.224  63.108  1.00 59.19           C
ANISOU 1142  CA  LEU A 159     7465   6277   8746   1022    875   1559       C
ATOM   1143  CB  LEU A 159      -8.687  -7.377  64.365  1.00 62.28           C
ANISOU 1143  CB  LEU A 159     7763   7028   8872    914    579   1701       C
ATOM   1144  CG  LEU A 159      -7.633  -7.565  65.456  1.00 65.96           C
ANISOU 1144  CG  LEU A 159     7930   7642   9490    902    490   2138       C
ATOM   1145  CD1 LEU A 159      -6.364  -6.790  65.112  1.00 67.14           C
ANISOU 1145  CD1 LEU A 159     8007   7839   9664    936    500   2215       C
ATOM   1146  CD2 LEU A 159      -8.192  -7.146  66.808  1.00 66.87           C
ANISOU 1146  CD2 LEU A 159     7986   8092   9331    732    234   2251       C
ATOM   1147  C   LEU A 159      -8.838  -9.673  63.394  1.00 59.21           C
ANISOU 1147  C   LEU A 159     7373   6074   9051   1067   1017   1699       C
ATOM   1148  O   LEU A 159     -10.013 -10.038  63.415  1.00 58.71           O
ANISOU 1148  O   LEU A 159     7438   5989   8881   1014    992   1535       O
ATOM   1149  N   GLU A 160      -7.821 -10.500  63.600  1.00 60.68           N
ANISOU 1149  N   GLU A 160     7319   6094   9641   1165   1174   2011       N
ATOM   1150  CA  GLU A 160      -8.034 -11.934  63.731  1.00 61.09           C
ANISOU 1150  CA  GLU A 160     7267   5881  10064   1225   1368   2148       C
ATOM   1151  CB  GLU A 160      -6.706 -12.648  63.999  1.00 62.38           C
ANISOU 1151  CB  GLU A 160     7100   5979  10624   1278   1499   2460       C
ATOM   1152  CG  GLU A 160      -6.748 -14.149  63.773  1.00 63.88           C
ANISOU 1152  CG  GLU A 160     7181   5908  11182   1299   1775   2457       C
ATOM   1153  C   GLU A 160      -9.046 -12.224  64.842  1.00 61.54           C
ANISOU 1153  C   GLU A 160     7283   6127   9973   1140   1152   2262       C
ATOM   1154  O   GLU A 160      -8.863 -11.798  65.982  1.00 63.78           O
ANISOU 1154  O   GLU A 160     7404   6709  10120   1067    900   2534       O
ATOM   1155  N   GLY A 161     -10.129 -12.912  64.487  1.00 58.58           N
ANISOU 1155  N   GLY A 161     7070   5592   9597   1119   1254   2037       N
ATOM   1156  CA  GLY A 161     -11.143 -13.309  65.449  1.00 55.20           C
ANISOU 1156  CA  GLY A 161     6611   5298   9063   1043   1091   2123       C
ATOM   1157  C   GLY A 161     -12.455 -12.552  65.326  1.00 50.60           C
ANISOU 1157  C   GLY A 161     6284   4894   8048    929    923   1774       C
ATOM   1158  O   GLY A 161     -13.512 -13.085  65.666  1.00 49.82           O
ANISOU 1158  O   GLY A 161     6235   4789   7906    877    889   1718       O
ATOM   1159  N   ARG A 162     -12.399 -11.310  64.855  1.00 46.94           N
ANISOU 1159  N   ARG A 162     5961   4581   7294    891    820   1560       N
ATOM   1160  CA  ARG A 162     -13.611 -10.506  64.701  1.00 43.96           C
ANISOU 1160  CA  ARG A 162     5789   4352   6561    790    667   1261       C
ATOM   1161  CB  ARG A 162     -13.267  -9.046  64.428  1.00 42.89           C
ANISOU 1161  CB  ARG A 162     5727   4402   6169    758    541   1135       C
ATOM   1162  CG  ARG A 162     -12.785  -8.262  65.621  1.00 42.96           C
ANISOU 1162  CG  ARG A 162     5579   4707   6037    694    348   1345       C
ATOM   1163  CD  ARG A 162     -12.329  -6.883  65.166  1.00 40.56           C
ANISOU 1163  CD  ARG A 162     5353   4523   5534    676    278   1202       C
ATOM   1164  NE  ARG A 162     -11.791  -6.067  66.250  1.00 43.74           N
ANISOU 1164  NE  ARG A 162     5623   5212   5786    581    117   1372       N
ATOM   1165  CZ  ARG A 162     -11.268  -4.858  66.076  1.00 43.65           C
ANISOU 1165  CZ  ARG A 162     5643   5326   5615    549     54   1291       C
ATOM   1166  NH1 ARG A 162     -11.202  -4.326  64.863  1.00 42.15           N
ANISOU 1166  NH1 ARG A 162     5602   5006   5406    618    125   1069       N
ATOM   1167  NH2 ARG A 162     -10.806  -4.183  67.110  1.00 45.13           N
ANISOU 1167  NH2 ARG A 162     5717   5778   5653    424    -78   1436       N
ATOM   1168  C   ARG A 162     -14.452 -11.030  63.546  1.00 43.58           C
ANISOU 1168  C   ARG A 162     5958   4072   6529    778    820    957       C
ATOM   1169  O   ARG A 162     -13.972 -11.104  62.414  1.00 43.81           O
ANISOU 1169  O   ARG A 162     6095   3917   6634    806   1000    809       O
ATOM   1170  N   ARG A 163     -15.706 -11.373  63.830  1.00 40.93           N
ANISOU 1170  N   ARG A 163     5690   3758   6102    709    751    861       N
ATOM   1171  CA  ARG A 163     -16.611 -11.879  62.801  1.00 40.16           C
ANISOU 1171  CA  ARG A 163     5796   3477   5987    654    865    587       C
ATOM   1172  CB  ARG A 163     -17.080 -13.301  63.117  1.00 45.67           C
ANISOU 1172  CB  ARG A 163     6444   3989   6921    661   1002    664       C
ATOM   1173  CG  ARG A 163     -16.115 -14.395  62.685  1.00 53.84           C
ANISOU 1173  CG  ARG A 163     7408   4717   8332    746   1310    761       C
ATOM   1174  CD  ARG A 163     -15.879 -14.420  61.168  1.00 57.92           C
ANISOU 1174  CD  ARG A 163     8136   5027   8843    697   1536    464       C
ATOM   1175  NE  ARG A 163     -16.988 -15.026  60.432  1.00 59.02           N
ANISOU 1175  NE  ARG A 163     8482   5038   8904    563   1627    191       N
ATOM   1176  CZ  ARG A 163     -17.128 -16.331  60.237  1.00 59.18           C
ANISOU 1176  CZ  ARG A 163     8511   4777   9197    548   1892    161       C
ATOM   1177  NH1 ARG A 163     -16.235 -17.177  60.729  1.00 61.27           N
ANISOU 1177  NH1 ARG A 163     8567   4840   9874    682   2098    409       N
ATOM   1178  NH2 ARG A 163     -18.166 -16.792  59.555  1.00 60.74           N
ANISOU 1178  NH2 ARG A 163     8911   4892   9275    389   1953   -102       N
ATOM   1179  C   ARG A 163     -17.818 -10.984  62.580  1.00 36.61           C
ANISOU 1179  C   ARG A 163     5491   3188   5232    549    670    368       C
ATOM   1180  O   ARG A 163     -18.204 -10.746  61.437  1.00 36.07           O
ANISOU 1180  O   ARG A 163     5602   3051   5051    479    702    139       O
ATOM   1181  N   ILE A 164     -18.418 -10.492  63.657  1.00 33.41           N
ANISOU 1181  N   ILE A 164     4999   2993   4702    518    480    447       N
ATOM   1182  CA  ILE A 164     -19.569  -9.611  63.514  1.00 32.71           C
ANISOU 1182  CA  ILE A 164     5006   3028   4393    432    319    264       C
ATOM   1183  CB  ILE A 164     -20.882 -10.338  63.870  1.00 32.75           C
ANISOU 1183  CB  ILE A 164     5027   3000   4415    369    293    221       C
ATOM   1184  CG1 ILE A 164     -21.097 -11.499  62.897  1.00 40.01           C
ANISOU 1184  CG1 ILE A 164     6066   3677   5460    347    465    117       C
ATOM   1185  CD1 ILE A 164     -22.305 -12.356  63.192  1.00 44.38           C
ANISOU 1185  CD1 ILE A 164     6635   4174   6053    283    461     82       C
ATOM   1186  CG2 ILE A 164     -22.054  -9.361  63.820  1.00 30.73           C
ANISOU 1186  CG2 ILE A 164     4822   2869   3985    288    129     73       C
ATOM   1187  C   ILE A 164     -19.429  -8.340  64.324  1.00 33.74           C
ANISOU 1187  C   ILE A 164     5053   3397   4370    415    160    312       C
ATOM   1188  O   ILE A 164     -19.214  -8.372  65.543  1.00 35.77           O
ANISOU 1188  O   ILE A 164     5172   3792   4626    401    112    481       O
ATOM   1189  N   ALA A 165     -19.565  -7.215  63.634  1.00 31.30           N
ANISOU 1189  N   ALA A 165     4827   3137   3929    391     87    163       N
ATOM   1190  CA  ALA A 165     -19.501  -5.914  64.279  1.00 33.33           C
ANISOU 1190  CA  ALA A 165     5020   3584   4059    362    -28    162       C
ATOM   1191  CB  ALA A 165     -18.970  -4.871  63.328  1.00 31.21           C
ANISOU 1191  CB  ALA A 165     4822   3316   3719    380    -50     70       C
ATOM   1192  C   ALA A 165     -20.909  -5.559  64.717  1.00 34.30           C
ANISOU 1192  C   ALA A 165     5139   3763   4130    285   -113     62       C
ATOM   1193  O   ALA A 165     -21.867  -5.899  64.033  1.00 31.12           O
ANISOU 1193  O   ALA A 165     4815   3257   3752    260   -126    -39       O
ATOM   1194  N   PHE A 166     -21.035  -4.894  65.861  1.00 31.26           N
ANISOU 1194  N   PHE A 166     4660   3539   3677    227   -158     89       N
ATOM   1195  CA  PHE A 166     -22.323  -4.357  66.288  1.00 31.95           C
ANISOU 1195  CA  PHE A 166     4728   3664   3748    152   -200    -26       C
ATOM   1196  CB  PHE A 166     -23.008  -5.281  67.300  1.00 33.11           C
ANISOU 1196  CB  PHE A 166     4820   3844   3918     94   -179     36       C
ATOM   1197  CG  PHE A 166     -22.334  -5.322  68.641  1.00 32.83           C
ANISOU 1197  CG  PHE A 166     4687   3990   3797     15   -166    175       C
ATOM   1198  CD1 PHE A 166     -21.292  -6.203  68.887  1.00 34.30           C
ANISOU 1198  CD1 PHE A 166     4822   4195   4015     50   -150    389       C
ATOM   1199  CE1 PHE A 166     -20.673  -6.239  70.124  1.00 35.86           C
ANISOU 1199  CE1 PHE A 166     4911   4594   4120    -59   -172    567       C
ATOM   1200  CZ  PHE A 166     -21.085  -5.401  71.121  1.00 35.83           C
ANISOU 1200  CZ  PHE A 166     4882   4777   3954   -228   -186    486       C
ATOM   1201  CE2 PHE A 166     -22.117  -4.525  70.897  1.00 35.57           C
ANISOU 1201  CE2 PHE A 166     4908   4695   3911   -254   -156    235       C
ATOM   1202  CD2 PHE A 166     -22.741  -4.485  69.666  1.00 34.16           C
ANISOU 1202  CD2 PHE A 166     4805   4311   3862   -121   -159    103       C
ATOM   1203  C   PHE A 166     -22.153  -2.978  66.901  1.00 32.76           C
ANISOU 1203  C   PHE A 166     4774   3899   3773     90   -211    -87       C
ATOM   1204  O   PHE A 166     -21.122  -2.684  67.518  1.00 33.22           O
ANISOU 1204  O   PHE A 166     4788   4086   3747     59   -197     -4       O
ATOM   1205  N   ILE A 167     -23.173  -2.140  66.730  1.00 30.64           N
ANISOU 1205  N   ILE A 167     4497   3590   3554     58   -225   -222       N
ATOM   1206  CA  ILE A 167     -23.223  -0.839  67.374  1.00 32.72           C
ANISOU 1206  CA  ILE A 167     4700   3936   3797    -18   -184   -314       C
ATOM   1207  CB  ILE A 167     -22.834   0.317  66.432  1.00 32.14           C
ANISOU 1207  CB  ILE A 167     4645   3807   3759     37   -212   -368       C
ATOM   1208  CG1 ILE A 167     -21.498   0.047  65.735  1.00 34.18           C
ANISOU 1208  CG1 ILE A 167     4969   4081   3938    114   -245   -275       C
ATOM   1209  CD1 ILE A 167     -21.614  -0.699  64.384  1.00 34.49           C
ANISOU 1209  CD1 ILE A 167     5103   3984   4017    193   -297   -249       C
ATOM   1210  CG2 ILE A 167     -22.789   1.646  67.205  1.00 32.30           C
ANISOU 1210  CG2 ILE A 167     4596   3896   3779    -54   -126   -475       C
ATOM   1211  C   ILE A 167     -24.647  -0.591  67.851  1.00 35.91           C
ANISOU 1211  C   ILE A 167     5045   4293   4308    -85   -140   -421       C
ATOM   1212  O   ILE A 167     -25.600  -0.744  67.087  1.00 33.77           O
ANISOU 1212  O   ILE A 167     4775   3891   4165    -39   -190   -442       O
ATOM   1213  N   LEU A 168     -24.775  -0.221  69.120  1.00 34.96           N
ANISOU 1213  N   LEU A 168     4869   4286   4130   -218    -40   -482       N
ATOM   1214  CA  LEU A 168     -26.049   0.169  69.704  1.00 36.05           C
ANISOU 1214  CA  LEU A 168     4937   4370   4389   -301     57   -611       C
ATOM   1215  CB  LEU A 168     -26.304  -0.615  70.992  1.00 35.70           C
ANISOU 1215  CB  LEU A 168     4880   4456   4228   -441    122   -594       C
ATOM   1216  CG  LEU A 168     -27.565  -0.232  71.769  1.00 38.63           C
ANISOU 1216  CG  LEU A 168     5182   4785   4710   -560    269   -748       C
ATOM   1217  CD1 LEU A 168     -28.825  -0.497  70.941  1.00 38.56           C
ANISOU 1217  CD1 LEU A 168     5129   4574   4947   -444    221   -754       C
ATOM   1218  CD2 LEU A 168     -27.606  -0.972  73.105  1.00 40.78           C
ANISOU 1218  CD2 LEU A 168     5459   5233   4802   -741    332   -722       C
ATOM   1219  C   LEU A 168     -26.005   1.662  70.009  1.00 37.46           C
ANISOU 1219  C   LEU A 168     5064   4540   4628   -375    182   -759       C
ATOM   1220  O   LEU A 168     -25.197   2.108  70.817  1.00 37.98           O
ANISOU 1220  O   LEU A 168     5143   4757   4532   -501    258   -799       O
ATOM   1221  N   TYR A 169     -26.875   2.429  69.364  1.00 38.35           N
ANISOU 1221  N   TYR A 169     5107   4475   4989   -313    206   -826       N
ATOM   1222  CA  TYR A 169     -26.877   3.876  69.511  1.00 38.68           C
ANISOU 1222  CA  TYR A 169     5079   4451   5167   -360    347   -958       C
ATOM   1223  CB  TYR A 169     -27.344   4.527  68.212  1.00 38.18           C
ANISOU 1223  CB  TYR A 169     4947   4197   5363   -220    258   -899       C
ATOM   1224  CG  TYR A 169     -26.454   4.180  67.033  1.00 37.25           C
ANISOU 1224  CG  TYR A 169     4926   4113   5116   -104     58   -756       C
ATOM   1225  CD1 TYR A 169     -25.171   4.699  66.932  1.00 36.23           C
ANISOU 1225  CD1 TYR A 169     4857   4070   4838    -99     56   -757       C
ATOM   1226  CE1 TYR A 169     -24.356   4.383  65.871  1.00 34.53           C
ANISOU 1226  CE1 TYR A 169     4729   3874   4517     -4    -92   -643       C
ATOM   1227  CZ  TYR A 169     -24.812   3.534  64.891  1.00 35.63           C
ANISOU 1227  CZ  TYR A 169     4913   3952   4673     62   -232   -543       C
ATOM   1228  OH  TYR A 169     -23.994   3.217  63.832  1.00 37.93           O
ANISOU 1228  OH  TYR A 169     5307   4255   4848    123   -340   -461       O
ATOM   1229  CE2 TYR A 169     -26.082   3.002  64.967  1.00 35.30           C
ANISOU 1229  CE2 TYR A 169     4818   3837   4757     44   -250   -537       C
ATOM   1230  CD2 TYR A 169     -26.891   3.324  66.034  1.00 37.19           C
ANISOU 1230  CD2 TYR A 169     4954   4052   5124    -25   -111   -633       C
ATOM   1231  C   TYR A 169     -27.763   4.297  70.680  1.00 42.10           C
ANISOU 1231  C   TYR A 169     5433   4856   5708   -519    581  -1134       C
ATOM   1232  O   TYR A 169     -28.875   3.789  70.840  1.00 41.61           O
ANISOU 1232  O   TYR A 169     5314   4713   5784   -518    606  -1139       O
ATOM   1233  N   LEU A 170     -27.244   5.206  71.504  1.00 41.09           N
ANISOU 1233  N   LEU A 170     5309   4798   5505   -677    767  -1288       N
ATOM   1234  CA  LEU A 170     -27.987   5.782  72.621  1.00 46.05           C
ANISOU 1234  CA  LEU A 170     5877   5387   6232   -872   1055  -1507       C
ATOM   1235  CB  LEU A 170     -27.348   5.395  73.952  1.00 49.26           C
ANISOU 1235  CB  LEU A 170     6380   6068   6267  -1134   1139  -1577       C
ATOM   1236  CG  LEU A 170     -27.270   3.895  74.218  1.00 52.96           C
ANISOU 1236  CG  LEU A 170     6908   6705   6509  -1131    957  -1396       C
ATOM   1237  CD1 LEU A 170     -26.414   3.667  75.444  1.00 56.47           C
ANISOU 1237  CD1 LEU A 170     7428   7451   6577  -1408    998  -1400       C
ATOM   1238  CD2 LEU A 170     -28.672   3.298  74.394  1.00 54.46           C
ANISOU 1238  CD2 LEU A 170     7036   6770   6887  -1112   1015  -1426       C
ATOM   1239  C   LEU A 170     -27.988   7.292  72.472  1.00 45.94           C
ANISOU 1239  C   LEU A 170     5783   5205   6467   -891   1253  -1661       C
ATOM   1240  O   LEU A 170     -27.735   8.030  73.429  1.00 49.60           O
ANISOU 1240  O   LEU A 170     6265   5722   6860  -1112   1505  -1871       O
ATOM   1241  N   VAL A 171     -28.279   7.743  71.258  1.00 43.54           N
ANISOU 1241  N   VAL A 171     5389   4701   6455   -680   1143  -1547       N
ATOM   1242  CA  VAL A 171     -28.183   9.155  70.924  1.00 43.97           C
ANISOU 1242  CA  VAL A 171     5350   4576   6782   -660   1292  -1631       C
ATOM   1243  CB  VAL A 171     -27.784   9.353  69.445  1.00 41.81           C
ANISOU 1243  CB  VAL A 171     5056   4231   6598   -442   1032  -1412       C
ATOM   1244  CG1 VAL A 171     -26.361   8.849  69.211  1.00 39.67           C
ANISOU 1244  CG1 VAL A 171     4956   4197   5919   -430    839  -1328       C
ATOM   1245  CG2 VAL A 171     -28.787   8.657  68.504  1.00 41.09           C
ANISOU 1245  CG2 VAL A 171     4885   4030   6699   -287    823  -1209       C
ATOM   1246  C   VAL A 171     -29.489   9.904  71.166  1.00 46.70           C
ANISOU 1246  C   VAL A 171     5505   4640   7599   -678   1559  -1749       C
ATOM   1247  O   VAL A 171     -30.564   9.304  71.152  1.00 46.83           O
ANISOU 1247  O   VAL A 171     5439   4570   7785   -633   1538  -1691       O
ATOM   1248  N   PRO A 172     -29.397  11.226  71.386  1.00 48.61           N
ANISOU 1248  N   PRO A 172     5664   4718   8086   -747   1830  -1913       N
ATOM   1249  CA  PRO A 172     -30.585  12.089  71.362  1.00 50.58           C
ANISOU 1249  CA  PRO A 172     5682   4627   8908   -715   2091  -1976       C
ATOM   1250  CB  PRO A 172     -30.044  13.443  71.832  1.00 50.72           C
ANISOU 1250  CB  PRO A 172     5683   4542   9048   -851   2419  -2207       C
ATOM   1251  CG  PRO A 172     -28.576  13.397  71.545  1.00 47.62           C
ANISOU 1251  CG  PRO A 172     5475   4396   8221   -859   2207  -2159       C
ATOM   1252  CD  PRO A 172     -28.175  11.972  71.740  1.00 46.28           C
ANISOU 1252  CD  PRO A 172     5478   4542   7566   -877   1933  -2053       C
ATOM   1253  C   PRO A 172     -31.135  12.178  69.937  1.00 52.96           C
ANISOU 1253  C   PRO A 172     5816   4747   9559   -459   1828  -1663       C
ATOM   1254  O   PRO A 172     -30.540  11.576  69.039  1.00 53.27           O
ANISOU 1254  O   PRO A 172     5956   4944   9340   -341   1476  -1452       O
ATOM   1255  N   PRO A 173     -32.251  12.903  69.727  1.00 53.77           N
ANISOU 1255  N   PRO A 173     5657   4527  10246   -394   2001  -1620       N
ATOM   1256  CA  PRO A 173     -32.800  13.047  68.372  1.00 53.50           C
ANISOU 1256  CA  PRO A 173     5435   4343  10551   -190   1728  -1274       C
ATOM   1257  CB  PRO A 173     -33.837  14.162  68.534  1.00 57.12           C
ANISOU 1257  CB  PRO A 173     5575   4495  11634   -185   2029  -1261       C
ATOM   1258  CG  PRO A 173     -34.268  14.052  69.968  1.00 57.68           C
ANISOU 1258  CG  PRO A 173     5672   4607  11636   -378   2397  -1562       C
ATOM   1259  CD  PRO A 173     -33.019  13.683  70.713  1.00 56.24           C
ANISOU 1259  CD  PRO A 173     5809   4679  10880   -531   2434  -1823       C
ATOM   1260  C   PRO A 173     -31.699  13.448  67.400  1.00 51.36           C
ANISOU 1260  C   PRO A 173     5248   4164  10102   -105   1490  -1127       C
ATOM   1261  O   PRO A 173     -30.919  14.348  67.704  1.00 51.57           O
ANISOU 1261  O   PRO A 173     5313   4160  10121   -163   1681  -1285       O
ATOM   1262  N   TRP A 174     -31.614  12.760  66.268  1.00 49.90           N
ANISOU 1262  N   TRP A 174     5108   4102   9751      5   1093   -846       N
ATOM   1263  CA  TRP A 174     -30.455  12.883  65.404  1.00 46.85           C
ANISOU 1263  CA  TRP A 174     4860   3861   9079     57    861   -735       C
ATOM   1264  CB  TRP A 174     -29.511  11.694  65.623  1.00 43.26           C
ANISOU 1264  CB  TRP A 174     4696   3719   8023     14    702   -811       C
ATOM   1265  CG  TRP A 174     -28.067  12.045  65.373  1.00 41.38           C
ANISOU 1265  CG  TRP A 174     4615   3621   7486     13    647   -846       C
ATOM   1266  CD1 TRP A 174     -27.403  11.973  64.189  1.00 38.10           C
ANISOU 1266  CD1 TRP A 174     4271   3283   6922     96    383   -656       C
ATOM   1267  NE1 TRP A 174     -26.103  12.384  64.344  1.00 38.52           N
ANISOU 1267  NE1 TRP A 174     4452   3448   6734     69    429   -756       N
ATOM   1268  CE2 TRP A 174     -25.902  12.738  65.652  1.00 39.63           C
ANISOU 1268  CE2 TRP A 174     4610   3602   6844    -53    715  -1011       C
ATOM   1269  CD2 TRP A 174     -27.120  12.536  66.333  1.00 41.74           C
ANISOU 1269  CD2 TRP A 174     4763   3752   7345    -99    870  -1086       C
ATOM   1270  CE3 TRP A 174     -27.184  12.822  67.700  1.00 43.71           C
ANISOU 1270  CE3 TRP A 174     5022   4002   7582   -265   1189  -1359       C
ATOM   1271  CZ3 TRP A 174     -26.041  13.295  68.333  1.00 41.61           C
ANISOU 1271  CZ3 TRP A 174     4878   3872   7059   -395   1320  -1533       C
ATOM   1272  CH2 TRP A 174     -24.845  13.483  67.625  1.00 39.52           C
ANISOU 1272  CH2 TRP A 174     4710   3723   6583   -331   1139  -1431       C
ATOM   1273  CZ2 TRP A 174     -24.756  13.215  66.289  1.00 38.14           C
ANISOU 1273  CZ2 TRP A 174     4529   3532   6431   -153    849  -1178       C
ATOM   1274  C   TRP A 174     -30.900  12.947  63.955  1.00 49.30           C
ANISOU 1274  C   TRP A 174     5040   4108   9585    165    546   -378       C
ATOM   1275  O   TRP A 174     -31.887  12.323  63.573  1.00 51.17           O
ANISOU 1275  O   TRP A 174     5180   4319   9944    184    391   -206       O
ATOM   1276  N   ASP A 175     -30.173  13.711  63.153  1.00 49.74           N
ANISOU 1276  N   ASP A 175     5091   4152   9657    210    446   -260       N
ATOM   1277  CA  ASP A 175     -30.463  13.812  61.734  1.00 52.63           C
ANISOU 1277  CA  ASP A 175     5353   4502  10142    266    127     95       C
ATOM   1278  CB  ASP A 175     -31.349  15.025  61.438  1.00 59.42           C
ANISOU 1278  CB  ASP A 175     5861   5056  11660    314    225    296       C
ATOM   1279  CG  ASP A 175     -30.744  16.322  61.924  1.00 65.10           C
ANISOU 1279  CG  ASP A 175     6515   5602  12617    327    531    132       C
ATOM   1280  OD1 ASP A 175     -31.178  16.822  62.983  1.00 69.19           O
ANISOU 1280  OD1 ASP A 175     6921   5936  13433    294    903    -93       O
ATOM   1281  OD2 ASP A 175     -29.835  16.845  61.247  1.00 66.29           O
ANISOU 1281  OD2 ASP A 175     6734   5812  12642    348    417    214       O
ATOM   1282  C   ASP A 175     -29.147  13.898  60.980  1.00 48.58           C
ANISOU 1282  C   ASP A 175     5038   4163   9259    274    -45    132       C
ATOM   1283  O   ASP A 175     -28.086  14.081  61.580  1.00 46.15           O
ANISOU 1283  O   ASP A 175     4890   3939   8706    256    105    -96       O
ATOM   1284  N   ARG A 176     -29.227  13.764  59.664  1.00 48.50           N
ANISOU 1284  N   ARG A 176     5011   4216   9200    276   -360    427       N
ATOM   1285  CA  ARG A 176     -28.053  13.728  58.815  1.00 50.11           C
ANISOU 1285  CA  ARG A 176     5411   4591   9039    265   -536    477       C
ATOM   1286  CB  ARG A 176     -28.492  13.560  57.363  1.00 58.27           C
ANISOU 1286  CB  ARG A 176     6390   5683  10066    211   -878    826       C
ATOM   1287  CG  ARG A 176     -27.363  13.271  56.403  1.00 61.58           C
ANISOU 1287  CG  ARG A 176     7047   6303  10048    162  -1063    862       C
ATOM   1288  CD  ARG A 176     -27.898  12.945  55.021  1.00 66.22           C
ANISOU 1288  CD  ARG A 176     7612   6987  10562     40  -1395   1182       C
ATOM   1289  NE  ARG A 176     -28.749  11.758  55.031  1.00 68.15           N
ANISOU 1289  NE  ARG A 176     7900   7306  10688    -35  -1500   1193       N
ATOM   1290  CZ  ARG A 176     -28.294  10.514  55.120  1.00 68.52           C
ANISOU 1290  CZ  ARG A 176     8214   7508  10311    -75  -1504   1005       C
ATOM   1291  NH1 ARG A 176     -26.992  10.289  55.217  1.00 67.55           N
ANISOU 1291  NH1 ARG A 176     8321   7481   9863    -41  -1412    807       N
ATOM   1292  NH2 ARG A 176     -29.141   9.493  55.118  1.00 69.53           N
ANISOU 1292  NH2 ARG A 176     8363   7683  10373   -150  -1591   1024       N
ATOM   1293  C   ARG A 176     -27.189  14.978  58.951  1.00 46.98           C
ANISOU 1293  C   ARG A 176     4978   4103   8768    303   -372    405       C
ATOM   1294  O   ARG A 176     -25.969  14.905  58.834  1.00 47.06           O
ANISOU 1294  O   ARG A 176     5193   4261   8427    299   -389    298       O
ATOM   1295  N   SER A 177     -27.819  16.120  59.207  1.00 49.55           N
ANISOU 1295  N   SER A 177     5034   4170   9623    338   -194    462       N
ATOM   1296  CA  SER A 177     -27.101  17.393  59.279  1.00 50.30           C
ANISOU 1296  CA  SER A 177     5068   4139   9905    366    -20    408       C
ATOM   1297  CB  SER A 177     -28.088  18.557  59.348  1.00 54.37           C
ANISOU 1297  CB  SER A 177     5225   4315  11117    409    154    553       C
ATOM   1298  OG  SER A 177     -28.476  18.814  60.685  1.00 56.90           O
ANISOU 1298  OG  SER A 177     5479   4466  11673    390    546    250       O
ATOM   1299  C   SER A 177     -26.161  17.454  60.485  1.00 48.99           C
ANISOU 1299  C   SER A 177     5083   4038   9492    329    266     18       C
ATOM   1300  O   SER A 177     -25.233  18.261  60.524  1.00 51.13           O
ANISOU 1300  O   SER A 177     5398   4295   9733    325    373    -70       O
ATOM   1301  N   MET A 178     -26.410  16.598  61.467  1.00 47.27           N
ANISOU 1301  N   MET A 178     4966   3905   9090    280    380   -197       N
ATOM   1302  CA  MET A 178     -25.590  16.555  62.669  1.00 46.92           C
ANISOU 1302  CA  MET A 178     5087   3964   8775    195    624   -533       C
ATOM   1303  CB  MET A 178     -26.452  16.094  63.847  1.00 47.60           C
ANISOU 1303  CB  MET A 178     5136   4004   8945    121    843   -728       C
ATOM   1304  CG  MET A 178     -27.576  17.078  64.175  1.00 50.80           C
ANISOU 1304  CG  MET A 178     5258   4072   9972    125   1120   -744       C
ATOM   1305  SD  MET A 178     -28.860  16.387  65.231  1.00 57.51           S
ANISOU 1305  SD  MET A 178     6031   4848  10973     58   1319   -891       S
ATOM   1306  CE  MET A 178     -27.956  15.994  66.713  1.00 44.99           C
ANISOU 1306  CE  MET A 178     4711   3496   8888   -139   1557  -1291       C
ATOM   1307  C   MET A 178     -24.367  15.650  62.470  1.00 45.40           C
ANISOU 1307  C   MET A 178     5170   4075   8006    182    430   -561       C
ATOM   1308  O   MET A 178     -23.474  15.594  63.321  1.00 44.83           O
ANISOU 1308  O   MET A 178     5237   4137   7660    102    566   -775       O
ATOM   1309  N   GLY A 179     -24.325  14.959  61.332  1.00 43.50           N
ANISOU 1309  N   GLY A 179     4994   3936   7598    241    122   -335       N
ATOM   1310  CA  GLY A 179     -23.206  14.095  60.991  1.00 41.00           C
ANISOU 1310  CA  GLY A 179     4914   3858   6806    241    -38   -342       C
ATOM   1311  C   GLY A 179     -23.206  12.808  61.790  1.00 39.29           C
ANISOU 1311  C   GLY A 179     4830   3793   6305    201    -23   -465       C
ATOM   1312  O   GLY A 179     -24.251  12.380  62.278  1.00 42.73           O
ANISOU 1312  O   GLY A 179     5190   4168   6878    182     26   -489       O
ATOM   1313  N   GLY A 180     -22.038  12.186  61.919  1.00 37.03           N
ANISOU 1313  N   GLY A 180     4724   3696   5650    190    -63   -521       N
ATOM   1314  CA  GLY A 180     -21.910  10.966  62.695  1.00 35.94           C
ANISOU 1314  CA  GLY A 180     4695   3703   5258    152    -52   -600       C
ATOM   1315  C   GLY A 180     -22.620   9.785  62.070  1.00 35.72           C
ANISOU 1315  C   GLY A 180     4708   3685   5179    187   -221   -481       C
ATOM   1316  O   GLY A 180     -23.039   8.864  62.770  1.00 34.45           O
ANISOU 1316  O   GLY A 180     4574   3574   4942    156   -189   -533       O
ATOM   1317  N   THR A 181     -22.764   9.806  60.750  1.00 35.73           N
ANISOU 1317  N   THR A 181     4719   3648   5210    224   -400   -319       N
ATOM   1318  CA  THR A 181     -23.460   8.733  60.059  1.00 35.39           C
ANISOU 1318  CA  THR A 181     4726   3619   5103    213   -559   -215       C
ATOM   1319  CB  THR A 181     -24.016   9.187  58.691  1.00 40.89           C
ANISOU 1319  CB  THR A 181     5358   4250   5927    192   -746    -15       C
ATOM   1320  OG1 THR A 181     -22.985   9.808  57.914  1.00 41.32           O
ANISOU 1320  OG1 THR A 181     5480   4344   5875    200   -794     34       O
ATOM   1321  CG2 THR A 181     -25.156  10.178  58.889  1.00 43.11           C
ANISOU 1321  CG2 THR A 181     5396   4366   6619    199   -710     64       C
ATOM   1322  C   THR A 181     -22.525   7.541  59.906  1.00 36.00           C
ANISOU 1322  C   THR A 181     4997   3829   4852    216   -593   -245       C
ATOM   1323  O   THR A 181     -21.307   7.707  59.822  1.00 35.04           O
ANISOU 1323  O   THR A 181     4960   3777   4578    239   -560   -273       O
ATOM   1324  N   LEU A 182     -23.093   6.339  59.922  1.00 36.06           N
ANISOU 1324  N   LEU A 182     5060   3854   4786    194   -637   -238       N
ATOM   1325  CA  LEU A 182     -22.328   5.128  59.682  1.00 34.92           C
ANISOU 1325  CA  LEU A 182     5081   3788   4400    197   -645   -253       C
ATOM   1326  CB  LEU A 182     -22.915   3.938  60.443  1.00 35.85           C
ANISOU 1326  CB  LEU A 182     5211   3916   4496    185   -603   -292       C
ATOM   1327  CG  LEU A 182     -22.344   2.572  60.042  1.00 36.36           C
ANISOU 1327  CG  LEU A 182     5424   4007   4383    184   -599   -287       C
ATOM   1328  CD1 LEU A 182     -20.820   2.555  60.153  1.00 33.86           C
ANISOU 1328  CD1 LEU A 182     5171   3748   3945    237   -519   -294       C
ATOM   1329  CD2 LEU A 182     -22.967   1.475  60.901  1.00 37.24           C
ANISOU 1329  CD2 LEU A 182     5522   4117   4509    175   -551   -310       C
ATOM   1330  C   LEU A 182     -22.390   4.885  58.184  1.00 35.81           C
ANISOU 1330  C   LEU A 182     5289   3889   4429    142   -783   -164       C
ATOM   1331  O   LEU A 182     -23.431   4.480  57.664  1.00 36.10           O
ANISOU 1331  O   LEU A 182     5313   3895   4508     71   -888   -103       O
ATOM   1332  N   ASP A 183     -21.295   5.182  57.490  1.00 36.77           N
ANISOU 1332  N   ASP A 183     5502   4046   4424    149   -784   -154       N
ATOM   1333  CA  ASP A 183     -21.260   5.109  56.033  1.00 36.39           C
ANISOU 1333  CA  ASP A 183     5557   4006   4262     53   -901    -81       C
ATOM   1334  CB  ASP A 183     -20.457   6.279  55.465  1.00 38.65           C
ANISOU 1334  CB  ASP A 183     5834   4309   4542     65   -924    -32       C
ATOM   1335  CG  ASP A 183     -21.049   7.632  55.828  1.00 40.12           C
ANISOU 1335  CG  ASP A 183     5824   4438   4980    100   -961     40       C
ATOM   1336  OD1 ASP A 183     -22.251   7.690  56.164  1.00 39.49           O
ANISOU 1336  OD1 ASP A 183     5615   4300   5088     86  -1004     87       O
ATOM   1337  OD2 ASP A 183     -20.306   8.640  55.774  1.00 39.88           O
ANISOU 1337  OD2 ASP A 183     5761   4406   4987    141   -928     48       O
ATOM   1338  C   ASP A 183     -20.627   3.801  55.585  1.00 33.45           C
ANISOU 1338  C   ASP A 183     5371   3651   3687     14   -830   -151       C
ATOM   1339  O   ASP A 183     -19.582   3.414  56.102  1.00 32.96           O
ANISOU 1339  O   ASP A 183     5352   3598   3574     98   -693   -214       O
ATOM   1340  N   LEU A 184     -21.255   3.135  54.616  1.00 36.34           N
ANISOU 1340  N   LEU A 184     5836   4017   3955   -130   -912   -129       N
ATOM   1341  CA  LEU A 184     -20.747   1.877  54.072  1.00 38.24           C
ANISOU 1341  CA  LEU A 184     6263   4239   4026   -202   -803   -223       C
ATOM   1342  CB  LEU A 184     -21.849   0.814  54.096  1.00 37.24           C
ANISOU 1342  CB  LEU A 184     6166   4084   3898   -297   -832   -245       C
ATOM   1343  CG  LEU A 184     -22.633   0.699  55.406  1.00 38.52           C
ANISOU 1343  CG  LEU A 184     6173   4222   4241   -185   -832   -232       C
ATOM   1344  CD1 LEU A 184     -23.628  -0.438  55.303  1.00 41.54           C
ANISOU 1344  CD1 LEU A 184     6604   4574   4606   -290   -851   -258       C
ATOM   1345  CD2 LEU A 184     -21.703   0.494  56.581  1.00 37.72           C
ANISOU 1345  CD2 LEU A 184     6031   4109   4193    -18   -672   -283       C
ATOM   1346  C   LEU A 184     -20.267   2.073  52.638  1.00 38.53           C
ANISOU 1346  C   LEU A 184     6449   4313   3876   -361   -837   -218       C
ATOM   1347  O   LEU A 184     -20.956   2.696  51.830  1.00 34.49           O
ANISOU 1347  O   LEU A 184     5919   3860   3326   -506  -1019   -108       O
ATOM   1348  N   TYR A 185     -19.109   1.507  52.308  1.00 40.25           N
ANISOU 1348  N   TYR A 185     6807   4498   3989   -355   -657   -321       N
ATOM   1349  CA  TYR A 185     -18.509   1.723  50.994  1.00 37.87           C
ANISOU 1349  CA  TYR A 185     6660   4232   3498   -517   -645   -343       C
ATOM   1350  CB  TYR A 185     -17.007   1.974  51.136  1.00 38.44           C
ANISOU 1350  CB  TYR A 185     6751   4272   3584   -381   -474   -391       C
ATOM   1351  CG  TYR A 185     -16.649   3.255  51.839  1.00 37.74           C
ANISOU 1351  CG  TYR A 185     6495   4227   3619   -217   -555   -295       C
ATOM   1352  CD1 TYR A 185     -16.733   3.352  53.214  1.00 37.69           C
ANISOU 1352  CD1 TYR A 185     6332   4207   3780    -41   -538   -276       C
ATOM   1353  CE1 TYR A 185     -16.405   4.505  53.864  1.00 38.88           C
ANISOU 1353  CE1 TYR A 185     6348   4396   4029     68   -579   -222       C
ATOM   1354  CZ  TYR A 185     -15.982   5.596  53.150  1.00 39.57           C
ANISOU 1354  CZ  TYR A 185     6439   4517   4077     33   -644   -171       C
ATOM   1355  OH  TYR A 185     -15.652   6.750  53.831  1.00 41.75           O
ANISOU 1355  OH  TYR A 185     6581   4814   4469    133   -659   -135       O
ATOM   1356  CE2 TYR A 185     -15.884   5.534  51.779  1.00 39.22           C
ANISOU 1356  CE2 TYR A 185     6537   4491   3872   -124   -682   -162       C
ATOM   1357  CD2 TYR A 185     -16.215   4.367  51.130  1.00 37.09           C
ANISOU 1357  CD2 TYR A 185     6418   4201   3475   -262   -635   -231       C
ATOM   1358  C   TYR A 185     -18.710   0.547  50.043  1.00 41.44           C
ANISOU 1358  C   TYR A 185     7320   4656   3768   -747   -550   -461       C
ATOM   1359  O   TYR A 185     -18.675  -0.616  50.453  1.00 43.38           O
ANISOU 1359  O   TYR A 185     7615   4803   4066   -712   -379   -569       O
ATOM   1360  N   SER A 186     -18.910   0.866  48.768  1.00 38.61           N
ANISOU 1360  N   SER A 186     7085   4389   3197  -1007   -653   -437       N
ATOM   1361  CA  SER A 186     -18.799  -0.108  47.700  1.00 42.15           C
ANISOU 1361  CA  SER A 186     7775   4825   3416  -1284   -511   -591       C
ATOM   1362  CB  SER A 186     -19.373   0.467  46.409  1.00 46.57           C
ANISOU 1362  CB  SER A 186     8425   5553   3718  -1621   -730   -491       C
ATOM   1363  OG  SER A 186     -18.621   1.608  46.037  1.00 48.06           O
ANISOU 1363  OG  SER A 186     8581   5805   3875  -1582   -789   -398       O
ATOM   1364  C   SER A 186     -17.318  -0.399  47.488  1.00 42.20           C
ANISOU 1364  C   SER A 186     7894   4730   3409  -1217   -213   -740       C
ATOM   1365  O   SER A 186     -16.464   0.297  48.024  1.00 42.42           O
ANISOU 1365  O   SER A 186     7810   4741   3566   -990   -185   -684       O
ATOM   1366  N   ILE A 187     -17.014  -1.393  46.663  1.00 47.02           N
ANISOU 1366  N   ILE A 187     8725   5271   3869  -1437     22   -933       N
ATOM   1367  CA  ILE A 187     -15.635  -1.820  46.482  1.00 50.58           C
ANISOU 1367  CA  ILE A 187     9267   5580   4371  -1370    361  -1085       C
ATOM   1368  CB  ILE A 187     -15.406  -3.145  47.229  1.00 55.85           C
ANISOU 1368  CB  ILE A 187     9914   6034   5271  -1221    643  -1200       C
ATOM   1369  CG1 ILE A 187     -13.949  -3.270  47.662  1.00 61.62           C
ANISOU 1369  CG1 ILE A 187    10572   6612   6227   -980    914  -1221       C
ATOM   1370  CD1 ILE A 187     -13.764  -4.188  48.830  1.00 64.34           C
ANISOU 1370  CD1 ILE A 187    10768   6792   6886   -732   1065  -1187       C
ATOM   1371  CG2 ILE A 187     -15.877  -4.341  46.393  1.00 60.53           C
ANISOU 1371  CG2 ILE A 187    10625   6581   5793  -1491    821  -1340       C
ATOM   1372  C   ILE A 187     -15.283  -1.943  44.990  1.00 54.30           C
ANISOU 1372  C   ILE A 187     9855   6113   4662  -1668    486  -1152       C
ATOM   1373  O   ILE A 187     -16.159  -2.190  44.163  1.00 54.87           O
ANISOU 1373  O   ILE A 187     9986   6295   4568  -1953    389  -1137       O
ATOM   1374  N   ASP A 188     -14.005  -1.773  44.657  1.00 56.01           N
ANISOU 1374  N   ASP A 188    10101   6262   4919  -1612    704  -1215       N
ATOM   1375  CA  ASP A 188     -13.556  -1.848  43.264  1.00 57.72           C
ANISOU 1375  CA  ASP A 188    10431   6524   4975  -1896    847  -1286       C
ATOM   1376  CB  ASP A 188     -12.505  -0.768  42.957  1.00 57.45           C
ANISOU 1376  CB  ASP A 188    10382   6538   4910  -1828    838  -1230       C
ATOM   1377  CG  ASP A 188     -11.191  -0.965  43.713  1.00 59.57           C
ANISOU 1377  CG  ASP A 188    10592   6614   5426  -1530   1108  -1298       C
ATOM   1378  OD1 ASP A 188     -10.851  -2.100  44.110  1.00 59.38           O
ANISOU 1378  OD1 ASP A 188    10556   6395   5610  -1438   1393  -1408       O
ATOM   1379  OD2 ASP A 188     -10.479   0.043  43.904  1.00 62.04           O
ANISOU 1379  OD2 ASP A 188    10854   6971   5746  -1388   1035  -1218       O
ATOM   1380  C   ASP A 188     -13.008  -3.229  42.928  1.00 60.25           C
ANISOU 1380  C   ASP A 188    10832   6650   5411  -1974   1260  -1484       C
ATOM   1381  O   ASP A 188     -13.070  -4.143  43.748  1.00 56.24           O
ANISOU 1381  O   ASP A 188    10275   5979   5115  -1811   1412  -1543       O
ATOM   1382  N   GLU A 189     -12.452  -3.361  41.726  1.00 68.38           N
ANISOU 1382  N   GLU A 189    11974   7688   6321  -2230   1450  -1574       N
ATOM   1383  CA  GLU A 189     -11.908  -4.631  41.253  1.00 74.91           C
ANISOU 1383  CA  GLU A 189    12879   8323   7262  -2353   1872  -1764       C
ATOM   1384  C   GLU A 189     -10.811  -5.191  42.168  1.00 76.19           C
ANISOU 1384  C   GLU A 189    12925   8227   7795  -2018   2172  -1810       C
ATOM   1385  O   GLU A 189     -10.681  -6.408  42.308  1.00 77.47           O
ANISOU 1385  O   GLU A 189    13078   8196   8161  -2014   2473  -1915       O
ATOM   1386  CB  GLU A 189     -11.376  -4.482  39.821  1.00 77.41           C
ANISOU 1386  CB  GLU A 189    13335   8694   7385  -2690   2026  -1846       C
ATOM   1387  CG  GLU A 189     -10.543  -3.227  39.579  1.00 76.20           C
ANISOU 1387  CG  GLU A 189    13155   8629   7170  -2615   1915  -1757       C
ATOM   1388  N   HIS A 190     -10.040  -4.306  42.799  1.00 73.72           N
ANISOU 1388  N   HIS A 190    12508   7915   7587  -1745   2088  -1708       N
ATOM   1389  CA  HIS A 190      -8.895  -4.724  43.613  1.00 73.21           C
ANISOU 1389  CA  HIS A 190    12307   7624   7886  -1440   2357  -1701       C
ATOM   1390  CB  HIS A 190      -7.731  -3.743  43.429  1.00 73.54           C
ANISOU 1390  CB  HIS A 190    12314   7689   7938  -1340   2378  -1650       C
ATOM   1391  CG  HIS A 190      -7.313  -3.563  42.002  1.00 78.43           C
ANISOU 1391  CG  HIS A 190    13077   8359   8365  -1651   2507  -1753       C
ATOM   1392  ND1 HIS A 190      -6.542  -4.488  41.329  1.00 81.98           N
ANISOU 1392  ND1 HIS A 190    13566   8617   8967  -1785   2920  -1892       N
ATOM   1393  CE1 HIS A 190      -6.334  -4.069  40.094  1.00 83.97           C
ANISOU 1393  CE1 HIS A 190    13961   8965   8979  -2085   2952  -1966       C
ATOM   1394  NE2 HIS A 190      -6.940  -2.906  39.940  1.00 82.55           N
ANISOU 1394  NE2 HIS A 190    13817   9037   8510  -2140   2561  -1855       N
ATOM   1395  CD2 HIS A 190      -7.561  -2.566  41.118  1.00 79.46           C
ANISOU 1395  CD2 HIS A 190    13312   8704   8176  -1870   2285  -1723       C
ATOM   1396  C   HIS A 190      -9.233  -4.853  45.100  1.00 71.45           C
ANISOU 1396  C   HIS A 190    11934   7342   7872  -1120   2232  -1587       C
ATOM   1397  O   HIS A 190      -8.337  -4.837  45.947  1.00 70.71           O
ANISOU 1397  O   HIS A 190    11691   7119   8057   -836   2344  -1501       O
ATOM   1398  N   PHE A 191     -10.520  -4.984  45.412  1.00 70.28           N
ANISOU 1398  N   PHE A 191    11818   7289   7597  -1181   2001  -1571       N
ATOM   1399  CA  PHE A 191     -10.968  -5.157  46.795  1.00 67.76           C
ANISOU 1399  CA  PHE A 191    11375   6913   7456   -918   1883  -1473       C
ATOM   1400  C   PHE A 191     -10.636  -3.937  47.648  1.00 62.69           C
ANISOU 1400  C   PHE A 191    10648   6356   6815   -676   1659  -1329       C
ATOM   1401  O   PHE A 191     -10.367  -4.062  48.846  1.00 62.60           O
ANISOU 1401  O   PHE A 191    10417   6300   7067   -399   1627  -1168       O
ATOM   1402  CB  PHE A 191     -10.338  -6.408  47.412  1.00 69.93           C
ANISOU 1402  CB  PHE A 191    11523   6927   8120   -745   2217  -1475       C
ATOM   1403  N   GLN A 192     -10.655  -2.761  47.025  1.00 58.79           N
ANISOU 1403  N   GLN A 192    10221   6052   6066   -787   1450  -1299       N
ATOM   1404  CA  GLN A 192     -10.423  -1.499  47.727  1.00 54.10           C
ANISOU 1404  CA  GLN A 192     9439   5613   5503   -578   1173  -1092       C
ATOM   1405  CB  GLN A 192      -9.276  -0.726  47.073  1.00 54.65           C
ANISOU 1405  CB  GLN A 192     9548   5703   5512   -592   1264  -1103       C
ATOM   1406  CG  GLN A 192      -7.966  -1.505  46.970  1.00 57.55           C
ANISOU 1406  CG  GLN A 192     9911   5845   6110   -509   1671  -1191       C
ATOM   1407  CD  GLN A 192      -7.234  -1.592  48.293  1.00 58.11           C
ANISOU 1407  CD  GLN A 192     9709   5849   6521   -177   1690  -1002       C
ATOM   1408  OE1 GLN A 192      -7.069  -0.591  48.989  1.00 56.01           O
ANISOU 1408  OE1 GLN A 192     9290   5734   6257    -28   1446   -833       O
ATOM   1409  NE2 GLN A 192      -6.791  -2.790  48.649  1.00 61.48           N
ANISOU 1409  NE2 GLN A 192    10067   6051   7243    -83   1984  -1019       N
ATOM   1410  C   GLN A 192     -11.702  -0.660  47.712  1.00 48.27           C
ANISOU 1410  C   GLN A 192     8692   5083   4567   -675    789   -995       C
ATOM   1411  O   GLN A 192     -12.471  -0.722  46.751  1.00 48.84           O
ANISOU 1411  O   GLN A 192     8933   5229   4396   -959    714  -1069       O
ATOM   1412  N   PRO A 193     -11.938   0.123  48.775  1.00 45.52           N
ANISOU 1412  N   PRO A 193     8136   4825   4333   -462    557   -822       N
ATOM   1413  CA  PRO A 193     -13.160   0.934  48.841  1.00 43.90           C
ANISOU 1413  CA  PRO A 193     7881   4775   4025   -528    228   -716       C
ATOM   1414  CB  PRO A 193     -13.045   1.639  50.195  1.00 39.46           C
ANISOU 1414  CB  PRO A 193     7086   4251   3656   -262    106   -576       C
ATOM   1415  CG  PRO A 193     -11.581   1.659  50.491  1.00 40.21           C
ANISOU 1415  CG  PRO A 193     7131   4283   3863   -110    298   -575       C
ATOM   1416  CD  PRO A 193     -11.026   0.407  49.898  1.00 43.66           C
ANISOU 1416  CD  PRO A 193     7702   4563   4323   -183    596   -710       C
ATOM   1417  C   PRO A 193     -13.231   1.956  47.712  1.00 44.43           C
ANISOU 1417  C   PRO A 193     8040   4971   3871   -725     76   -677       C
ATOM   1418  O   PRO A 193     -12.218   2.565  47.357  1.00 44.15           O
ANISOU 1418  O   PRO A 193     8021   4945   3808   -695    148   -675       O
ATOM   1419  N   LYS A 194     -14.426   2.138  47.164  1.00 44.54           N
ANISOU 1419  N   LYS A 194     8097   5088   3737   -932   -142   -622       N
ATOM   1420  CA  LYS A 194     -14.632   3.043  46.044  1.00 50.04           C
ANISOU 1420  CA  LYS A 194     8867   5928   4219  -1163   -323   -533       C
ATOM   1421  C   LYS A 194     -15.373   4.289  46.509  1.00 50.82           C
ANISOU 1421  C   LYS A 194     8751   6117   4440  -1061   -629   -306       C
ATOM   1422  O   LYS A 194     -14.818   5.390  46.488  1.00 52.26           O
ANISOU 1422  O   LYS A 194     8853   6336   4669   -974   -694   -210       O
ATOM   1423  CB  LYS A 194     -15.407   2.331  44.942  1.00 53.48           C
ANISOU 1423  CB  LYS A 194     9498   6430   4393  -1534   -347   -601       C
ATOM   1424  CG  LYS A 194     -15.679   3.171  43.724  1.00 59.15           C
ANISOU 1424  CG  LYS A 194    10203   7318   4953  -1787   -533   -445       C
ATOM   1425  CD  LYS A 194     -16.351   2.343  42.649  1.00 65.67           C
ANISOU 1425  CD  LYS A 194    11127   8208   5617  -2129   -497   -487       C
ATOM   1426  CE  LYS A 194     -16.626   3.179  41.418  1.00 71.36           C
ANISOU 1426  CE  LYS A 194    11831   9103   6179  -2407   -687   -305       C
ATOM   1427  NZ  LYS A 194     -17.346   2.408  40.372  1.00 77.40           N
ANISOU 1427  NZ  LYS A 194    12696   9951   6763  -2779   -670   -325       N
ATOM   1428  N   GLN A 195     -16.614   4.120  46.952  1.00 51.10           N
ANISOU 1428  N   GLN A 195     8687   6169   4561  -1067   -794   -225       N
ATOM   1429  CA  GLN A 195     -17.380   5.257  47.453  1.00 51.69           C
ANISOU 1429  CA  GLN A 195     8534   6285   4821   -962  -1037    -17       C
ATOM   1430  CB  GLN A 195     -17.929   6.064  46.280  1.00 57.49           C
ANISOU 1430  CB  GLN A 195     9273   7152   5420  -1218  -1283    181       C
ATOM   1431  CG  GLN A 195     -19.093   5.400  45.552  1.00 64.20           C
ANISOU 1431  CG  GLN A 195    10198   8091   6105  -1518  -1436    241       C
ATOM   1432  CD  GLN A 195     -19.351   6.005  44.176  1.00 70.18           C
ANISOU 1432  CD  GLN A 195    10987   9009   6669  -1836  -1629    430       C
ATOM   1433  OE1 GLN A 195     -18.442   6.534  43.540  1.00 73.41           O
ANISOU 1433  OE1 GLN A 195    11451   9452   6990  -1876  -1556    424       O
ATOM   1434  NE2 GLN A 195     -20.593   5.921  43.712  1.00 71.67           N
ANISOU 1434  NE2 GLN A 195    11076   9282   6875  -2035  -1823    607       N
ATOM   1435  C   GLN A 195     -18.525   4.854  48.384  1.00 46.01           C
ANISOU 1435  C   GLN A 195     7678   5522   4283   -871  -1111     14       C
ATOM   1436  O   GLN A 195     -18.886   3.681  48.483  1.00 42.23           O
ANISOU 1436  O   GLN A 195     7292   5008   3747   -932  -1025    -99       O
ATOM   1437  N   ILE A 196     -19.102   5.848  49.049  1.00 45.13           N
ANISOU 1437  N   ILE A 196     7342   5399   4406   -735  -1251    163       N
ATOM   1438  CA  ILE A 196     -20.177   5.622  50.004  1.00 44.22           C
ANISOU 1438  CA  ILE A 196     7073   5232   4495   -640  -1302    192       C
ATOM   1439  CB  ILE A 196     -20.342   6.831  50.932  1.00 41.89           C
ANISOU 1439  CB  ILE A 196     6543   4882   4492   -444  -1334    282       C
ATOM   1440  CG1 ILE A 196     -19.060   7.023  51.746  1.00 41.34           C
ANISOU 1440  CG1 ILE A 196     6486   4777   4443   -252  -1136    145       C
ATOM   1441  CD1 ILE A 196     -19.001   8.311  52.541  1.00 40.87           C
ANISOU 1441  CD1 ILE A 196     6235   4672   4623   -109  -1129    195       C
ATOM   1442  CG2 ILE A 196     -21.546   6.637  51.854  1.00 42.51           C
ANISOU 1442  CG2 ILE A 196     6461   4901   4791   -378  -1369    309       C
ATOM   1443  C   ILE A 196     -21.477   5.376  49.264  1.00 43.21           C
ANISOU 1443  C   ILE A 196     6933   5168   4317   -870  -1511    332       C
ATOM   1444  O   ILE A 196     -21.901   6.207  48.478  1.00 44.76           O
ANISOU 1444  O   ILE A 196     7054   5434   4517  -1009  -1712    539       O
ATOM   1445  N   VAL A 197     -22.113   4.239  49.536  1.00 43.09           N
ANISOU 1445  N   VAL A 197     6974   5132   4267   -919  -1472    243       N
ATOM   1446  CA  VAL A 197     -23.349   3.860  48.861  1.00 43.84           C
ANISOU 1446  CA  VAL A 197     7066   5300   4292  -1164  -1667    366       C
ATOM   1447  CB  VAL A 197     -23.157   2.578  48.032  1.00 46.86           C
ANISOU 1447  CB  VAL A 197     7723   5729   4354  -1414  -1571    201       C
ATOM   1448  CG1 VAL A 197     -22.202   2.836  46.865  1.00 48.28           C
ANISOU 1448  CG1 VAL A 197     8089   5992   4264  -1603  -1537    169       C
ATOM   1449  CG2 VAL A 197     -22.655   1.445  48.913  1.00 45.03           C
ANISOU 1449  CG2 VAL A 197     7578   5371   4162  -1243  -1298    -40       C
ATOM   1450  C   VAL A 197     -24.501   3.644  49.842  1.00 45.87           C
ANISOU 1450  C   VAL A 197     7139   5489   4800  -1052  -1715    412       C
ATOM   1451  O   VAL A 197     -25.648   3.462  49.432  1.00 51.14           O
ANISOU 1451  O   VAL A 197     7743   6210   5479  -1228  -1900    555       O
ATOM   1452  N   LYS A 198     -24.180   3.638  51.131  1.00 46.48           N
ANISOU 1452  N   LYS A 198     7133   5463   5065   -785  -1547    296       N
ATOM   1453  CA  LYS A 198     -25.179   3.598  52.195  1.00 49.36           C
ANISOU 1453  CA  LYS A 198     7311   5756   5687   -665  -1557    325       C
ATOM   1454  C   LYS A 198     -24.707   4.481  53.342  1.00 47.15           C
ANISOU 1454  C   LYS A 198     6883   5400   5632   -421  -1434    285       C
ATOM   1455  O   LYS A 198     -23.545   4.433  53.733  1.00 47.40           O
ANISOU 1455  O   LYS A 198     7002   5427   5579   -311  -1276    154       O
ATOM   1456  CB  LYS A 198     -25.361   2.179  52.731  1.00 53.79           C
ANISOU 1456  CB  LYS A 198     7982   6284   6172   -659  -1429    161       C
ATOM   1457  CG  LYS A 198     -25.816   1.164  51.714  1.00 60.63           C
ANISOU 1457  CG  LYS A 198     9018   7210   6809   -919  -1497    145       C
ATOM   1458  CD  LYS A 198     -27.263   1.378  51.332  1.00 65.33           C
ANISOU 1458  CD  LYS A 198     9471   7855   7497  -1080  -1739    346       C
ATOM   1459  CE  LYS A 198     -27.725   0.313  50.357  1.00 69.71           C
ANISOU 1459  CE  LYS A 198    10211   8491   7786  -1386  -1805    314       C
ATOM   1460  NZ  LYS A 198     -29.113   0.556  49.901  1.00 74.11           N
ANISOU 1460  NZ  LYS A 198    10614   9127   8419  -1579  -2078    556       N
ATOM   1461  N   SER A 199     -25.622   5.262  53.896  1.00 47.31           N
ANISOU 1461  N   SER A 199     6672   5355   5948   -357  -1491    397       N
ATOM   1462  CA  SER A 199     -25.311   6.146  55.006  1.00 45.12           C
ANISOU 1462  CA  SER A 199     6254   4998   5892   -175  -1347    335       C
ATOM   1463  CB  SER A 199     -25.192   7.585  54.495  1.00 47.19           C
ANISOU 1463  CB  SER A 199     6379   5225   6325   -168  -1424    492       C
ATOM   1464  OG  SER A 199     -24.655   8.444  55.481  1.00 49.81           O
ANISOU 1464  OG  SER A 199     6620   5485   6822    -21  -1248    388       O
ATOM   1465  C   SER A 199     -26.431   6.003  56.035  1.00 43.54           C
ANISOU 1465  C   SER A 199     5891   4716   5938   -121  -1295    318       C
ATOM   1466  O   SER A 199     -27.562   6.423  55.794  1.00 47.16           O
ANISOU 1466  O   SER A 199     6169   5117   6634   -170  -1411    484       O
ATOM   1467  N   LEU A 200     -26.113   5.387  57.168  1.00 41.87           N
ANISOU 1467  N   LEU A 200     5731   4502   5677    -35  -1121    139       N
ATOM   1468  CA  LEU A 200     -27.099   5.102  58.205  1.00 44.23           C
ANISOU 1468  CA  LEU A 200     5908   4739   6159     -5  -1044     92       C
ATOM   1469  CB  LEU A 200     -26.825   3.730  58.818  1.00 44.79           C
ANISOU 1469  CB  LEU A 200     6126   4865   6027      2   -956    -42       C
ATOM   1470  CG  LEU A 200     -26.802   2.581  57.810  1.00 46.96           C
ANISOU 1470  CG  LEU A 200     6573   5189   6080   -100  -1060    -16       C
ATOM   1471  CD1 LEU A 200     -26.429   1.278  58.507  1.00 45.95           C
ANISOU 1471  CD1 LEU A 200     6564   5079   5816    -69   -934   -138       C
ATOM   1472  CD2 LEU A 200     -28.143   2.455  57.091  1.00 50.14           C
ANISOU 1472  CD2 LEU A 200     6896   5574   6580   -226  -1237    124       C
ATOM   1473  C   LEU A 200     -27.074   6.159  59.303  1.00 42.79           C
ANISOU 1473  C   LEU A 200     5570   4477   6210     81   -872     14       C
ATOM   1474  O   LEU A 200     -26.008   6.497  59.830  1.00 39.99           O
ANISOU 1474  O   LEU A 200     5278   4163   5752    131   -748   -100       O
ATOM   1475  N   ILE A 201     -28.256   6.665  59.649  1.00 41.34           N
ANISOU 1475  N   ILE A 201     5180   4175   6351     80   -850     72       N
ATOM   1476  CA  ILE A 201     -28.390   7.693  60.677  1.00 41.40           C
ANISOU 1476  CA  ILE A 201     5031   4072   6628    129   -637    -28       C
ATOM   1477  CB  ILE A 201     -29.555   8.652  60.354  1.00 45.18           C
ANISOU 1477  CB  ILE A 201     5240   4371   7557    132   -662    141       C
ATOM   1478  CG1 ILE A 201     -29.292   9.371  59.031  1.00 43.21           C
ANISOU 1478  CG1 ILE A 201     4948   4117   7354    120   -859    367       C
ATOM   1479  CD1 ILE A 201     -30.458  10.182  58.529  1.00 46.83           C
ANISOU 1479  CD1 ILE A 201     5113   4412   8268    110   -945    625       C
ATOM   1480  CG2 ILE A 201     -29.756   9.671  61.482  1.00 46.66           C
ANISOU 1480  CG2 ILE A 201     5265   4401   8063    167   -371     -7       C
ATOM   1481  C   ILE A 201     -28.625   7.056  62.048  1.00 39.98           C
ANISOU 1481  C   ILE A 201     4875   3912   6404    119   -451   -216       C
ATOM   1482  O   ILE A 201     -29.547   6.255  62.217  1.00 39.97           O
ANISOU 1482  O   ILE A 201     4845   3899   6444     91   -487   -194       O
ATOM   1483  N   PRO A 202     -27.789   7.399  63.039  1.00 38.46           N
ANISOU 1483  N   PRO A 202     4736   3768   6110    116   -260   -394       N
ATOM   1484  CA  PRO A 202     -28.027   6.794  64.351  1.00 38.60           C
ANISOU 1484  CA  PRO A 202     4775   3835   6055     61    -97   -551       C
ATOM   1485  CB  PRO A 202     -26.804   7.222  65.167  1.00 40.65           C
ANISOU 1485  CB  PRO A 202     5122   4205   6119     19     51   -698       C
ATOM   1486  CG  PRO A 202     -26.241   8.398  64.454  1.00 42.38           C
ANISOU 1486  CG  PRO A 202     5300   4356   6445     63     36   -655       C
ATOM   1487  CD  PRO A 202     -26.542   8.184  63.011  1.00 40.03           C
ANISOU 1487  CD  PRO A 202     4997   4016   6196    131   -204   -449       C
ATOM   1488  C   PRO A 202     -29.308   7.315  64.993  1.00 38.28           C
ANISOU 1488  C   PRO A 202     4539   3631   6375     30     67   -604       C
ATOM   1489  O   PRO A 202     -29.714   8.447  64.739  1.00 38.35           O
ANISOU 1489  O   PRO A 202     4380   3473   6718     54    139   -568       O
ATOM   1490  N   SER A 203     -29.938   6.484  65.813  1.00 38.16           N
ANISOU 1490  N   SER A 203     4532   3646   6320    -23    140   -680       N
ATOM   1491  CA  SER A 203     -31.132   6.879  66.541  1.00 41.15           C
ANISOU 1491  CA  SER A 203     4733   3870   7032    -67    337   -758       C
ATOM   1492  CB  SER A 203     -32.380   6.715  65.676  1.00 46.68           C
ANISOU 1492  CB  SER A 203     5272   4431   8033    -12    181   -557       C
ATOM   1493  OG  SER A 203     -32.494   5.380  65.225  1.00 51.52           O
ANISOU 1493  OG  SER A 203     6010   5168   8396    -11    -34   -463       O
ATOM   1494  C   SER A 203     -31.229   6.025  67.793  1.00 37.50           C
ANISOU 1494  C   SER A 203     4358   3524   6365   -170    473   -914       C
ATOM   1495  O   SER A 203     -30.706   4.911  67.843  1.00 36.76           O
ANISOU 1495  O   SER A 203     4422   3601   5945   -177    345   -879       O
ATOM   1496  N   TRP A 204     -31.902   6.563  68.799  1.00 40.22           N
ANISOU 1496  N   TRP A 204     4591   3766   6924   -263    751  -1080       N
ATOM   1497  CA  TRP A 204     -32.003   5.940  70.113  1.00 40.31           C
ANISOU 1497  CA  TRP A 204     4678   3898   6739   -411    920  -1247       C
ATOM   1498  CB  TRP A 204     -32.951   6.776  70.965  1.00 42.48           C
ANISOU 1498  CB  TRP A 204     4792   3988   7361   -514   1262  -1435       C
ATOM   1499  CG  TRP A 204     -33.214   6.224  72.342  1.00 46.08           C
ANISOU 1499  CG  TRP A 204     5315   4559   7633   -710   1469  -1622       C
ATOM   1500  CD1 TRP A 204     -34.274   5.459  72.740  1.00 47.70           C
ANISOU 1500  CD1 TRP A 204     5466   4730   7927   -739   1506  -1620       C
ATOM   1501  NE1 TRP A 204     -34.171   5.161  74.082  1.00 48.16           N
ANISOU 1501  NE1 TRP A 204     5620   4941   7738   -967   1716  -1813       N
ATOM   1502  CE2 TRP A 204     -33.026   5.736  74.570  1.00 47.80           C
ANISOU 1502  CE2 TRP A 204     5691   5046   7425  -1105   1808  -1936       C
ATOM   1503  CD2 TRP A 204     -32.402   6.413  73.501  1.00 45.70           C
ANISOU 1503  CD2 TRP A 204     5400   4700   7264   -934   1662  -1826       C
ATOM   1504  CE3 TRP A 204     -31.205   7.085  73.739  1.00 48.30           C
ANISOU 1504  CE3 TRP A 204     5829   5153   7370  -1032   1717  -1916       C
ATOM   1505  CZ3 TRP A 204     -30.676   7.064  75.011  1.00 51.58           C
ANISOU 1505  CZ3 TRP A 204     6362   5782   7455  -1313   1898  -2099       C
ATOM   1506  CH2 TRP A 204     -31.317   6.386  76.051  1.00 52.65           C
ANISOU 1506  CH2 TRP A 204     6523   6010   7472  -1501   2031  -2194       C
ATOM   1507  CZ2 TRP A 204     -32.491   5.716  75.852  1.00 51.04           C
ANISOU 1507  CZ2 TRP A 204     6225   5672   7496  -1390   1995  -2120       C
ATOM   1508  C   TRP A 204     -32.499   4.490  70.057  1.00 42.12           C
ANISOU 1508  C   TRP A 204     4967   4216   6821   -389    748  -1138       C
ATOM   1509  O   TRP A 204     -33.564   4.209  69.502  1.00 45.64           O
ANISOU 1509  O   TRP A 204     5299   4531   7513   -319    661  -1027       O
ATOM   1510  N   ASN A 205     -31.710   3.578  70.619  1.00 39.86           N
ANISOU 1510  N   ASN A 205     4846   4148   6151   -458    694  -1149       N
ATOM   1511  CA  ASN A 205     -32.089   2.165  70.757  1.00 38.17           C
ANISOU 1511  CA  ASN A 205     4694   4016   5793   -457    576  -1062       C
ATOM   1512  CB  ASN A 205     -33.480   2.018  71.386  1.00 38.29           C
ANISOU 1512  CB  ASN A 205     4589   3922   6039   -524    727  -1138       C
ATOM   1513  CG  ASN A 205     -33.708   0.641  71.991  1.00 39.40           C
ANISOU 1513  CG  ASN A 205     4810   4189   5972   -587    680  -1101       C
ATOM   1514  OD1 ASN A 205     -32.761  -0.110  72.225  1.00 36.89           O
ANISOU 1514  OD1 ASN A 205     4625   4050   5340   -612    586  -1038       O
ATOM   1515  ND2 ASN A 205     -34.967   0.306  72.255  1.00 42.82           N
ANISOU 1515  ND2 ASN A 205     5142   4518   6608   -611    750  -1122       N
ATOM   1516  C   ASN A 205     -32.042   1.402  69.433  1.00 38.57           C
ANISOU 1516  C   ASN A 205     4793   4042   5821   -311    299   -869       C
ATOM   1517  O   ASN A 205     -32.557   0.283  69.332  1.00 38.23           O
ANISOU 1517  O   ASN A 205     4780   4011   5734   -300    204   -796       O
ATOM   1518  N   LYS A 206     -31.428   2.001  68.418  1.00 37.30           N
ANISOU 1518  N   LYS A 206     4647   3847   5678   -222    184   -797       N
ATOM   1519  CA  LYS A 206     -31.200   1.298  67.163  1.00 36.53           C
ANISOU 1519  CA  LYS A 206     4633   3754   5494   -133    -51   -643       C
ATOM   1520  CB  LYS A 206     -31.104   2.268  65.987  1.00 39.77           C
ANISOU 1520  CB  LYS A 206     4986   4072   6051    -68   -157   -558       C
ATOM   1521  CG  LYS A 206     -30.723   1.596  64.657  1.00 42.11           C
ANISOU 1521  CG  LYS A 206     5401   4402   6195    -29   -380   -424       C
ATOM   1522  CD  LYS A 206     -30.612   2.610  63.528  1.00 46.99           C
ANISOU 1522  CD  LYS A 206     5962   4957   6934      1   -493   -322       C
ATOM   1523  CE  LYS A 206     -31.978   3.074  63.055  1.00 51.06           C
ANISOU 1523  CE  LYS A 206     6281   5342   7776    -18   -568   -199       C
ATOM   1524  NZ  LYS A 206     -31.882   4.326  62.255  1.00 53.35           N
ANISOU 1524  NZ  LYS A 206     6457   5557   8257      7   -634    -81       N
ATOM   1525  C   LYS A 206     -29.903   0.505  67.250  1.00 35.55           C
ANISOU 1525  C   LYS A 206     4676   3782   5048   -124   -100   -619       C
ATOM   1526  O   LYS A 206     -28.858   1.059  67.598  1.00 36.09           O
ANISOU 1526  O   LYS A 206     4784   3935   4993   -137    -40   -661       O
ATOM   1527  N   LEU A 207     -29.971  -0.778  66.906  1.00 36.30           N
ANISOU 1527  N   LEU A 207     4858   3897   5038   -106   -201   -542       N
ATOM   1528  CA  LEU A 207     -28.780  -1.607  66.798  1.00 35.33           C
ANISOU 1528  CA  LEU A 207     4867   3867   4690    -76   -239   -485       C
ATOM   1529  CB  LEU A 207     -28.956  -2.917  67.562  1.00 35.03           C
ANISOU 1529  CB  LEU A 207     4859   3877   4573   -114   -206   -451       C
ATOM   1530  CG  LEU A 207     -27.675  -3.755  67.583  1.00 38.14           C
ANISOU 1530  CG  LEU A 207     5344   4344   4803    -78   -216   -357       C
ATOM   1531  CD1 LEU A 207     -27.416  -4.301  68.970  1.00 40.58           C
ANISOU 1531  CD1 LEU A 207     5618   4782   5017   -158   -140   -309       C
ATOM   1532  CD2 LEU A 207     -27.725  -4.873  66.554  1.00 41.38           C
ANISOU 1532  CD2 LEU A 207     5846   4651   5227    -26   -280   -302       C
ATOM   1533  C   LEU A 207     -28.468  -1.909  65.334  1.00 34.23           C
ANISOU 1533  C   LEU A 207     4820   3667   4520    -18   -373   -415       C
ATOM   1534  O   LEU A 207     -29.362  -2.250  64.563  1.00 34.26           O
ANISOU 1534  O   LEU A 207     4822   3591   4604    -36   -464   -385       O
ATOM   1535  N   VAL A 208     -27.199  -1.778  64.954  1.00 33.24           N
ANISOU 1535  N   VAL A 208     4775   3588   4268     27   -379   -391       N
ATOM   1536  CA  VAL A 208     -26.749  -2.168  63.623  1.00 33.62           C
ANISOU 1536  CA  VAL A 208     4936   3587   4251     53   -462   -349       C
ATOM   1537  CB  VAL A 208     -26.150  -0.977  62.848  1.00 36.78           C
ANISOU 1537  CB  VAL A 208     5340   3990   4644     77   -510   -346       C
ATOM   1538  CG1 VAL A 208     -25.658  -1.413  61.466  1.00 36.34           C
ANISOU 1538  CG1 VAL A 208     5422   3900   4487     65   -577   -317       C
ATOM   1539  CG2 VAL A 208     -27.170   0.149  62.723  1.00 41.81           C
ANISOU 1539  CG2 VAL A 208     5846   4575   5464     53   -560   -346       C
ATOM   1540  C   VAL A 208     -25.672  -3.233  63.784  1.00 30.49           C
ANISOU 1540  C   VAL A 208     4630   3215   3739     89   -396   -310       C
ATOM   1541  O   VAL A 208     -24.812  -3.116  64.654  1.00 29.99           O
ANISOU 1541  O   VAL A 208     4533   3239   3623    111   -329   -279       O
ATOM   1542  N   PHE A 209     -25.713  -4.269  62.958  1.00 33.00           N
ANISOU 1542  N   PHE A 209     5053   3453   4034     77   -403   -301       N
ATOM   1543  CA  PHE A 209     -24.614  -5.222  62.927  1.00 34.68           C
ANISOU 1543  CA  PHE A 209     5334   3636   4205    123   -305   -256       C
ATOM   1544  CB  PHE A 209     -24.880  -6.432  63.835  1.00 36.61           C
ANISOU 1544  CB  PHE A 209     5542   3862   4505    124   -235   -199       C
ATOM   1545  CG  PHE A 209     -25.972  -7.355  63.360  1.00 37.28           C
ANISOU 1545  CG  PHE A 209     5685   3845   4636     60   -246   -247       C
ATOM   1546  CD1 PHE A 209     -25.732  -8.286  62.365  1.00 39.21           C
ANISOU 1546  CD1 PHE A 209     6055   3963   4879     32   -177   -284       C
ATOM   1547  CE1 PHE A 209     -26.726  -9.144  61.947  1.00 42.06           C
ANISOU 1547  CE1 PHE A 209     6477   4239   5264    -60   -179   -339       C
ATOM   1548  CZ  PHE A 209     -27.976  -9.100  62.536  1.00 42.03           C
ANISOU 1548  CZ  PHE A 209     6392   4275   5302   -102   -264   -335       C
ATOM   1549  CE2 PHE A 209     -28.226  -8.190  63.536  1.00 40.41           C
ANISOU 1549  CE2 PHE A 209     6052   4180   5121    -60   -317   -297       C
ATOM   1550  CD2 PHE A 209     -27.227  -7.329  63.950  1.00 40.87           C
ANISOU 1550  CD2 PHE A 209     6066   4324   5139     10   -299   -264       C
ATOM   1551  C   PHE A 209     -24.288  -5.642  61.504  1.00 36.36           C
ANISOU 1551  C   PHE A 209     5691   3751   4374     93   -290   -300       C
ATOM   1552  O   PHE A 209     -25.127  -5.540  60.606  1.00 36.40           O
ANISOU 1552  O   PHE A 209     5754   3724   4352     -0   -376   -352       O
ATOM   1553  N   PHE A 210     -23.053  -6.085  61.301  1.00 35.33           N
ANISOU 1553  N   PHE A 210     5609   3578   4238    149   -176   -271       N
ATOM   1554  CA  PHE A 210     -22.605  -6.476  59.979  1.00 35.06           C
ANISOU 1554  CA  PHE A 210     5723   3440   4157     99   -106   -343       C
ATOM   1555  CB  PHE A 210     -22.289  -5.249  59.116  1.00 34.23           C
ANISOU 1555  CB  PHE A 210     5661   3397   3946     69   -196   -376       C
ATOM   1556  CG  PHE A 210     -21.217  -4.335  59.679  1.00 35.90           C
ANISOU 1556  CG  PHE A 210     5786   3693   4162    177   -189   -311       C
ATOM   1557  CD1 PHE A 210     -19.873  -4.609  59.478  1.00 36.52           C
ANISOU 1557  CD1 PHE A 210     5892   3727   4256    241    -58   -281       C
ATOM   1558  CE1 PHE A 210     -18.898  -3.768  59.975  1.00 37.08           C
ANISOU 1558  CE1 PHE A 210     5878   3889   4320    319    -67   -211       C
ATOM   1559  CZ  PHE A 210     -19.249  -2.627  60.665  1.00 37.91           C
ANISOU 1559  CZ  PHE A 210     5889   4122   4392    320   -184   -198       C
ATOM   1560  CE2 PHE A 210     -20.575  -2.328  60.856  1.00 36.34           C
ANISOU 1560  CE2 PHE A 210     5662   3942   4204    262   -283   -244       C
ATOM   1561  CD2 PHE A 210     -21.555  -3.177  60.364  1.00 36.61           C
ANISOU 1561  CD2 PHE A 210     5763   3894   4254    198   -297   -286       C
ATOM   1562  C   PHE A 210     -21.410  -7.407  60.045  1.00 35.18           C
ANISOU 1562  C   PHE A 210     5754   3349   4262    173     89   -298       C
ATOM   1563  O   PHE A 210     -20.739  -7.519  61.077  1.00 32.75           O
ANISOU 1563  O   PHE A 210     5321   3082   4039    273    127   -167       O
ATOM   1564  N   GLU A 211     -21.153  -8.075  58.929  1.00 35.89           N
ANISOU 1564  N   GLU A 211     5990   3301   4344    101    220   -398       N
ATOM   1565  C   GLU A 211     -18.759  -8.388  58.602  1.00 38.00           C
ANISOU 1565  C   GLU A 211     6246   3427   4767    243    515   -327       C
ATOM   1566  O   GLU A 211     -18.662  -7.483  57.778  1.00 38.65           O
ANISOU 1566  O   GLU A 211     6417   3575   4693    180    442   -411       O
ATOM   1567  CA AGLU A 211     -20.096  -9.071  58.858  0.50 38.09           C
ANISOU 1567  CA AGLU A 211     6277   3417   4777    164    460   -370       C
ATOM   1568  CB AGLU A 211     -20.386 -10.085  57.748  0.50 41.29           C
ANISOU 1568  CB AGLU A 211     6863   3642   5185     21    636   -537       C
ATOM   1569  CG AGLU A 211     -20.023  -9.589  56.352  0.50 44.15           C
ANISOU 1569  CG AGLU A 211     7400   3996   5379   -114    677   -688       C
ATOM   1570  CD AGLU A 211     -20.551 -10.476  55.238  0.50 45.93           C
ANISOU 1570  CD AGLU A 211     7831   4093   5528   -341    821   -886       C
ATOM   1571  OE1AGLU A 211     -20.595 -11.713  55.417  0.50 51.42           O
ANISOU 1571  OE1AGLU A 211     8540   4604   6395   -344   1032   -925       O
ATOM   1572  OE2AGLU A 211     -20.928  -9.924  54.183  0.50 42.11           O
ANISOU 1572  OE2AGLU A 211     7493   3699   4809   -538    723   -993       O
ATOM   1573  CA BGLU A 211     -20.097  -9.066  58.857  0.50 38.08           C
ANISOU 1573  CA BGLU A 211     6277   3417   4775    164    459   -370       C
ATOM   1574  CB BGLU A 211     -20.400 -10.065  57.744  0.50 41.28           C
ANISOU 1574  CB BGLU A 211     6861   3643   5179     20    631   -538       C
ATOM   1575  CG BGLU A 211     -19.564 -11.320  57.801  0.50 43.76           C
ANISOU 1575  CG BGLU A 211     7160   3727   5741     84    930   -515       C
ATOM   1576  CD BGLU A 211     -20.030 -12.378  56.816  0.50 48.80           C
ANISOU 1576  CD BGLU A 211     7984   4174   6385    -94   1133   -717       C
ATOM   1577  OE1BGLU A 211     -20.562 -12.008  55.747  0.50 52.15           O
ANISOU 1577  OE1BGLU A 211     8587   4656   6572   -295   1070   -889       O
ATOM   1578  OE2BGLU A 211     -19.871 -13.581  57.117  0.50 49.24           O
ANISOU 1578  OE2BGLU A 211     8001   4025   6684    -54   1357   -695       O
ATOM   1579  N   VAL A 212     -17.734  -8.815  59.325  1.00 40.29           N
ANISOU 1579  N   VAL A 212     6401   3667   5242    374    632   -168       N
ATOM   1580  CA  VAL A 212     -16.385  -8.321  59.095  1.00 39.07           C
ANISOU 1580  CA  VAL A 212     6206   3510   5129    452    709   -106       C
ATOM   1581  CB  VAL A 212     -15.532  -8.365  60.371  1.00 40.46           C
ANISOU 1581  CB  VAL A 212     6157   3759   5457    581    692    155       C
ATOM   1582  CG1 VAL A 212     -14.122  -7.808  60.103  1.00 41.77           C
ANISOU 1582  CG1 VAL A 212     6269   3930   5672    654    760    232       C
ATOM   1583  CG2 VAL A 212     -16.223  -7.603  61.492  1.00 38.51           C
ANISOU 1583  CG2 VAL A 212     5819   3748   5066    561    453    225       C
ATOM   1584  C   VAL A 212     -15.758  -9.204  58.031  1.00 42.33           C
ANISOU 1584  C   VAL A 212     6732   3678   5673    421    998   -214       C
ATOM   1585  O   VAL A 212     -15.672 -10.426  58.194  1.00 43.82           O
ANISOU 1585  O   VAL A 212     6884   3674   6090    448   1197   -177       O
ATOM   1586  N   SER A 213     -15.330  -8.577  56.941  1.00 42.66           N
ANISOU 1586  N   SER A 213     6910   3717   5580    350   1039   -353       N
ATOM   1587  CA  SER A 213     -14.795  -9.286  55.787  1.00 44.45           C
ANISOU 1587  CA  SER A 213     7285   3723   5881    265   1338   -515       C
ATOM   1588  CB  SER A 213     -15.929  -9.644  54.827  1.00 44.68           C
ANISOU 1588  CB  SER A 213     7540   3722   5715     34   1344   -747       C
ATOM   1589  OG  SER A 213     -16.377  -8.494  54.147  1.00 42.73           O
ANISOU 1589  OG  SER A 213     7403   3668   5164    -94   1119   -823       O
ATOM   1590  C   SER A 213     -13.788  -8.375  55.088  1.00 43.90           C
ANISOU 1590  C   SER A 213     7261   3696   5724    267   1370   -548       C
ATOM   1591  O   SER A 213     -13.631  -7.218  55.469  1.00 42.81           O
ANISOU 1591  O   SER A 213     7047   3758   5461    327   1144   -453       O
ATOM   1592  N   PRO A 214     -13.104  -8.890  54.058  1.00 48.86           N
ANISOU 1592  N   PRO A 214     8016   4128   6422    186   1674   -699       N
ATOM   1593  CA  PRO A 214     -12.137  -8.060  53.321  1.00 49.26           C
ANISOU 1593  CA  PRO A 214     8121   4211   6384    171   1727   -744       C
ATOM   1594  CB  PRO A 214     -11.522  -9.036  52.317  1.00 52.71           C
ANISOU 1594  CB  PRO A 214     8695   4364   6970     64   2152   -935       C
ATOM   1595  CG  PRO A 214     -11.790 -10.415  52.893  1.00 54.35           C
ANISOU 1595  CG  PRO A 214     8817   4351   7484    124   2349   -895       C
ATOM   1596  CD  PRO A 214     -13.099 -10.290  53.604  1.00 49.74           C
ANISOU 1596  CD  PRO A 214     8209   3952   6737    110   2024   -832       C
ATOM   1597  C   PRO A 214     -12.775  -6.871  52.596  1.00 48.54           C
ANISOU 1597  C   PRO A 214     8183   4344   5917     10   1466   -846       C
ATOM   1598  O   PRO A 214     -12.045  -5.995  52.130  1.00 49.82           O
ANISOU 1598  O   PRO A 214     8367   4577   5986     10   1446   -847       O
ATOM   1599  N   VAL A 215     -14.106  -6.827  52.535  1.00 45.91           N
ANISOU 1599  N   VAL A 215     7927   4118   5399   -120   1262   -900       N
ATOM   1600  CA  VAL A 215     -14.816  -5.752  51.844  1.00 44.92           C
ANISOU 1600  CA  VAL A 215     7910   4193   4965   -282   1001   -946       C
ATOM   1601  CB  VAL A 215     -15.676  -6.326  50.687  1.00 48.46           C
ANISOU 1601  CB  VAL A 215     8592   4614   5205   -592   1054  -1141       C
ATOM   1602  CG1 VAL A 215     -14.852  -7.315  49.857  1.00 51.94           C
ANISOU 1602  CG1 VAL A 215     9192   4830   5714   -711   1462  -1337       C
ATOM   1603  CG2 VAL A 215     -16.927  -7.014  51.221  1.00 46.24           C
ANISOU 1603  CG2 VAL A 215     8284   4332   4954   -626    952  -1131       C
ATOM   1604  C   VAL A 215     -15.703  -4.912  52.772  1.00 40.27           C
ANISOU 1604  C   VAL A 215     7171   3791   4338   -189    664   -795       C
ATOM   1605  O   VAL A 215     -16.400  -4.005  52.308  1.00 38.65           O
ANISOU 1605  O   VAL A 215     7007   3734   3945   -303    436   -789       O
ATOM   1606  N   SER A 216     -15.669  -5.186  54.077  1.00 39.89           N
ANISOU 1606  N   SER A 216     6941   3735   4482      1    644   -663       N
ATOM   1607  CA  SER A 216     -16.567  -4.503  55.013  1.00 37.12           C
ANISOU 1607  CA  SER A 216     6458   3538   4107     61    381   -557       C
ATOM   1608  CB  SER A 216     -16.800  -5.342  56.281  1.00 35.23           C
ANISOU 1608  CB  SER A 216     6080   3258   4049    179    417   -461       C
ATOM   1609  OG  SER A 216     -15.578  -5.737  56.879  1.00 38.65           O
ANISOU 1609  OG  SER A 216     6399   3622   4664    324    574   -347       O
ATOM   1610  C   SER A 216     -16.057  -3.111  55.384  1.00 37.34           C
ANISOU 1610  C   SER A 216     6380   3710   4096    153    235   -465       C
ATOM   1611  O   SER A 216     -15.865  -2.795  56.570  1.00 32.34           O
ANISOU 1611  O   SER A 216     5586   3150   3553    281    176   -351       O
ATOM   1612  N   PHE A 217     -15.851  -2.277  54.367  1.00 37.88           N
ANISOU 1612  N   PHE A 217     6545   3826   4020     61    182   -515       N
ATOM   1613  CA  PHE A 217     -15.329  -0.922  54.570  1.00 38.96           C
ANISOU 1613  CA  PHE A 217     6596   4078   4128    134     65   -441       C
ATOM   1614  CB  PHE A 217     -14.639  -0.404  53.303  1.00 40.96           C
ANISOU 1614  CB  PHE A 217     6980   4331   4252     38    109   -498       C
ATOM   1615  CG  PHE A 217     -13.308  -1.048  53.041  1.00 41.19           C
ANISOU 1615  CG  PHE A 217     7051   4243   4355     89    367   -536       C
ATOM   1616  CD1 PHE A 217     -12.187  -0.656  53.743  1.00 42.57           C
ANISOU 1616  CD1 PHE A 217     7090   4437   4649    252    416   -435       C
ATOM   1617  CE1 PHE A 217     -10.961  -1.258  53.514  1.00 43.53           C
ANISOU 1617  CE1 PHE A 217     7213   4432   4893    309    660   -436       C
ATOM   1618  CZ  PHE A 217     -10.852  -2.257  52.583  1.00 41.20           C
ANISOU 1618  CZ  PHE A 217     7071   3971   4613    202    896   -573       C
ATOM   1619  CE2 PHE A 217     -11.960  -2.661  51.876  1.00 42.95           C
ANISOU 1619  CE2 PHE A 217     7456   4182   4680     13    862   -707       C
ATOM   1620  CD2 PHE A 217     -13.183  -2.060  52.107  1.00 44.15           C
ANISOU 1620  CD2 PHE A 217     7592   4481   4701    -42    579   -671       C
ATOM   1621  C   PHE A 217     -16.413   0.060  55.004  1.00 37.92           C
ANISOU 1621  C   PHE A 217     6371   4058   3977    122   -167   -389       C
ATOM   1622  O   PHE A 217     -17.484   0.140  54.395  1.00 36.50           O
ANISOU 1622  O   PHE A 217     6244   3895   3728     -8   -288   -407       O
ATOM   1623  N   HIS A 218     -16.113   0.822  56.050  1.00 37.21           N
ANISOU 1623  N   HIS A 218     6133   4042   3963    238   -214   -318       N
ATOM   1624  CA  HIS A 218     -17.080   1.742  56.617  1.00 36.43           C
ANISOU 1624  CA  HIS A 218     5925   4012   3905    235   -367   -288       C
ATOM   1625  CB  HIS A 218     -18.012   0.986  57.566  1.00 34.15           C
ANISOU 1625  CB  HIS A 218     5571   3712   3694    246   -371   -287       C
ATOM   1626  CG  HIS A 218     -17.309   0.333  58.714  1.00 30.00           C
ANISOU 1626  CG  HIS A 218     4973   3205   3222    334   -263   -245       C
ATOM   1627  ND1 HIS A 218     -16.538  -0.804  58.575  1.00 32.12           N
ANISOU 1627  ND1 HIS A 218     5289   3398   3518    369   -124   -223       N
ATOM   1628  CE1 HIS A 218     -16.052  -1.152  59.756  1.00 31.41           C
ANISOU 1628  CE1 HIS A 218     5081   3357   3496    435    -80   -126       C
ATOM   1629  NE2 HIS A 218     -16.479  -0.282  60.656  1.00 28.67           N
ANISOU 1629  NE2 HIS A 218     4639   3128   3126    418   -174   -118       N
ATOM   1630  CD2 HIS A 218     -17.267   0.655  60.032  1.00 31.07           C
ANISOU 1630  CD2 HIS A 218     4979   3428   3397    370   -270   -201       C
ATOM   1631  C   HIS A 218     -16.395   2.874  57.369  1.00 32.54           C
ANISOU 1631  C   HIS A 218     5317   3595   3450    313   -376   -252       C
ATOM   1632  O   HIS A 218     -15.218   2.784  57.710  1.00 33.60           O
ANISOU 1632  O   HIS A 218     5435   3755   3578    377   -284   -225       O
ATOM   1633  N   GLN A 219     -17.140   3.939  57.634  1.00 31.84           N
ANISOU 1633  N   GLN A 219     5139   3535   3423    296   -474   -247       N
ATOM   1634  CA  GLN A 219     -16.643   5.013  58.477  1.00 32.71           C
ANISOU 1634  CA  GLN A 219     5142   3708   3580    338   -453   -246       C
ATOM   1635  CB  GLN A 219     -16.034   6.133  57.623  1.00 32.29           C
ANISOU 1635  CB  GLN A 219     5108   3655   3507    334   -488   -228       C
ATOM   1636  CG  GLN A 219     -17.053   6.935  56.794  1.00 34.90           C
ANISOU 1636  CG  GLN A 219     5411   3933   3915    274   -613   -188       C
ATOM   1637  CD  GLN A 219     -16.524   8.295  56.344  1.00 36.06           C
ANISOU 1637  CD  GLN A 219     5518   4081   4101    279   -640   -151       C
ATOM   1638  OE1 GLN A 219     -15.330   8.579  56.447  1.00 37.12           O
ANISOU 1638  OE1 GLN A 219     5679   4259   4166    317   -569   -172       O
ATOM   1639  NE2 GLN A 219     -17.416   9.137  55.839  1.00 33.85           N
ANISOU 1639  NE2 GLN A 219     5157   3748   3957    237   -745    -73       N
ATOM   1640  C   GLN A 219     -17.761   5.583  59.345  1.00 35.45           C
ANISOU 1640  C   GLN A 219     5368   4050   4052    315   -477   -276       C
ATOM   1641  O   GLN A 219     -18.951   5.356  59.091  1.00 37.53           O
ANISOU 1641  O   GLN A 219     5614   4255   4389    280   -543   -268       O
ATOM   1642  N   VAL A 220     -17.359   6.330  60.366  1.00 30.97           N
ANISOU 1642  N   VAL A 220     4715   3543   3511    315   -409   -314       N
ATOM   1643  CA  VAL A 220     -18.257   7.222  61.068  1.00 32.78           C
ANISOU 1643  CA  VAL A 220     4829   3740   3887    274   -378   -375       C
ATOM   1644  CB  VAL A 220     -18.071   7.112  62.600  1.00 33.69           C
ANISOU 1644  CB  VAL A 220     4891   3956   3955    215   -267   -445       C
ATOM   1645  CG1 VAL A 220     -18.913   8.151  63.325  1.00 31.73           C
ANISOU 1645  CG1 VAL A 220     4533   3653   3869    147   -172   -553       C
ATOM   1646  CG2 VAL A 220     -18.413   5.694  63.075  1.00 35.23           C
ANISOU 1646  CG2 VAL A 220     5114   4188   4083    211   -276   -410       C
ATOM   1647  C   VAL A 220     -17.946   8.642  60.594  1.00 33.13           C
ANISOU 1647  C   VAL A 220     4827   3740   4020    278   -378   -378       C
ATOM   1648  O   VAL A 220     -16.859   9.158  60.851  1.00 34.42           O
ANISOU 1648  O   VAL A 220     5000   3972   4105    276   -323   -401       O
ATOM   1649  N   SER A 221     -18.891   9.271  59.898  1.00 33.83           N
ANISOU 1649  N   SER A 221     4850   3716   4289    277   -444   -332       N
ATOM   1650  CA  SER A 221     -18.653  10.593  59.330  1.00 36.67           C
ANISOU 1650  CA  SER A 221     5149   4011   4772    285   -454   -295       C
ATOM   1651  CB  SER A 221     -19.802  11.008  58.410  1.00 40.13           C
ANISOU 1651  CB  SER A 221     5496   4331   5420    275   -576   -164       C
ATOM   1652  OG  SER A 221     -20.946  11.339  59.167  1.00 43.31           O
ANISOU 1652  OG  SER A 221     5745   4628   6083    265   -498   -198       O
ATOM   1653  C   SER A 221     -18.479  11.613  60.453  1.00 36.79           C
ANISOU 1653  C   SER A 221     5066   4007   4906    255   -283   -419       C
ATOM   1654  O   SER A 221     -18.974  11.407  61.565  1.00 35.66           O
ANISOU 1654  O   SER A 221     4876   3873   4800    207   -171   -525       O
ATOM   1655  N   GLU A 222     -17.779  12.709  60.163  1.00 36.65           N
ANISOU 1655  N   GLU A 222     5023   3964   4937    260   -249   -419       N
ATOM   1656  CA  GLU A 222     -17.524  13.742  61.163  1.00 35.31           C
ANISOU 1656  CA  GLU A 222     4777   3771   4869    198    -61   -563       C
ATOM   1657  CB  GLU A 222     -16.772  14.930  60.552  1.00 31.61           C
ANISOU 1657  CB  GLU A 222     4285   3252   4472    215    -50   -531       C
ATOM   1658  CG  GLU A 222     -16.406  15.996  61.577  1.00 36.04           C
ANISOU 1658  CG  GLU A 222     4786   3789   5118    122    170   -706       C
ATOM   1659  CD  GLU A 222     -15.704  17.213  60.986  1.00 36.80           C
ANISOU 1659  CD  GLU A 222     4851   3816   5317    138    196   -678       C
ATOM   1660  OE1 GLU A 222     -15.374  17.218  59.775  1.00 33.94           O
ANISOU 1660  OE1 GLU A 222     4522   3449   4923    219     30   -512       O
ATOM   1661  OE2 GLU A 222     -15.494  18.182  61.741  1.00 36.22           O
ANISOU 1661  OE2 GLU A 222     4722   3689   5352     47    397   -833       O
ATOM   1662  C   GLU A 222     -18.823  14.242  61.810  1.00 35.04           C
ANISOU 1662  C   GLU A 222     4596   3579   5138    160     73   -640       C
ATOM   1663  O   GLU A 222     -19.775  14.570  61.110  1.00 34.05           O
ANISOU 1663  O   GLU A 222     4360   3298   5278    210     10   -523       O
ATOM   1664  N   VAL A 223     -18.857  14.289  63.143  1.00 34.82           N
ANISOU 1664  N   VAL A 223     4557   3596   5076     51    264   -824       N
ATOM   1665  CA  VAL A 223     -19.966  14.919  63.870  1.00 36.06           C
ANISOU 1665  CA  VAL A 223     4576   3585   5542    -12    469   -949       C
ATOM   1666  CB  VAL A 223     -19.950  14.531  65.365  1.00 37.97           C
ANISOU 1666  CB  VAL A 223     4863   3951   5611   -177    650  -1154       C
ATOM   1667  CG1 VAL A 223     -21.010  15.308  66.167  1.00 38.83           C
ANISOU 1667  CG1 VAL A 223     4838   3865   6049   -275    935  -1335       C
ATOM   1668  CG2 VAL A 223     -20.149  13.028  65.511  1.00 39.94           C
ANISOU 1668  CG2 VAL A 223     5197   4349   5629   -155    499  -1074       C
ATOM   1669  C   VAL A 223     -19.892  16.439  63.731  1.00 40.15           C
ANISOU 1669  C   VAL A 223     4978   3919   6359    -24    631  -1002       C
ATOM   1670  O   VAL A 223     -18.869  17.055  64.044  1.00 42.07           O
ANISOU 1670  O   VAL A 223     5277   4234   6475    -98    724  -1105       O
ATOM   1671  N   LEU A 224     -20.986  17.036  63.270  1.00 40.39           N
ANISOU 1671  N   LEU A 224     4831   3705   6811     41    668   -915       N
ATOM   1672  CA  LEU A 224     -21.014  18.460  62.954  1.00 43.58           C
ANISOU 1672  CA  LEU A 224     5087   3886   7585     58    808   -904       C
ATOM   1673  CB  LEU A 224     -21.632  18.671  61.572  1.00 46.65           C
ANISOU 1673  CB  LEU A 224     5340   4138   8246    193    583   -589       C
ATOM   1674  CG  LEU A 224     -21.042  17.789  60.467  1.00 45.11           C
ANISOU 1674  CG  LEU A 224     5300   4150   7691    253    245   -391       C
ATOM   1675  CD1 LEU A 224     -21.796  18.022  59.170  1.00 47.04           C
ANISOU 1675  CD1 LEU A 224     5403   4281   8190    320     26    -75       C
ATOM   1676  CD2 LEU A 224     -19.540  18.035  60.286  1.00 45.24           C
ANISOU 1676  CD2 LEU A 224     5471   4317   7403    239    222   -446       C
ATOM   1677  C   LEU A 224     -21.789  19.251  64.001  1.00 45.48           C
ANISOU 1677  C   LEU A 224     5182   3908   8189    -41   1174  -1123       C
ATOM   1678  O   LEU A 224     -21.636  20.465  64.100  1.00 49.40           O
ANISOU 1678  O   LEU A 224     5579   4220   8972    -74   1391  -1206       O
ATOM   1679  N   SER A 225     -22.616  18.566  64.786  1.00 45.72           N
ANISOU 1679  N   SER A 225     5204   3947   8221   -100   1267  -1228       N
ATOM   1680  CA  SER A 225     -23.356  19.229  65.852  1.00 48.80           C
ANISOU 1680  CA  SER A 225     5475   4132   8933   -226   1658  -1474       C
ATOM   1681  CB  SER A 225     -24.357  18.275  66.511  1.00 48.20           C
ANISOU 1681  CB  SER A 225     5390   4084   8840   -267   1694  -1531       C
ATOM   1682  OG  SER A 225     -25.028  18.896  67.595  1.00 50.79           O
ANISOU 1682  OG  SER A 225     5613   4276   9410   -422   2084  -1764       O
ATOM   1683  C   SER A 225     -22.347  19.738  66.871  1.00 51.67           C
ANISOU 1683  C   SER A 225     5976   4617   9038   -438   1905  -1777       C
ATOM   1684  O   SER A 225     -21.420  19.016  67.245  1.00 49.13           O
ANISOU 1684  O   SER A 225     5851   4605   8212   -525   1775  -1822       O
ATOM   1685  N   GLU A 226     -22.502  20.991  67.285  1.00 57.76           N
ANISOU 1685  N   GLU A 226     6615   5245  10088   -537   2205  -1884       N
ATOM   1686  CA  GLU A 226     -21.601  21.591  68.264  1.00 64.68           C
ANISOU 1686  CA  GLU A 226     7596   6284  10694   -783   2429  -2122       C
ATOM   1687  CB  GLU A 226     -21.359  23.062  67.930  1.00 70.96           C
ANISOU 1687  CB  GLU A 226     8249   6903  11808   -782   2601  -2104       C
ATOM   1688  CG  GLU A 226     -20.840  23.272  66.515  1.00 72.84           C
ANISOU 1688  CG  GLU A 226     8470   7046  12160   -549   2329  -1864       C
ATOM   1689  CD  GLU A 226     -20.269  24.657  66.285  1.00 77.60           C
ANISOU 1689  CD  GLU A 226     8985   7542  12958   -583   2483  -1872       C
ATOM   1690  OE1 GLU A 226     -19.550  25.168  67.174  1.00 77.13           O
ANISOU 1690  OE1 GLU A 226     9013   7607  12685   -806   2700  -2101       O
ATOM   1691  OE2 GLU A 226     -20.542  25.230  65.208  1.00 81.03           O
ANISOU 1691  OE2 GLU A 226     9254   7779  13753   -402   2378  -1629       O
ATOM   1692  C   GLU A 226     -22.174  21.454  69.663  1.00 67.50           C
ANISOU 1692  C   GLU A 226     7956   6729  10962  -1033   2706  -2336       C
ATOM   1693  O   GLU A 226     -21.472  21.658  70.650  1.00 71.79           O
ANISOU 1693  O   GLU A 226     8616   7472  11189  -1297   2857  -2523       O
ATOM   1694  N   GLU A 227     -23.447  21.081  69.734  1.00 67.05           N
ANISOU 1694  N   GLU A 227     7767   6532  11178   -968   2760  -2288       N
ATOM   1695  CA  GLU A 227     -24.154  20.968  71.000  1.00 70.69           C
ANISOU 1695  CA  GLU A 227     8206   7035  11618  -1200   3044  -2479       C
ATOM   1696  CB  GLU A 227     -25.561  21.560  70.867  1.00 73.07           C
ANISOU 1696  CB  GLU A 227     8226   7028  12509  -1125   3259  -2415       C
ATOM   1697  CG  GLU A 227     -25.584  23.056  70.606  1.00 75.14           C
ANISOU 1697  CG  GLU A 227     8290   7067  13192  -1135   3498  -2401       C
ATOM   1698  C   GLU A 227     -24.249  19.516  71.475  1.00 68.85           C
ANISOU 1698  C   GLU A 227     8137   7023  11001  -1243   2876  -2506       C
ATOM   1699  O   GLU A 227     -24.021  19.229  72.650  1.00 71.35           O
ANISOU 1699  O   GLU A 227     8569   7552  10988  -1517   3010  -2678       O
ATOM   1700  N   LYS A 228     -24.582  18.606  70.562  1.00 64.68           N
ANISOU 1700  N   LYS A 228     7613   6445  10517   -995   2579  -2320       N
ATOM   1701  CA  LYS A 228     -24.949  17.238  70.943  1.00 61.18           C
ANISOU 1701  CA  LYS A 228     7278   6148   9821  -1012   2450  -2330       C
ATOM   1702  CB  LYS A 228     -26.134  16.743  70.105  1.00 61.70           C
ANISOU 1702  CB  LYS A 228     7195   5988  10262   -772   2309  -2140       C
ATOM   1703  CG  LYS A 228     -27.375  17.609  70.206  1.00 66.70           C
ANISOU 1703  CG  LYS A 228     7557   6354  11431   -758   2566  -2114       C
ATOM   1704  CD  LYS A 228     -27.868  17.717  71.644  1.00 69.91           C
ANISOU 1704  CD  LYS A 228     7958   6823  11782  -1030   2919  -2359       C
ATOM   1705  CE  LYS A 228     -29.113  18.572  71.743  1.00 74.27           C
ANISOU 1705  CE  LYS A 228     8222   7091  12905  -1028   3206  -2339       C
ATOM   1706  NZ  LYS A 228     -29.539  18.768  73.155  1.00 77.76           N
ANISOU 1706  NZ  LYS A 228     8667   7573  13307  -1334   3590  -2597       N
ATOM   1707  C   LYS A 228     -23.811  16.224  70.864  1.00 56.98           C
ANISOU 1707  C   LYS A 228     6977   5910   8763  -1027   2171  -2302       C
ATOM   1708  O   LYS A 228     -22.836  16.395  70.126  1.00 57.06           O
ANISOU 1708  O   LYS A 228     7040   6005   8637   -925   1965  -2161       O
ATOM   1709  N   SER A 229     -23.982  15.148  71.621  1.00 54.96           N
ANISOU 1709  N   SER A 229     6816   5868   8200  -1143   2120  -2327       N
ATOM   1710  CA  SER A 229     -22.963  14.133  71.800  1.00 52.91           C
ANISOU 1710  CA  SER A 229     6720   5961   7423  -1190   1853  -2204       C
ATOM   1711  CB  SER A 229     -22.604  14.067  73.285  1.00 57.16           C
ANISOU 1711  CB  SER A 229     7367   6738   7613  -1558   2058  -2430       C
ATOM   1712  OG  SER A 229     -21.659  13.058  73.536  1.00 59.42           O
ANISOU 1712  OG  SER A 229     7772   7364   7440  -1616   1797  -2264       O
ATOM   1713  C   SER A 229     -23.482  12.780  71.297  1.00 48.42           C
ANISOU 1713  C   SER A 229     6154   5442   6801  -1003   1571  -1972       C
ATOM   1714  O   SER A 229     -24.540  12.319  71.724  1.00 49.94           O
ANISOU 1714  O   SER A 229     6296   5564   7114  -1032   1659  -2020       O
ATOM   1715  N   ARG A 230     -22.739  12.158  70.383  1.00 43.62           N
ANISOU 1715  N   ARG A 230     5606   4942   6025   -825   1256  -1734       N
ATOM   1716  CA  ARG A 230     -23.139  10.884  69.778  1.00 40.10           C
ANISOU 1716  CA  ARG A 230     5177   4526   5532   -655   1002  -1525       C
ATOM   1717  CB  ARG A 230     -22.577  10.774  68.352  1.00 32.96           C
ANISOU 1717  CB  ARG A 230     4294   3588   4642   -433    744  -1310       C
ATOM   1718  CG  ARG A 230     -22.892   9.480  67.585  1.00 31.31           C
ANISOU 1718  CG  ARG A 230     4124   3401   4370   -283    499  -1113       C
ATOM   1719  CD  ARG A 230     -21.922   9.354  66.408  1.00 33.56           C
ANISOU 1719  CD  ARG A 230     4482   3725   4546   -149    295   -953       C
ATOM   1720  NE  ARG A 230     -22.273   8.391  65.359  1.00 35.33           N
ANISOU 1720  NE  ARG A 230     4743   3913   4767    -18     92   -789       N
ATOM   1721  CZ  ARG A 230     -21.879   7.121  65.328  1.00 35.48           C
ANISOU 1721  CZ  ARG A 230     4860   4047   4574      5    -13   -707       C
ATOM   1722  NH1 ARG A 230     -21.162   6.607  66.321  1.00 36.36           N
ANISOU 1722  NH1 ARG A 230     5015   4326   4473    -80     38   -728       N
ATOM   1723  NH2 ARG A 230     -22.220   6.351  64.299  1.00 35.88           N
ANISOU 1723  NH2 ARG A 230     4954   4042   4636     94   -162   -592       N
ATOM   1724  C   ARG A 230     -22.630   9.730  70.629  1.00 40.54           C
ANISOU 1724  C   ARG A 230     5341   4859   5205   -782    923  -1486       C
ATOM   1725  O   ARG A 230     -21.450   9.388  70.583  1.00 44.16           O
ANISOU 1725  O   ARG A 230     5879   5507   5392   -792    786  -1378       O
ATOM   1726  N   LEU A 231     -23.530   9.126  71.393  1.00 39.83           N
ANISOU 1726  N   LEU A 231     5233   4780   5119   -877   1010  -1549       N
ATOM   1727  CA  LEU A 231     -23.172   8.098  72.365  1.00 38.73           C
ANISOU 1727  CA  LEU A 231     5173   4902   4642  -1039    962  -1505       C
ATOM   1728  CB  LEU A 231     -23.878   8.395  73.683  1.00 42.84           C
ANISOU 1728  CB  LEU A 231     5680   5456   5142  -1316   1240  -1737       C
ATOM   1729  CG  LEU A 231     -23.604   7.448  74.846  1.00 43.31           C
ANISOU 1729  CG  LEU A 231     5810   5808   4838  -1552   1213  -1695       C
ATOM   1730  CD1 LEU A 231     -22.155   7.575  75.314  1.00 44.07           C
ANISOU 1730  CD1 LEU A 231     5976   6189   4581  -1732   1137  -1624       C
ATOM   1731  CD2 LEU A 231     -24.579   7.745  75.971  1.00 48.24           C
ANISOU 1731  CD2 LEU A 231     6420   6412   5496  -1814   1513  -1947       C
ATOM   1732  C   LEU A 231     -23.556   6.698  71.866  1.00 38.41           C
ANISOU 1732  C   LEU A 231     5144   4863   4586   -869    746  -1301       C
ATOM   1733  O   LEU A 231     -24.681   6.482  71.412  1.00 36.32           O
ANISOU 1733  O   LEU A 231     4819   4415   4566   -752    743  -1298       O
ATOM   1734  N   SER A 232     -22.636   5.743  71.976  1.00 37.76           N
ANISOU 1734  N   SER A 232     5126   4980   4241   -869    577  -1121       N
ATOM   1735  CA  SER A 232     -22.895   4.388  71.496  1.00 37.02           C
ANISOU 1735  CA  SER A 232     5048   4869   4148   -718    403   -937       C
ATOM   1736  CB  SER A 232     -22.446   4.265  70.042  1.00 35.70           C
ANISOU 1736  CB  SER A 232     4907   4583   4075   -479    239   -809       C
ATOM   1737  OG  SER A 232     -21.058   4.489  69.928  1.00 37.34           O
ANISOU 1737  OG  SER A 232     5150   4914   4122   -483    183   -727       O
ATOM   1738  C   SER A 232     -22.194   3.317  72.334  1.00 37.46           C
ANISOU 1738  C   SER A 232     5133   5162   3938   -833    325   -778       C
ATOM   1739  O   SER A 232     -21.224   3.597  73.042  1.00 34.41           O
ANISOU 1739  O   SER A 232     4756   4981   3336  -1003    337   -748       O
ATOM   1740  N   ILE A 233     -22.721   2.096  72.261  1.00 37.83           N
ANISOU 1740  N   ILE A 233     5179   5179   4014   -756    243   -660       N
ATOM   1741  CA  ILE A 233     -22.000   0.896  72.674  1.00 38.54           C
ANISOU 1741  CA  ILE A 233     5271   5429   3943   -780    130   -429       C
ATOM   1742  CB  ILE A 233     -22.863  -0.020  73.549  1.00 39.34           C
ANISOU 1742  CB  ILE A 233     5353   5587   4009   -891    159   -401       C
ATOM   1743  CG1 ILE A 233     -23.204   0.678  74.866  1.00 39.08           C
ANISOU 1743  CG1 ILE A 233     5311   5714   3822  -1194    319   -566       C
ATOM   1744  CD1 ILE A 233     -22.015   0.897  75.771  1.00 41.81           C
ANISOU 1744  CD1 ILE A 233     5655   6352   3879  -1433    295   -464       C
ATOM   1745  CG2 ILE A 233     -22.151  -1.359  73.795  1.00 39.78           C
ANISOU 1745  CG2 ILE A 233     5384   5756   3975   -873     30   -111       C
ATOM   1746  C   ILE A 233     -21.632   0.129  71.413  1.00 36.96           C
ANISOU 1746  C   ILE A 233     5097   5085   3863   -528      0   -280       C
ATOM   1747  O   ILE A 233     -22.490  -0.116  70.566  1.00 37.15           O
ANISOU 1747  O   ILE A 233     5142   4919   4055   -390    -18   -333       O
ATOM   1748  N   SER A 234     -20.374  -0.270  71.284  1.00 39.94           N
ANISOU 1748  N   SER A 234     5466   5550   4161   -489    -80    -91       N
ATOM   1749  CA  SER A 234     -19.934  -0.934  70.057  1.00 39.48           C
ANISOU 1749  CA  SER A 234     5440   5335   4225   -272   -149     16       C
ATOM   1750  CB  SER A 234     -19.311   0.075  69.087  1.00 41.81           C
ANISOU 1750  CB  SER A 234     5775   5563   4549   -181   -157    -60       C
ATOM   1751  OG  SER A 234     -18.102   0.599  69.595  1.00 47.63           O
ANISOU 1751  OG  SER A 234     6473   6470   5156   -268   -164     20       O
ATOM   1752  C   SER A 234     -18.934  -2.032  70.384  1.00 35.80           C
ANISOU 1752  C   SER A 234     4918   4953   3732   -258   -200    284       C
ATOM   1753  O   SER A 234     -18.323  -2.031  71.445  1.00 36.87           O
ANISOU 1753  O   SER A 234     4979   5301   3729   -417   -221    419       O
ATOM   1754  N   GLY A 235     -18.766  -2.968  69.463  1.00 35.95           N
ANISOU 1754  N   GLY A 235     4962   4800   3898    -88   -208    370       N
ATOM   1755  CA  GLY A 235     -17.800  -4.023  69.657  1.00 36.58           C
ANISOU 1755  CA  GLY A 235     4961   4898   4041    -46   -221    639       C
ATOM   1756  C   GLY A 235     -17.935  -5.118  68.629  1.00 38.10           C
ANISOU 1756  C   GLY A 235     5201   4845   4430    121   -168    662       C
ATOM   1757  O   GLY A 235     -18.465  -4.896  67.538  1.00 38.65           O
ANISOU 1757  O   GLY A 235     5386   4756   4544    200   -143    474       O
ATOM   1758  N   TRP A 236     -17.453  -6.307  68.978  1.00 39.26           N
ANISOU 1758  N   TRP A 236     5254   4961   4703    152   -144    902       N
ATOM   1759  CA  TRP A 236     -17.483  -7.430  68.056  1.00 37.28           C
ANISOU 1759  CA  TRP A 236     5043   4452   4669    291    -42    918       C
ATOM   1760  CB  TRP A 236     -16.132  -7.583  67.351  1.00 37.63           C
ANISOU 1760  CB  TRP A 236     5050   4390   4856    405     36   1035       C
ATOM   1761  CG  TRP A 236     -15.806  -6.437  66.476  1.00 35.43           C
ANISOU 1761  CG  TRP A 236     4876   4113   4472    432     27    848       C
ATOM   1762  CD1 TRP A 236     -16.083  -6.315  65.146  1.00 34.39           C
ANISOU 1762  CD1 TRP A 236     4900   3807   4361    492     94    636       C
ATOM   1763  NE1 TRP A 236     -15.640  -5.108  64.682  1.00 33.04           N
ANISOU 1763  NE1 TRP A 236     4776   3706   4071    489     49    537       N
ATOM   1764  CE2 TRP A 236     -15.056  -4.419  65.717  1.00 36.91           C
ANISOU 1764  CE2 TRP A 236     5148   4410   4465    427    -34    663       C
ATOM   1765  CD2 TRP A 236     -15.147  -5.230  66.861  1.00 36.66           C
ANISOU 1765  CD2 TRP A 236     4991   4464   4474    372    -57    862       C
ATOM   1766  CE3 TRP A 236     -14.623  -4.754  68.069  1.00 36.79           C
ANISOU 1766  CE3 TRP A 236     4880   4731   4368    249   -148   1026       C
ATOM   1767  CZ3 TRP A 236     -14.032  -3.501  68.086  1.00 39.33           C
ANISOU 1767  CZ3 TRP A 236     5210   5190   4545    194   -195    962       C
ATOM   1768  CH2 TRP A 236     -13.957  -2.717  66.927  1.00 38.47           C
ANISOU 1768  CH2 TRP A 236     5220   4965   4432    280   -160    760       C
ATOM   1769  CZ2 TRP A 236     -14.461  -3.156  65.734  1.00 39.09           C
ANISOU 1769  CZ2 TRP A 236     5419   4817   4615    392    -89    620       C
ATOM   1770  C   TRP A 236     -17.824  -8.741  68.725  1.00 37.45           C
ANISOU 1770  C   TRP A 236     4977   4429   4824    279    -14   1102       C
ATOM   1771  O   TRP A 236     -17.410  -9.016  69.857  1.00 37.79           O
ANISOU 1771  O   TRP A 236     4870   4639   4850    194    -74   1358       O
ATOM   1772  N   PHE A 237     -18.588  -9.551  68.009  1.00 30.65           N
ANISOU 1772  N   PHE A 237     4208   3351   4088    341     73    982       N
ATOM   1773  CA  PHE A 237     -18.705 -10.957  68.336  1.00 35.34           C
ANISOU 1773  CA  PHE A 237     4721   3817   4889    370    152   1160       C
ATOM   1774  CB  PHE A 237     -20.068 -11.490  67.909  1.00 36.75           C
ANISOU 1774  CB  PHE A 237     5025   3858   5079    354    190    954       C
ATOM   1775  CG  PHE A 237     -21.199 -10.833  68.635  1.00 35.09           C
ANISOU 1775  CG  PHE A 237     4837   3831   4665    235     66    838       C
ATOM   1776  CD1 PHE A 237     -21.437 -11.120  69.971  1.00 35.72           C
ANISOU 1776  CD1 PHE A 237     4800   4078   4695    133      7   1012       C
ATOM   1777  CE1 PHE A 237     -22.461 -10.498  70.650  1.00 35.89           C
ANISOU 1777  CE1 PHE A 237     4844   4252   4542      8    -62    880       C
ATOM   1778  CZ  PHE A 237     -23.248  -9.574  70.012  1.00 37.04           C
ANISOU 1778  CZ  PHE A 237     5099   4367   4607      6    -79    605       C
ATOM   1779  CE2 PHE A 237     -23.017  -9.273  68.696  1.00 35.62           C
ANISOU 1779  CE2 PHE A 237     5020   4038   4476    107    -56    473       C
ATOM   1780  CD2 PHE A 237     -21.989  -9.897  68.014  1.00 33.49           C
ANISOU 1780  CD2 PHE A 237     4755   3635   4333    209     19    576       C
ATOM   1781  C   PHE A 237     -17.561 -11.671  67.643  1.00 38.43           C
ANISOU 1781  C   PHE A 237     5058   3995   5547    498    307   1297       C
ATOM   1782  O   PHE A 237     -17.314 -11.482  66.444  1.00 40.87           O
ANISOU 1782  O   PHE A 237     5494   4144   5892    563    410   1109       O
ATOM   1783  N   HIS A 238     -16.829 -12.453  68.418  1.00 42.75           N
ANISOU 1783  N   HIS A 238     5404   4547   6292    518    328   1641       N
ATOM   1784  CA  HIS A 238     -15.669 -13.151  67.902  1.00 47.68           C
ANISOU 1784  CA  HIS A 238     5921   4950   7245    646    500   1822       C
ATOM   1785  CB  HIS A 238     -14.600 -13.268  68.990  1.00 49.18           C
ANISOU 1785  CB  HIS A 238     5837   5305   7543    626    407   2265       C
ATOM   1786  CG  HIS A 238     -13.859 -11.991  69.210  1.00 49.43           C
ANISOU 1786  CG  HIS A 238     5847   5593   7340    566    262   2284       C
ATOM   1787  ND1 HIS A 238     -12.499 -11.875  69.019  1.00 53.60           N
ANISOU 1787  ND1 HIS A 238     6230   6092   8045    639    305   2502       N
ATOM   1788  CE1 HIS A 238     -12.129 -10.630  69.257  1.00 52.75           C
ANISOU 1788  CE1 HIS A 238     6148   6242   7652    549    155   2448       C
ATOM   1789  NE2 HIS A 238     -13.203  -9.929  69.579  1.00 49.49           N
ANISOU 1789  NE2 HIS A 238     5891   6002   6910    426     41   2194       N
ATOM   1790  CD2 HIS A 238     -14.299 -10.756  69.549  1.00 46.69           C
ANISOU 1790  CD2 HIS A 238     5608   5511   6620    438    100   2094       C
ATOM   1791  C   HIS A 238     -16.052 -14.506  67.328  1.00 49.95           C
ANISOU 1791  C   HIS A 238     6239   4904   7836    720    722   1784       C
ATOM   1792  O   HIS A 238     -17.042 -15.115  67.730  1.00 48.42           O
ANISOU 1792  O   HIS A 238     6067   4694   7635    669    702   1762       O
ATOM   1793  N   GLY A 239     -15.266 -14.960  66.367  1.00 52.67           N
ANISOU 1793  N   GLY A 239     6591   4971   8451    826    957   1755       N
ATOM   1794  CA  GLY A 239     -15.524 -16.222  65.715  1.00 57.45           C
ANISOU 1794  CA  GLY A 239     7240   5223   9366    876   1229   1676       C
ATOM   1795  C   GLY A 239     -14.272 -16.677  65.005  1.00 63.66           C
ANISOU 1795  C   GLY A 239     7939   5726  10521    992   1507   1760       C
ATOM   1796  O   GLY A 239     -13.240 -16.008  65.086  1.00 64.39           O
ANISOU 1796  O   GLY A 239     7924   5924  10619   1039   1454   1908       O
ATOM   1797  N   PRO A 240     -14.358 -17.811  64.297  1.00 68.08           N
ANISOU 1797  N   PRO A 240     8542   5944  11383   1015   1818   1640       N
ATOM   1798  CA  PRO A 240     -13.204 -18.405  63.616  1.00 72.66           C
ANISOU 1798  CA  PRO A 240     8997   6358  12253   1060   2096   1628       C
ATOM   1799  CB  PRO A 240     -13.795 -19.648  62.940  1.00 74.10           C
ANISOU 1799  CB  PRO A 240     9269   6285  12599    998   2380   1393       C
ATOM   1800  CG  PRO A 240     -15.074 -19.931  63.692  1.00 72.20           C
ANISOU 1800  CG  PRO A 240     9080   6105  12248    954   2207   1431       C
ATOM   1801  CD  PRO A 240     -15.589 -18.585  64.071  1.00 68.42           C
ANISOU 1801  CD  PRO A 240     8741   5844  11411    940   1901   1430       C
ATOM   1802  C   PRO A 240     -12.598 -17.458  62.589  1.00 76.42           C
ANISOU 1802  C   PRO A 240     9637   6820  12580   1060   2162   1404       C
ATOM   1803  O   PRO A 240     -13.325 -16.718  61.918  1.00 74.41           O
ANISOU 1803  O   PRO A 240     9675   6576  12021    991   2107   1103       O
ATOM   1804  N   SER A 241     -11.271 -17.473  62.493  1.00 83.03           N
ANISOU 1804  N   SER A 241    10272   7642  13634   1125   2275   1566       N
ATOM   1805  CA  SER A 241     -10.547 -16.586  61.589  1.00 86.41           C
ANISOU 1805  CA  SER A 241    10820   8066  13947   1129   2342   1396       C
ATOM   1806  CB  SER A 241      -9.044 -16.640  61.893  1.00 90.16           C
ANISOU 1806  CB  SER A 241    10981   8568  14707   1212   2406   1699       C
ATOM   1807  OG  SER A 241      -8.775 -16.229  63.225  1.00 90.25           O
ANISOU 1807  OG  SER A 241    10757   8841  14692   1250   2098   2090       O
ATOM   1808  C   SER A 241     -10.801 -16.961  60.131  1.00 88.57           C
ANISOU 1808  C   SER A 241    11351   8123  14177   1023   2643    973       C
ATOM   1809  O   SER A 241     -10.525 -18.086  59.711  1.00 91.27           O
ANISOU 1809  O   SER A 241    11615   8268  14797    992   2946    927       O
ATOM   1810  N   LEU A 242     -11.330 -16.012  59.364  1.00 87.57           N
ANISOU 1810  N   LEU A 242    11528   8055  13691    940   2561    674       N
ATOM   1811  CA  LEU A 242     -11.567 -16.221  57.940  1.00 90.28           C
ANISOU 1811  CA  LEU A 242    12131   8270  13902    777   2797    280       C
ATOM   1812  C   LEU A 242     -10.261 -16.221  57.151  1.00 94.80           C
ANISOU 1812  C   LEU A 242    12638   8748  14633    778   3057    249       C
ATOM   1813  O   LEU A 242      -9.171 -16.368  57.710  1.00 97.52           O
ANISOU 1813  O   LEU A 242    12699   9076  15280    911   3107    542       O
ATOM   1814  CB  LEU A 242     -12.476 -15.128  57.375  1.00 87.84           C
ANISOU 1814  CB  LEU A 242    12139   8096  13142    661   2594      8       C
ATOM   1815  CG  LEU A 242     -13.838 -14.911  58.011  1.00 85.36           C
ANISOU 1815  CG  LEU A 242    11919   7900  12615    628   2326     -4       C
ATOM   1816  CD1 LEU A 242     -13.852 -13.560  58.692  1.00 82.62           C
ANISOU 1816  CD1 LEU A 242    11497   7916  11980    677   1937    135       C
ATOM   1817  CD2 LEU A 242     -14.900 -15.001  56.930  1.00 85.01           C
ANISOU 1817  CD2 LEU A 242    12181   7833  12287    398   2364   -373       C
ATOM   1818  N   THR A 243     -10.394 -16.029  55.843  1.00 94.79           N
ANISOU 1818  N   THR A 243    12898   8707  14410    603   3209    -94       N
ATOM   1819  CA  THR A 243      -9.279 -16.063  54.920  1.00 95.44           C
ANISOU 1819  CA  THR A 243    12968   8688  14605    553   3494   -179       C
ATOM   1820  C   THR A 243      -9.174 -14.709  54.233  1.00 91.97           C
ANISOU 1820  C   THR A 243    12743   8402  13798    488   3341   -344       C
ATOM   1821  O   THR A 243      -9.986 -14.387  53.365  1.00 92.07           O
ANISOU 1821  O   THR A 243    13040   8488  13455    288   3293   -631       O
ATOM   1822  CB  THR A 243      -9.512 -17.152  53.859  1.00 98.93           C
ANISOU 1822  CB  THR A 243    13538   8950  15100    343   3858   -447       C
ATOM   1823  OG1 THR A 243     -10.700 -16.855  53.113  1.00 99.06           O
ANISOU 1823  OG1 THR A 243    13878   9073  14686    125   3741   -753       O
ATOM   1824  CG2 THR A 243      -9.679 -18.510  54.528  1.00100.33           C
ANISOU 1824  CG2 THR A 243    13504   8965  15651    406   4024   -294       C
ATOM   1825  N   ARG A 244      -8.195 -13.904  54.633  1.00 89.06           N
ANISOU 1825  N   ARG A 244    12227   8105  13507    640   3246   -143       N
ATOM   1826  CA  ARG A 244      -7.976 -12.623  53.976  1.00 86.73           C
ANISOU 1826  CA  ARG A 244    12115   7944  12896    588   3127   -286       C
ATOM   1827  CB  ARG A 244      -7.263 -11.634  54.910  1.00 87.22           C
ANISOU 1827  CB  ARG A 244    11992   8137  13012    797   2897      3       C
ATOM   1828  CG  ARG A 244      -7.408 -10.186  54.459  1.00 87.13           C
ANISOU 1828  CG  ARG A 244    12192   8294  12620    756   2695   -141       C
ATOM   1829  CD  ARG A 244      -6.578  -9.196  55.272  1.00 87.21           C
ANISOU 1829  CD  ARG A 244    12002   8477  12656    923   2479    137       C
ATOM   1830  NE  ARG A 244      -6.863  -9.217  56.706  1.00 86.57           N
ANISOU 1830  NE  ARG A 244    11695   8572  12626   1026   2203    440       N
ATOM   1831  CZ  ARG A 244      -6.558  -8.224  57.540  1.00 85.08           C
ANISOU 1831  CZ  ARG A 244    11367   8666  12294   1077   1902    642       C
ATOM   1832  NH1 ARG A 244      -5.976  -7.122  57.085  1.00 83.57           N
ANISOU 1832  NH1 ARG A 244    11231   8600  11921   1061   1829    580       N
ATOM   1833  NH2 ARG A 244      -6.838  -8.328  58.831  1.00 85.09           N
ANISOU 1833  NH2 ARG A 244    11181   8829  12320   1120   1682    899       N
ATOM   1834  C   ARG A 244      -7.154 -12.883  52.708  1.00 87.16           C
ANISOU 1834  C   ARG A 244    12244   7876  12996    443   3464   -472       C
ATOM   1835  O   ARG A 244      -6.208 -13.670  52.741  1.00 88.30           O
ANISOU 1835  O   ARG A 244    12180   7850  13521    499   3744   -346       O
ATOM   1836  N   PRO A 245      -7.520 -12.244  51.581  1.00 85.48           N
ANISOU 1836  N   PRO A 245    12320   7756  12402    233   3441   -756       N
ATOM   1837  CA  PRO A 245      -6.761 -12.475  50.345  1.00 86.27           C
ANISOU 1837  CA  PRO A 245    12506   7753  12519     58   3765   -930       C
ATOM   1838  CB  PRO A 245      -7.650 -11.839  49.273  1.00 84.90           C
ANISOU 1838  CB  PRO A 245    12664   7750  11845   -218   3629  -1212       C
ATOM   1839  CG  PRO A 245      -8.353 -10.744  49.979  1.00 81.56           C
ANISOU 1839  CG  PRO A 245    12282   7536  11172   -109   3208  -1132       C
ATOM   1840  CD  PRO A 245      -8.586 -11.242  51.385  1.00 82.04           C
ANISOU 1840  CD  PRO A 245    12123   7534  11513    130   3115   -898       C
ATOM   1841  C   PRO A 245      -5.392 -11.796  50.409  1.00 85.33           C
ANISOU 1841  C   PRO A 245    12237   7623  12562    201   3817   -778       C
ATOM   1842  O   PRO A 245      -5.113 -11.115  51.397  1.00 83.36           O
ANISOU 1842  O   PRO A 245    11828   7470  12374    422   3577   -542       O
ATOM   1843  N   PRO A 246      -4.543 -11.984  49.382  1.00 86.55           N
ANISOU 1843  N   PRO A 246    12435   7661  12788     63   4133   -902       N
ATOM   1844  CA  PRO A 246      -3.216 -11.352  49.420  1.00 87.06           C
ANISOU 1844  CA  PRO A 246    12349   7707  13023    193   4191   -753       C
ATOM   1845  CB  PRO A 246      -2.575 -11.785  48.093  1.00 89.24           C
ANISOU 1845  CB  PRO A 246    12738   7827  13343    -41   4590   -965       C
ATOM   1846  CG  PRO A 246      -3.712 -12.249  47.231  1.00 89.47           C
ANISOU 1846  CG  PRO A 246    13047   7884  13062   -335   4641  -1257       C
ATOM   1847  CD  PRO A 246      -4.724 -12.809  48.174  1.00 88.10           C
ANISOU 1847  CD  PRO A 246    12808   7733  12934   -230   4467  -1169       C
ATOM   1848  C   PRO A 246      -3.277  -9.828  49.520  1.00 85.45           C
ANISOU 1848  C   PRO A 246    12249   7739  12479    255   3845   -743       C
ATOM   1849  O   PRO A 246      -4.140  -9.204  48.898  1.00 84.03           O
ANISOU 1849  O   PRO A 246    12337   7717  11874     82   3670   -952       O
ATOM   1850  O   ASN A 247      -1.163  -7.461  48.398  1.00 89.47           O
ANISOU 1850  O   ASN A 247    12820   8400  12773    270   3832   -755       O
ATOM   1851  N   ASN A 247      -2.377  -9.246  50.309  1.00 86.56           N
ANISOU 1851  N   ASN A 247    12163   7913  12812    484   3743   -481       N
ATOM   1852  CA  ASN A 247      -2.321  -7.798  50.470  1.00 85.34           C
ANISOU 1852  CA  ASN A 247    12080   7965  12379    557   3449   -454       C
ATOM   1853  C   ASN A 247      -2.105  -7.130  49.120  1.00 85.61           C
ANISOU 1853  C   ASN A 247    12363   8050  12114    346   3533   -709       C
ATOM   1854  CB  ASN A 247      -1.202  -7.409  51.439  1.00 85.32           C
ANISOU 1854  CB  ASN A 247    11766   7979  12674    805   3382   -113       C
ATOM   1855  O   TYR A 248      -2.018  -3.529  48.532  1.00 77.12           O
ANISOU 1855  O   TYR A 248    11604   7473  10224    327   2952   -806       O
ATOM   1856  N   TYR A 248      -2.989  -6.198  48.777  1.00 81.51           N
ANISOU 1856  N   TYR A 248    12081   7733  11157    233   3267   -858       N
ATOM   1857  CA  TYR A 248      -2.903  -5.508  47.497  1.00 80.08           C
ANISOU 1857  CA  TYR A 248    12131   7648  10646     -2   3286  -1065       C
ATOM   1858  C   TYR A 248      -1.938  -4.330  47.599  1.00 80.10           C
ANISOU 1858  C   TYR A 248    12068   7735  10632    130   3203   -960       C
ATOM   1859  CB  TYR A 248      -4.283  -5.029  47.030  1.00 74.80           C
ANISOU 1859  CB  TYR A 248    11713   7182   9525   -212   3011  -1222       C
ATOM   1860  CG  TYR A 248      -4.212  -4.097  45.836  1.00 71.48           C
ANISOU 1860  CG  TYR A 248    11491   6919   8748   -446   2938  -1353       C
ATOM   1861  CD1 TYR A 248      -4.348  -2.724  45.993  1.00 67.64           C
ANISOU 1861  CD1 TYR A 248    11048   6640   8012   -395   2630  -1290       C
ATOM   1862  CD2 TYR A 248      -3.984  -4.587  44.556  1.00 72.64           C
ANISOU 1862  CD2 TYR A 248    11773   7006   8820   -730   3184  -1522       C
ATOM   1863  CE1 TYR A 248      -4.274  -1.866  44.905  1.00 65.06           C
ANISOU 1863  CE1 TYR A 248    10876   6465   7380   -613   2545  -1368       C
ATOM   1864  CE2 TYR A 248      -3.906  -3.737  43.465  1.00 71.38           C
ANISOU 1864  CE2 TYR A 248    11781   7000   8340   -961   3103  -1609       C
ATOM   1865  CZ  TYR A 248      -4.053  -2.378  43.646  1.00 68.15           C
ANISOU 1865  CZ  TYR A 248    11391   6803   7698   -894   2772  -1518       C
ATOM   1866  OH  TYR A 248      -3.977  -1.525  42.567  1.00 67.54           O
ANISOU 1866  OH  TYR A 248    11456   6883   7323  -1124   2676  -1568       O
ATOM   1867  O   PHE A 249      -0.344  -2.772  44.241  1.00 85.54           O
ANISOU 1867  O   PHE A 249    13162   8538  10801   -423   3485  -1331       O
ATOM   1868  N   PHE A 249      -1.024  -4.241  46.636  1.00 82.92           N
ANISOU 1868  N   PHE A 249    12468   8027  11011     10   3430  -1045       N
ATOM   1869  CA  PHE A 249      -0.046  -3.162  46.583  1.00 82.96           C
ANISOU 1869  CA  PHE A 249    12420   8103  10998    107   3386   -965       C
ATOM   1870  C   PHE A 249      -0.345  -2.287  45.374  1.00 82.49           C
ANISOU 1870  C   PHE A 249    12629   8211  10502   -157   3286  -1157       C
ATOM   1871  CB  PHE A 249       1.367  -3.737  46.473  1.00 86.29           C
ANISOU 1871  CB  PHE A 249    12641   8306  11838    184   3731   -868       C
ATOM   1872  O   GLU A 250       1.432  -0.202  44.002  1.00 83.15           O
ANISOU 1872  O   GLU A 250    12812   8451  10329   -261   3306  -1189       O
ATOM   1873  N   GLU A 250      -0.611  -1.006  45.609  1.00 79.54           N
ANISOU 1873  N   GLU A 250    12309   8051   9860   -103   2977  -1108       N
ATOM   1874  CA  GLU A 250      -0.893  -0.086  44.514  1.00 79.74           C
ANISOU 1874  CA  GLU A 250    12549   8261   9487   -352   2832  -1226       C
ATOM   1875  C   GLU A 250       0.293  -0.011  43.576  1.00 82.23           C
ANISOU 1875  C   GLU A 250    12881   8488   9875   -455   3098  -1289       C
ATOM   1876  CB  GLU A 250      -1.157   1.329  45.023  1.00 77.25           C
ANISOU 1876  CB  GLU A 250    12240   8165   8945   -242   2486  -1118       C
ATOM   1877  CG  GLU A 250      -2.359   1.479  45.911  1.00 76.37           C
ANISOU 1877  CG  GLU A 250    12064   8195   8758   -170   2135  -1008       C
ATOM   1878  CD  GLU A 250      -2.572   2.918  46.337  1.00 73.72           C
ANISOU 1878  CD  GLU A 250    11637   8101   8273    -97   1744   -842       C
ATOM   1879  OE1 GLU A 250      -1.784   3.415  47.170  1.00 72.72           O
ANISOU 1879  OE1 GLU A 250    11301   8003   8327    113   1687   -678       O
ATOM   1880  OE2 GLU A 250      -3.514   3.556  45.824  1.00 72.86           O
ANISOU 1880  OE2 GLU A 250    11654   8148   7881   -267   1504   -867       O
ATOM   1881  O   PRO A 251       1.269   2.887  42.200  1.00 79.21           O
ANISOU 1881  O   PRO A 251    12673   8473   8950   -629   2798  -1264       O
ATOM   1882  N   PRO A 251       0.030   0.276  42.294  1.00 84.42           N
ANISOU 1882  N   PRO A 251    13363   8865   9846   -772   3083  -1430       N
ATOM   1883  CA  PRO A 251       1.100   0.657  41.369  1.00 85.48           C
ANISOU 1883  CA  PRO A 251    13541   8962   9975   -889   3273  -1487       C
ATOM   1884  C   PRO A 251       1.880   1.847  41.933  1.00 83.26           C
ANISOU 1884  C   PRO A 251    13144   8769   9722   -656   3137  -1338       C
ATOM   1885  CB  PRO A 251       0.331   1.062  40.111  1.00 86.45           C
ANISOU 1885  CB  PRO A 251    13899   9269   9680  -1262   3124  -1602       C
ATOM   1886  CG  PRO A 251      -0.920   0.241  40.172  1.00 87.07           C
ANISOU 1886  CG  PRO A 251    14047   9364   9673  -1387   3050  -1658       C
ATOM   1887  CD  PRO A 251      -1.276   0.182  41.619  1.00 84.74           C
ANISOU 1887  CD  PRO A 251    13591   9053   9552  -1058   2897  -1525       C
ATOM   1888  N   PRO A 252       3.199   1.690  42.150  1.00 84.57           N
ANISOU 1888  N   PRO A 252    13148   8764  10219   -491   3399  -1277       N
ATOM   1889  CA  PRO A 252       4.018   2.809  42.629  1.00 80.70           C
ANISOU 1889  CA  PRO A 252    12542   8360   9760   -288   3295  -1134       C
ATOM   1890  CB  PRO A 252       5.446   2.263  42.533  1.00 84.72           C
ANISOU 1890  CB  PRO A 252    12883   8633  10675   -198   3661  -1093       C
ATOM   1891  CG  PRO A 252       5.293   0.787  42.689  1.00 88.45           C
ANISOU 1891  CG  PRO A 252    13284   8878  11444   -207   3906  -1122       C
ATOM   1892  CD  PRO A 252       3.982   0.444  42.036  1.00 88.90           C
ANISOU 1892  CD  PRO A 252    13586   9025  11167   -478   3803  -1307       C
ATOM   1893  C   PRO A 252       3.872   4.040  41.743  1.00 76.79           C
ANISOU 1893  C   PRO A 252    12226   8082   8869   -484   3093  -1186       C
ATOM   1894  O   PRO A 252       3.852   3.906  40.520  1.00 77.64           O
ANISOU 1894  O   PRO A 252    12498   8190   8811   -774   3193  -1329       O
ATOM   1895  N   ILE A 253       3.762   5.219  42.347  1.00 72.70           N
ANISOU 1895  N   ILE A 253    11669   7746   8206   -343   2814  -1057       N
ATOM   1896  CA  ILE A 253       3.712   6.456  41.578  1.00 70.31           C
ANISOU 1896  CA  ILE A 253    11493   7642   7578   -507   2611  -1055       C
ATOM   1897  CB  ILE A 253       3.553   7.684  42.490  1.00 71.87           C
ANISOU 1897  CB  ILE A 253    11559   8024   7725   -317   2255   -853       C
ATOM   1898  CG1 ILE A 253       2.206   7.632  43.217  1.00 72.92           C
ANISOU 1898  CG1 ILE A 253    11656   8259   7791   -279   1938   -781       C
ATOM   1899  CD1 ILE A 253       0.985   7.676  42.295  1.00 74.41           C
ANISOU 1899  CD1 ILE A 253    12085   8557   7632   -571   1796   -880       C
ATOM   1900  CG2 ILE A 253       3.700   8.982  41.687  1.00 72.96           C
ANISOU 1900  CG2 ILE A 253    11800   8329   7592   -466   2093   -826       C
ATOM   1901  C   ILE A 253       4.996   6.611  40.773  1.00 66.21           C
ANISOU 1901  C   ILE A 253    10971   7035   7152   -574   2869  -1105       C
ATOM   1902  O   ILE A 253       6.086   6.469  41.329  1.00 62.79           O
ANISOU 1902  O   ILE A 253    10360   6466   7033   -357   3074  -1031       O
ATOM   1903  N   PRO A 254       4.874   6.903  39.464  1.00 65.78           N
ANISOU 1903  N   PRO A 254    11094   7058   6840   -884   2855  -1209       N
ATOM   1904  CA  PRO A 254       6.065   7.112  38.633  1.00 64.43           C
ANISOU 1904  CA  PRO A 254    10941   6808   6730   -975   3095  -1269       C
ATOM   1905  CB  PRO A 254       5.484   7.628  37.315  1.00 66.81           C
ANISOU 1905  CB  PRO A 254    11454   7281   6650  -1339   2941  -1342       C
ATOM   1906  CG  PRO A 254       4.132   7.019  37.245  1.00 68.33           C
ANISOU 1906  CG  PRO A 254    11738   7533   6693  -1489   2792  -1383       C
ATOM   1907  CD  PRO A 254       3.635   6.993  38.668  1.00 66.47           C
ANISOU 1907  CD  PRO A 254    11359   7306   6589  -1180   2626  -1261       C
ATOM   1908  C   PRO A 254       7.019   8.143  39.224  1.00 58.44           C
ANISOU 1908  C   PRO A 254    10039   6098   6067   -739   3050  -1123       C
ATOM   1909  O   PRO A 254       6.582   9.184  39.716  1.00 53.40           O
ANISOU 1909  O   PRO A 254     9386   5650   5252   -655   2742   -996       O
ATOM   1910  N   ARG A 255       8.309   7.835  39.188  1.00 59.82           N
ANISOU 1910  N   ARG A 255    10096   6090   6542   -640   3363  -1129       N
ATOM   1911  CA  ARG A 255       9.343   8.756  39.627  1.00 58.64           C
ANISOU 1911  CA  ARG A 255     9799   5978   6502   -446   3361   -990       C
ATOM   1912  CB  ARG A 255      10.289   8.049  40.582  1.00 60.33           C
ANISOU 1912  CB  ARG A 255     9740   5986   7198   -159   3603   -872       C
ATOM   1913  CG  ARG A 255       9.576   7.339  41.690  1.00 61.15           C
ANISOU 1913  CG  ARG A 255     9729   6056   7451     19   3525   -789       C
ATOM   1914  CD  ARG A 255      10.550   6.585  42.531  1.00 62.97           C
ANISOU 1914  CD  ARG A 255     9652   6082   8193    269   3749   -621       C
ATOM   1915  NE  ARG A 255       9.874   5.947  43.646  1.00 63.22           N
ANISOU 1915  NE  ARG A 255     9551   6098   8372    442   3646   -507       N
ATOM   1916  CZ  ARG A 255      10.499   5.323  44.630  1.00 63.50           C
ANISOU 1916  CZ  ARG A 255     9270   6012   8846    668   3720   -275       C
ATOM   1917  NH1 ARG A 255      11.824   5.256  44.638  1.00 63.40           N
ANISOU 1917  NH1 ARG A 255     9040   5869   9181    762   3926   -134       N
ATOM   1918  NH2 ARG A 255       9.794   4.771  45.603  1.00 64.49           N
ANISOU 1918  NH2 ARG A 255     9280   6165   9059    771   3539   -149       N
ATOM   1919  C   ARG A 255      10.097   9.182  38.389  1.00 57.61           C
ANISOU 1919  C   ARG A 255     9782   5840   6267   -661   3498  -1088       C
ATOM   1920  O   ARG A 255      10.027   8.510  37.373  1.00 57.26           O
ANISOU 1920  O   ARG A 255     9884   5699   6174   -916   3680  -1259       O
ATOM   1921  N   SER A 256      10.834  10.280  38.478  1.00 58.00           N
ANISOU 1921  N   SER A 256     9764   5988   6286   -572   3428   -982       N
ATOM   1922  CA  SER A 256      11.577  10.782  37.333  1.00 63.93           C
ANISOU 1922  CA  SER A 256    10616   6743   6930   -770   3543  -1062       C
ATOM   1923  CB  SER A 256      10.725  11.790  36.560  1.00 68.60           C
ANISOU 1923  CB  SER A 256    11403   7590   7073  -1014   3219  -1064       C
ATOM   1924  OG  SER A 256      10.346  12.866  37.399  1.00 74.50           O
ANISOU 1924  OG  SER A 256    12074   8520   7711   -847   2900   -879       O
ATOM   1925  C   SER A 256      12.867  11.442  37.802  1.00 48.69           C
ANISOU 1925  C   SER A 256     8492   4784   5225   -554   3640   -927       C
ATOM   1926  O   SER A 256      12.915  12.012  38.895  1.00 51.50           O
ANISOU 1926  O   SER A 256     8686   5232   5648   -313   3481   -748       O
ATOM   1927  N   PRO A 257      13.919  11.385  36.974  1.00 51.17           N
ANISOU 1927  N   PRO A 257     8819   4972   5652   -655   3903  -1008       N
ATOM   1928  CA  PRO A 257      15.156  12.083  37.333  1.00 51.86           C
ANISOU 1928  CA  PRO A 257     8717   5045   5942   -472   3981   -870       C
ATOM   1929  CB  PRO A 257      16.145  11.605  36.274  1.00 57.49           C
ANISOU 1929  CB  PRO A 257     9481   5552   6812   -631   4332  -1017       C
ATOM   1930  CG  PRO A 257      15.285  11.300  35.069  1.00 58.25           C
ANISOU 1930  CG  PRO A 257     9876   5689   6569   -992   4319  -1236       C
ATOM   1931  CD  PRO A 257      13.972  10.805  35.619  1.00 54.53           C
ANISOU 1931  CD  PRO A 257     9448   5289   5982   -975   4120  -1229       C
ATOM   1932  C   PRO A 257      14.943  13.591  37.264  1.00 52.95           C
ANISOU 1932  C   PRO A 257     8922   5452   5743   -510   3671   -775       C
ATOM   1933  O   PRO A 257      13.847  14.028  36.913  1.00 57.93           O
ANISOU 1933  O   PRO A 257     9733   6258   6020   -675   3402   -804       O
ATOM   1934  N   HIS A 258      15.953  14.380  37.613  1.00 49.20           N
ANISOU 1934  N   HIS A 258     8289   5007   5399   -364   3697   -638       N
ATOM   1935  CA  HIS A 258      15.796  15.828  37.603  1.00 49.24           C
ANISOU 1935  CA  HIS A 258     8345   5244   5120   -396   3416   -530       C
ATOM   1936  CB  HIS A 258      16.997  16.521  38.265  1.00 45.59           C
ANISOU 1936  CB  HIS A 258     7625   4788   4909   -191   3428   -346       C
ATOM   1937  CG  HIS A 258      18.298  16.322  37.547  1.00 48.16           C
ANISOU 1937  CG  HIS A 258     7912   4957   5430   -231   3784   -412       C
ATOM   1938  ND1 HIS A 258      19.411  15.794  38.164  1.00 49.14           N
ANISOU 1938  ND1 HIS A 258     7753   4915   6004    -22   4014   -298       N
ATOM   1939  CE1 HIS A 258      20.411  15.744  37.301  1.00 51.61           C
ANISOU 1939  CE1 HIS A 258     8078   5096   6437   -113   4255   -381       C
ATOM   1940  NE2 HIS A 258      19.988  16.223  36.146  1.00 52.25           N
ANISOU 1940  NE2 HIS A 258     8443   5269   6142   -382   4193   -549       N
ATOM   1941  CD2 HIS A 258      18.672  16.597  36.273  1.00 54.76           C
ANISOU 1941  CD2 HIS A 258     8920   5779   6109   -461   3885   -553       C
ATOM   1942  C   HIS A 258      15.590  16.348  36.179  1.00 50.71           C
ANISOU 1942  C   HIS A 258     8772   5518   4977   -712   3356   -652       C
ATOM   1943  O   HIS A 258      15.999  15.713  35.199  1.00 50.57           O
ANISOU 1943  O   HIS A 258     8851   5371   4993   -889   3601   -819       O
ATOM   1944  N   ILE A 259      14.937  17.499  36.067  1.00 50.06           N
ANISOU 1944  N   ILE A 259     8775   5649   4595   -796   3028   -552       N
ATOM   1945  CA  ILE A 259      14.874  18.200  34.795  1.00 52.86           C
ANISOU 1945  CA  ILE A 259     9300   6116   4670  -1075   2937   -591       C
ATOM   1946  CB  ILE A 259      13.751  19.256  34.780  1.00 55.37           C
ANISOU 1946  CB  ILE A 259     9687   6651   4700  -1164   2519   -441       C
ATOM   1947  CG1 ILE A 259      12.387  18.568  34.893  1.00 55.19           C
ANISOU 1947  CG1 ILE A 259     9742   6659   4568  -1236   2357   -477       C
ATOM   1948  CD1 ILE A 259      11.222  19.522  35.104  1.00 52.22           C
ANISOU 1948  CD1 ILE A 259     9376   6459   4006  -1270   1943   -292       C
ATOM   1949  CG2 ILE A 259      13.826  20.108  33.493  1.00 59.95           C
ANISOU 1949  CG2 ILE A 259    10390   7355   5032  -1438   2417   -420       C
ATOM   1950  C   ILE A 259      16.225  18.878  34.587  1.00 54.02           C
ANISOU 1950  C   ILE A 259     9360   6234   4933  -1024   3097   -550       C
ATOM   1951  O   ILE A 259      16.628  19.714  35.403  1.00 51.31           O
ANISOU 1951  O   ILE A 259     8872   5947   4675   -835   2999   -385       O
ATOM   1952  N   PRO A 260      16.940  18.516  33.507  1.00 55.31           N
ANISOU 1952  N   PRO A 260     9609   6299   5107  -1204   3352   -702       N
ATOM   1953  CA  PRO A 260      18.256  19.126  33.305  1.00 57.58           C
ANISOU 1953  CA  PRO A 260     9805   6546   5525  -1151   3516   -665       C
ATOM   1954  CB  PRO A 260      18.705  18.567  31.954  1.00 58.16           C
ANISOU 1954  CB  PRO A 260    10040   6513   5547  -1422   3779   -876       C
ATOM   1955  CG  PRO A 260      17.939  17.297  31.796  1.00 59.73           C
ANISOU 1955  CG  PRO A 260    10339   6601   5753  -1524   3875  -1034       C
ATOM   1956  CD  PRO A 260      16.616  17.549  32.443  1.00 54.22           C
ANISOU 1956  CD  PRO A 260     9655   6074   4871  -1474   3516   -916       C
ATOM   1957  C   PRO A 260      18.186  20.649  33.259  1.00 57.74           C
ANISOU 1957  C   PRO A 260     9831   6775   5331  -1179   3228   -492       C
ATOM   1958  O   PRO A 260      17.183  21.227  32.839  1.00 56.24           O
ANISOU 1958  O   PRO A 260     9770   6751   4849  -1346   2935   -434       O
ATOM   1959  N   GLN A 261      19.251  21.287  33.717  1.00 58.75           N
ANISOU 1959  N   GLN A 261     9797   6884   5643  -1015   3309   -385       N
ATOM   1960  CA  GLN A 261      19.295  22.731  33.813  1.00 57.22           C
ANISOU 1960  CA  GLN A 261     9583   6851   5307  -1016   3066   -209       C
ATOM   1961  CB  GLN A 261      20.436  23.138  34.735  1.00 55.20           C
ANISOU 1961  CB  GLN A 261     9090   6543   5339   -772   3181    -84       C
ATOM   1962  CG  GLN A 261      20.800  24.596  34.669  1.00 55.01           C
ANISOU 1962  CG  GLN A 261     9015   6641   5245   -787   2969     64       C
ATOM   1963  CD  GLN A 261      21.647  25.003  35.848  1.00 53.89           C
ANISOU 1963  CD  GLN A 261     8563   6482   5431   -526   2896    207       C
ATOM   1964  OE1 GLN A 261      22.815  25.376  35.698  1.00 57.27           O
ANISOU 1964  OE1 GLN A 261     8889   6877   5993   -500   3058    244       O
ATOM   1965  NE2 GLN A 261      21.068  24.912  37.040  1.00 47.05           N
ANISOU 1965  NE2 GLN A 261     7543   5646   4686   -355   2657    289       N
ATOM   1966  C   GLN A 261      19.494  23.360  32.446  1.00 58.48           C
ANISOU 1966  C   GLN A 261     9898   7091   5229  -1288   3046   -251       C
ATOM   1967  O   GLN A 261      20.407  22.987  31.708  1.00 57.42           O
ANISOU 1967  O   GLN A 261     9791   6856   5171  -1375   3323   -382       O
ATOM   1968  N   ASP A 262      18.626  24.306  32.110  1.00 61.30           N
ANISOU 1968  N   ASP A 262    10346   7622   5323  -1426   2717   -123       N
ATOM   1969  CA  ASP A 262      18.846  25.168  30.956  1.00 68.18           C
ANISOU 1969  CA  ASP A 262    11318   8600   5988  -1660   2644    -83       C
ATOM   1970  CB  ASP A 262      17.643  25.137  30.008  1.00 72.03           C
ANISOU 1970  CB  ASP A 262    11973   9218   6178  -1944   2415    -76       C
ATOM   1971  CG  ASP A 262      17.870  25.937  28.745  1.00 79.28           C
ANISOU 1971  CG  ASP A 262    12989  10252   6883  -2214   2347    -24       C
ATOM   1972  OD1 ASP A 262      19.013  26.385  28.510  1.00 81.59           O
ANISOU 1972  OD1 ASP A 262    13246  10507   7247  -2191   2521    -39       O
ATOM   1973  OD2 ASP A 262      16.901  26.108  27.977  1.00 82.84           O
ANISOU 1973  OD2 ASP A 262    13541  10835   7099  -2457   2116     44       O
ATOM   1974  C   ASP A 262      19.114  26.576  31.483  1.00 68.69           C
ANISOU 1974  C   ASP A 262    11269   8744   6086  -1547   2453    142       C
ATOM   1975  O   ASP A 262      20.265  27.013  31.543  1.00 72.13           O
ANISOU 1975  O   ASP A 262    11618   9135   6654  -1471   2616    157       O
ATOM   1976  N   HIS A 263      18.059  27.269  31.901  1.00 65.51           N
ANISOU 1976  N   HIS A 263    10856   8437   5598  -1534   2120    319       N
ATOM   1977  CA  HIS A 263      18.199  28.620  32.435  1.00 63.22           C
ANISOU 1977  CA  HIS A 263    10463   8187   5370  -1441   1935    532       C
ATOM   1978  CB  HIS A 263      16.990  29.496  32.067  1.00 66.73           C
ANISOU 1978  CB  HIS A 263    10946   8746   5663  -1583   1566    738       C
ATOM   1979  CG  HIS A 263      15.664  28.894  32.419  1.00 73.30           C
ANISOU 1979  CG  HIS A 263    11803   9593   6453  -1576   1385    744       C
ATOM   1980  ND1 HIS A 263      15.012  27.998  31.598  1.00 79.33           N
ANISOU 1980  ND1 HIS A 263    12683  10406   7051  -1761   1383    634       N
ATOM   1981  CE1 HIS A 263      13.869  27.643  32.157  1.00 79.01           C
ANISOU 1981  CE1 HIS A 263    12627  10371   7024  -1708   1203    676       C
ATOM   1982  NE2 HIS A 263      13.752  28.282  33.308  1.00 75.17           N
ANISOU 1982  NE2 HIS A 263    11990   9829   6741  -1478   1077    792       N
ATOM   1983  CD2 HIS A 263      14.860  29.073  33.494  1.00 72.79           C
ANISOU 1983  CD2 HIS A 263    11578   9490   6588  -1371   1162    818       C
ATOM   1984  C   HIS A 263      18.391  28.557  33.948  1.00 58.45           C
ANISOU 1984  C   HIS A 263     9601   7496   5110  -1103   1874    537       C
ATOM   1985  O   HIS A 263      17.918  27.624  34.600  1.00 54.91           O
ANISOU 1985  O   HIS A 263     9119   6999   4744   -989   1890    456       O
ATOM   1986  N   GLU A 264      19.108  29.535  34.494  1.00 56.87           N
ANISOU 1986  N   GLU A 264     9224   7288   5097   -969   1813    632       N
ATOM   1987  CA  GLU A 264      19.269  29.649  35.939  1.00 58.65           C
ANISOU 1987  CA  GLU A 264     9210   7472   5604   -711   1722    655       C
ATOM   1988  CB  GLU A 264      20.317  30.710  36.284  1.00 59.75           C
ANISOU 1988  CB  GLU A 264     9191   7614   5898   -640   1724    734       C
ATOM   1989  CG  GLU A 264      20.562  30.886  37.783  1.00 59.84           C
ANISOU 1989  CG  GLU A 264     8962   7616   6159   -436   1632    758       C
ATOM   1990  C   GLU A 264      17.917  30.022  36.536  1.00 59.68           C
ANISOU 1990  C   GLU A 264     9306   7627   5743   -672   1420    732       C
ATOM   1991  O   GLU A 264      17.251  30.935  36.054  1.00 63.96           O
ANISOU 1991  O   GLU A 264     9893   8206   6201   -782   1229    855       O
ATOM   1992  N   ILE A 265      17.519  29.318  37.586  1.00 58.64           N
ANISOU 1992  N   ILE A 265     9075   7466   5739   -518   1385    676       N
ATOM   1993  CA  ILE A 265      16.161  29.427  38.100  1.00 58.16           C
ANISOU 1993  CA  ILE A 265     9000   7414   5684   -491   1147    717       C
ATOM   1994  CB  ILE A 265      15.335  28.179  37.677  1.00 76.29           C
ANISOU 1994  CB  ILE A 265    11451   9708   7826   -563   1187    633       C
ATOM   1995  CG1 ILE A 265      13.879  28.285  38.140  1.00 76.54           C
ANISOU 1995  CG1 ILE A 265    11463   9749   7868   -545    936    691       C
ATOM   1996  CD1 ILE A 265      12.951  27.273  37.468  1.00 76.60           C
ANISOU 1996  CD1 ILE A 265    11650   9780   7675   -680    934    640       C
ATOM   1997  CG2 ILE A 265      15.985  26.904  38.199  1.00 75.82           C
ANISOU 1997  CG2 ILE A 265    11345   9592   7871   -442   1416    504       C
ATOM   1998  C   ILE A 265      16.136  29.640  39.624  1.00 53.71           C
ANISOU 1998  C   ILE A 265     8228   6835   5346   -306   1055    712       C
ATOM   1999  O   ILE A 265      15.147  30.127  40.159  1.00 54.69           O
ANISOU 1999  O   ILE A 265     8302   6950   5528   -283    867    753       O
ATOM   2000  N   LEU A 266      17.228  29.316  40.315  1.00 50.96           N
ANISOU 2000  N   LEU A 266     7747   6486   5128   -201   1191    676       N
ATOM   2001  CA  LEU A 266      17.264  29.434  41.780  1.00 52.07           C
ANISOU 2001  CA  LEU A 266     7698   6652   5435    -81   1104    678       C
ATOM   2002  CB  LEU A 266      18.526  28.799  42.364  1.00 51.20           C
ANISOU 2002  CB  LEU A 266     7441   6562   5451      3   1260    685       C
ATOM   2003  CG  LEU A 266      18.655  27.277  42.387  1.00 47.82           C
ANISOU 2003  CG  LEU A 266     7013   6092   5064     72   1416    650       C
ATOM   2004  CD1 LEU A 266      19.839  26.902  43.262  1.00 49.72           C
ANISOU 2004  CD1 LEU A 266     7026   6362   5505    163   1504    732       C
ATOM   2005  CD2 LEU A 266      17.388  26.580  42.859  1.00 40.71           C
ANISOU 2005  CD2 LEU A 266     6160   5184   4123    104   1302    603       C
ATOM   2006  C   LEU A 266      17.223  30.867  42.276  1.00 52.12           C
ANISOU 2006  C   LEU A 266     7610   6671   5523   -104    971    724       C
ATOM   2007  O   LEU A 266      16.472  31.192  43.196  1.00 50.11           O
ANISOU 2007  O   LEU A 266     7284   6415   5341    -78    845    704       O
ATOM   2008  N   TYR A 267      18.054  31.720  41.690  1.00 53.05           N
ANISOU 2008  N   TYR A 267     7726   6788   5643   -161   1026    772       N
ATOM   2009  CA  TYR A 267      18.246  33.053  42.240  1.00 54.78           C
ANISOU 2009  CA  TYR A 267     7835   7005   5973   -184    948    801       C
ATOM   2010  CB  TYR A 267      19.547  33.662  41.710  1.00 57.91           C
ANISOU 2010  CB  TYR A 267     8205   7418   6382   -228   1060    847       C
ATOM   2011  CG  TYR A 267      20.752  32.853  42.166  1.00 61.46           C
ANISOU 2011  CG  TYR A 267     8545   7926   6880   -167   1200    837       C
ATOM   2012  CD1 TYR A 267      21.467  33.202  43.311  1.00 62.49           C
ANISOU 2012  CD1 TYR A 267     8490   8128   7124   -156   1178    851       C
ATOM   2013  CE1 TYR A 267      22.556  32.446  43.737  1.00 61.93           C
ANISOU 2013  CE1 TYR A 267     8280   8120   7132   -109   1281    902       C
ATOM   2014  CZ  TYR A 267      22.926  31.320  43.024  1.00 62.38           C
ANISOU 2014  CZ  TYR A 267     8381   8126   7195    -48   1448    915       C
ATOM   2015  OH  TYR A 267      24.001  30.561  43.434  1.00 62.36           O
ANISOU 2015  OH  TYR A 267     8203   8151   7340     13   1568   1000       O
ATOM   2016  CE2 TYR A 267      22.225  30.950  41.896  1.00 63.04           C
ANISOU 2016  CE2 TYR A 267     8674   8128   7151    -70   1507    853       C
ATOM   2017  CD2 TYR A 267      21.143  31.709  41.479  1.00 63.07           C
ANISOU 2017  CD2 TYR A 267     8817   8110   7035   -139   1363    825       C
ATOM   2018  C   TYR A 267      17.022  33.928  41.996  1.00 53.30           C
ANISOU 2018  C   TYR A 267     7692   6743   5815   -233    801    844       C
ATOM   2019  O   TYR A 267      16.822  34.936  42.675  1.00 54.08           O
ANISOU 2019  O   TYR A 267     7691   6799   6057   -243    745    837       O
ATOM   2020  N   ASP A 268      16.177  33.499  41.065  1.00 52.82           N
ANISOU 2020  N   ASP A 268     7771   6663   5637   -277    748    891       N
ATOM   2021  CA  ASP A 268      14.917  34.181  40.801  1.00 53.72           C
ANISOU 2021  CA  ASP A 268     7898   6707   5808   -323    589    984       C
ATOM   2022  CB  ASP A 268      14.482  33.931  39.361  1.00 57.67           C
ANISOU 2022  CB  ASP A 268     8561   7233   6118   -449    541   1098       C
ATOM   2023  CG  ASP A 268      15.397  34.598  38.352  1.00 64.16           C
ANISOU 2023  CG  ASP A 268     9437   8080   6860   -557    607   1184       C
ATOM   2024  OD1 ASP A 268      16.023  35.626  38.693  1.00 66.26           O
ANISOU 2024  OD1 ASP A 268     9592   8304   7278   -530    629   1209       O
ATOM   2025  OD2 ASP A 268      15.487  34.089  37.216  1.00 66.37           O
ANISOU 2025  OD2 ASP A 268     9879   8425   6914   -690    648   1217       O
ATOM   2026  C   ASP A 268      13.812  33.722  41.756  1.00 51.60           C
ANISOU 2026  C   ASP A 268     7578   6407   5621   -250    505    919       C
ATOM   2027  O   ASP A 268      12.827  34.433  41.954  1.00 51.18           O
ANISOU 2027  O   ASP A 268     7464   6265   5716   -256    398    979       O
ATOM   2028  N   TRP A 269      13.982  32.540  42.347  1.00 47.32           N
ANISOU 2028  N   TRP A 269     7044   5925   5011   -181    565    810       N
ATOM   2029  CA  TRP A 269      12.926  31.925  43.154  1.00 43.33           C
ANISOU 2029  CA  TRP A 269     6513   5405   4547   -123    491    751       C
ATOM   2030  CB  TRP A 269      12.635  30.516  42.642  1.00 41.46           C
ANISOU 2030  CB  TRP A 269     6401   5208   4143   -118    519    724       C
ATOM   2031  CG  TRP A 269      11.752  30.495  41.427  1.00 42.48           C
ANISOU 2031  CG  TRP A 269     6668   5322   4150   -227    427    820       C
ATOM   2032  CD1 TRP A 269      12.144  30.598  40.124  1.00 41.38           C
ANISOU 2032  CD1 TRP A 269     6657   5217   3850   -355    464    891       C
ATOM   2033  NE1 TRP A 269      11.055  30.545  39.294  1.00 41.98           N
ANISOU 2033  NE1 TRP A 269     6830   5304   3817   -479    325    999       N
ATOM   2034  CE2 TRP A 269       9.924  30.401  40.052  1.00 42.06           C
ANISOU 2034  CE2 TRP A 269     6763   5269   3948   -406    203   1000       C
ATOM   2035  CD2 TRP A 269      10.325  30.369  41.403  1.00 40.85           C
ANISOU 2035  CD2 TRP A 269     6477   5083   3960   -249    275    874       C
ATOM   2036  CE3 TRP A 269       9.347  30.233  42.392  1.00 41.43           C
ANISOU 2036  CE3 TRP A 269     6461   5110   4169   -169    195    834       C
ATOM   2037  CZ3 TRP A 269       8.028  30.132  42.002  1.00 41.18           C
ANISOU 2037  CZ3 TRP A 269     6458   5050   4140   -221     49    929       C
ATOM   2038  CH2 TRP A 269       7.665  30.167  40.653  1.00 42.21           C
ANISOU 2038  CH2 TRP A 269     6703   5220   4114   -376    -42   1081       C
ATOM   2039  CZ2 TRP A 269       8.596  30.304  39.665  1.00 41.87           C
ANISOU 2039  CZ2 TRP A 269     6767   5241   3901   -485     32   1114       C
ATOM   2040  C   TRP A 269      13.227  31.858  44.648  1.00 40.00           C
ANISOU 2040  C   TRP A 269     5955   5017   4227    -62    524    644       C
ATOM   2041  O   TRP A 269      12.325  32.001  45.470  1.00 41.60           O
ANISOU 2041  O   TRP A 269     6101   5182   4525    -48    462    594       O
ATOM   2042  N   ILE A 270      14.485  31.633  45.002  1.00 39.82           N
ANISOU 2042  N   ILE A 270     5873   5074   4184    -48    623    621       N
ATOM   2043  CA  ILE A 270      14.830  31.297  46.380  1.00 39.89           C
ANISOU 2043  CA  ILE A 270     5755   5164   4236    -28    634    557       C
ATOM   2044  CB  ILE A 270      15.886  30.168  46.427  1.00 42.00           C
ANISOU 2044  CB  ILE A 270     5984   5516   4458     25    729    594       C
ATOM   2045  CG1 ILE A 270      15.457  28.987  45.551  1.00 45.01           C
ANISOU 2045  CG1 ILE A 270     6494   5849   4760     79    777    598       C
ATOM   2046  CD1 ILE A 270      14.125  28.373  45.945  1.00 46.27           C
ANISOU 2046  CD1 ILE A 270     6698   5984   4898    107    685    549       C
ATOM   2047  CG2 ILE A 270      16.126  29.713  47.860  1.00 42.25           C
ANISOU 2047  CG2 ILE A 270     5869   5658   4525     22    700    584       C
ATOM   2048  C   ILE A 270      15.361  32.497  47.176  1.00 43.22           C
ANISOU 2048  C   ILE A 270     6063   5611   4749   -108    643    520       C
ATOM   2049  O   ILE A 270      16.101  33.333  46.650  1.00 44.41           O
ANISOU 2049  O   ILE A 270     6206   5743   4926   -149    687    560       O
ATOM   2050  N   ASN A 271      14.974  32.554  48.450  1.00 43.91           N
ANISOU 2050  N   ASN A 271     6070   5744   4871   -154    613    434       N
ATOM   2051  CA  ASN A 271      15.500  33.519  49.412  1.00 45.25           C
ANISOU 2051  CA  ASN A 271     6137   5967   5090   -282    644    363       C
ATOM   2052  CB  ASN A 271      14.905  33.200  50.795  1.00 45.76           C
ANISOU 2052  CB  ASN A 271     6146   6108   5133   -358    617    257       C
ATOM   2053  CG  ASN A 271      15.330  34.184  51.883  1.00 47.16           C
ANISOU 2053  CG  ASN A 271     6240   6355   5324   -554    667    145       C
ATOM   2054  OD1 ASN A 271      16.310  34.913  51.746  1.00 49.54           O
ANISOU 2054  OD1 ASN A 271     6499   6690   5634   -629    709    166       O
ATOM   2055  ND2 ASN A 271      14.591  34.187  52.987  1.00 46.41           N
ANISOU 2055  ND2 ASN A 271     6127   6289   5219   -664    675     12       N
ATOM   2056  C   ASN A 271      17.035  33.440  49.450  1.00 44.70           C
ANISOU 2056  C   ASN A 271     5985   6029   4969   -317    685    443       C
ATOM   2057  O   ASN A 271      17.579  32.395  49.808  1.00 45.94           O
ANISOU 2057  O   ASN A 271     6080   6307   5070   -283    675    515       O
ATOM   2058  N   PRO A 272      17.736  34.543  49.099  1.00 45.42           N
ANISOU 2058  N   PRO A 272     6057   6091   5110   -384    735    448       N
ATOM   2059  CA  PRO A 272      19.209  34.548  48.993  1.00 45.90           C
ANISOU 2059  CA  PRO A 272     6033   6262   5145   -414    778    541       C
ATOM   2060  CB  PRO A 272      19.555  36.034  48.821  1.00 48.55           C
ANISOU 2060  CB  PRO A 272     6362   6532   5554   -519    826    494       C
ATOM   2061  CG  PRO A 272      18.316  36.672  48.301  1.00 48.61           C
ANISOU 2061  CG  PRO A 272     6467   6348   5656   -485    820    437       C
ATOM   2062  CD  PRO A 272      17.171  35.889  48.883  1.00 47.34           C
ANISOU 2062  CD  PRO A 272     6331   6182   5474   -443    763    376       C
ATOM   2063  C   PRO A 272      19.916  34.007  50.228  1.00 47.62           C
ANISOU 2063  C   PRO A 272     6104   6682   5308   -506    742    578       C
ATOM   2064  O   PRO A 272      20.977  33.393  50.100  1.00 49.85           O
ANISOU 2064  O   PRO A 272     6292   7056   5593   -471    760    717       O
ATOM   2065  N   THR A 273      19.332  34.238  51.400  1.00 48.04           N
ANISOU 2065  N   THR A 273     6127   6801   5324   -640    699    467       N
ATOM   2066  CA  THR A 273      19.873  33.729  52.654  1.00 51.83           C
ANISOU 2066  CA  THR A 273     6470   7508   5714   -781    636    520       C
ATOM   2067  CB  THR A 273      18.858  33.910  53.815  1.00 58.55           C
ANISOU 2067  CB  THR A 273     7347   8401   6500   -935    610    353       C
ATOM   2068  OG1 THR A 273      18.613  35.305  54.027  1.00 59.57           O
ANISOU 2068  OG1 THR A 273     7520   8442   6671  -1090    696    168       O
ATOM   2069  CG2 THR A 273      19.378  33.298  55.110  1.00 60.10           C
ANISOU 2069  CG2 THR A 273     7406   8867   6561  -1119    520    437       C
ATOM   2070  C   THR A 273      20.222  32.248  52.525  1.00 53.11           C
ANISOU 2070  C   THR A 273     6561   7739   5881   -637    595    705       C
ATOM   2071  O   THR A 273      21.258  31.797  53.017  1.00 55.49           O
ANISOU 2071  O   THR A 273     6697   8207   6178   -697    558    873       O
ATOM   2072  N   TYR A 274      19.357  31.503  51.844  1.00 50.69           N
ANISOU 2072  N   TYR A 274     6364   7292   5602   -458    611    686       N
ATOM   2073  CA  TYR A 274      19.499  30.054  51.743  1.00 49.77           C
ANISOU 2073  CA  TYR A 274     6195   7197   5517   -324    609    826       C
ATOM   2074  CB  TYR A 274      18.124  29.413  51.554  1.00 45.95           C
ANISOU 2074  CB  TYR A 274     5845   6602   5012   -221    591    731       C
ATOM   2075  CG  TYR A 274      17.211  29.628  52.737  1.00 46.38           C
ANISOU 2075  CG  TYR A 274     5897   6731   4994   -348    507    619       C
ATOM   2076  CD1 TYR A 274      17.670  29.424  54.029  1.00 49.72           C
ANISOU 2076  CD1 TYR A 274     6175   7366   5352   -508    435    686       C
ATOM   2077  CE1 TYR A 274      16.855  29.621  55.119  1.00 49.20           C
ANISOU 2077  CE1 TYR A 274     6122   7378   5194   -663    385    563       C
ATOM   2078  CZ  TYR A 274      15.560  30.032  54.936  1.00 46.10           C
ANISOU 2078  CZ  TYR A 274     5869   6824   4822   -629    419    373       C
ATOM   2079  OH  TYR A 274      14.766  30.223  56.044  1.00 45.62           O
ANISOU 2079  OH  TYR A 274     5817   6828   4690   -793    406    232       O
ATOM   2080  CE2 TYR A 274      15.074  30.251  53.662  1.00 45.67           C
ANISOU 2080  CE2 TYR A 274     5934   6555   4863   -455    469    338       C
ATOM   2081  CD2 TYR A 274      15.900  30.050  52.570  1.00 44.28           C
ANISOU 2081  CD2 TYR A 274     5764   6331   4731   -331    505    460       C
ATOM   2082  C   TYR A 274      20.445  29.636  50.622  1.00 49.12           C
ANISOU 2082  C   TYR A 274     6095   7037   5530   -192    721    946       C
ATOM   2083  O   TYR A 274      20.832  28.470  50.539  1.00 51.71           O
ANISOU 2083  O   TYR A 274     6341   7364   5942    -90    768   1078       O
ATOM   2084  N   LEU A 275      20.821  30.592  49.777  1.00 49.28           N
ANISOU 2084  N   LEU A 275     6187   6980   5559   -203    785    901       N
ATOM   2085  CA  LEU A 275      21.777  30.343  48.702  1.00 52.92           C
ANISOU 2085  CA  LEU A 275     6641   7370   6098   -114    918    993       C
ATOM   2086  CB  LEU A 275      21.357  31.091  47.445  1.00 52.66           C
ANISOU 2086  CB  LEU A 275     6800   7190   6018    -94    976    892       C
ATOM   2087  CG  LEU A 275      19.954  30.741  46.963  1.00 51.33           C
ANISOU 2087  CG  LEU A 275     6809   6914   5780    -39    942    794       C
ATOM   2088  CD1 LEU A 275      19.569  31.608  45.789  1.00 51.77           C
ANISOU 2088  CD1 LEU A 275     7023   6860   5789    -63    959    751       C
ATOM   2089  CD2 LEU A 275      19.857  29.256  46.604  1.00 52.19           C
ANISOU 2089  CD2 LEU A 275     6947   6980   5904     70   1027    828       C
ATOM   2090  C   LEU A 275      23.192  30.757  49.096  1.00 56.61           C
ANISOU 2090  C   LEU A 275     6917   7960   6634   -197    932   1126       C
ATOM   2091  O   LEU A 275      24.089  30.809  48.252  1.00 57.54           O
ANISOU 2091  O   LEU A 275     7014   8020   6830   -148   1055   1192       O
ATOM   2092  N   ASP A 276      23.383  31.058  50.378  1.00 58.16           N
ANISOU 2092  N   ASP A 276     6974   8334   6789   -348    808   1165       N
ATOM   2093  CA  ASP A 276      24.702  31.373  50.902  1.00 62.10           C
ANISOU 2093  CA  ASP A 276     7267   8992   7337   -467    785   1324       C
ATOM   2094  CB  ASP A 276      24.613  32.366  52.057  1.00 66.32           C
ANISOU 2094  CB  ASP A 276     7764   9698   7738   -720    663   1244       C
ATOM   2095  CG  ASP A 276      25.952  32.587  52.737  1.00 71.09           C
ANISOU 2095  CG  ASP A 276     8137  10515   8359   -891    604   1436       C
ATOM   2096  OD1 ASP A 276      26.709  33.465  52.278  1.00 73.79           O
ANISOU 2096  OD1 ASP A 276     8468  10839   8729   -941    661   1429       O
ATOM   2097  OD2 ASP A 276      26.251  31.879  53.723  1.00 73.32           O
ANISOU 2097  OD2 ASP A 276     8239  10991   8629   -988    489   1617       O
ATOM   2098  C   ASP A 276      25.339  30.089  51.394  1.00 62.74           C
ANISOU 2098  C   ASP A 276     7129   9164   7546   -411    768   1571       C
ATOM   2099  O   ASP A 276      24.738  29.360  52.185  1.00 62.95           O
ANISOU 2099  O   ASP A 276     7116   9264   7537   -425    676   1607       O
ATOM   2100  N   MET A 277      26.558  29.826  50.937  1.00 61.94           N
ANISOU 2100  N   MET A 277     6869   9048   7618   -350    866   1757       N
ATOM   2101  CA  MET A 277      27.247  28.575  51.238  1.00 64.89           C
ANISOU 2101  CA  MET A 277     6997   9451   8207   -264    893   2032       C
ATOM   2102  CB  MET A 277      28.606  28.550  50.537  1.00 69.82           C
ANISOU 2102  CB  MET A 277     7461  10009   9058   -196   1051   2200       C
ATOM   2103  CG  MET A 277      29.395  27.259  50.744  1.00 73.97           C
ANISOU 2103  CG  MET A 277     7693  10510   9904    -85   1127   2515       C
ATOM   2104  SD  MET A 277      30.912  27.207  49.766  1.00111.87           S
ANISOU 2104  SD  MET A 277    12314  15166  15026     20   1382   2679       S
ATOM   2105  CE  MET A 277      31.823  28.585  50.458  1.00 80.18           C
ANISOU 2105  CE  MET A 277     8157  11421  10885   -231   1181   2785       C
ATOM   2106  C   MET A 277      27.441  28.339  52.736  1.00 65.60           C
ANISOU 2106  C   MET A 277     6861   9808   8256   -446    678   2237       C
ATOM   2107  O   MET A 277      27.265  27.222  53.218  1.00 67.31           O
ANISOU 2107  O   MET A 277     6951  10046   8578   -384    641   2403       O
ATOM   2108  N   ASP A 278      27.809  29.380  53.474  1.00 64.83           N
ANISOU 2108  N   ASP A 278     6713   9920   7999   -696    541   2231       N
ATOM   2109  CA  ASP A 278      28.089  29.225  54.897  1.00 65.75           C
ANISOU 2109  CA  ASP A 278     6618  10336   8028   -941    328   2437       C
ATOM   2110  CB  ASP A 278      28.782  30.468  55.454  1.00 69.16           C
ANISOU 2110  CB  ASP A 278     6994  10981   8302  -1239    231   2424       C
ATOM   2111  CG  ASP A 278      30.176  30.659  54.889  1.00 73.49           C
ANISOU 2111  CG  ASP A 278     7351  11519   9054  -1197    300   2637       C
ATOM   2112  OD1 ASP A 278      30.841  29.646  54.583  1.00 76.86           O
ANISOU 2112  OD1 ASP A 278     7562  11878   9765  -1021    361   2921       O
ATOM   2113  OD2 ASP A 278      30.607  31.822  54.749  1.00 73.65           O
ANISOU 2113  OD2 ASP A 278     7426  11580   8977  -1341    313   2519       O
ATOM   2114  C   ASP A 278      26.803  28.955  55.655  1.00 61.66           C
ANISOU 2114  C   ASP A 278     6236   9876   7317  -1014    227   2285       C
ATOM   2115  O   ASP A 278      26.798  28.243  56.654  1.00 65.41           O
ANISOU 2115  O   ASP A 278     6544  10540   7769  -1128     82   2491       O
ATOM   2116  N   TYR A 279      25.705  29.524  55.179  1.00 56.19           N
ANISOU 2116  N   TYR A 279     5833   9020   6498   -956    303   1944       N
ATOM   2117  CA  TYR A 279      24.423  29.265  55.808  1.00 54.17           C
ANISOU 2117  CA  TYR A 279     5709   8782   6092  -1002    237   1785       C
ATOM   2118  CB  TYR A 279      23.369  30.269  55.338  1.00 57.02           C
ANISOU 2118  CB  TYR A 279     6350   8975   6340   -993    317   1426       C
ATOM   2119  CG  TYR A 279      22.145  30.336  56.232  1.00 61.83           C
ANISOU 2119  CG  TYR A 279     7069   9639   6784  -1127    253   1241       C
ATOM   2120  CD1 TYR A 279      20.996  29.625  55.921  1.00 63.48           C
ANISOU 2120  CD1 TYR A 279     7407   9692   7022   -944    281   1148       C
ATOM   2121  CE1 TYR A 279      19.877  29.680  56.731  1.00 64.24           C
ANISOU 2121  CE1 TYR A 279     7593   9826   6989  -1062    239    981       C
ATOM   2122  CZ  TYR A 279      19.891  30.448  57.872  1.00 65.41           C
ANISOU 2122  CZ  TYR A 279     7719  10167   6966  -1386    191    881       C
ATOM   2123  OH  TYR A 279      18.767  30.492  58.672  1.00 63.89           O
ANISOU 2123  OH  TYR A 279     7622   9998   6656  -1516    187    693       O
ATOM   2124  CE2 TYR A 279      21.021  31.166  58.208  1.00 66.78           C
ANISOU 2124  CE2 TYR A 279     7781  10510   7083  -1600    164    957       C
ATOM   2125  CD2 TYR A 279      22.141  31.107  57.389  1.00 64.58           C
ANISOU 2125  CD2 TYR A 279     7398  10196   6945  -1461    183   1148       C
ATOM   2126  C   TYR A 279      24.009  27.830  55.495  1.00 50.14           C
ANISOU 2126  C   TYR A 279     5169   8145   5736   -759    275   1905       C
ATOM   2127  O   TYR A 279      23.361  27.173  56.309  1.00 49.56           O
ANISOU 2127  O   TYR A 279     5071   8167   5594   -813    177   1943       O
ATOM   2128  N   GLN A 280      24.406  27.337  54.322  1.00 48.49           N
ANISOU 2128  N   GLN A 280     4966   7722   5737   -511    437   1957       N
ATOM   2129  CA  GLN A 280      24.055  25.979  53.907  1.00 47.36           C
ANISOU 2129  CA  GLN A 280     4809   7421   5766   -287    528   2039       C
ATOM   2130  CB  GLN A 280      24.402  25.751  52.432  1.00 47.84           C
ANISOU 2130  CB  GLN A 280     4957   7220   5999    -70    763   1984       C
ATOM   2131  CG  GLN A 280      23.439  26.433  51.465  1.00 46.42           C
ANISOU 2131  CG  GLN A 280     5098   6879   5661    -20    835   1666       C
ATOM   2132  CD  GLN A 280      23.821  26.242  50.011  1.00 44.49           C
ANISOU 2132  CD  GLN A 280     4954   6417   5533    130   1063   1615       C
ATOM   2133  OE1 GLN A 280      24.674  25.422  49.687  1.00 47.10           O
ANISOU 2133  OE1 GLN A 280     5133   6670   6094    230   1214   1779       O
ATOM   2134  NE2 GLN A 280      23.183  26.994  49.127  1.00 41.00           N
ANISOU 2134  NE2 GLN A 280     4759   5872   4946    128   1101   1396       N
ATOM   2135  C   GLN A 280      24.723  24.916  54.777  1.00 49.73           C
ANISOU 2135  C   GLN A 280     4796   7860   6238   -311    443   2401       C
ATOM   2136  O   GLN A 280      24.103  23.905  55.109  1.00 51.52           O
ANISOU 2136  O   GLN A 280     5001   8057   6517   -235    423   2461       O
ATOM   2137  N   VAL A 281      25.977  25.136  55.163  1.00 53.06           N
ANISOU 2137  N   VAL A 281     4959   8438   6763   -424    384   2668       N
ATOM   2138  CA  VAL A 281      26.676  24.140  55.973  1.00 55.47           C
ANISOU 2138  CA  VAL A 281     4920   8881   7275   -456    285   3084       C
ATOM   2139  CB  VAL A 281      28.206  24.382  56.025  1.00 69.58           C
ANISOU 2139  CB  VAL A 281     6402  10773   9261   -527    270   3404       C
ATOM   2140  CG1 VAL A 281      28.770  24.530  54.610  1.00 67.95           C
ANISOU 2140  CG1 VAL A 281     6265  10282   9271   -301    547   3299       C
ATOM   2141  CG2 VAL A 281      28.549  25.600  56.865  1.00 70.77           C
ANISOU 2141  CG2 VAL A 281     6536  11238   9117   -870     62   3388       C
ATOM   2142  C   VAL A 281      26.080  24.113  57.380  1.00 55.81           C
ANISOU 2142  C   VAL A 281     4925   9212   7068   -712     32   3142       C
ATOM   2143  O   VAL A 281      26.013  23.058  58.016  1.00 59.11           O
ANISOU 2143  O   VAL A 281     5156   9697   7606   -701    -52   3408       O
ATOM   2144  N   GLN A 282      25.625  25.273  57.849  1.00 55.31           N
ANISOU 2144  N   GLN A 282     5043   9305   6666   -953    -67   2886       N
ATOM   2145  CA  GLN A 282      24.948  25.367  59.143  1.00 58.42           C
ANISOU 2145  CA  GLN A 282     5458   9961   6777  -1237   -262   2857       C
ATOM   2146  CB  GLN A 282      24.696  26.831  59.525  1.00 61.10           C
ANISOU 2146  CB  GLN A 282     5984  10431   6799  -1522   -295   2549       C
ATOM   2147  CG  GLN A 282      25.933  27.580  59.998  1.00 64.57           C
ANISOU 2147  CG  GLN A 282     6237  11122   7173  -1802   -398   2729       C
ATOM   2148  C   GLN A 282      23.625  24.619  59.090  1.00 54.50           C
ANISOU 2148  C   GLN A 282     5136   9314   6257  -1080   -218   2688       C
ATOM   2149  O   GLN A 282      23.250  23.930  60.037  1.00 54.85           O
ANISOU 2149  O   GLN A 282     5086   9520   6234  -1196   -354   2837       O
ATOM   2150  N   ILE A 283      22.916  24.762  57.975  1.00 50.87           N
ANISOU 2150  N   ILE A 283     4927   8557   5845   -835    -38   2392       N
ATOM   2151  CA  ILE A 283      21.653  24.064  57.782  1.00 49.49           C
ANISOU 2151  CA  ILE A 283     4923   8221   5660   -676     12   2228       C
ATOM   2152  CB  ILE A 283      21.002  24.464  56.445  1.00 51.59           C
ANISOU 2152  CB  ILE A 283     5462   8190   5948   -462    192   1917       C
ATOM   2153  CG1 ILE A 283      20.276  25.795  56.609  1.00 51.72           C
ANISOU 2153  CG1 ILE A 283     5687   8234   5731   -622    166   1605       C
ATOM   2154  CD1 ILE A 283      20.019  26.504  55.308  1.00 50.54           C
ANISOU 2154  CD1 ILE A 283     5740   7848   5616   -474    308   1387       C
ATOM   2155  CG2 ILE A 283      20.012  23.391  55.950  1.00 50.77           C
ANISOU 2155  CG2 ILE A 283     5476   7884   5930   -244    274   1845       C
ATOM   2156  C   ILE A 283      21.894  22.566  57.808  1.00 49.01           C
ANISOU 2156  C   ILE A 283     4664   8098   5858   -505     30   2528       C
ATOM   2157  O   ILE A 283      21.172  21.815  58.462  1.00 48.09           O
ANISOU 2157  O   ILE A 283     4535   8035   5703   -524    -49   2576       O
ATOM   2158  N   GLN A 284      22.918  22.133  57.085  1.00 51.53           N
ANISOU 2158  N   GLN A 284     4822   8287   6471   -338    157   2731       N
ATOM   2159  CA  GLN A 284      23.208  20.715  56.986  1.00 53.35           C
ANISOU 2159  CA  GLN A 284     4847   8392   7031   -152    238   3011       C
ATOM   2160  CB  GLN A 284      24.285  20.463  55.939  1.00 55.14           C
ANISOU 2160  CB  GLN A 284     4951   8403   7595     41    465   3131       C
ATOM   2161  CG  GLN A 284      24.314  19.039  55.436  1.00 56.05           C
ANISOU 2161  CG  GLN A 284     4959   8254   8082    286    673   3270       C
ATOM   2162  CD  GLN A 284      25.433  18.806  54.449  1.00 57.88           C
ANISOU 2162  CD  GLN A 284     5056   8262   8674    449    941   3377       C
ATOM   2163  OE1 GLN A 284      25.371  19.250  53.298  1.00 57.69           O
ANISOU 2163  OE1 GLN A 284     5267   8051   8600    536   1142   3089       O
ATOM   2164  NE2 GLN A 284      26.472  18.120  54.897  1.00 59.49           N
ANISOU 2164  NE2 GLN A 284     4867   8483   9254    476    947   3810       N
ATOM   2165  C   GLN A 284      23.647  20.157  58.328  1.00 53.33           C
ANISOU 2165  C   GLN A 284     4528   8665   7069   -335     16   3413       C
ATOM   2166  O   GLN A 284      23.344  19.008  58.656  1.00 52.48           O
ANISOU 2166  O   GLN A 284     4300   8509   7131   -245     10   3600       O
ATOM   2167  N   GLU A 285      24.366  20.967  59.102  1.00 56.66           N
ANISOU 2167  N   GLU A 285     4811   9385   7333   -613   -169   3560       N
ATOM   2168  CA  GLU A 285      24.777  20.559  60.442  1.00 63.20           C
ANISOU 2168  CA  GLU A 285     5344  10542   8128   -868   -423   3960       C
ATOM   2169  C   GLU A 285      23.545  20.257  61.287  1.00 62.56           C
ANISOU 2169  C   GLU A 285     5406  10582   7782   -997   -548   3832       C
ATOM   2170  O   GLU A 285      23.441  19.193  61.901  1.00 66.68           O
ANISOU 2170  O   GLU A 285     5735  11167   8434   -994   -640   4133       O
ATOM   2171  CB  GLU A 285      25.616  21.653  61.109  1.00 66.88           C
ANISOU 2171  CB  GLU A 285     5704  11335   8372  -1214   -602   4058       C
ATOM   2172  CG  GLU A 285      27.036  21.772  60.566  1.00 70.09           C
ANISOU 2172  CG  GLU A 285     5854  11695   9082  -1136   -538   4335       C
ATOM   2173  N   GLU A 286      22.601  21.193  61.291  1.00 60.48           N
ANISOU 2173  N   GLU A 286     5471  10330   7178  -1103   -533   3390       N
ATOM   2174  CA  GLU A 286      21.367  21.036  62.055  1.00 62.06           C
ANISOU 2174  CA  GLU A 286     5832  10626   7122  -1234   -617   3212       C
ATOM   2175  CB  GLU A 286      20.533  22.314  61.974  1.00 66.33           C
ANISOU 2175  CB  GLU A 286     6699  11150   7353  -1360   -560   2729       C
ATOM   2176  CG  GLU A 286      19.205  22.238  62.713  1.00 72.48           C
ANISOU 2176  CG  GLU A 286     7654  11992   7892  -1492   -603   2504       C
ATOM   2177  CD  GLU A 286      18.485  23.573  62.762  1.00 76.96           C
ANISOU 2177  CD  GLU A 286     8491  12543   8208  -1654   -528   2063       C
ATOM   2178  OE1 GLU A 286      19.071  24.588  62.317  1.00 75.44           O
ANISOU 2178  OE1 GLU A 286     8338  12322   8004  -1696   -466   1953       O
ATOM   2179  OE2 GLU A 286      17.330  23.603  63.246  1.00 78.09           O
ANISOU 2179  OE2 GLU A 286     8793  12684   8194  -1738   -515   1833       O
ATOM   2180  C   GLU A 286      20.544  19.868  61.522  1.00 57.86           C
ANISOU 2180  C   GLU A 286     5366   9820   6798   -920   -497   3179       C
ATOM   2181  O   GLU A 286      19.954  19.111  62.292  1.00 57.55           O
ANISOU 2181  O   GLU A 286     5277   9880   6711   -987   -599   3293       O
ATOM   2182  N   PHE A 287      20.502  19.733  60.197  1.00 55.19           N
ANISOU 2182  N   PHE A 287     5151   9145   6673   -603   -273   3016       N
ATOM   2183  CA  PHE A 287      19.676  18.707  59.557  1.00 51.98           C
ANISOU 2183  CA  PHE A 287     4853   8461   6436   -330   -127   2922       C
ATOM   2184  CB  PHE A 287      19.625  18.873  58.022  1.00 50.04           C
ANISOU 2184  CB  PHE A 287     4805   7886   6323    -70    123   2669       C
ATOM   2185  CG  PHE A 287      18.669  17.904  57.354  1.00 46.18           C
ANISOU 2185  CG  PHE A 287     4470   7133   5942    152    273   2523       C
ATOM   2186  CD1 PHE A 287      19.093  16.641  56.965  1.00 46.74           C
ANISOU 2186  CD1 PHE A 287     4379   7013   6368    345    429   2736       C
ATOM   2187  CE1 PHE A 287      18.207  15.739  56.390  1.00 44.62           C
ANISOU 2187  CE1 PHE A 287     4261   6509   6183    514    578   2584       C
ATOM   2188  CZ  PHE A 287      16.888  16.083  56.212  1.00 42.85           C
ANISOU 2188  CZ  PHE A 287     4334   6261   5687    493    539   2252       C
ATOM   2189  CE2 PHE A 287      16.445  17.326  56.607  1.00 42.41           C
ANISOU 2189  CE2 PHE A 287     4415   6384   5313    321    380   2066       C
ATOM   2190  CD2 PHE A 287      17.332  18.230  57.183  1.00 42.42           C
ANISOU 2190  CD2 PHE A 287     4281   6602   5235    149    262   2187       C
ATOM   2191  C   PHE A 287      20.153  17.294  59.882  1.00 55.78           C
ANISOU 2191  C   PHE A 287     5034   8912   7246   -225   -131   3336       C
ATOM   2192  O   PHE A 287      19.340  16.389  60.040  1.00 55.44           O
ANISOU 2192  O   PHE A 287     5029   8780   7254   -134   -114   3330       O
ATOM   2193  N   GLU A 288      21.468  17.108  59.966  1.00 61.18           N
ANISOU 2193  N   GLU A 288     5406   9654   8186   -234   -145   3709       N
ATOM   2194  CA  GLU A 288      22.055  15.780  60.148  1.00 69.40           C
ANISOU 2194  CA  GLU A 288     6111  10608   9648   -102   -108   4148       C
ATOM   2195  CB  GLU A 288      23.556  15.809  59.827  1.00 78.45           C
ANISOU 2195  CB  GLU A 288     6948  11722  11136    -53    -40   4480       C
ATOM   2196  CG  GLU A 288      23.908  15.128  58.499  1.00 85.33           C
ANISOU 2196  CG  GLU A 288     7816  12165  12441    286    326   4422       C
ATOM   2197  CD  GLU A 288      25.214  15.612  57.880  1.00 92.40           C
ANISOU 2197  CD  GLU A 288     8548  12994  13565    331    452   4547       C
ATOM   2198  OE1 GLU A 288      25.775  16.627  58.345  1.00 95.39           O
ANISOU 2198  OE1 GLU A 288     8871  13650  13723    110    256   4614       O
ATOM   2199  OE2 GLU A 288      25.679  14.970  56.914  1.00 94.69           O
ANISOU 2199  OE2 GLU A 288     8771  12946  14261    574    771   4564       O
ATOM   2200  C   GLU A 288      21.824  15.232  61.551  1.00 70.66           C
ANISOU 2200  C   GLU A 288     6071  11061   9716   -321   -376   4472       C
ATOM   2201  O   GLU A 288      21.845  14.019  61.762  1.00 71.76           O
ANISOU 2201  O   GLU A 288     5995  11100  10170   -200   -350   4775       O
ATOM   2202  N   GLU A 289      21.593  16.127  62.506  1.00 70.58           N
ANISOU 2202  N   GLU A 289     6136  11407   9276   -663   -616   4400       N
ATOM   2203  CA  GLU A 289      21.345  15.726  63.886  1.00 72.94           C
ANISOU 2203  CA  GLU A 289     6290  12007   9418   -954   -852   4611       C
ATOM   2204  CB  GLU A 289      21.550  16.916  64.822  1.00 75.26           C
ANISOU 2204  CB  GLU A 289     6629  12678   9289  -1388  -1049   4509       C
ATOM   2205  CG  GLU A 289      21.447  16.565  66.300  1.00 79.93           C
ANISOU 2205  CG  GLU A 289     7093  13545   9730  -1770  -1212   4654       C
ATOM   2206  C   GLU A 289      19.928  15.188  64.052  1.00 70.61           C
ANISOU 2206  C   GLU A 289     6219  11627   8983   -885   -831   4377       C
ATOM   2207  O   GLU A 289      19.719  14.136  64.650  1.00 70.82           O
ANISOU 2207  O   GLU A 289     6093  11645   9172   -900   -857   4551       O
ATOM   2208  N   SER A 290      18.962  15.914  63.501  1.00 67.72           N
ANISOU 2208  N   SER A 290     6224  11147   8359   -823   -731   3901       N
ATOM   2209  CA  SER A 290      17.551  15.604  63.692  1.00 66.45           C
ANISOU 2209  CA  SER A 290     6300  10922   8027   -798   -713   3624       C
ATOM   2210  CB  SER A 290      16.810  16.868  64.134  1.00 71.32           C
ANISOU 2210  CB  SER A 290     7188  11709   8201  -1059   -771   3227       C
ATOM   2211  OG  SER A 290      17.152  17.966  63.305  1.00 73.91           O
ANISOU 2211  OG  SER A 290     7660  11927   8495  -1007   -656   2970       O
ATOM   2212  C   SER A 290      16.897  15.042  62.429  1.00 57.78           C
ANISOU 2212  C   SER A 290     5390   9410   7154   -422   -461   3373       C
ATOM   2213  O   SER A 290      15.757  14.584  62.476  1.00 52.37           O
ANISOU 2213  O   SER A 290     4869   8634   6397   -359   -433   3189       O
ATOM   2214  N   SER A 291      17.610  15.087  61.305  1.00 59.83           N
ANISOU 2214  N   SER A 291     5634   9432   7666   -203   -274   3358       N
ATOM   2215  CA  SER A 291      17.074  14.602  60.032  1.00 56.95           C
ANISOU 2215  CA  SER A 291     5465   8695   7479     98    -19   3107       C
ATOM   2216  CB  SER A 291      16.870  13.083  60.066  1.00 61.84           C
ANISOU 2216  CB  SER A 291     5940   9142   8413    270     70   3323       C
ATOM   2217  OG  SER A 291      18.107  12.397  60.145  1.00 68.61           O
ANISOU 2217  OG  SER A 291     6441   9961   9668    339    117   3757       O
ATOM   2218  C   SER A 291      15.766  15.317  59.683  1.00 49.44           C
ANISOU 2218  C   SER A 291     4880   7689   6216     83     -1   2642       C
ATOM   2219  O   SER A 291      14.860  14.736  59.085  1.00 48.69           O
ANISOU 2219  O   SER A 291     4956   7379   6166    244    118   2454       O
ATOM   2220  N   GLU A 292      15.669  16.583  60.070  1.00 45.70           N
ANISOU 2220  N   GLU A 292     4513   7405   5447   -124   -114   2470       N
ATOM   2221  CA  GLU A 292      14.549  17.416  59.660  1.00 44.64           C
ANISOU 2221  CA  GLU A 292     4687   7188   5087   -131    -76   2058       C
ATOM   2222  CB  GLU A 292      13.276  17.088  60.450  1.00 48.88           C
ANISOU 2222  CB  GLU A 292     5319   7793   5460   -218   -162   1945       C
ATOM   2223  CG  GLU A 292      13.253  17.558  61.908  1.00 55.17           C
ANISOU 2223  CG  GLU A 292     6033   8922   6008   -549   -344   2011       C
ATOM   2224  CD  GLU A 292      12.763  18.988  62.097  1.00 60.37           C
ANISOU 2224  CD  GLU A 292     6878   9646   6413   -738   -341   1679       C
ATOM   2225  OE1 GLU A 292      12.086  19.540  61.202  1.00 58.99           O
ANISOU 2225  OE1 GLU A 292     6909   9251   6254   -597   -225   1393       O
ATOM   2226  OE2 GLU A 292      13.054  19.563  63.167  1.00 65.84           O
ANISOU 2226  OE2 GLU A 292     7504  10614   6898  -1052   -448   1715       O
ATOM   2227  C   GLU A 292      14.942  18.872  59.835  1.00 44.43           C
ANISOU 2227  C   GLU A 292     4711   7307   4862   -324   -129   1926       C
ATOM   2228  O   GLU A 292      15.794  19.193  60.661  1.00 45.22           O
ANISOU 2228  O   GLU A 292     4631   7653   4896   -535   -249   2127       O
ATOM   2229  N   ILE A 293      14.352  19.747  59.031  1.00 40.68           N
ANISOU 2229  N   ILE A 293     4470   6680   4308   -265    -39   1609       N
ATOM   2230  CA  ILE A 293      14.503  21.175  59.241  1.00 40.27           C
ANISOU 2230  CA  ILE A 293     4488   6731   4081   -454    -66   1441       C
ATOM   2231  CB  ILE A 293      15.822  21.716  58.666  1.00 42.66           C
ANISOU 2231  CB  ILE A 293     4695   7037   4478   -436    -21   1554       C
ATOM   2232  CG1 ILE A 293      16.158  23.067  59.299  1.00 45.13           C
ANISOU 2232  CG1 ILE A 293     5015   7535   4599   -710    -82   1450       C
ATOM   2233  CD1 ILE A 293      17.606  23.455  59.139  1.00 49.01           C
ANISOU 2233  CD1 ILE A 293     5341   8120   5161   -763    -91   1645       C
ATOM   2234  CG2 ILE A 293      15.761  21.805  57.135  1.00 42.41           C
ANISOU 2234  CG2 ILE A 293     4813   6723   4578   -192    142   1420       C
ATOM   2235  C   ILE A 293      13.316  21.918  58.645  1.00 40.64           C
ANISOU 2235  C   ILE A 293     4786   6600   4057   -399      9   1100       C
ATOM   2236  O   ILE A 293      12.575  21.378  57.823  1.00 39.84           O
ANISOU 2236  O   ILE A 293     4804   6294   4038   -201     79   1017       O
ATOM   2237  N   LEU A 294      13.143  23.155  59.088  1.00 41.33           N
ANISOU 2237  N   LEU A 294     4937   6765   4002   -595     -0    919       N
ATOM   2238  CA  LEU A 294      12.061  24.003  58.637  1.00 41.31           C
ANISOU 2238  CA  LEU A 294     5125   6589   3982   -566     74    632       C
ATOM   2239  CB  LEU A 294      11.047  24.203  59.760  1.00 48.94           C
ANISOU 2239  CB  LEU A 294     6133   7641   4820   -758     52    472       C
ATOM   2240  CG  LEU A 294       9.828  25.041  59.378  1.00 53.46           C
ANISOU 2240  CG  LEU A 294     6863   8006   5442   -724    146    198       C
ATOM   2241  CD1 LEU A 294       8.901  24.234  58.476  1.00 52.01           C
ANISOU 2241  CD1 LEU A 294     6769   7623   5371   -469    149    200       C
ATOM   2242  CD2 LEU A 294       9.104  25.545  60.616  1.00 58.57           C
ANISOU 2242  CD2 LEU A 294     7530   8748   5975   -982    180     10       C
ATOM   2243  C   LEU A 294      12.674  25.331  58.250  1.00 41.08           C
ANISOU 2243  C   LEU A 294     5121   6535   3952   -643    131    539       C
ATOM   2244  O   LEU A 294      13.316  25.980  59.076  1.00 38.88           O
ANISOU 2244  O   LEU A 294     4764   6442   3567   -881    103    544       O
ATOM   2245  N   LEU A 295      12.495  25.715  56.990  1.00 38.55           N
ANISOU 2245  N   LEU A 295     4910   5999   3739   -465    206    467       N
ATOM   2246  CA  LEU A 295      13.073  26.946  56.457  1.00 40.72           C
ANISOU 2246  CA  LEU A 295     5210   6221   4041   -508    265    400       C
ATOM   2247  CB  LEU A 295      13.851  26.653  55.171  1.00 40.02           C
ANISOU 2247  CB  LEU A 295     5127   6028   4049   -319    308    527       C
ATOM   2248  CG  LEU A 295      14.900  25.546  55.286  1.00 40.07           C
ANISOU 2248  CG  LEU A 295     4984   6141   4099   -262    290    767       C
ATOM   2249  CD1 LEU A 295      15.494  25.247  53.920  1.00 37.56           C
ANISOU 2249  CD1 LEU A 295     4704   5671   3897    -79    394    835       C
ATOM   2250  CD2 LEU A 295      15.989  25.916  56.291  1.00 39.09           C
ANISOU 2250  CD2 LEU A 295     4684   6253   3917   -468    224    894       C
ATOM   2251  C   LEU A 295      11.967  27.953  56.163  1.00 42.37           C
ANISOU 2251  C   LEU A 295     5547   6250   4300   -515    328    178       C
ATOM   2252  O   LEU A 295      11.207  27.791  55.206  1.00 43.23           O
ANISOU 2252  O   LEU A 295     5755   6177   4495   -347    342    154       O
ATOM   2253  N   LYS A 296      11.886  28.997  56.978  1.00 41.83           N
ANISOU 2253  N   LYS A 296     5466   6230   4196   -730    376     27       N
ATOM   2254  CA  LYS A 296      10.857  30.017  56.809  1.00 42.04           C
ANISOU 2254  CA  LYS A 296     5576   6057   4342   -747    472   -173       C
ATOM   2255  CB  LYS A 296      10.682  30.804  58.110  1.00 41.68           C
ANISOU 2255  CB  LYS A 296     5507   6097   4234  -1037    560   -369       C
ATOM   2256  CG  LYS A 296      10.248  29.922  59.256  1.00 45.94           C
ANISOU 2256  CG  LYS A 296     6024   6810   4622  -1163    510   -385       C
ATOM   2257  CD  LYS A 296       9.832  30.719  60.491  1.00 49.36           C
ANISOU 2257  CD  LYS A 296     6470   7299   4986  -1481    639   -632       C
ATOM   2258  CE  LYS A 296       9.235  29.809  61.563  1.00 51.57           C
ANISOU 2258  CE  LYS A 296     6743   7741   5109  -1609    592   -650       C
ATOM   2259  NZ  LYS A 296       8.390  30.550  62.552  1.00 54.52           N
ANISOU 2259  NZ  LYS A 296     7168   8075   5472  -1876    777   -949       N
ATOM   2260  C   LYS A 296      11.193  30.954  55.654  1.00 40.80           C
ANISOU 2260  C   LYS A 296     5453   5733   4315   -654    522   -159       C
ATOM   2261  O   LYS A 296      12.365  31.125  55.306  1.00 40.58           O
ANISOU 2261  O   LYS A 296     5385   5784   4250   -661    512    -58       O
ATOM   2262  N   GLU A 297      10.158  31.552  55.065  1.00 40.51           N
ANISOU 2262  N   GLU A 297     5476   5468   4448   -574    573   -237       N
ATOM   2263  CA  GLU A 297      10.315  32.480  53.946  1.00 42.81           C
ANISOU 2263  CA  GLU A 297     5791   5591   4882   -497    607   -194       C
ATOM   2264  CB  GLU A 297      10.818  33.845  54.436  1.00 49.82           C
ANISOU 2264  CB  GLU A 297     6634   6452   5845   -679    731   -321       C
ATOM   2265  CG  GLU A 297      10.682  34.961  53.390  1.00 59.07           C
ANISOU 2265  CG  GLU A 297     7814   7398   7231   -609    786   -285       C
ATOM   2266  CD  GLU A 297      11.100  36.336  53.900  1.00 65.97           C
ANISOU 2266  CD  GLU A 297     8640   8206   8220   -793    942   -430       C
ATOM   2267  OE1 GLU A 297      11.059  36.567  55.127  1.00 69.37           O
ANISOU 2267  OE1 GLU A 297     9047   8709   8601   -997   1044   -618       O
ATOM   2268  OE2 GLU A 297      11.472  37.187  53.064  1.00 68.44           O
ANISOU 2268  OE2 GLU A 297     8944   8396   8664   -753    973   -360       O
ATOM   2269  C   GLU A 297      11.265  31.889  52.904  1.00 39.21           C
ANISOU 2269  C   GLU A 297     5361   5197   4341   -369    538    -14       C
ATOM   2270  O   GLU A 297      12.271  32.503  52.546  1.00 37.28           O
ANISOU 2270  O   GLU A 297     5093   4978   4095   -404    569     29       O
ATOM   2271  N   PHE A 298      10.943  30.689  52.430  1.00 36.82           N
ANISOU 2271  N   PHE A 298     5107   4909   3975   -234    467     77       N
ATOM   2272  CA  PHE A 298      11.833  29.961  51.532  1.00 37.47           C
ANISOU 2272  CA  PHE A 298     5215   5039   3984   -133    451    218       C
ATOM   2273  CB  PHE A 298      11.403  28.503  51.407  1.00 37.58           C
ANISOU 2273  CB  PHE A 298     5267   5074   3936    -26    411    270       C
ATOM   2274  CG  PHE A 298      12.313  27.688  50.541  1.00 34.89           C
ANISOU 2274  CG  PHE A 298     4949   4752   3555     63    454    385       C
ATOM   2275  CD1 PHE A 298      13.598  27.392  50.953  1.00 33.83           C
ANISOU 2275  CD1 PHE A 298     4699   4738   3416     44    492    473       C
ATOM   2276  CE1 PHE A 298      14.438  26.655  50.149  1.00 35.58           C
ANISOU 2276  CE1 PHE A 298     4923   4938   3656    130    576    571       C
ATOM   2277  CZ  PHE A 298      14.001  26.210  48.922  1.00 33.64           C
ANISOU 2277  CZ  PHE A 298     4825   4568   3387    204    632    551       C
ATOM   2278  CE2 PHE A 298      12.725  26.500  48.502  1.00 32.40           C
ANISOU 2278  CE2 PHE A 298     4794   4327   3189    195    563    475       C
ATOM   2279  CD2 PHE A 298      11.892  27.239  49.297  1.00 32.52           C
ANISOU 2279  CD2 PHE A 298     4778   4347   3233    141    471    408       C
ATOM   2280  C   PHE A 298      11.895  30.583  50.142  1.00 35.99           C
ANISOU 2280  C   PHE A 298     5105   4722   3847    -77    466    277       C
ATOM   2281  O   PHE A 298      12.981  30.751  49.577  1.00 34.78           O
ANISOU 2281  O   PHE A 298     4946   4604   3665    -74    507    346       O
ATOM   2282  N   LEU A 299      10.733  30.901  49.576  1.00 34.80           N
ANISOU 2282  N   LEU A 299     5017   4429   3776    -45    427    272       N
ATOM   2283  CA  LEU A 299      10.693  31.580  48.284  1.00 37.20           C
ANISOU 2283  CA  LEU A 299     5382   4627   4125    -31    414    366       C
ATOM   2284  CB  LEU A 299       9.390  31.281  47.541  1.00 38.25           C
ANISOU 2284  CB  LEU A 299     5588   4662   4282      9    325    430       C
ATOM   2285  CG  LEU A 299       9.127  29.832  47.126  1.00 38.82           C
ANISOU 2285  CG  LEU A 299     5759   4796   4195     62    291    451       C
ATOM   2286  CD1 LEU A 299       7.868  29.778  46.283  1.00 37.82           C
ANISOU 2286  CD1 LEU A 299     5700   4586   4084     52    185    537       C
ATOM   2287  CD2 LEU A 299      10.316  29.211  46.382  1.00 37.70           C
ANISOU 2287  CD2 LEU A 299     5687   4731   3907     71    367    489       C
ATOM   2288  C   LEU A 299      10.820  33.088  48.489  1.00 38.26           C
ANISOU 2288  C   LEU A 299     5443   4670   4423   -107    462    335       C
ATOM   2289  O   LEU A 299      10.439  33.613  49.532  1.00 37.83           O
ANISOU 2289  O   LEU A 299     5314   4580   4479   -171    511    216       O
ATOM   2290  N   LYS A 300      11.368  33.778  47.496  1.00 40.14           N
ANISOU 2290  N   LYS A 300     5706   4864   4681   -118    471    433       N
ATOM   2291  CA  LYS A 300      11.328  35.231  47.476  1.00 43.66           C
ANISOU 2291  CA  LYS A 300     6083   5177   5327   -178    518    435       C
ATOM   2292  CB  LYS A 300      12.017  35.761  46.215  1.00 48.73           C
ANISOU 2292  CB  LYS A 300     6769   5801   5944   -187    508    581       C
ATOM   2293  CG  LYS A 300      13.516  35.496  46.202  1.00 54.24           C
ANISOU 2293  CG  LYS A 300     7478   6644   6487   -204    573    562       C
ATOM   2294  CD  LYS A 300      14.136  35.680  44.823  1.00 62.45           C
ANISOU 2294  CD  LYS A 300     8596   7686   7448   -211    571    701       C
ATOM   2295  CE  LYS A 300      14.241  37.141  44.424  1.00 66.73           C
ANISOU 2295  CE  LYS A 300     9087   8108   8160   -271    588    772       C
ATOM   2296  NZ  LYS A 300      13.078  37.593  43.610  1.00 70.64           N
ANISOU 2296  NZ  LYS A 300     9597   8470   8773   -276    488    924       N
ATOM   2297  C   LYS A 300       9.856  35.642  47.515  1.00 43.41           C
ANISOU 2297  C   LYS A 300     6011   4970   5512   -162    483    456       C
ATOM   2298  O   LYS A 300       9.022  35.008  46.862  1.00 38.40           O
ANISOU 2298  O   LYS A 300     5430   4319   4840   -110    376    561       O
ATOM   2299  N   PRO A 301       9.520  36.674  48.310  1.00 48.87           N
ANISOU 2299  N   PRO A 301     6600   5525   6444   -222    588    350       N
ATOM   2300  CA  PRO A 301       8.117  37.090  48.398  1.00 51.69           C
ANISOU 2300  CA  PRO A 301     6884   5679   7078   -199    590    376       C
ATOM   2301  CB  PRO A 301       8.177  38.308  49.322  1.00 53.87           C
ANISOU 2301  CB  PRO A 301     7053   5803   7611   -297    786    209       C
ATOM   2302  CG  PRO A 301       9.340  38.012  50.216  1.00 53.96           C
ANISOU 2302  CG  PRO A 301     7106   6024   7374   -396    853     30       C
ATOM   2303  CD  PRO A 301      10.354  37.392  49.290  1.00 52.75           C
ANISOU 2303  CD  PRO A 301     7035   6044   6965   -336    732    179       C
ATOM   2304  C   PRO A 301       7.530  37.467  47.047  1.00 51.95           C
ANISOU 2304  C   PRO A 301     6904   5592   7241   -153    470    642       C
ATOM   2305  O   PRO A 301       6.353  37.210  46.827  1.00 52.36           O
ANISOU 2305  O   PRO A 301     6923   5558   7412   -111    386    742       O
ATOM   2306  N   GLU A 302       8.334  38.053  46.165  1.00 53.22           N
ANISOU 2306  N   GLU A 302     7084   5764   7372   -179    452    771       N
ATOM   2307  CA  GLU A 302       7.871  38.406  44.826  1.00 50.71           C
ANISOU 2307  CA  GLU A 302     6760   5377   7132   -179    316   1058       C
ATOM   2308  C   GLU A 302       7.222  37.197  44.150  1.00 46.74           C
ANISOU 2308  C   GLU A 302     6363   4997   6399   -161    146   1169       C
ATOM   2309  O   GLU A 302       6.130  37.294  43.589  1.00 46.05           O
ANISOU 2309  O   GLU A 302     6221   4824   6452   -168     21   1370       O
ATOM   2310  CB  GLU A 302       9.036  38.924  43.976  1.00 52.38           C
ANISOU 2310  CB  GLU A 302     7021   5652   7230   -229    319   1155       C
ATOM   2311  N   LYS A 303       7.885  36.049  44.236  1.00 45.11           N
ANISOU 2311  N   LYS A 303     6294   4984   5862   -149    152   1044       N
ATOM   2312  CA  LYS A 303       7.392  34.830  43.601  1.00 43.57           C
ANISOU 2312  CA  LYS A 303     6222   4904   5430   -153     33   1106       C
ATOM   2313  CB  LYS A 303       8.527  33.824  43.438  1.00 45.01           C
ANISOU 2313  CB  LYS A 303     6543   5262   5295   -153     99    994       C
ATOM   2314  CG  LYS A 303       9.616  34.261  42.491  1.00 46.95           C
ANISOU 2314  CG  LYS A 303     6852   5561   5427   -219    135   1075       C
ATOM   2315  CD  LYS A 303       9.105  34.388  41.065  1.00 50.69           C
ANISOU 2315  CD  LYS A 303     7405   6048   5806   -333      4   1301       C
ATOM   2316  CE  LYS A 303      10.188  34.040  40.068  1.00 53.22           C
ANISOU 2316  CE  LYS A 303     7874   6491   5858   -422     71   1310       C
ATOM   2317  NZ  LYS A 303       9.911  34.560  38.704  1.00 59.34           N
ANISOU 2317  NZ  LYS A 303     8710   7291   6545   -585    -48   1550       N
ATOM   2318  C   LYS A 303       6.288  34.188  44.424  1.00 41.68           C
ANISOU 2318  C   LYS A 303     5943   4627   5267    -97      7   1021       C
ATOM   2319  O   LYS A 303       5.279  33.740  43.882  1.00 41.24           O
ANISOU 2319  O   LYS A 303     5908   4565   5196   -114   -124   1151       O
ATOM   2320  N   PHE A 304       6.488  34.133  45.739  1.00 40.10           N
ANISOU 2320  N   PHE A 304     5687   4419   5132    -53    127    808       N
ATOM   2321  CA  PHE A 304       5.515  33.501  46.611  1.00 37.94           C
ANISOU 2321  CA  PHE A 304     5381   4121   4914    -12    123    706       C
ATOM   2322  CB  PHE A 304       5.936  33.603  48.079  1.00 37.33           C
ANISOU 2322  CB  PHE A 304     5247   4064   4873    -21    270    471       C
ATOM   2323  CG  PHE A 304       4.987  32.915  49.013  1.00 37.30           C
ANISOU 2323  CG  PHE A 304     5220   4053   4898      1    276    357       C
ATOM   2324  CD1 PHE A 304       4.901  31.533  49.044  1.00 35.97           C
ANISOU 2324  CD1 PHE A 304     5143   4024   4500     43    205    341       C
ATOM   2325  CE1 PHE A 304       4.016  30.900  49.887  1.00 34.24           C
ANISOU 2325  CE1 PHE A 304     4903   3801   4306     60    206    248       C
ATOM   2326  CZ  PHE A 304       3.200  31.643  50.711  1.00 37.32           C
ANISOU 2326  CZ  PHE A 304     5184   4046   4950     27    295    154       C
ATOM   2327  CE2 PHE A 304       3.270  33.017  50.687  1.00 39.47           C
ANISOU 2327  CE2 PHE A 304     5363   4159   5475    -17    393    154       C
ATOM   2328  CD2 PHE A 304       4.154  33.648  49.838  1.00 40.91           C
ANISOU 2328  CD2 PHE A 304     5563   4347   5635    -26    375    263       C
ATOM   2329  C   PHE A 304       4.121  34.105  46.425  1.00 37.76           C
ANISOU 2329  C   PHE A 304     5243   3910   5194     -6     58    844       C
ATOM   2330  O   PHE A 304       3.119  33.392  46.363  1.00 37.20           O
ANISOU 2330  O   PHE A 304     5181   3840   5112     16    -37    892       O
ATOM   2331  N   THR A 305       4.053  35.420  46.300  1.00 41.86           N
ANISOU 2331  N   THR A 305     5637   4257   6012    -27    111    930       N
ATOM   2332  C   THR A 305       2.159  35.834  44.785  1.00 43.44           C
ANISOU 2332  C   THR A 305     5697   4283   6527    -47   -158   1420       C
ATOM   2333  O   THR A 305       0.942  35.755  44.653  1.00 42.02           O
ANISOU 2333  O   THR A 305     5417   4009   6541    -37   -256   1575       O
ATOM   2334  CA ATHR A 305       2.776  36.097  46.141  0.44 44.57           C
ANISOU 2334  CA ATHR A 305     5821   4383   6732    -13     73   1099       C
ATOM   2335  CB ATHR A 305       2.951  37.590  46.268  0.44 47.47           C
ANISOU 2335  CB ATHR A 305     6033   4530   7472    -31    211   1134       C
ATOM   2336  OG1ATHR A 305       3.892  38.046  45.286  0.44 50.76           O
ANISOU 2336  OG1ATHR A 305     6503   5017   7766    -75    150   1284       O
ATOM   2337  CG2ATHR A 305       3.459  37.908  47.616  0.44 46.42           C
ANISOU 2337  CG2ATHR A 305     5885   4358   7393    -53    448    809       C
ATOM   2338  CA BTHR A 305       2.764  36.083  46.168  0.56 44.61           C
ANISOU 2338  CA BTHR A 305     5825   4388   6737    -12     75   1094       C
ATOM   2339  CB BTHR A 305       2.863  37.599  46.447  0.56 47.00           C
ANISOU 2339  CB BTHR A 305     5961   4452   7443    -27    234   1104       C
ATOM   2340  OG1BTHR A 305       1.548  38.170  46.470  0.56 48.26           O
ANISOU 2340  OG1BTHR A 305     5930   4364   8044      3    238   1258       O
ATOM   2341  CG2BTHR A 305       3.701  38.292  45.389  0.56 49.89           C
ANISOU 2341  CG2BTHR A 305     6346   4843   7768    -70    174   1294       C
ATOM   2342  N   LYS A 306       3.004  35.707  43.768  1.00 41.04           N
ANISOU 2342  N   LYS A 306     5519   4129   5946   -113   -242   1527       N
ATOM   2343  CA  LYS A 306       2.504  35.418  42.427  1.00 44.55           C
ANISOU 2343  CA  LYS A 306     6014   4662   6252   -211   -463   1823       C
ATOM   2344  CB  LYS A 306       3.600  35.597  41.365  1.00 45.36           C
ANISOU 2344  CB  LYS A 306     6244   4901   6091   -313   -494   1915       C
ATOM   2345  CG  LYS A 306       3.900  37.050  41.009  1.00 47.44           C
ANISOU 2345  CG  LYS A 306     6366   5020   6640   -336   -475   2102       C
ATOM   2346  C   LYS A 306       1.943  33.996  42.408  1.00 42.00           C
ANISOU 2346  C   LYS A 306     5821   4484   5653   -223   -551   1753       C
ATOM   2347  O   LYS A 306       0.936  33.721  41.754  1.00 43.18           O
ANISOU 2347  O   LYS A 306     5949   4653   5806   -297   -731   1973       O
ATOM   2348  N   VAL A 307       2.586  33.106  43.158  1.00 42.07           N
ANISOU 2348  N   VAL A 307     5948   4592   5445   -161   -426   1465       N
ATOM   2349  CA  VAL A 307       2.129  31.724  43.274  1.00 40.22           C
ANISOU 2349  CA  VAL A 307     5830   4471   4980   -158   -471   1369       C
ATOM   2350  CB  VAL A 307       3.167  30.859  44.031  1.00 39.60           C
ANISOU 2350  CB  VAL A 307     5860   4499   4687    -90   -315   1091       C
ATOM   2351  CG1 VAL A 307       2.577  29.501  44.450  1.00 41.55           C
ANISOU 2351  CG1 VAL A 307     6181   4813   4794    -58   -332    980       C
ATOM   2352  CG2 VAL A 307       4.415  30.658  43.179  1.00 39.07           C
ANISOU 2352  CG2 VAL A 307     5934   4554   4358   -154   -267   1090       C
ATOM   2353  C   VAL A 307       0.762  31.659  43.970  1.00 40.57           C
ANISOU 2353  C   VAL A 307     5740   4394   5280   -101   -517   1387       C
ATOM   2354  O   VAL A 307      -0.164  31.025  43.465  1.00 39.31           O
ANISOU 2354  O   VAL A 307     5609   4278   5050   -157   -664   1514       O
ATOM   2355  N   CYS A 308       0.645  32.320  45.122  1.00 42.15           N
ANISOU 2355  N   CYS A 308     5798   4444   5773    -13   -376   1252       N
ATOM   2356  CA  CYS A 308      -0.612  32.361  45.875  1.00 41.97           C
ANISOU 2356  CA  CYS A 308     5633   4275   6037     38   -365   1240       C
ATOM   2357  CB  CYS A 308      -0.422  33.080  47.218  1.00 42.72           C
ANISOU 2357  CB  CYS A 308     5618   4227   6385     90   -137   1008       C
ATOM   2358  SG  CYS A 308       0.773  32.275  48.326  1.00 42.44           S
ANISOU 2358  SG  CYS A 308     5726   4382   6019     98      8    669       S
ATOM   2359  C   CYS A 308      -1.697  33.066  45.067  1.00 41.52           C
ANISOU 2359  C   CYS A 308     5416   4078   6281     -0   -516   1574       C
ATOM   2360  O   CYS A 308      -2.865  32.689  45.110  1.00 45.39           O
ANISOU 2360  O   CYS A 308     5829   4519   6897      6   -609   1673       O
ATOM   2361  N   GLU A 309      -1.294  34.098  44.337  1.00 42.28           N
ANISOU 2361  N   GLU A 309     5444   4111   6509    -46   -544   1770       N
ATOM   2362  CA  GLU A 309      -2.196  34.845  43.463  1.00 48.80           C
ANISOU 2362  CA  GLU A 309     6089   4816   7635   -101   -711   2161       C
ATOM   2363  CB  GLU A 309      -1.403  35.939  42.748  1.00 50.87           C
ANISOU 2363  CB  GLU A 309     6311   5039   7980   -153   -710   2332       C
ATOM   2364  CG  GLU A 309      -2.204  36.902  41.904  1.00 54.93           C
ANISOU 2364  CG  GLU A 309     6595   5406   8871   -213   -869   2778       C
ATOM   2365  CD  GLU A 309      -1.317  37.969  41.276  1.00 56.55           C
ANISOU 2365  CD  GLU A 309     6768   5573   9147   -262   -848   2926       C
ATOM   2366  OE1 GLU A 309      -1.537  39.165  41.563  1.00 62.67           O
ANISOU 2366  OE1 GLU A 309     7307   6072  10433   -200   -733   3037       O
ATOM   2367  OE2 GLU A 309      -0.392  37.612  40.505  1.00 51.22           O
ANISOU 2367  OE2 GLU A 309     6300   5126   8034   -365   -923   2919       O
ATOM   2368  C   GLU A 309      -2.852  33.921  42.433  1.00 49.45           C
ANISOU 2368  C   GLU A 309     6264   5086   7437   -224   -977   2390       C
ATOM   2369  O   GLU A 309      -4.066  33.987  42.198  1.00 47.59           O
ANISOU 2369  O   GLU A 309     5869   4772   7441   -252  -1124   2645       O
ATOM   2370  N   ALA A 310      -2.042  33.054  41.829  1.00 47.93           N
ANISOU 2370  N   ALA A 310     6326   5138   6749   -315  -1022   2293       N
ATOM   2371  CA  ALA A 310      -2.521  32.116  40.812  1.00 48.32           C
ANISOU 2371  CA  ALA A 310     6511   5388   6460   -485  -1236   2453       C
ATOM   2372  CB  ALA A 310      -1.337  31.455  40.100  1.00 46.21           C
ANISOU 2372  CB  ALA A 310     6517   5338   5701   -597  -1198   2318       C
ATOM   2373  C   ALA A 310      -3.428  31.058  41.431  1.00 44.14           C
ANISOU 2373  C   ALA A 310     6002   4874   5896   -437  -1253   2325       C
ATOM   2374  O   ALA A 310      -4.457  30.701  40.862  1.00 43.87           O
ANISOU 2374  O   ALA A 310     5930   4892   5846   -552  -1454   2552       O
ATOM   2375  N   LEU A 311      -3.040  30.560  42.601  1.00 41.53           N
ANISOU 2375  N   LEU A 311     5723   4508   5547   -286  -1053   1978       N
ATOM   2376  CA  LEU A 311      -3.838  29.566  43.310  1.00 39.55           C
ANISOU 2376  CA  LEU A 311     5488   4264   5277   -230  -1046   1837       C
ATOM   2377  CB  LEU A 311      -3.073  29.025  44.523  1.00 41.41           C
ANISOU 2377  CB  LEU A 311     5806   4510   5419    -97   -825   1467       C
ATOM   2378  CG  LEU A 311      -1.892  28.096  44.223  1.00 43.37           C
ANISOU 2378  CG  LEU A 311     6286   4940   5253   -130   -756   1296       C
ATOM   2379  CD1 LEU A 311      -1.015  27.944  45.456  1.00 42.83           C
ANISOU 2379  CD1 LEU A 311     6223   4865   5186     -6   -554   1018       C
ATOM   2380  CD2 LEU A 311      -2.380  26.728  43.730  1.00 44.14           C
ANISOU 2380  CD2 LEU A 311     6539   5166   5067   -214   -843   1283       C
ATOM   2381  C   LEU A 311      -5.173  30.161  43.763  1.00 39.91           C
ANISOU 2381  C   LEU A 311     5277   4111   5777   -173  -1096   2002       C
ATOM   2382  O   LEU A 311      -6.190  29.470  43.801  1.00 40.32           O
ANISOU 2382  O   LEU A 311     5306   4181   5833   -196  -1201   2059       O
ATOM   2383  N   GLU A 312      -5.164  31.447  44.100  1.00 41.94           N
ANISOU 2383  N   GLU A 312     5332   4160   6442   -104  -1001   2076       N
ATOM   2384  CA  GLU A 312      -6.337  32.101  44.671  1.00 49.49           C
ANISOU 2384  CA  GLU A 312     6018   4868   7918    -30   -966   2193       C
ATOM   2385  CB  GLU A 312      -5.906  33.141  45.722  1.00 51.79           C
ANISOU 2385  CB  GLU A 312     6185   4932   8561     81   -679   1985       C
ATOM   2386  CG  GLU A 312      -5.348  32.519  47.011  1.00 51.18           C
ANISOU 2386  CG  GLU A 312     6246   4912   8288    146   -461   1548       C
ATOM   2387  CD  GLU A 312      -4.833  33.535  48.025  1.00 53.59           C
ANISOU 2387  CD  GLU A 312     6462   5036   8865    187   -175   1320       C
ATOM   2388  OE1 GLU A 312      -4.705  34.733  47.696  1.00 54.31           O
ANISOU 2388  OE1 GLU A 312     6409   4950   9278    182   -117   1465       O
ATOM   2389  OE2 GLU A 312      -4.552  33.117  49.166  1.00 57.75           O
ANISOU 2389  OE2 GLU A 312     7065   5605   9273    201     -3    995       O
ATOM   2390  C   GLU A 312      -7.222  32.758  43.618  1.00 55.76           C
ANISOU 2390  C   GLU A 312     6608   5589   8988   -122  -1196   2669       C
ATOM   2391  O   GLU A 312      -8.424  32.911  43.834  1.00 59.23           O
ANISOU 2391  O   GLU A 312     6830   5874   9800    -91  -1241   2841       O
ATOM   2392  N   HIS A 313      -6.635  33.135  42.483  1.00 58.50           N
ANISOU 2392  N   HIS A 313     7013   6056   9159   -248  -1344   2901       N
ATOM   2393  CA  HIS A 313      -7.356  33.893  41.459  1.00 64.25           C
ANISOU 2393  CA  HIS A 313     7516   6814  10083   -367  -1513   3244       C
ATOM   2394  CB  HIS A 313      -6.869  35.350  41.462  1.00 67.99           C
ANISOU 2394  CB  HIS A 313     7805   7104  10926   -308  -1381   3321       C
ATOM   2395  CG  HIS A 313      -6.967  36.015  42.800  1.00 71.80           C
ANISOU 2395  CG  HIS A 313     8129   7262  11888   -117  -1086   3117       C
ATOM   2396  ND1 HIS A 313      -8.172  36.366  43.369  1.00 75.90           N
ANISOU 2396  ND1 HIS A 313     8372   7603  12862    -48   -997   3136       N
ATOM   2397  CE1 HIS A 313      -7.954  36.925  44.546  1.00 75.72           C
ANISOU 2397  CE1 HIS A 313     8284   7322  13165     82   -683   2871       C
ATOM   2398  NE2 HIS A 313      -6.651  36.948  44.761  1.00 72.62           N
ANISOU 2398  NE2 HIS A 313     8108   6930  12554     97   -584   2697       N
ATOM   2399  CD2 HIS A 313      -6.011  36.384  43.685  1.00 70.50           C
ANISOU 2399  CD2 HIS A 313     8048   6928  11811    -13   -834   2861       C
ATOM   2400  C   HIS A 313      -7.229  33.323  40.038  1.00 65.53           C
ANISOU 2400  C   HIS A 313     7837   7300   9761   -609  -1757   3401       C
ATOM   2401  O   HIS A 313      -7.799  33.879  39.099  1.00 66.11           O
ANISOU 2401  O   HIS A 313     7728   7448   9944   -752  -1916   3673       O
ATOM   2402  N   GLY A 314      -6.488  32.228  39.881  1.00 63.84           N
ANISOU 2402  N   GLY A 314     7951   7275   9030   -676  -1768   3218       N
ATOM   2403  CA  GLY A 314      -6.203  31.681  38.563  1.00 62.34           C
ANISOU 2403  CA  GLY A 314     7946   7378   8362   -929  -1919   3279       C
ATOM   2404  C   GLY A 314      -7.000  30.433  38.226  1.00 59.91           C
ANISOU 2404  C   GLY A 314     7748   7247   7768  -1073  -2040   3236       C
ATOM   2405  O   GLY A 314      -7.801  29.954  39.034  1.00 56.83           O
ANISOU 2405  O   GLY A 314     7291   6763   7540   -962  -2026   3175       O
ATOM   2406  N   HIS A 315      -6.771  29.907  37.022  1.00 58.63           N
ANISOU 2406  N   HIS A 315     7757   7333   7187  -1335  -2138   3251       N
ATOM   2407  CA  HIS A 315      -7.412  28.674  36.571  1.00 56.56           C
ANISOU 2407  CA  HIS A 315     7632   7247   6613  -1520  -2224   3177       C
ATOM   2408  CB  HIS A 315      -7.593  28.701  35.049  1.00 58.84           C
ANISOU 2408  CB  HIS A 315     7937   7758   6660  -1867  -2388   3348       C
ATOM   2409  CG  HIS A 315      -8.511  29.780  34.567  1.00 60.84           C
ANISOU 2409  CG  HIS A 315     7850   7982   7284  -1952  -2588   3728       C
ATOM   2410  ND1 HIS A 315      -8.486  30.261  33.274  1.00 64.75           N
ANISOU 2410  ND1 HIS A 315     8294   8645   7664  -2240  -2743   3952       N
ATOM   2411  CE1 HIS A 315      -9.400  31.204  33.139  1.00 65.35           C
ANISOU 2411  CE1 HIS A 315     8016   8649   8164  -2256  -2902   4295       C
ATOM   2412  NE2 HIS A 315     -10.020  31.353  34.296  1.00 63.95           N
ANISOU 2412  NE2 HIS A 315     7664   8250   8384  -1984  -2829   4279       N
ATOM   2413  CD2 HIS A 315      -9.484  30.473  35.206  1.00 60.59           C
ANISOU 2413  CD2 HIS A 315     7493   7767   7762  -1797  -2642   3927       C
ATOM   2414  C   HIS A 315      -6.562  27.462  36.943  1.00 52.19           C
ANISOU 2414  C   HIS A 315     7406   6758   5664  -1483  -2049   2824       C
ATOM   2415  O   HIS A 315      -5.436  27.331  36.465  1.00 51.51           O
ANISOU 2415  O   HIS A 315     7522   6762   5287  -1555  -1938   2688       O
ATOM   2416  N   VAL A 316      -7.096  26.581  37.787  1.00 49.76           N
ANISOU 2416  N   VAL A 316     7139   6399   5367  -1373  -2011   2679       N
ATOM   2417  CA  VAL A 316      -6.414  25.334  38.132  1.00 49.10           C
ANISOU 2417  CA  VAL A 316     7342   6376   4936  -1350  -1845   2355       C
ATOM   2418  CB  VAL A 316      -5.733  25.413  39.519  1.00 46.32           C
ANISOU 2418  CB  VAL A 316     7008   5855   4738  -1056  -1673   2173       C
ATOM   2419  CG1 VAL A 316      -5.043  24.088  39.868  1.00 40.61           C
ANISOU 2419  CG1 VAL A 316     6519   5190   3720  -1014  -1458   1799       C
ATOM   2420  CG2 VAL A 316      -4.732  26.567  39.556  1.00 47.89           C
ANISOU 2420  CG2 VAL A 316     7136   5976   5085   -961  -1579   2196       C
ATOM   2421  C   VAL A 316      -7.416  24.182  38.109  1.00 52.44           C
ANISOU 2421  C   VAL A 316     7814   6870   5241  -1448  -1904   2286       C
ATOM   2422  O   VAL A 316      -8.522  24.296  38.643  1.00 56.36           O
ANISOU 2422  O   VAL A 316     8118   7279   6016  -1370  -2015   2416       O
ATOM   2423  N   GLU A 317      -7.025  23.077  37.481  1.00 50.61           N
ANISOU 2423  N   GLU A 317     7830   6778   4623  -1625  -1806   2073       N
ATOM   2424  CA  GLU A 317      -7.879  21.895  37.400  1.00 51.45           C
ANISOU 2424  CA  GLU A 317     8009   6946   4592  -1743  -1831   1978       C
ATOM   2425  CB  GLU A 317      -7.796  21.236  36.012  1.00 57.02           C
ANISOU 2425  CB  GLU A 317     8884   7828   4953  -2094  -1819   1916       C
ATOM   2426  CG  GLU A 317      -8.651  19.971  35.905  1.00 60.35           C
ANISOU 2426  CG  GLU A 317     9396   8303   5232  -2240  -1823   1804       C
ATOM   2427  CD  GLU A 317      -8.529  19.253  34.571  1.00 67.99           C
ANISOU 2427  CD  GLU A 317    10548   9421   5863  -2616  -1773   1710       C
ATOM   2428  OE1 GLU A 317      -8.044  19.855  33.594  1.00 69.95           O
ANISOU 2428  OE1 GLU A 317    10814   9760   6003  -2809  -1804   1801       O
ATOM   2429  OE2 GLU A 317      -8.929  18.072  34.509  1.00 72.37           O
ANISOU 2429  OE2 GLU A 317    11232   9997   6269  -2731  -1694   1541       O
ATOM   2430  C   GLU A 317      -7.477  20.897  38.463  1.00 49.46           C
ANISOU 2430  C   GLU A 317     7909   6616   4269  -1549  -1641   1689       C
ATOM   2431  O   GLU A 317      -6.358  20.387  38.446  1.00 50.04           O
ANISOU 2431  O   GLU A 317     8177   6698   4137  -1528  -1425   1453       O
ATOM   2432  N   TRP A 318      -8.395  20.629  39.390  1.00 48.42           N
ANISOU 2432  N   TRP A 318     7670   6398   4331  -1409  -1712   1716       N
ATOM   2433  CA  TRP A 318      -8.155  19.705  40.487  1.00 48.08           C
ANISOU 2433  CA  TRP A 318     7739   6275   4254  -1224  -1557   1466       C
ATOM   2434  CB  TRP A 318      -8.684  20.301  41.795  1.00 48.73           C
ANISOU 2434  CB  TRP A 318     7561   6185   4769   -935  -1559   1488       C
ATOM   2435  CG  TRP A 318      -8.083  21.632  42.090  1.00 46.18           C
ANISOU 2435  CG  TRP A 318     7083   5763   4699   -791  -1523   1567       C
ATOM   2436  CD1 TRP A 318      -8.628  22.859  41.847  1.00 46.97           C
ANISOU 2436  CD1 TRP A 318     6968   5799   5079   -807  -1684   1866       C
ATOM   2437  NE1 TRP A 318      -7.761  23.847  42.244  1.00 44.39           N
ANISOU 2437  NE1 TRP A 318     6560   5372   4933   -660  -1560   1824       N
ATOM   2438  CE2 TRP A 318      -6.627  23.265  42.744  1.00 38.49           C
ANISOU 2438  CE2 TRP A 318     5971   4648   4006   -556  -1337   1513       C
ATOM   2439  CD2 TRP A 318      -6.796  21.872  42.658  1.00 37.87           C
ANISOU 2439  CD2 TRP A 318     6069   4661   3658   -626  -1305   1358       C
ATOM   2440  CE3 TRP A 318      -5.768  21.042  43.100  1.00 35.35           C
ANISOU 2440  CE3 TRP A 318     5898   4360   3173   -537  -1084   1077       C
ATOM   2441  CZ3 TRP A 318      -4.628  21.620  43.616  1.00 34.43           C
ANISOU 2441  CZ3 TRP A 318     5747   4196   3138   -395   -932    972       C
ATOM   2442  CH2 TRP A 318      -4.489  23.005  43.691  1.00 36.12           C
ANISOU 2442  CH2 TRP A 318     5805   4338   3580   -346   -975   1108       C
ATOM   2443  CZ2 TRP A 318      -5.475  23.845  43.261  1.00 39.69           C
ANISOU 2443  CZ2 TRP A 318     6111   4745   4226   -418  -1164   1372       C
ATOM   2444  C   TRP A 318      -8.837  18.370  40.223  1.00 49.34           C
ANISOU 2444  C   TRP A 318     8017   6506   4225  -1371  -1540   1337       C
ATOM   2445  O   TRP A 318      -9.880  18.321  39.580  1.00 51.79           O
ANISOU 2445  O   TRP A 318     8241   6889   4549  -1555  -1705   1494       O
ATOM   2446  N   SER A 319      -8.229  17.294  40.710  1.00 48.02           N
ANISOU 2446  N   SER A 319     8032   6306   3906  -1293  -1324   1056       N
ATOM   2447  CA  SER A 319      -8.851  15.974  40.704  1.00 52.16           C
ANISOU 2447  CA  SER A 319     8656   6851   4313  -1383  -1268    907       C
ATOM   2448  CB  SER A 319      -8.185  15.046  39.678  1.00 55.19           C
ANISOU 2448  CB  SER A 319     9250   7298   4422  -1601  -1058    700       C
ATOM   2449  OG  SER A 319      -6.879  14.690  40.086  1.00 57.54           O
ANISOU 2449  OG  SER A 319     9666   7515   4680  -1451   -786    480       O
ATOM   2450  C   SER A 319      -8.723  15.401  42.116  1.00 50.76           C
ANISOU 2450  C   SER A 319     8426   6538   4322  -1086  -1116    718       C
ATOM   2451  O   SER A 319      -7.767  15.703  42.833  1.00 50.01           O
ANISOU 2451  O   SER A 319     8275   6363   4364   -864   -958    611       O
ATOM   2452  N   SER A 320      -9.695  14.592  42.516  1.00 50.42           N
ANISOU 2452  N   SER A 320     8370   6480   4309  -1092  -1162    685       N
ATOM   2453  CA  SER A 320      -9.695  13.974  43.832  1.00 49.43           C
ANISOU 2453  CA  SER A 320     8170   6240   4371   -836  -1023    519       C
ATOM   2454  CB  SER A 320     -11.126  13.725  44.297  1.00 53.52           C
ANISOU 2454  CB  SER A 320     8571   6741   5024   -833  -1184    609       C
ATOM   2455  OG  SER A 320     -11.772  14.943  44.615  1.00 57.69           O
ANISOU 2455  OG  SER A 320     8868   7231   5822   -754  -1359    823       O
ATOM   2456  C   SER A 320      -8.931  12.660  43.791  1.00 48.40           C
ANISOU 2456  C   SER A 320     8231   6083   4074   -849   -765    270       C
ATOM   2457  O   SER A 320      -9.097  11.866  42.871  1.00 52.21           O
ANISOU 2457  O   SER A 320     8905   6623   4310  -1091   -725    205       O
ATOM   2458  N   ARG A 321      -8.092  12.446  44.797  1.00 43.22           N
ANISOU 2458  N   ARG A 321     7513   5338   3570   -605   -581    143       N
ATOM   2459  CA  ARG A 321      -7.284  11.239  44.900  1.00 46.31           C
ANISOU 2459  CA  ARG A 321     8026   5666   3903   -571   -315    -53       C
ATOM   2460  CB  ARG A 321      -5.843  11.597  45.280  1.00 49.41           C
ANISOU 2460  CB  ARG A 321     8368   6015   4389   -405   -143    -99       C
ATOM   2461  CG  ARG A 321      -4.983  12.012  44.099  1.00 57.42           C
ANISOU 2461  CG  ARG A 321     9517   7070   5231   -560    -64   -108       C
ATOM   2462  CD  ARG A 321      -4.119  10.851  43.635  1.00 61.87           C
ANISOU 2462  CD  ARG A 321    10238   7554   5714   -621    246   -293       C
ATOM   2463  NE  ARG A 321      -2.935  10.690  44.481  1.00 60.82           N
ANISOU 2463  NE  ARG A 321     9988   7331   5791   -382    437   -330       N
ATOM   2464  CZ  ARG A 321      -2.348   9.528  44.759  1.00 61.11           C
ANISOU 2464  CZ  ARG A 321    10039   7245   5936   -308    698   -442       C
ATOM   2465  NH1 ARG A 321      -2.828   8.388  44.280  1.00 62.25           N
ANISOU 2465  NH1 ARG A 321    10329   7322   6001   -449    834   -571       N
ATOM   2466  NH2 ARG A 321      -1.275   9.510  45.536  1.00 62.85           N
ANISOU 2466  NH2 ARG A 321    10111   7405   6366   -102    826   -410       N
ATOM   2467  C   ARG A 321      -7.874  10.318  45.951  1.00 44.49           C
ANISOU 2467  C   ARG A 321     7727   5369   3810   -438   -280   -118       C
ATOM   2468  O   ARG A 321      -8.363  10.778  46.978  1.00 42.29           O
ANISOU 2468  O   ARG A 321     7275   5081   3713   -283   -390    -49       O
ATOM   2469  N   GLY A 322      -7.832   9.018  45.681  1.00 46.65           N
ANISOU 2469  N   GLY A 322     8138   5587   3998   -517   -106   -258       N
ATOM   2470  CA  GLY A 322      -8.251   8.009  46.637  1.00 46.23           C
ANISOU 2470  CA  GLY A 322     8028   5458   4079   -395    -39   -320       C
ATOM   2471  C   GLY A 322      -7.272   6.844  46.593  1.00 46.60           C
ANISOU 2471  C   GLY A 322     8160   5386   4159   -360    275   -467       C
ATOM   2472  O   GLY A 322      -6.156   7.000  46.097  1.00 45.22           O
ANISOU 2472  O   GLY A 322     8038   5182   3962   -369    440   -509       O
ATOM   2473  N   PRO A 323      -7.683   5.662  47.085  1.00 46.07           N
ANISOU 2473  N   PRO A 323     8097   5232   4176   -324    377   -537       N
ATOM   2474  CA  PRO A 323      -9.003   5.381  47.665  1.00 44.07           C
ANISOU 2474  CA  PRO A 323     7787   5006   3952   -321    203   -498       C
ATOM   2475  CB  PRO A 323      -9.149   3.868  47.470  1.00 45.25           C
ANISOU 2475  CB  PRO A 323     8056   5035   4103   -399    420   -640       C
ATOM   2476  CG  PRO A 323      -7.736   3.339  47.479  1.00 45.72           C
ANISOU 2476  CG  PRO A 323     8118   4962   4292   -299    730   -710       C
ATOM   2477  CD  PRO A 323      -6.855   4.445  46.952  1.00 47.57           C
ANISOU 2477  CD  PRO A 323     8358   5266   4452   -308    708   -668       C
ATOM   2478  C   PRO A 323      -9.122   5.773  49.155  1.00 41.51           C
ANISOU 2478  C   PRO A 323     7239   4698   3836    -82     98   -395       C
ATOM   2479  O   PRO A 323      -8.098   5.977  49.810  1.00 42.94           O
ANISOU 2479  O   PRO A 323     7315   4862   4138     75    189   -363       O
ATOM   2480  N   PRO A 324     -10.363   5.871  49.681  1.00 40.07           N
ANISOU 2480  N   PRO A 324     6983   4554   3686    -82    -85   -344       N
ATOM   2481  CA  PRO A 324     -10.711   6.361  51.025  1.00 40.63           C
ANISOU 2481  CA  PRO A 324     6862   4656   3920     81   -189   -269       C
ATOM   2482  CB  PRO A 324     -12.197   6.022  51.148  1.00 41.61           C
ANISOU 2482  CB  PRO A 324     6977   4785   4049      9   -325   -257       C
ATOM   2483  CG  PRO A 324     -12.693   5.968  49.791  1.00 43.49           C
ANISOU 2483  CG  PRO A 324     7364   5047   4113   -207   -394   -262       C
ATOM   2484  CD  PRO A 324     -11.567   5.483  48.931  1.00 42.42           C
ANISOU 2484  CD  PRO A 324     7389   4874   3854   -280   -193   -360       C
ATOM   2485  C   PRO A 324      -9.974   5.704  52.188  1.00 37.13           C
ANISOU 2485  C   PRO A 324     6319   4176   3613    243    -48   -271       C
ATOM   2486  O   PRO A 324      -9.871   6.321  53.246  1.00 35.50           O
ANISOU 2486  O   PRO A 324     5966   4027   3497    342   -109   -214       O
ATOM   2487  N   ASN A 325      -9.506   4.474  52.008  1.00 40.18           N
ANISOU 2487  N   ASN A 325     6773   4467   4026    246    141   -326       N
ATOM   2488  CA  ASN A 325      -8.794   3.771  53.070  1.00 38.16           C
ANISOU 2488  CA  ASN A 325     6392   4173   3935    391    264   -269       C
ATOM   2489  CB  ASN A 325      -8.985   2.256  52.946  1.00 37.98           C
ANISOU 2489  CB  ASN A 325     6432   4014   3986    374    435   -324       C
ATOM   2490  CG  ASN A 325      -8.391   1.698  51.669  1.00 43.24           C
ANISOU 2490  CG  ASN A 325     7263   4555   4610    273    656   -441       C
ATOM   2491  OD1 ASN A 325      -8.429   2.345  50.625  1.00 44.00           O
ANISOU 2491  OD1 ASN A 325     7492   4695   4532    139    616   -509       O
ATOM   2492  ND2 ASN A 325      -7.834   0.496  51.746  1.00 43.16           N
ANISOU 2492  ND2 ASN A 325     7242   4381   4774    321    907   -459       N
ATOM   2493  C   ASN A 325      -7.308   4.104  53.064  1.00 37.48           C
ANISOU 2493  C   ASN A 325     6246   4082   3911    470    382   -215       C
ATOM   2494  O   ASN A 325      -6.539   3.535  53.831  1.00 38.90           O
ANISOU 2494  O   ASN A 325     6302   4233   4246    575    485   -123       O
ATOM   2495  N   LYS A 326      -6.901   5.011  52.182  1.00 37.71           N
ANISOU 2495  N   LYS A 326     6353   4144   3832    409    361   -247       N
ATOM   2496  CA  LYS A 326      -5.517   5.464  52.153  1.00 37.10           C
ANISOU 2496  CA  LYS A 326     6214   4073   3811    477    459   -194       C
ATOM   2497  CB  LYS A 326      -4.797   4.874  50.940  1.00 41.30           C
ANISOU 2497  CB  LYS A 326     6888   4478   4327    408    692   -286       C
ATOM   2498  CG  LYS A 326      -4.643   3.371  51.051  1.00 45.54           C
ANISOU 2498  CG  LYS A 326     7424   4851   5028    442    922   -315       C
ATOM   2499  CD  LYS A 326      -3.978   2.758  49.850  1.00 56.70           C
ANISOU 2499  CD  LYS A 326     8988   6108   6448    347   1213   -448       C
ATOM   2500  CE  LYS A 326      -3.863   1.253  50.028  1.00 63.20           C
ANISOU 2500  CE  LYS A 326     9788   6727   7497    387   1477   -478       C
ATOM   2501  NZ  LYS A 326      -3.209   0.610  48.872  1.00 69.42           N
ANISOU 2501  NZ  LYS A 326    10726   7325   8324    276   1827   -644       N
ATOM   2502  C   LYS A 326      -5.425   6.982  52.145  1.00 35.68           C
ANISOU 2502  C   LYS A 326     5997   4013   3547    465    295   -160       C
ATOM   2503  O   LYS A 326      -4.566   7.559  52.812  1.00 38.44           O
ANISOU 2503  O   LYS A 326     6220   4424   3960    543    290    -80       O
ATOM   2504  N   ARG A 327      -6.311   7.634  51.399  1.00 36.28           N
ANISOU 2504  N   ARG A 327     6170   4120   3493    354    160   -202       N
ATOM   2505  CA  ARG A 327      -6.166   9.065  51.172  1.00 35.97           C
ANISOU 2505  CA  ARG A 327     6100   4156   3410    334     38   -161       C
ATOM   2506  CB  ARG A 327      -5.003   9.319  50.205  1.00 37.65           C
ANISOU 2506  CB  ARG A 327     6396   4350   3558    298    159   -176       C
ATOM   2507  CG  ARG A 327      -5.205   8.708  48.811  1.00 40.46           C
ANISOU 2507  CG  ARG A 327     6957   4654   3762    131    245   -263       C
ATOM   2508  CD  ARG A 327      -3.990   8.892  47.906  1.00 39.38           C
ANISOU 2508  CD  ARG A 327     6906   4491   3566     82    411   -299       C
ATOM   2509  NE  ARG A 327      -2.874   8.030  48.288  1.00 40.69           N
ANISOU 2509  NE  ARG A 327     7017   4555   3890    198    659   -322       N
ATOM   2510  CZ  ARG A 327      -2.739   6.755  47.926  1.00 41.95           C
ANISOU 2510  CZ  ARG A 327     7263   4582   4095    159    890   -419       C
ATOM   2511  NH1 ARG A 327      -3.652   6.159  47.176  1.00 42.36           N
ANISOU 2511  NH1 ARG A 327     7487   4608   3999    -17    903   -530       N
ATOM   2512  NH2 ARG A 327      -1.684   6.064  48.325  1.00 44.17           N
ANISOU 2512  NH2 ARG A 327     7444   4749   4591    285   1118   -393       N
ATOM   2513  C   ARG A 327      -7.425   9.728  50.622  1.00 35.68           C
ANISOU 2513  C   ARG A 327     6104   4147   3304    224   -149   -144       C
ATOM   2514  O   ARG A 327      -8.245   9.091  49.954  1.00 37.25           O
ANISOU 2514  O   ARG A 327     6411   4325   3417    109   -180   -174       O
ATOM   2515  N   PHE A 328      -7.553  11.022  50.897  1.00 34.46           N
ANISOU 2515  N   PHE A 328     5849   4036   3207    247   -267    -82       N
ATOM   2516  CA  PHE A 328      -8.557  11.855  50.244  1.00 35.00           C
ANISOU 2516  CA  PHE A 328     5915   4115   3269    148   -440     -9       C
ATOM   2517  CB  PHE A 328      -9.909  11.725  50.960  1.00 38.34           C
ANISOU 2517  CB  PHE A 328     6244   4516   3807    163   -542      9       C
ATOM   2518  CG  PHE A 328     -11.018  12.554  50.351  1.00 39.34           C
ANISOU 2518  CG  PHE A 328     6317   4634   3996     69   -723    131       C
ATOM   2519  CD1 PHE A 328     -11.115  12.724  48.985  1.00 42.03           C
ANISOU 2519  CD1 PHE A 328     6759   5012   4197    -90   -819    220       C
ATOM   2520  CE1 PHE A 328     -12.134  13.486  48.434  1.00 42.84           C
ANISOU 2520  CE1 PHE A 328     6776   5117   4383   -188  -1012    395       C
ATOM   2521  CZ  PHE A 328     -13.069  14.085  49.252  1.00 41.28           C
ANISOU 2521  CZ  PHE A 328     6383   4848   4454   -102  -1077    461       C
ATOM   2522  CE2 PHE A 328     -12.988  13.923  50.607  1.00 41.68           C
ANISOU 2522  CE2 PHE A 328     6354   4849   4634     49   -949    328       C
ATOM   2523  CD2 PHE A 328     -11.968  13.161  51.157  1.00 40.73           C
ANISOU 2523  CD2 PHE A 328     6326   4762   4386    123   -790    173       C
ATOM   2524  C   PHE A 328      -8.071  13.309  50.224  1.00 32.36           C
ANISOU 2524  C   PHE A 328     5494   3796   3007    174   -485     56       C
ATOM   2525  O   PHE A 328      -8.016  13.972  51.261  1.00 32.10           O
ANISOU 2525  O   PHE A 328     5325   3758   3115    263   -476     47       O
ATOM   2526  N   TYR A 329      -7.690  13.789  49.043  1.00 33.82           N
ANISOU 2526  N   TYR A 329     5764   4002   3084     74   -517    112       N
ATOM   2527  CA  TYR A 329      -7.295  15.182  48.857  1.00 32.79           C
ANISOU 2527  CA  TYR A 329     5555   3875   3028     82   -569    195       C
ATOM   2528  CB  TYR A 329      -5.898  15.470  49.427  1.00 32.19           C
ANISOU 2528  CB  TYR A 329     5447   3812   2971    186   -426    129       C
ATOM   2529  CG  TYR A 329      -4.769  14.672  48.791  1.00 35.42           C
ANISOU 2529  CG  TYR A 329     5992   4240   3227    164   -279     70       C
ATOM   2530  CD1 TYR A 329      -4.156  15.103  47.613  1.00 39.62           C
ANISOU 2530  CD1 TYR A 329     6625   4792   3638     64   -263    103       C
[truncated: 227,533 more chars]
