# Supplementary material for: Structure of the Ribosomal Oxygenase OGFOD1 Provides Insights into the Regio- and Stereoselectivity of Prolyl Hydroxylases
Source: Structure. 2015 Apr 7;23(4):639–52. doi: 10.1016/j.str.2015.01.014 (PMC4396695; doi:10.1016/j.str.2015.01.014)
Supplement: 4NHY: OGFOD1 in Complex with 2,4-PDCA [file mmc6.zip › 4NHY.pdb]

CRYST1  108.680  130.473  175.784  90.00  90.00  90.00 P 21 21 2
SCALE1      0.009201  0.000000  0.000000        0.00000
SCALE2      0.000000  0.007664  0.000000        0.00000
SCALE3      0.000000  0.000000  0.005689        0.00000
ATOM      1  N   ALA A  24     -13.161  42.592 -87.892  1.00 79.22           N
ANISOU    1  N   ALA A  24    14887  11262   3952    643    460  -1141       N
ATOM      2  CA  ALA A  24     -13.942  43.556 -87.115  1.00 94.02           C
ANISOU    2  CA  ALA A  24    16390  13271   6064    711    -57   -968       C
ATOM      3  CB  ALA A  24     -14.578  42.882 -85.908  1.00 70.85           C
ANISOU    3  CB  ALA A  24    12613  10396   3910    605   -294  -1174       C
ATOM      4  C   ALA A  24     -13.114  44.760 -86.663  1.00 87.78           C
ANISOU    4  C   ALA A  24    15402  12480   5471    794    382   -517       C
ATOM      5  O   ALA A  24     -11.892  44.788 -86.824  1.00 82.30           O
ANISOU    5  O   ALA A  24    14776  11682   4813    783   1091   -344       O
ATOM      6  N   GLU A  25     -13.808  45.756 -86.115  1.00 70.59           N
ANISOU    6  N   GLU A  25    12842  10384   3594    845    -71   -318       N
ATOM      7  CA  GLU A  25     -13.184  46.960 -85.576  1.00 88.82           C
ANISOU    7  CA  GLU A  25    14915  12671   6161    902    241     78       C
ATOM      8  CB  GLU A  25     -13.138  48.092 -86.616  1.00100.83           C
ANISOU    8  CB  GLU A  25    17077  14148   7087   1046    158    384       C
ATOM      9  CG  GLU A  25     -14.513  48.599 -87.086  1.00112.80           C
ANISOU    9  CG  GLU A  25    18734  15737   8389   1132   -698    384       C
ATOM     10  CD  GLU A  25     -14.447  49.925 -87.840  1.00120.13           C
ANISOU   10  CD  GLU A  25    19938  16599   9106   1226   -728    756       C
ATOM     11  OE1 GLU A  25     -13.340  50.340 -88.246  1.00122.86           O
ANISOU   11  OE1 GLU A  25    20484  16831   9367   1222   -116    961       O
ATOM     12  OE2 GLU A  25     -15.512  50.554 -88.025  1.00121.42           O
ANISOU   12  OE2 GLU A  25    20064  16810   9259   1304  -1364    852       O
ATOM     13  C   GLU A  25     -14.002  47.404 -84.383  1.00 84.18           C
ANISOU   13  C   GLU A  25    13604  12155   6227    890   -165    109       C
ATOM     14  O   GLU A  25     -15.067  46.842 -84.116  1.00 84.94           O
ANISOU   14  O   GLU A  25    13424  12311   6538    864   -679   -133       O
ATOM     15  N   PHE A  26     -13.515  48.418 -83.674  1.00 77.64           N
ANISOU   15  N   PHE A  26    12484  11289   5726    910     77    408       N
ATOM     16  CA  PHE A  26     -14.280  49.004 -82.585  1.00 73.24           C
ANISOU   16  CA  PHE A  26    11350  10757   5721    927   -258    465       C
ATOM     17  CB  PHE A  26     -13.370  49.399 -81.405  1.00 70.81           C
ANISOU   17  CB  PHE A  26    10593  10397   5913    847    213    620       C
ATOM     18  CG  PHE A  26     -12.484  50.593 -81.662  1.00 70.07           C
ANISOU   18  CG  PHE A  26    10743  10193   5688    872    545    976       C
ATOM     19  CD2 PHE A  26     -11.172  50.428 -82.079  1.00 65.76           C
ANISOU   19  CD2 PHE A  26    10423   9574   4987    811   1138   1098       C
ATOM     20  CE2 PHE A  26     -10.355  51.524 -82.297  1.00 66.53           C
ANISOU   20  CE2 PHE A  26    10696   9538   5046    825   1462   1444       C
ATOM     21  CZ  PHE A  26     -10.838  52.798 -82.090  1.00 71.42           C
ANISOU   21  CZ  PHE A  26    11291  10094   5752    895   1191   1651       C
ATOM     22  CE1 PHE A  26     -12.136  52.978 -81.665  1.00 75.57           C
ANISOU   22  CE1 PHE A  26    11608  10689   6415    968    621   1529       C
ATOM     23  CD1 PHE A  26     -12.950  51.880 -81.445  1.00 75.13           C
ANISOU   23  CD1 PHE A  26    11348  10768   6431    957    304   1203       C
ATOM     24  C   PHE A  26     -15.120  50.177 -83.093  1.00 76.66           C
ANISOU   24  C   PHE A  26    12005  11171   5951   1074   -740    687       C
ATOM     25  O   PHE A  26     -14.996  50.585 -84.246  1.00 92.83           O
ANISOU   25  O   PHE A  26    14656  13197   7419   1158   -790    827       O
ATOM     26  N   SER A  27     -15.985  50.683 -82.219  1.00 73.96           N
ANISOU   26  N   SER A  27    11186  10822   6095   1121  -1069    730       N
ATOM     27  CA  SER A  27     -16.983  51.703 -82.541  1.00 84.86           C
ANISOU   27  CA  SER A  27    12639  12168   7435   1276  -1574    937       C
ATOM     28  CB  SER A  27     -17.485  52.331 -81.236  1.00 84.75           C
ANISOU   28  CB  SER A  27    12038  12080   8083   1312  -1610   1020       C
ATOM     29  OG  SER A  27     -18.640  53.116 -81.447  1.00 91.24           O
ANISOU   29  OG  SER A  27    12816  12852   9000   1475  -2122   1190       O
ATOM     30  C   SER A  27     -16.486  52.812 -83.474  1.00 92.88           C
ANISOU   30  C   SER A  27    14214  13114   7962   1379  -1459   1275       C
ATOM     31  O   SER A  27     -15.634  53.614 -83.095  1.00 91.25           O
ANISOU   31  O   SER A  27    13987  12805   7878   1364  -1015   1497       O
ATOM     32  N   ASP A  28     -17.027  52.850 -84.692  1.00100.39           N
ANISOU   32  N   ASP A  28    15674  14105   8365   1479  -1879   1318       N
ATOM     33  CA  ASP A  28     -16.734  53.924 -85.643  1.00106.95           C
ANISOU   33  CA  ASP A  28    17073  14866   8699   1616  -1834   1673       C
ATOM     34  CB  ASP A  28     -17.477  53.689 -86.964  1.00116.65           C
ANISOU   34  CB  ASP A  28    18705  16155   9463   1628  -2336   1613       C
ATOM     35  CG  ASP A  28     -17.420  54.894 -87.895  1.00129.89           C
ANISOU   35  CG  ASP A  28    20721  17754  10876   1715  -2313   1966       C
ATOM     36  OD1 ASP A  28     -16.399  55.066 -88.594  1.00137.47           O
ANISOU   36  OD1 ASP A  28    22101  18652  11480   1689  -1807   2062       O
ATOM     37  OD2 ASP A  28     -18.403  55.666 -87.940  1.00130.93           O
ANISOU   37  OD2 ASP A  28    20669  17877  11202   1816  -2780   2159       O
ATOM     38  C   ASP A  28     -17.141  55.275 -85.055  1.00103.50           C
ANISOU   38  C   ASP A  28    16340  14314   8672   1733  -1930   1991       C
ATOM     39  O   ASP A  28     -16.588  56.314 -85.419  1.00109.13           O
ANISOU   39  O   ASP A  28    17330  14910   9223   1798  -1653   2309       O
ATOM     40  N   ALA A  29     -18.101  55.242 -84.134  1.00 93.27           N
ANISOU   40  N   ALA A  29    14454  13018   7965   1745  -2266   1895       N
ATOM     41  CA  ALA A  29     -18.637  56.447 -83.508  1.00 88.07           C
ANISOU   41  CA  ALA A  29    13496  12218   7747   1872  -2360   2162       C
ATOM     42  CB  ALA A  29     -19.732  56.074 -82.521  1.00 66.96           C
ANISOU   42  CB  ALA A  29    10183   9543   5716   1885  -2682   1993       C
ATOM     43  C   ALA A  29     -17.563  57.268 -82.801  1.00 83.72           C
ANISOU   43  C   ALA A  29    12881  11515   7414   1808  -1736   2322       C
ATOM     44  O   ALA A  29     -17.438  58.472 -83.033  1.00 85.60           O
ANISOU   44  O   ALA A  29    13313  11604   7606   1916  -1650   2649       O
ATOM     45  N   VAL A  30     -16.789  56.615 -81.943  1.00 82.54           N
ANISOU   45  N   VAL A  30    12454  11388   7518   1626  -1326   2100       N
ATOM     46  CA  VAL A  30     -15.806  57.308 -81.118  1.00 77.06           C
ANISOU   46  CA  VAL A  30    11622  10543   7114   1524   -818   2215       C
ATOM     47  CB  VAL A  30     -15.323  56.414 -79.950  1.00 68.52           C
ANISOU   47  CB  VAL A  30    10103   9516   6416   1338   -557   1931       C
ATOM     48  CG1 VAL A  30     -16.521  55.874 -79.176  1.00 67.72           C
ANISOU   48  CG1 VAL A  30     9564   9468   6698   1392   -918   1715       C
ATOM     49  CG2 VAL A  30     -14.451  55.269 -80.452  1.00 67.23           C
ANISOU   49  CG2 VAL A  30    10099   9485   5960   1211   -288   1768       C
ATOM     50  C   VAL A  30     -14.612  57.791 -81.941  1.00 81.84           C
ANISOU   50  C   VAL A  30    12691  11073   7330   1491   -395   2451       C
ATOM     51  O   VAL A  30     -13.878  58.683 -81.511  1.00 85.27           O
ANISOU   51  O   VAL A  30    13087  11329   7981   1431    -49   2643       O
ATOM     52  N   THR A  31     -14.429  57.202 -83.122  1.00 80.39           N
ANISOU   52  N   THR A  31    12962  10997   6584   1528   -411   2437       N
ATOM     53  CA  THR A  31     -13.371  57.614 -84.043  1.00 82.28           C
ANISOU   53  CA  THR A  31    13709  11146   6408   1539     32   2689       C
ATOM     54  CB  THR A  31     -12.986  56.488 -85.012  1.00 86.83           C
ANISOU   54  CB  THR A  31    14657  11841   6492   1494    155   2501       C
ATOM     55  OG1 THR A  31     -14.091  56.202 -85.880  1.00 91.13           O
ANISOU   55  OG1 THR A  31    15466  12503   6658   1597   -431   2396       O
ATOM     56  CG2 THR A  31     -12.588  55.237 -84.250  1.00 80.33           C
ANISOU   56  CG2 THR A  31    13483  11120   5917   1339    357   2183       C
ATOM     57  C   THR A  31     -13.793  58.811 -84.886  1.00 86.02           C
ANISOU   57  C   THR A  31    14487  11505   6691   1673   -162   2984       C
ATOM     58  O   THR A  31     -12.959  59.427 -85.545  1.00 84.04           O
ANISOU   58  O   THR A  31    14474  11124   6332   1625    212   3167       O
ATOM     59  N   GLU A  32     -15.087  59.119 -84.885  1.00 73.26           N
ANISOU   59  N   GLU A  32    12786   9930   5121   1823   -744   3016       N
ATOM     60  CA  GLU A  32     -15.574  60.322 -85.540  1.00 92.42           C
ANISOU   60  CA  GLU A  32    15376  12240   7501   1934   -939   3309       C
ATOM     61  CB  GLU A  32     -17.082  60.483 -85.334  1.00 98.46           C
ANISOU   61  CB  GLU A  32    15884  13050   8476   2082  -1596   3321       C
ATOM     62  CG  GLU A  32     -17.745  61.426 -86.328  1.00111.13           C
ANISOU   62  CG  GLU A  32    17697  14610   9918   2196  -1902   3610       C
ATOM     63  CD  GLU A  32     -17.318  62.869 -86.141  1.00121.17           C
ANISOU   63  CD  GLU A  32    18987  15623  11430   2238  -1568   3938       C
ATOM     64  OE1 GLU A  32     -17.208  63.305 -84.975  1.00123.39           O
ANISOU   64  OE1 GLU A  32    18944  15739  12198   2235  -1372   3943       O
ATOM     65  OE2 GLU A  32     -17.082  63.565 -87.156  1.00124.15           O
ANISOU   65  OE2 GLU A  32    19712  15949  11511   2273  -1489   4177       O
ATOM     66  C   GLU A  32     -14.797  61.511 -84.973  1.00 92.39           C
ANISOU   66  C   GLU A  32    15268  11984   7853   1895   -480   3552       C
ATOM     67  O   GLU A  32     -14.615  61.625 -83.759  1.00 89.96           O
ANISOU   67  O   GLU A  32    14609  11588   7982   1850   -319   3510       O
ATOM     68  N   GLU A  33     -14.336  62.383 -85.864  1.00 94.12           N
ANISOU   68  N   GLU A  33    15794  12080   7888   1906   -276   3797       N
ATOM     69  CA  GLU A  33     -13.304  63.362 -85.534  1.00 93.28           C
ANISOU   69  CA  GLU A  33    15637  11724   8080   1811    237   3982       C
ATOM     70  CB  GLU A  33     -12.762  63.996 -86.818  1.00 95.11           C
ANISOU   70  CB  GLU A  33    16277  11877   7985   1842    460   4209       C
ATOM     71  CG  GLU A  33     -12.064  63.008 -87.739  1.00 96.72           C
ANISOU   71  CG  GLU A  33    16788  12217   7746   1788    695   4073       C
ATOM     72  C   GLU A  33     -13.735  64.455 -84.556  1.00 78.22           C
ANISOU   72  C   GLU A  33    13440   9599   6680   1855    172   4120       C
ATOM     73  O   GLU A  33     -12.930  64.898 -83.742  1.00 87.58           O
ANISOU   73  O   GLU A  33    14432  10600   8244   1715    542   4132       O
ATOM     74  N   THR A  34     -14.987  64.895 -84.632  1.00 80.00           N
ANISOU   74  N   THR A  34    13621   9823   6951   2034   -296   4218       N
ATOM     75  CA  THR A  34     -15.458  65.979 -83.769  1.00 95.80           C
ANISOU   75  CA  THR A  34    15375  11574   9451   2101   -322   4347       C
ATOM     76  CB  THR A  34     -16.783  66.605 -84.280  1.00 86.23           C
ANISOU   76  CB  THR A  34    14179  10336   8249   2313   -810   4544       C
ATOM     77  OG1 THR A  34     -17.865  65.689 -84.079  1.00 87.56           O
ANISOU   77  OG1 THR A  34    14120  10706   8442   2403  -1300   4374       O
ATOM     78  CG2 THR A  34     -16.684  66.967 -85.764  1.00 89.13           C
ANISOU   78  CG2 THR A  34    14962  10761   8144   2361   -876   4778       C
ATOM     79  C   THR A  34     -15.645  65.469 -82.339  1.00 87.13           C
ANISOU   79  C   THR A  34    13877  10471   8758   2062   -315   4121       C
ATOM     80  O   THR A  34     -15.191  66.095 -81.379  1.00 82.93           O
ANISOU   80  O   THR A  34    13176   9709   8624   1969    -22   4127       O
ATOM     81  N   LEU A  35     -16.306  64.323 -82.206  1.00 82.45           N
ANISOU   81  N   LEU A  35    13139  10123   8065   2123   -644   3912       N
ATOM     82  CA  LEU A  35     -16.480  63.683 -80.910  1.00 76.62           C
ANISOU   82  CA  LEU A  35    11969   9422   7720   2046   -632   3629       C
ATOM     83  CB  LEU A  35     -17.275  62.389 -81.069  1.00 75.19           C
ANISOU   83  CB  LEU A  35    11620   9525   7424   2076  -1044   3360       C
ATOM     84  CG  LEU A  35     -17.528  61.601 -79.782  1.00 73.77           C
ANISOU   84  CG  LEU A  35    10943   9398   7690   1955  -1031   3006       C
ATOM     85  CD1 LEU A  35     -18.294  62.441 -78.776  1.00 78.36           C
ANISOU   85  CD1 LEU A  35    11230   9741   8803   2063  -1055   3064       C
ATOM     86  CD2 LEU A  35     -18.281  60.325 -80.092  1.00 73.06           C
ANISOU   86  CD2 LEU A  35    10708   9561   7489   1980  -1426   2769       C
ATOM     87  C   LEU A  35     -15.126  63.379 -80.272  1.00 75.38           C
ANISOU   87  C   LEU A  35    11732   9237   7673   1767   -151   3468       C
ATOM     88  O   LEU A  35     -14.913  63.641 -79.088  1.00 70.12           O
ANISOU   88  O   LEU A  35    10783   8425   7436   1639     15   3339       O
ATOM     89  N   LYS A  36     -14.219  62.822 -81.070  1.00 76.62           N
ANISOU   89  N   LYS A  36    12154   9517   7440   1679     68   3488       N
ATOM     90  CA  LYS A  36     -12.856  62.543 -80.635  1.00 62.13           C
ANISOU   90  CA  LYS A  36    10232   7640   5733   1426    535   3412       C
ATOM     91  CB  LYS A  36     -12.055  61.987 -81.810  1.00 64.61           C
ANISOU   91  CB  LYS A  36    10920   8064   5565   1415    786   3507       C
ATOM     92  CG  LYS A  36     -10.618  61.628 -81.491  1.00 68.91           C
ANISOU   92  CG  LYS A  36    11317   8558   6309   1156   1279   3449       C
ATOM     93  CD  LYS A  36     -10.014  60.797 -82.611  1.00 69.45           C
ANISOU   93  CD  LYS A  36    11641   8757   5989   1128   1477   3379       C
ATOM     94  CE  LYS A  36      -8.532  60.546 -82.401  1.00 72.01           C
ANISOU   94  CE  LYS A  36    11762   8990   6610    892   1966   3353       C
ATOM     95  NZ  LYS A  36      -7.986  59.580 -83.397  1.00 66.88           N
ANISOU   95  NZ  LYS A  36    11325   8450   5636    890   2186   3252       N
ATOM     96  C   LYS A  36     -12.170  63.793 -80.071  1.00 86.53           C
ANISOU   96  C   LYS A  36    13288  10406   9184   1320    843   3612       C
ATOM     97  O   LYS A  36     -11.447  63.719 -79.078  1.00 88.02           O
ANISOU   97  O   LYS A  36    13202  10511   9730   1091   1045   3471       O
ATOM     98  N   LYS A  37     -12.407  64.941 -80.697  1.00 83.39           N
ANISOU   98  N   LYS A  37    13135   9821   8729   1447    828   3881       N
ATOM     99  CA  LYS A  37     -11.797  66.189 -80.250  1.00 86.38           C
ANISOU   99  CA  LYS A  37    13473   9868   9478   1317   1085   4009       C
ATOM    100  CB  LYS A  37     -11.826  67.232 -81.369  1.00 95.86           C
ANISOU  100  CB  LYS A  37    14971  10941  10511   1422   1116   4267       C
ATOM    101  CG  LYS A  37     -10.834  66.936 -82.487  1.00 99.86           C
ANISOU  101  CG  LYS A  37    15701  11534  10706   1347   1391   4339       C
ATOM    102  CD  LYS A  37     -10.991  67.878 -83.672  1.00106.42           C
ANISOU  102  CD  LYS A  37    16859  12270  11306   1492   1397   4612       C
ATOM    103  CE  LYS A  37      -9.931  67.590 -84.729  1.00112.58           C
ANISOU  103  CE  LYS A  37    17864  13100  11812   1430   1743   4679       C
ATOM    104  NZ  LYS A  37     -10.093  68.418 -85.954  1.00119.17           N
ANISOU  104  NZ  LYS A  37    19057  13862  12359   1593   1760   4955       N
ATOM    105  C   LYS A  37     -12.480  66.717 -78.992  1.00 85.99           C
ANISOU  105  C   LYS A  37    13203   9625   9844   1350    960   3946       C
ATOM    106  O   LYS A  37     -11.857  67.399 -78.181  1.00 90.17           O
ANISOU  106  O   LYS A  37    13633   9891  10735   1161   1171   3926       O
ATOM    107  N   GLN A  38     -13.756  66.387 -78.823  1.00 77.84           N
ANISOU  107  N   GLN A  38    12066   8714   8796   1559    597   3856       N
ATOM    108  CA  GLN A  38     -14.476  66.747 -77.609  1.00 68.73           C
ANISOU  108  CA  GLN A  38    10654   7397   8065   1576    494   3688       C
ATOM    109  CB  GLN A  38     -15.972  66.511 -77.781  1.00 70.90           C
ANISOU  109  CB  GLN A  38    10816   7783   8340   1859     96   3685       C
ATOM    110  CG  GLN A  38     -16.653  67.497 -78.716  1.00 76.11           C
ANISOU  110  CG  GLN A  38    11701   8307   8909   2111    -57   4042       C
ATOM    111  CD  GLN A  38     -18.123  67.196 -78.876  1.00 76.35           C
ANISOU  111  CD  GLN A  38    11541   8449   9018   2356   -505   4040       C
ATOM    112  OE1 GLN A  38     -18.747  66.625 -77.987  1.00 82.64           O
ANISOU  112  OE1 GLN A  38    12014   9282  10102   2394   -602   3835       O
ATOM    113  NE2 GLN A  38     -18.682  67.563 -80.014  1.00 84.90           N
ANISOU  113  NE2 GLN A  38    12796   9579   9884   2488   -792   4245       N
ATOM    114  C   GLN A  38     -13.964  65.925 -76.436  1.00 63.61           C
ANISOU  114  C   GLN A  38     9715   6836   7618   1326    580   3325       C
ATOM    115  O   GLN A  38     -13.825  66.428 -75.324  1.00 62.82           O
ANISOU  115  O   GLN A  38     9517   6506   7846   1207    690   3203       O
ATOM    116  N   VAL A  39     -13.693  64.651 -76.698  1.00 58.44           N
ANISOU  116  N   VAL A  39     8958   6501   6745   1253    526   3155       N
ATOM    117  CA  VAL A  39     -13.142  63.754 -75.695  1.00 56.69           C
ANISOU  117  CA  VAL A  39     8462   6394   6685   1028    608   2851       C
ATOM    118  CB  VAL A  39     -13.088  62.304 -76.237  1.00 52.52           C
ANISOU  118  CB  VAL A  39     7849   6221   5885   1023    525   2700       C
ATOM    119  CG1 VAL A  39     -12.283  61.390 -75.324  1.00 49.41           C
ANISOU  119  CG1 VAL A  39     7184   5935   5656    782    672   2456       C
ATOM    120  CG2 VAL A  39     -14.494  61.765 -76.400  1.00 54.75           C
ANISOU  120  CG2 VAL A  39     8027   6660   6114   1250    157   2591       C
ATOM    121  C   VAL A  39     -11.748  64.235 -75.289  1.00 64.74           C
ANISOU  121  C   VAL A  39     9500   7225   7873    746    920   2909       C
ATOM    122  O   VAL A  39     -11.448  64.360 -74.099  1.00 60.27           O
ANISOU  122  O   VAL A  39     8779   6532   7590    570    956   2737       O
ATOM    123  N   ALA A  40     -10.911  64.515 -76.285  1.00 68.63           N
ANISOU  123  N   ALA A  40    10198   7680   8198    705   1139   3164       N
ATOM    124  CA  ALA A  40      -9.558  65.004 -76.048  1.00 68.48           C
ANISOU  124  CA  ALA A  40    10159   7452   8410    436   1444   3281       C
ATOM    125  CB  ALA A  40      -8.849  65.264 -77.382  1.00 64.56           C
ANISOU  125  CB  ALA A  40     9919   6919   7691    475   1724   3606       C
ATOM    126  C   ALA A  40      -9.572  66.274 -75.197  1.00 67.89           C
ANISOU  126  C   ALA A  40    10111   7001   8682    344   1450   3305       C
ATOM    127  O   ALA A  40      -8.732  66.444 -74.311  1.00 55.74           O
ANISOU  127  O   ALA A  40     8427   5307   7443     63   1526   3210       O
ATOM    128  N   GLU A  41     -10.530  67.160 -75.469  1.00 66.06           N
ANISOU  128  N   GLU A  41    10074   6608   8416    579   1355   3435       N
ATOM    129  CA  GLU A  41     -10.646  68.423 -74.739  1.00 69.19           C
ANISOU  129  CA  GLU A  41    10556   6602   9131    528   1400   3460       C
ATOM    130  CB  GLU A  41     -11.712  69.321 -75.364  1.00 62.93           C
ANISOU  130  CB  GLU A  41     9982   5655   8273    850   1338   3695       C
ATOM    131  CG  GLU A  41     -11.789  70.699 -74.709  1.00 91.11           C
ANISOU  131  CG  GLU A  41    13655   8788  12173    793   1426   3697       C
ATOM    132  CD  GLU A  41     -12.838  71.603 -75.332  1.00 93.66           C
ANISOU  132  CD  GLU A  41    14116   9002  12470   1092   1343   3879       C
ATOM    133  OE1 GLU A  41     -13.697  71.097 -76.082  1.00 96.59           O
ANISOU  133  OE1 GLU A  41    14476   9626  12596   1357   1142   3983       O
ATOM    134  OE2 GLU A  41     -12.803  72.826 -75.070  1.00 93.32           O
ANISOU  134  OE2 GLU A  41    14182   8614  12663   1052   1456   3917       O
ATOM    135  C   GLU A  41     -10.996  68.191 -73.270  1.00 65.28           C
ANISOU  135  C   GLU A  41     9896   6061   8846    424   1261   3105       C
ATOM    136  O   GLU A  41     -10.515  68.899 -72.388  1.00 67.70           O
ANISOU  136  O   GLU A  41    10247   6060   9417    212   1328   3018       O
ATOM    137  N   ALA A  42     -11.847  67.201 -73.024  1.00 59.87           N
ANISOU  137  N   ALA A  42     9050   5662   8034    575   1069   2902       N
ATOM    138  CA  ALA A  42     -12.307  66.887 -71.680  1.00 52.35           C
ANISOU  138  CA  ALA A  42     7971   4681   7237    535    976   2587       C
ATOM    139  CB  ALA A  42     -13.504  65.971 -71.755  1.00 50.57           C
ANISOU  139  CB  ALA A  42     7579   4728   6907    796    793   2475       C
ATOM    140  C   ALA A  42     -11.197  66.237 -70.861  1.00 62.30           C
ANISOU  140  C   ALA A  42     9080   6025   8567    202   1000   2387       C
ATOM    141  O   ALA A  42     -11.093  66.457 -69.655  1.00 59.60           O
ANISOU  141  O   ALA A  42     8764   5507   8376     58    976   2180       O
ATOM    142  N   TRP A  43     -10.380  65.421 -71.518  1.00 62.58           N
ANISOU  142  N   TRP A  43     8976   6318   8483     91   1048   2458       N
ATOM    143  CA  TRP A  43      -9.231  64.805 -70.870  1.00 56.96           C
ANISOU  143  CA  TRP A  43     8071   5681   7891   -221   1075   2343       C
ATOM    144  CB  TRP A  43      -8.648  63.707 -71.756  1.00 51.47           C
ANISOU  144  CB  TRP A  43     7209   5305   7044   -233   1171   2431       C
ATOM    145  CG  TRP A  43      -7.620  62.851 -71.070  1.00 56.21           C
ANISOU  145  CG  TRP A  43     7534   6027   7798   -502   1185   2323       C
ATOM    146  CD1 TRP A  43      -6.422  63.255 -70.549  1.00 54.66           C
ANISOU  146  CD1 TRP A  43     7241   5637   7891   -819   1227   2391       C
ATOM    147  NE1 TRP A  43      -5.755  62.183 -70.004  1.00 53.67           N
ANISOU  147  NE1 TRP A  43     6820   5712   7862   -982   1190   2294       N
ATOM    148  CE2 TRP A  43      -6.516  61.057 -70.174  1.00 51.55           C
ANISOU  148  CE2 TRP A  43     6469   5760   7358   -769   1162   2147       C
ATOM    149  CD2 TRP A  43      -7.698  61.440 -70.845  1.00 55.54           C
ANISOU  149  CD2 TRP A  43     7210   6268   7626   -477   1138   2153       C
ATOM    150  CE3 TRP A  43      -8.651  60.464 -71.143  1.00 55.36           C
ANISOU  150  CE3 TRP A  43     7132   6519   7384   -246   1064   2014       C
ATOM    151  CZ3 TRP A  43      -8.400  59.158 -70.769  1.00 58.51           C
ANISOU  151  CZ3 TRP A  43     7269   7166   7797   -303   1065   1866       C
ATOM    152  CH2 TRP A  43      -7.215  58.808 -70.106  1.00 53.50           C
ANISOU  152  CH2 TRP A  43     6416   6527   7386   -571   1125   1881       C
ATOM    153  CZ2 TRP A  43      -6.264  59.741 -69.801  1.00 47.81           C
ANISOU  153  CZ2 TRP A  43     5720   5551   6894   -811   1149   2025       C
ATOM    154  C   TRP A  43      -8.172  65.877 -70.597  1.00 55.40           C
ANISOU  154  C   TRP A  43     7964   5128   7956   -504   1172   2465       C
ATOM    155  O   TRP A  43      -7.584  65.928 -69.515  1.00 56.34           O
ANISOU  155  O   TRP A  43     8018   5126   8261   -766   1077   2306       O
ATOM    156  N   SER A  44      -7.940  66.734 -71.585  1.00 54.83           N
ANISOU  156  N   SER A  44     8056   4877   7901   -454   1343   2757       N
ATOM    157  CA  SER A  44      -6.957  67.811 -71.474  1.00 64.23           C
ANISOU  157  CA  SER A  44     9319   5689   9397   -716   1464   2914       C
ATOM    158  CB  SER A  44      -6.899  68.603 -72.792  1.00 64.31           C
ANISOU  158  CB  SER A  44     9517   5570   9346   -564   1693   3261       C
ATOM    159  OG  SER A  44      -6.123  69.784 -72.676  1.00 64.90           O
ANISOU  159  OG  SER A  44     9650   5313   9697   -781   1746   3310       O
ATOM    160  C   SER A  44      -7.311  68.742 -70.315  1.00 67.98           C
ANISOU  160  C   SER A  44     9968   5812  10048   -812   1333   2715       C
ATOM    161  O   SER A  44      -6.451  69.130 -69.521  1.00 67.89           O
ANISOU  161  O   SER A  44     9931   5565  10298  -1145   1264   2631       O
ATOM    162  N   ARG A  45      -8.591  69.083 -70.224  1.00 64.72           N
ANISOU  162  N   ARG A  45     9742   5348   9502   -517   1293   2643       N
ATOM    163  C   ARG A  45      -9.556  69.340 -67.963  1.00 56.50           C
ANISOU  163  C   ARG A  45     8916   4035   8517   -548   1092   2111       C
ATOM    164  O   ARG A  45      -9.949  70.010 -67.009  1.00 65.08           O
ANISOU  164  O   ARG A  45    10253   4803   9672   -567   1085   1924       O
ATOM    165  CA  ARG A  45      -9.074  70.032 -69.234  1.00 59.97           C
ANISOU  165  CA  ARG A  45     9381   4366   9040   -539   1255   2472       C
ATOM    166  CB  ARG A  45     -10.208  70.864 -69.834  1.00 60.90           C
ANISOU  166  CB  ARG A  45     9705   4307   9126   -185   1365   2645       C
ATOM    167  CG  ARG A  45      -9.797  71.618 -71.083  1.00 70.44           C
ANISOU  167  CG  ARG A  45    10999   5383  10383   -141   1544   3033       C
ATOM    168  CD  ARG A  45     -10.892  72.539 -71.583  1.00 80.90           C
ANISOU  168  CD  ARG A  45    12506   6545  11688    193   1590   3184       C
ATOM    169  NE  ARG A  45     -10.413  73.413 -72.657  1.00 93.05           N
ANISOU  169  NE  ARG A  45    14112   8011  13233    191   1699   3449       N
ATOM    170  CZ  ARG A  45      -9.805  74.583 -72.465  1.00 99.98           C
ANISOU  170  CZ  ARG A  45    15100   8537  14351     -3   1795   3463       C
ATOM    171  NH1 ARG A  45      -9.591  75.041 -71.237  1.00104.30           N
ANISOU  171  NH1 ARG A  45    15735   8770  15126   -230   1761   3208       N
ATOM    172  NH2 ARG A  45      -9.404  75.301 -73.505  1.00102.26           N
ANISOU  172  NH2 ARG A  45    15437   8777  14639     28   1922   3724       N
ATOM    173  N   ARG A  46      -9.506  68.007 -67.954  1.00 53.18           N
ANISOU  173  N   ARG A  46     8226   4036   7943   -530    996   2021       N
ATOM    174  CA  ARG A  46      -9.996  67.194 -66.835  1.00 56.39           C
ANISOU  174  CA  ARG A  46     8585   4588   8252   -500    875   1717       C
ATOM    175  CB  ARG A  46      -9.049  67.274 -65.627  1.00 59.50           C
ANISOU  175  CB  ARG A  46     9050   4824   8734   -870    734   1517       C
ATOM    176  CG  ARG A  46      -7.714  66.543 -65.798  1.00 63.51           C
ANISOU  176  CG  ARG A  46     9250   5551   9330  -1172    636   1600       C
ATOM    177  CD  ARG A  46      -7.903  65.034 -65.945  1.00 75.74           C
ANISOU  177  CD  ARG A  46    10488   7566  10725  -1043    615   1555       C
ATOM    178  NE  ARG A  46      -6.653  64.279 -65.820  1.00 88.46           N
ANISOU  178  NE  ARG A  46    11802   9351  12457  -1329    529   1606       N
ATOM    179  CZ  ARG A  46      -5.681  64.276 -66.733  1.00105.87           C
ANISOU  179  CZ  ARG A  46    13808  11585  14832  -1466    643   1865       C
ATOM    180  NH1 ARG A  46      -5.798  65.006 -67.837  1.00116.18           N
ANISOU  180  NH1 ARG A  46    15228  12764  16151  -1347    841   2089       N
ATOM    181  NH2 ARG A  46      -4.582  63.557 -66.544  1.00107.38           N
ANISOU  181  NH2 ARG A  46    13689  11911  15198  -1708    585   1930       N
ATOM    182  C   ARG A  46     -11.415  67.613 -66.443  1.00 52.91           C
ANISOU  182  C   ARG A  46     8338   3979   7785   -179    943   1621       C
ATOM    183  O   ARG A  46     -11.685  67.951 -65.293  1.00 52.62           O
ANISOU  183  O   ARG A  46     8526   3700   7769   -215    951   1399       O
ATOM    184  N   THR A  47     -12.311  67.584 -67.421  1.00 51.08           N
ANISOU  184  N   THR A  47     8030   3864   7514    140    993   1806       N
ATOM    185  CA  THR A  47     -13.692  68.009 -67.240  1.00 65.38           C
ANISOU  185  CA  THR A  47     9942   5505   9393    478   1068   1802       C
ATOM    186  CB  THR A  47     -13.998  69.233 -68.130  1.00 74.98           C
ANISOU  186  CB  THR A  47    11328   6445  10717    633   1169   2096       C
ATOM    187  OG1 THR A  47     -13.013  70.245 -67.897  1.00 90.67           O
ANISOU  187  OG1 THR A  47    13555   8084  12813    351   1257   2117       O
ATOM    188  CG2 THR A  47     -15.359  69.810 -67.824  1.00 74.75           C
ANISOU  188  CG2 THR A  47    11396   6159  10847    970   1277   2118       C
ATOM    189  C   THR A  47     -14.610  66.844 -67.607  1.00 62.01           C
ANISOU  189  C   THR A  47     9220   5455   8887    737    973   1790       C
ATOM    190  O   THR A  47     -14.279  66.047 -68.480  1.00 62.21           O
ANISOU  190  O   THR A  47     9043   5822   8772    714    866   1879       O
ATOM    191  N   PRO A  48     -15.756  66.715 -66.925  1.00 62.02           N
ANISOU  191  N   PRO A  48     9198   5368   8999    980   1031   1677       N
ATOM    192  CA  PRO A  48     -16.650  65.621 -67.317  1.00 47.67           C
ANISOU  192  CA  PRO A  48     7054   3877   7181   1210    917   1682       C
ATOM    193  CB  PRO A  48     -17.721  65.631 -66.222  1.00 51.07           C
ANISOU  193  CB  PRO A  48     7496   4096   7811   1424   1077   1539       C
ATOM    194  CG  PRO A  48     -17.668  67.005 -65.639  1.00 58.06           C
ANISOU  194  CG  PRO A  48     8765   4499   8795   1408   1284   1543       C
ATOM    195  CD  PRO A  48     -16.231  67.408 -65.716  1.00 63.46           C
ANISOU  195  CD  PRO A  48     9644   5154   9313   1038   1222   1517       C
ATOM    196  C   PRO A  48     -17.287  65.850 -68.685  1.00 56.00           C
ANISOU  196  C   PRO A  48     8013   5019   8246   1440    784   1972       C
ATOM    197  O   PRO A  48     -17.470  66.991 -69.115  1.00 57.61           O
ANISOU  197  O   PRO A  48     8403   4951   8534   1539    845   2185       O
ATOM    198  N   PHE A  49     -17.614  64.752 -69.355  1.00 50.73           N
ANISOU  198  N   PHE A  49     7076   4718   7481   1518    588   1977       N
ATOM    199  CA  PHE A  49     -18.217  64.796 -70.673  1.00 53.61           C
ANISOU  199  CA  PHE A  49     7375   5212   7784   1718    376   2228       C
ATOM    200  CB  PHE A  49     -17.146  64.775 -71.761  1.00 49.99           C
ANISOU  200  CB  PHE A  49     7066   4926   7001   1547    327   2363       C
ATOM    201  CG  PHE A  49     -17.704  64.578 -73.142  1.00 56.81           C
ANISOU  201  CG  PHE A  49     7924   5982   7679   1736     69   2581       C
ATOM    202  CD1 PHE A  49     -18.366  65.610 -73.787  1.00 60.86           C
ANISOU  202  CD1 PHE A  49     8572   6298   8254   1961    -11   2881       C
ATOM    203  CE1 PHE A  49     -18.891  65.433 -75.059  1.00 62.68           C
ANISOU  203  CE1 PHE A  49     8838   6709   8268   2135   -314   3095       C
ATOM    204  CZ  PHE A  49     -18.763  64.216 -75.692  1.00 61.89           C
ANISOU  204  CZ  PHE A  49     8672   6970   7874   2072   -522   2972       C
ATOM    205  CE2 PHE A  49     -18.111  63.179 -75.060  1.00 57.62           C
ANISOU  205  CE2 PHE A  49     7984   6607   7302   1852   -395   2663       C
ATOM    206  CD2 PHE A  49     -17.589  63.360 -73.787  1.00 56.71           C
ANISOU  206  CD2 PHE A  49     7799   6330   7419   1692   -109   2487       C
ATOM    207  C   PHE A  49     -19.146  63.611 -70.876  1.00 54.14           C
ANISOU  207  C   PHE A  49     7108   5553   7908   1874    155   2147       C
ATOM    208  O   PHE A  49     -18.724  62.460 -70.772  1.00 45.87           O
ANISOU  208  O   PHE A  49     5913   4785   6730   1731    111   1954       O
ATOM    209  N   SER A  50     -20.404  63.904 -71.188  1.00 57.41           N
ANISOU  209  N   SER A  50     7385   5867   8561   2164     11   2314       N
ATOM    210  CA  SER A  50     -21.411  62.871 -71.387  1.00 59.32           C
ANISOU  210  CA  SER A  50     7267   6313   8959   2316   -239   2263       C
ATOM    211  CB  SER A  50     -22.569  63.064 -70.416  1.00 63.48           C
ANISOU  211  CB  SER A  50     7577   6587   9954   2520    -95   2225       C
ATOM    212  OG  SER A  50     -23.629  62.187 -70.743  1.00 70.22           O
ANISOU  212  OG  SER A  50     8090   7640  10949   2579   -374   2130       O
ATOM    213  C   SER A  50     -21.949  62.862 -72.814  1.00 68.98           C
ANISOU  213  C   SER A  50     8464   7691  10055   2456   -643   2504       C
ATOM    214  O   SER A  50     -22.308  63.903 -73.370  1.00 73.71           O
ANISOU  214  O   SER A  50     9200   8105  10701   2618   -714   2795       O
ATOM    215  N   HIS A  51     -22.013  61.666 -73.391  1.00 67.84           N
ANISOU  215  N   HIS A  51     8165   7872   9740   2394   -916   2380       N
ATOM    216  CA  HIS A  51     -22.496  61.475 -74.750  1.00 66.99           C
ANISOU  216  CA  HIS A  51     8085   7939   9429   2494  -1366   2554       C
ATOM    217  CB  HIS A  51     -21.336  61.580 -75.736  1.00 56.39           C
ANISOU  217  CB  HIS A  51     7161   6753   7513   2333  -1350   2615       C
ATOM    218  CG  HIS A  51     -21.761  61.816 -77.151  1.00 80.32           C
ANISOU  218  CG  HIS A  51    10395   9876  10246   2471  -1759   2873       C
ATOM    219  ND1 HIS A  51     -22.172  60.802 -77.988  1.00 62.19           N
ANISOU  219  ND1 HIS A  51     8065   7842   7723   2469  -2180   2785       N
ATOM    220  CE1 HIS A  51     -22.478  61.305 -79.168  1.00 66.74           C
ANISOU  220  CE1 HIS A  51     8918   8442   8000   2603  -2520   3064       C
ATOM    221  NE2 HIS A  51     -22.282  62.610 -79.127  1.00 85.52           N
ANISOU  221  NE2 HIS A  51    11477  10582  10436   2704  -2302   3350       N
ATOM    222  CD2 HIS A  51     -21.829  62.955 -77.878  1.00 81.57           C
ANISOU  222  CD2 HIS A  51    10831   9890  10272   2613  -1826   3222       C
ATOM    223  C   HIS A  51     -23.136  60.096 -74.834  1.00 64.17           C
ANISOU  223  C   HIS A  51     7388   7812   9180   2485  -1655   2350       C
ATOM    224  O   HIS A  51     -22.898  59.241 -73.983  1.00 63.59           O
ANISOU  224  O   HIS A  51     7124   7808   9228   2364  -1450   2079       O
ATOM    225  N   GLU A  52     -23.941  59.874 -75.863  1.00 66.00           N
ANISOU  225  N   GLU A  52     7575   8153   9350   2587  -2136   2448       N
ATOM    226  CA  GLU A  52     -24.656  58.613 -76.007  1.00 59.22           C
ANISOU  226  CA  GLU A  52     6424   7489   8589   2542  -2406   2192       C
ATOM    227  CB  GLU A  52     -25.573  58.680 -77.227  1.00 79.43           C
ANISOU  227  CB  GLU A  52     9016  10161  11001   2640  -2885   2320       C
ATOM    228  CG  GLU A  52     -26.501  57.491 -77.372  1.00 87.42           C
ANISOU  228  CG  GLU A  52     9682  11341  12193   2564  -3133   2104       C
ATOM    229  CD  GLU A  52     -27.565  57.710 -78.437  1.00103.38           C
ANISOU  229  CD  GLU A  52    11672  13423  14186   2647  -3596   2270       C
ATOM    230  OE1 GLU A  52     -27.385  58.604 -79.295  1.00104.71           O
ANISOU  230  OE1 GLU A  52    12163  13589  14032   2751  -3770   2537       O
ATOM    231  OE2 GLU A  52     -28.588  56.991 -78.413  1.00109.88           O
ANISOU  231  OE2 GLU A  52    12153  14282  15316   2602  -3779   2149       O
ATOM    232  C   GLU A  52     -23.708  57.416 -76.133  1.00 62.09           C
ANISOU  232  C   GLU A  52     6844   8098   8648   2333  -2393   1978       C
ATOM    233  O   GLU A  52     -24.030  56.309 -75.689  1.00 56.72           O
ANISOU  233  O   GLU A  52     5848   7508   8195   2267  -2414   1730       O
ATOM    234  N   VAL A  53     -22.538  57.648 -76.721  1.00 63.03           N
ANISOU  234  N   VAL A  53     7412   8315   8221   2198  -2228   1995       N
ATOM    235  CA  VAL A  53     -21.631  56.567 -77.102  1.00 59.98           C
ANISOU  235  CA  VAL A  53     7193   8164   7434   1986  -2141   1750       C
ATOM    236  CB  VAL A  53     -21.167  56.704 -78.575  1.00 80.62           C
ANISOU  236  CB  VAL A  53    10315  10902   9414   1968  -2342   1875       C
ATOM    237  CG1 VAL A  53     -22.376  56.767 -79.505  1.00 62.09           C
ANISOU  237  CG1 VAL A  53     7973   8581   7038   2135  -2977   2016       C
ATOM    238  CG2 VAL A  53     -20.273  57.927 -78.765  1.00 76.24           C
ANISOU  238  CG2 VAL A  53    10128  10218   8620   1973  -2017   2134       C
ATOM    239  C   VAL A  53     -20.411  56.528 -76.210  1.00 54.95           C
ANISOU  239  C   VAL A  53     6593   7507   6777   1809  -1599   1627       C
ATOM    240  O   VAL A  53     -19.630  55.580 -76.261  1.00 60.50           O
ANISOU  240  O   VAL A  53     7336   8372   7278   1638  -1439   1426       O
ATOM    241  N   ILE A  54     -20.243  57.572 -75.406  1.00 51.66           N
ANISOU  241  N   ILE A  54     6175   6873   6581   1847  -1332   1755       N
ATOM    242  CA  ILE A  54     -19.161  57.617 -74.430  1.00 47.11           C
ANISOU  242  CA  ILE A  54     5614   6246   6041   1667   -893   1644       C
ATOM    243  CB  ILE A  54     -17.838  58.078 -75.067  1.00 45.24           C
ANISOU  243  CB  ILE A  54     5750   6027   5411   1516   -681   1765       C
ATOM    244  CG1 ILE A  54     -16.695  57.945 -74.058  1.00 41.93           C
ANISOU  244  CG1 ILE A  54     5272   5574   5084   1295   -306   1643       C
ATOM    245  CD1 ILE A  54     -15.326  57.969 -74.693  1.00 44.31           C
ANISOU  245  CD1 ILE A  54     5819   5931   5085   1116    -78   1731       C
ATOM    246  CG2 ILE A  54     -17.957  59.517 -75.588  1.00 48.44           C
ANISOU  246  CG2 ILE A  54     6430   6225   5749   1639   -710   2077       C
ATOM    247  C   ILE A  54     -19.500  58.529 -73.253  1.00 50.90           C
ANISOU  247  C   ILE A  54     5992   6448   6898   1747   -696   1695       C
ATOM    248  O   ILE A  54     -20.191  59.537 -73.411  1.00 48.73           O
ANISOU  248  O   ILE A  54     5774   5975   6768   1927   -787   1905       O
ATOM    249  N   VAL A  55     -19.006  58.155 -72.076  1.00 48.21           N
ANISOU  249  N   VAL A  55     5532   6082   6702   1618   -420   1506       N
ATOM    250  CA  VAL A  55     -19.220  58.918 -70.854  1.00 44.58           C
ANISOU  250  CA  VAL A  55     5064   5347   6526   1668   -193   1499       C
ATOM    251  CB  VAL A  55     -20.307  58.269 -69.985  1.00 44.04           C
ANISOU  251  CB  VAL A  55     4660   5236   6838   1824   -177   1369       C
ATOM    252  CG1 VAL A  55     -20.586  59.119 -68.749  1.00 40.29           C
ANISOU  252  CG1 VAL A  55     4266   4431   6611   1910    110   1369       C
ATOM    253  CG2 VAL A  55     -21.582  58.067 -70.804  1.00 51.30           C
ANISOU  253  CG2 VAL A  55     5349   6189   7953   2044   -513   1486       C
ATOM    254  C   VAL A  55     -17.919  58.974 -70.061  1.00 44.40           C
ANISOU  254  C   VAL A  55     5185   5301   6384   1415     79   1387       C
ATOM    255  O   VAL A  55     -17.334  57.942 -69.746  1.00 43.03           O
ANISOU  255  O   VAL A  55     4881   5323   6146   1265    139   1221       O
ATOM    256  N   MET A  56     -17.482  60.184 -69.731  1.00 45.80           N
ANISOU  256  N   MET A  56     5617   5220   6564   1362    222   1489       N
ATOM    257  CA  MET A  56     -16.200  60.392 -69.073  1.00 46.07           C
ANISOU  257  CA  MET A  56     5799   5196   6508   1091    402   1415       C
ATOM    258  CB  MET A  56     -15.234  61.064 -70.049  1.00 52.27           C
ANISOU  258  CB  MET A  56     6800   5962   7099    954    417   1614       C
ATOM    259  CG  MET A  56     -13.977  61.615 -69.412  1.00 61.89           C
ANISOU  259  CG  MET A  56     8161   7021   8332    672    571   1600       C
ATOM    260  SD  MET A  56     -12.591  61.668 -70.577  1.00112.11           S
ANISOU  260  SD  MET A  56    14601  13481  14514    466    652   1807       S
ATOM    261  CE  MET A  56     -13.393  62.355 -72.018  1.00 68.79           C
ANISOU  261  CE  MET A  56     9312   7959   8867    736    569   2072       C
ATOM    262  C   MET A  56     -16.355  61.233 -67.809  1.00 47.66           C
ANISOU  262  C   MET A  56     6160   5070   6879   1091    564   1340       C
ATOM    263  O   MET A  56     -16.878  62.344 -67.847  1.00 46.10           O
ANISOU  263  O   MET A  56     6137   4588   6790   1227    611   1463       O
ATOM    264  N   ASP A  57     -15.884  60.682 -66.694  1.00 48.69           N
ANISOU  264  N   ASP A  57     6260   5228   7012    943    654   1141       N
ATOM    265  C   ASP A  57     -14.597  61.471 -64.780  1.00 46.31           C
ANISOU  265  C   ASP A  57     6347   4590   6659    584    796    940       C
ATOM    266  O   ASP A  57     -13.697  60.671 -65.059  1.00 38.49           O
ANISOU  266  O   ASP A  57     5177   3863   5583    394    716    940       O
ATOM    267  CA  ASP A  57     -15.995  61.316 -65.383  1.00 46.25           C
ANISOU  267  CA  ASP A  57     6175   4616   6783    930    805   1020       C
ATOM    268  CB  ASP A  57     -16.884  60.455 -64.480  1.00 46.62           C
ANISOU  268  CB  ASP A  57     6059   4704   6950   1107    904    862       C
ATOM    269  CG  ASP A  57     -17.317  61.165 -63.213  1.00 61.89           C
ANISOU  269  CG  ASP A  57     8292   6273   8950   1191   1123    755       C
ATOM    270  OD1 ASP A  57     -16.791  62.263 -62.919  1.00 63.82           O
ANISOU  270  OD1 ASP A  57     8888   6240   9119   1057   1163    754       O
ATOM    271  OD2 ASP A  57     -18.191  60.610 -62.505  1.00 69.30           O
ANISOU  271  OD2 ASP A  57     9130   7178  10024   1394   1279    670       O
ATOM    272  N   MET A  58     -14.425  62.502 -63.959  1.00 47.69           N
ANISOU  272  N   MET A  58     6861   4415   6844    500    871    877       N
ATOM    273  CA  MET A  58     -13.122  62.857 -63.405  1.00 49.72           C
ANISOU  273  CA  MET A  58     7298   4574   7021    145    790    816       C
ATOM    274  CB  MET A  58     -12.902  64.357 -63.561  1.00 53.35           C
ANISOU  274  CB  MET A  58     8082   4643   7546     64    830    901       C
ATOM    275  CG  MET A  58     -12.864  64.810 -65.002  1.00 59.96           C
ANISOU  275  CG  MET A  58     8816   5519   8446    134    835   1169       C
ATOM    276  SD  MET A  58     -11.431  64.161 -65.883  1.00 84.61           S
ANISOU  276  SD  MET A  58    11675   8947  11526   -150    734   1316       S
ATOM    277  CE  MET A  58     -12.218  63.509 -67.351  1.00 66.62           C
ANISOU  277  CE  MET A  58     9175   6981   9156    153    745   1494       C
ATOM    278  C   MET A  58     -13.000  62.490 -61.931  1.00 54.33           C
ANISOU  278  C   MET A  58     8045   5093   7506     54    790    583       C
ATOM    279  O   MET A  58     -11.897  62.462 -61.385  1.00 52.81           O
ANISOU  279  O   MET A  58     7930   4896   7240   -257    639    522       O
ATOM    280  N   ASP A  59     -14.136  62.212 -61.298  1.00 55.34           N
ANISOU  280  N   ASP A  59     8226   5156   7644    332    958    476       N
ATOM    281  CA  ASP A  59     -14.187  61.962 -59.864  1.00 52.04           C
ANISOU  281  CA  ASP A  59     8067   4622   7084    309   1024    266       C
ATOM    282  CB  ASP A  59     -15.076  63.017 -59.194  1.00 57.33           C
ANISOU  282  CB  ASP A  59     9174   4837   7770    505   1272    182       C
ATOM    283  CG  ASP A  59     -14.604  64.443 -59.472  1.00 71.94           C
ANISOU  283  CG  ASP A  59    11344   6344   9647    340   1227    222       C
ATOM    284  OD1 ASP A  59     -13.390  64.712 -59.342  1.00 77.23           O
ANISOU  284  OD1 ASP A  59    12126   6998  10219    -23    994    186       O
ATOM    285  OD2 ASP A  59     -15.446  65.297 -59.824  1.00 75.04           O
ANISOU  285  OD2 ASP A  59    11847   6462  10202    572   1427    311       O
ATOM    286  C   ASP A  59     -14.712  60.543 -59.605  1.00 53.02           C
ANISOU  286  C   ASP A  59     7872   5052   7221    484   1097    224       C
ATOM    287  O   ASP A  59     -15.658  60.105 -60.260  1.00 54.29           O
ANISOU  287  O   ASP A  59     7734   5330   7562    747   1196    308       O
ATOM    288  N   PRO A  60     -14.102  59.812 -58.654  1.00 48.32           N
ANISOU  288  N   PRO A  60     7330   4576   6455    332   1024    106       N
ATOM    289  CA  PRO A  60     -12.995  60.207 -57.774  1.00 48.22           C
ANISOU  289  CA  PRO A  60     7658   4438   6227      5    826      3       C
ATOM    290  CB  PRO A  60     -12.980  59.097 -56.717  1.00 45.52           C
ANISOU  290  CB  PRO A  60     7313   4259   5722     37    845    -98       C
ATOM    291  CG  PRO A  60     -13.483  57.891 -57.442  1.00 34.97           C
ANISOU  291  CG  PRO A  60     5438   3268   4580    234    951      3       C
ATOM    292  CD  PRO A  60     -14.501  58.409 -58.432  1.00 42.48           C
ANISOU  292  CD  PRO A  60     6263   4126   5753    482   1108     87       C
ATOM    293  C   PRO A  60     -11.666  60.250 -58.517  1.00 42.02           C
ANISOU  293  C   PRO A  60     6642   3816   5506   -335    541    131       C
ATOM    294  O   PRO A  60     -10.689  60.792 -58.015  1.00 45.19           O
ANISOU  294  O   PRO A  60     7271   4071   5827   -645    319     90       O
ATOM    295  N   PHE A  61     -11.638  59.643 -59.696  1.00 47.02           N
ANISOU  295  N   PHE A  61     6832   4736   6298   -274    554    289       N
ATOM    296  CA  PHE A  61     -10.506  59.756 -60.603  1.00 46.13           C
ANISOU  296  CA  PHE A  61     6501   4737   6289   -532    399    455       C
ATOM    297  CB  PHE A  61      -9.372  58.803 -60.219  1.00 46.01           C
ANISOU  297  CB  PHE A  61     6240   4962   6279   -779    226    484       C
ATOM    298  CG  PHE A  61      -9.802  57.373 -60.022  1.00 45.21           C
ANISOU  298  CG  PHE A  61     5855   5167   6157   -601    322    446       C
ATOM    299  CD2 PHE A  61     -10.155  56.905 -58.763  1.00 45.78           C
ANISOU  299  CD2 PHE A  61     6090   5223   6081   -529    332    302       C
ATOM    300  CE2 PHE A  61     -10.539  55.586 -58.578  1.00 39.93           C
ANISOU  300  CE2 PHE A  61     5072   4739   5361   -364    450    288       C
ATOM    301  CZ  PHE A  61     -10.560  54.722 -59.648  1.00 41.88           C
ANISOU  301  CZ  PHE A  61     4889   5252   5771   -291    533    387       C
ATOM    302  CE1 PHE A  61     -10.203  55.173 -60.903  1.00 42.45           C
ANISOU  302  CE1 PHE A  61     4844   5345   5939   -365    512    510       C
ATOM    303  CD1 PHE A  61      -9.821  56.489 -61.084  1.00 41.86           C
ANISOU  303  CD1 PHE A  61     5033   5024   5849   -512    417    556       C
ATOM    304  C   PHE A  61     -10.992  59.503 -62.022  1.00 39.30           C
ANISOU  304  C   PHE A  61     5351   4051   5530   -339    514    605       C
ATOM    305  O   PHE A  61     -12.131  59.085 -62.223  1.00 42.13           O
ANISOU  305  O   PHE A  61     5618   4483   5905    -45    640    571       O
ATOM    306  N   LEU A  62     -10.139  59.775 -63.003  1.00 37.41           N
ANISOU  306  N   LEU A  62     4989   3857   5369   -505    468    782       N
ATOM    307  CA  LEU A  62     -10.568  59.774 -64.397  1.00 37.78           C
ANISOU  307  CA  LEU A  62     4904   4014   5438   -330    562    933       C
ATOM    308  CB  LEU A  62      -9.474  60.361 -65.292  1.00 50.59           C
ANISOU  308  CB  LEU A  62     6513   5577   7131   -542    563   1145       C
ATOM    309  CG  LEU A  62      -9.891  60.689 -66.732  1.00 56.29           C
ANISOU  309  CG  LEU A  62     7252   6331   7804   -360    662   1328       C
ATOM    310  CD1 LEU A  62      -9.103  61.880 -67.251  1.00 59.54           C
ANISOU  310  CD1 LEU A  62     7830   6486   8308   -527    710   1527       C
ATOM    311  CD2 LEU A  62      -9.701  59.494 -67.658  1.00 54.70           C
ANISOU  311  CD2 LEU A  62     6792   6467   7526   -303    723   1389       C
ATOM    312  C   LEU A  62     -10.941  58.375 -64.872  1.00 40.76           C
ANISOU  312  C   LEU A  62     4959   4740   5789   -179    605    912       C
ATOM    313  O   LEU A  62     -10.107  57.466 -64.864  1.00 35.36           O
ANISOU  313  O   LEU A  62     4045   4263   5128   -329    599    930       O
ATOM    314  N   HIS A  63     -12.194  58.210 -65.291  1.00 39.59           N
ANISOU  314  N   HIS A  63     4780   4632   5632    111    643    882       N
ATOM    315  CA  HIS A  63     -12.675  56.928 -65.805  1.00 38.10           C
ANISOU  315  CA  HIS A  63     4302   4733   5440    251    653    840       C
ATOM    316  CB  HIS A  63     -13.185  56.042 -64.658  1.00 31.97           C
ANISOU  316  CB  HIS A  63     3396   4019   4734    333    700    665       C
ATOM    317  CG  HIS A  63     -14.355  56.609 -63.921  1.00 28.86           C
ANISOU  317  CG  HIS A  63     3156   3392   4418    551    765    590       C
ATOM    318  ND1 HIS A  63     -14.242  57.666 -63.045  1.00 43.46           N
ANISOU  318  ND1 HIS A  63     5339   4945   6229    496    805    555       N
ATOM    319  CE1 HIS A  63     -15.429  57.947 -62.539  1.00 37.75           C
ANISOU  319  CE1 HIS A  63     4703   4030   5609    751    936    502       C
ATOM    320  NE2 HIS A  63     -16.309  57.109 -63.055  1.00 40.29           N
ANISOU  320  NE2 HIS A  63     4709   4521   6080    958    948    515       N
ATOM    321  CD2 HIS A  63     -15.662  56.259 -63.919  1.00 35.68           C
ANISOU  321  CD2 HIS A  63     3881   4244   5431    828    822    550       C
ATOM    322  C   HIS A  63     -13.757  57.113 -66.878  1.00 40.69           C
ANISOU  322  C   HIS A  63     4624   5076   5759    500    603    910       C
ATOM    323  O   HIS A  63     -14.640  57.970 -66.755  1.00 41.70           O
ANISOU  323  O   HIS A  63     4893   4991   5960    670    592    940       O
ATOM    324  N   CYS A  64     -13.677  56.294 -67.923  1.00 42.07           N
ANISOU  324  N   CYS A  64     4650   5488   5847    520    564    943       N
ATOM    325  C   CYS A  64     -15.237  55.111 -69.413  1.00 40.70           C
ANISOU  325  C   CYS A  64     4255   5576   5635    824    348    894       C
ATOM    326  O   CYS A  64     -14.659  54.040 -69.257  1.00 41.15           O
ANISOU  326  O   CYS A  64     4150   5806   5679    710    434    791       O
ATOM    327  CA  CYS A  64     -14.545  56.422 -69.087  1.00 44.65           C
ANISOU  327  CA  CYS A  64     5008   5854   6104    715    436   1025       C
ATOM    328  CB  CYS A  64     -13.730  56.850 -70.307  1.00 39.39           C
ANISOU  328  CB  CYS A  64     4532   5218   5217    623    453   1208       C
ATOM    329  SG  CYS A  64     -12.552  58.148 -69.968  1.00 81.80           S
ANISOU  329  SG  CYS A  64    10126  10338  10618    407    593   1365       S
ATOM    330  N   VAL A  65     -16.460  55.216 -69.915  1.00 42.93           N
ANISOU  330  N   VAL A  65     4492   5832   5987   1039    162    916       N
ATOM    331  CA  VAL A  65     -17.261  54.054 -70.266  1.00 46.37           C
ANISOU  331  CA  VAL A  65     4677   6432   6508   1138     16    789       C
ATOM    332  CB  VAL A  65     -18.509  53.946 -69.359  1.00 45.06           C
ANISOU  332  CB  VAL A  65     4263   6138   6721   1328      3    723       C
ATOM    333  CG1 VAL A  65     -19.306  52.697 -69.693  1.00 47.26           C
ANISOU  333  CG1 VAL A  65     4232   6560   7165   1400   -155    593       C
ATOM    334  CG2 VAL A  65     -18.095  53.942 -67.899  1.00 39.91           C
ANISOU  334  CG2 VAL A  65     3594   5386   6185   1264    282    639       C
ATOM    335  C   VAL A  65     -17.711  54.161 -71.712  1.00 49.96           C
ANISOU  335  C   VAL A  65     5259   6961   6763   1224   -259    885       C
ATOM    336  O   VAL A  65     -18.361  55.133 -72.092  1.00 59.14           O
ANISOU  336  O   VAL A  65     6536   7986   7948   1368   -418   1049       O
ATOM    337  N   ILE A  66     -17.344  53.167 -72.515  1.00 50.89           N
ANISOU  337  N   ILE A  66     5389   7279   6667   1140   -310    790       N
ATOM    338  CA  ILE A  66     -17.833  53.052 -73.886  1.00 46.97           C
ANISOU  338  CA  ILE A  66     5061   6868   5919   1215   -617    831       C
ATOM    339  CB  ILE A  66     -16.685  52.907 -74.899  1.00 46.43           C
ANISOU  339  CB  ILE A  66     5336   6905   5401   1085   -478    879       C
ATOM    340  CG1 ILE A  66     -15.712  54.081 -74.770  1.00 49.45           C
ANISOU  340  CG1 ILE A  66     5941   7155   5692   1015   -224   1098       C
ATOM    341  CD1 ILE A  66     -14.523  54.016 -75.724  1.00 52.22           C
ANISOU  341  CD1 ILE A  66     6607   7562   5672    902      4   1199       C
ATOM    342  CG2 ILE A  66     -17.251  52.816 -76.325  1.00 49.14           C
ANISOU  342  CG2 ILE A  66     5954   7322   5395   1178   -823    915       C
ATOM    343  C   ILE A  66     -18.727  51.821 -74.006  1.00 43.46           C
ANISOU  343  C   ILE A  66     4342   6530   5641   1258   -846    625       C
ATOM    344  O   ILE A  66     -18.229  50.696 -74.061  1.00 42.73           O
ANISOU  344  O   ILE A  66     4187   6568   5481   1139   -722    444       O
ATOM    345  N   PRO A  67     -20.051  52.021 -74.034  1.00 39.43           N
ANISOU  345  N   PRO A  67     3637   5937   5407   1428  -1170    663       N
ATOM    346  CA  PRO A  67     -20.923  50.882 -74.323  1.00 52.31           C
ANISOU  346  CA  PRO A  67     5007   7646   7223   1447  -1457    481       C
ATOM    347  CB  PRO A  67     -22.299  51.379 -73.877  1.00 42.29           C
ANISOU  347  CB  PRO A  67     3411   6205   6454   1648  -1681    598       C
ATOM    348  CG  PRO A  67     -22.237  52.856 -74.029  1.00 46.47           C
ANISOU  348  CG  PRO A  67     4190   6602   6863   1754  -1676    869       C
ATOM    349  CD  PRO A  67     -20.814  53.251 -73.756  1.00 45.24           C
ANISOU  349  CD  PRO A  67     4343   6474   6371   1606  -1271    880       C
ATOM    350  C   PRO A  67     -20.916  50.558 -75.816  1.00 63.34           C
ANISOU  350  C   PRO A  67     6724   9169   8172   1403  -1808    449       C
ATOM    351  O   PRO A  67     -20.637  51.443 -76.632  1.00 69.44           O
ANISOU  351  O   PRO A  67     7881   9936   8568   1440  -1908    639       O
ATOM    352  N   ASN A  68     -21.209  49.308 -76.160  1.00 59.99           N
ANISOU  352  N   ASN A  68     6184   8838   7771   1326  -1977    209       N
ATOM    353  CA  ASN A  68     -21.247  48.887 -77.554  1.00 57.64           C
ANISOU  353  CA  ASN A  68     6254   8640   7008   1272  -2330    125       C
ATOM    354  CB  ASN A  68     -22.364  49.628 -78.291  1.00 61.86           C
ANISOU  354  CB  ASN A  68     6842   9119   7542   1417  -2921    307       C
ATOM    355  CG  ASN A  68     -23.702  49.504 -77.582  1.00 62.57           C
ANISOU  355  CG  ASN A  68     6341   9089   8343   1526  -3190    318       C
ATOM    356  OD1 ASN A  68     -24.106  48.407 -77.188  1.00 62.50           O
ANISOU  356  OD1 ASN A  68     6018   9070   8660   1414  -3124    108       O
ATOM    357  ND2 ASN A  68     -24.387  50.629 -77.396  1.00 62.52           N
ANISOU  357  ND2 ASN A  68     6242   8952   8561   1657  -3232    608       N
ATOM    358  C   ASN A  68     -19.889  49.119 -78.207  1.00 55.84           C
ANISOU  358  C   ASN A  68     6551   8485   6180   1183  -1998    178       C
ATOM    359  O   ASN A  68     -19.781  49.701 -79.290  1.00 62.04           O
ANISOU  359  O   ASN A  68     7797   9289   6488   1225  -2191    316       O
ATOM    360  N   PHE A  69     -18.854  48.641 -77.529  1.00 45.97           N
ANISOU  360  N   PHE A  69     5217   7264   4986   1068  -1484     94       N
ATOM    361  CA  PHE A  69     -17.483  48.883 -77.938  1.00 44.17           C
ANISOU  361  CA  PHE A  69     5369   7065   4348    983  -1073    189       C
ATOM    362  CB  PHE A  69     -16.538  48.367 -76.867  1.00 39.89           C
ANISOU  362  CB  PHE A  69     4546   6532   4078    866   -576    128       C
ATOM    363  CG  PHE A  69     -15.094  48.591 -77.183  1.00 43.72           C
ANISOU  363  CG  PHE A  69     5314   7018   4280    770   -132    261       C
ATOM    364  CD1 PHE A  69     -14.585  49.870 -77.295  1.00 43.39           C
ANISOU  364  CD1 PHE A  69     5482   6893   4111    791    -26    533       C
ATOM    365  CE1 PHE A  69     -13.254  50.073 -77.589  1.00 49.92           C
ANISOU  365  CE1 PHE A  69     6517   7688   4761    697    400    683       C
ATOM    366  CZ  PHE A  69     -12.414  48.997 -77.768  1.00 45.20           C
ANISOU  366  CZ  PHE A  69     5919   7143   4113    596    745    574       C
ATOM    367  CE2 PHE A  69     -12.909  47.721 -77.659  1.00 45.85           C
ANISOU  367  CE2 PHE A  69     5822   7308   4291    583    654    293       C
ATOM    368  CD2 PHE A  69     -14.242  47.520 -77.368  1.00 43.06           C
ANISOU  368  CD2 PHE A  69     5261   6985   4113    661    208    131       C
ATOM    369  C   PHE A  69     -17.129  48.258 -79.298  1.00 54.87           C
ANISOU  369  C   PHE A  69     7217   8488   5144    933  -1120     79       C
ATOM    370  O   PHE A  69     -16.396  48.860 -80.083  1.00 49.72           O
ANISOU  370  O   PHE A  69     7024   7821   4047    944   -949    253       O
ATOM    371  N   ILE A  70     -17.634  47.055 -79.563  1.00 50.35           N
ANISOU  371  N   ILE A  70     6575   7960   4597    879  -1319   -208       N
ATOM    372  CA  ILE A  70     -17.452  46.402 -80.862  1.00 53.00           C
ANISOU  372  CA  ILE A  70     7439   8327   4370    832  -1415   -366       C
ATOM    373  CB  ILE A  70     -16.705  45.062 -80.721  1.00 53.91           C
ANISOU  373  CB  ILE A  70     7512   8452   4520    700   -985   -622       C
ATOM    374  CG1 ILE A  70     -15.268  45.327 -80.267  1.00 53.35           C
ANISOU  374  CG1 ILE A  70     7436   8366   4469    659   -306   -436       C
ATOM    375  CD1 ILE A  70     -14.538  44.106 -79.748  1.00 56.21           C
ANISOU  375  CD1 ILE A  70     7557   8726   5076    551    157   -610       C
ATOM    376  CG2 ILE A  70     -16.702  44.288 -82.040  1.00 56.45           C
ANISOU  376  CG2 ILE A  70     8413   8765   4270    653  -1117   -848       C
ATOM    377  C   ILE A  70     -18.807  46.174 -81.508  1.00 57.17           C
ANISOU  377  C   ILE A  70     8012   8861   4848    870  -2137   -500       C
ATOM    378  O   ILE A  70     -19.659  45.497 -80.943  1.00 61.88           O
ANISOU  378  O   ILE A  70     8142   9442   5928    841  -2390   -680       O
ATOM    379  N   GLN A  71     -18.993  46.728 -82.701  1.00 72.65           N
ANISOU  379  N   GLN A  71    10536  10832   6236    934  -2475   -393       N
ATOM    380  CA  GLN A  71     -20.304  46.756 -83.337  1.00 80.06           C
ANISOU  380  CA  GLN A  71    11518  11772   7128    980  -3267   -439       C
ATOM    381  CB  GLN A  71     -20.326  47.832 -84.418  1.00 95.54           C
ANISOU  381  CB  GLN A  71    14076  13742   8481   1104  -3540   -160       C
ATOM    382  CG  GLN A  71     -20.217  49.246 -83.877  1.00105.09           C
ANISOU  382  CG  GLN A  71    15104  14910   9917   1248  -3370    233       C
ATOM    383  CD  GLN A  71     -20.098  50.281 -84.982  1.00116.55           C
ANISOU  383  CD  GLN A  71    17186  16354  10742   1378  -3545    535       C
ATOM    384  OE1 GLN A  71     -20.923  51.188 -85.091  1.00120.07           O
ANISOU  384  OE1 GLN A  71    17532  16767  11323   1514  -3979    791       O
ATOM    385  NE2 GLN A  71     -19.068  50.149 -85.809  1.00121.56           N
ANISOU  385  NE2 GLN A  71    18469  17000  10720   1348  -3158    532       N
ATOM    386  C   GLN A  71     -20.718  45.417 -83.939  1.00 87.52           C
ANISOU  386  C   GLN A  71    12612  12718   7922    843  -3589   -829       C
ATOM    387  O   GLN A  71     -21.909  45.164 -84.135  1.00 99.13           O
ANISOU  387  O   GLN A  71    13881  14168   9614    831  -4270   -928       O
ATOM    388  N   SER A  72     -19.746  44.565 -84.246  1.00 84.74           N
ANISOU  388  N   SER A  72    12606  12361   7229    737  -3104  -1043       N
ATOM    389  CA  SER A  72     -20.048  43.251 -84.812  1.00 73.08           C
ANISOU  389  CA  SER A  72    11329  10846   5592    593  -3337  -1449       C
ATOM    390  CB  SER A  72     -18.852  42.699 -85.579  1.00 79.90           C
ANISOU  390  CB  SER A  72    12881  11675   5804    538  -2776  -1586       C
ATOM    391  OG  SER A  72     -19.136  41.396 -86.057  1.00 79.98           O
ANISOU  391  OG  SER A  72    13093  11610   5686    391  -2958  -2010       O
ATOM    392  C   SER A  72     -20.458  42.261 -83.728  1.00 87.46           C
ANISOU  392  C   SER A  72    12413  12624   8192    496  -3261  -1676       C
ATOM    393  O   SER A  72     -19.620  41.739 -82.983  1.00 68.57           O
ANISOU  393  O   SER A  72     9781  10221   6050    454  -2606  -1726       O
ATOM    394  N   GLN A  73     -21.759  42.011 -83.642  1.00 87.23           N
ANISOU  394  N   GLN A  73    13977  11023   8142   2617  -3095   -315       N
ATOM    395  CA  GLN A  73     -22.296  41.085 -82.655  1.00 80.11           C
ANISOU  395  CA  GLN A  73    12301  10465   7673   2333  -3093   -513       C
ATOM    396  CB  GLN A  73     -23.822  41.215 -82.582  1.00 63.22           C
ANISOU  396  CB  GLN A  73     9683   8591   5748   2484  -3727   -826       C
ATOM    397  CG  GLN A  73     -24.467  40.421 -81.462  1.00 96.07           C
ANISOU  397  CG  GLN A  73    12986  13159  10359   2132  -3686  -1026       C
ATOM    398  CD  GLN A  73     -23.923  40.787 -80.087  1.00 91.83           C
ANISOU  398  CD  GLN A  73    12000  12762  10131   1971  -3173   -912       C
ATOM    399  OE1 GLN A  73     -23.570  41.941 -79.823  1.00 85.35           O
ANISOU  399  OE1 GLN A  73    11274  11844   9311   2214  -3051   -797       O
ATOM    400  NE2 GLN A  73     -23.847  39.795 -79.205  1.00 88.48           N
ANISOU  400  NE2 GLN A  73    11149  12529   9941   1547  -2897   -941       N
ATOM    401  C   GLN A  73     -21.882  39.649 -82.991  1.00 76.81           C
ANISOU  401  C   GLN A  73    12053  10000   7132   2062  -2935   -528       C
ATOM    402  O   GLN A  73     -21.824  38.793 -82.106  1.00 73.59           O
ANISOU  402  O   GLN A  73    11184   9766   7011   1741  -2729   -582       O
ATOM    403  N   ASP A  74     -21.584  39.400 -84.268  1.00 76.56           N
ANISOU  403  N   ASP A  74    12750   9705   6635   2210  -3041   -482       N
ATOM    404  CA  ASP A  74     -21.104  38.095 -84.717  1.00 76.51           C
ANISOU  404  CA  ASP A  74    13043   9593   6433   2041  -2900   -510       C
ATOM    405  CB  ASP A  74     -20.997  38.057 -86.244  1.00 90.26           C
ANISOU  405  CB  ASP A  74    15561  11038   7694   2255  -3046   -494       C
ATOM    406  CG  ASP A  74     -22.322  37.776 -86.920  1.00105.62           C
ANISOU  406  CG  ASP A  74    17444  12972   9713   2294  -3664   -734       C
ATOM    407  OD1 ASP A  74     -23.121  36.992 -86.365  1.00106.60           O
ANISOU  407  OD1 ASP A  74    17080  13312  10111   2068  -3965   -941       O
ATOM    408  OD2 ASP A  74     -22.557  38.332 -88.015  1.00117.28           O
ANISOU  408  OD2 ASP A  74    19363  14222  10975   2521  -3835   -717       O
ATOM    409  C   ASP A  74     -19.733  37.810 -84.128  1.00 67.18           C
ANISOU  409  C   ASP A  74    11836   8386   5304   1884  -2206   -318       C
ATOM    410  O   ASP A  74     -19.423  36.679 -83.745  1.00 62.25           O
ANISOU  410  O   ASP A  74    11089   7784   4780   1676  -2045   -378       O
ATOM    411  N   PHE A  75     -18.912  38.851 -84.067  1.00 62.70           N
ANISOU  411  N   PHE A  75    11407   7756   4661   1987  -1830    -95       N
ATOM    412  CA  PHE A  75     -17.543  38.726 -83.596  1.00 58.44           C
ANISOU  412  CA  PHE A  75    10819   7224   4160   1865  -1186     78       C
ATOM    413  CB  PHE A  75     -16.769  40.003 -83.920  1.00 54.63           C
ANISOU  413  CB  PHE A  75    10651   6630   3475   1960   -870    320       C
ATOM    414  CG  PHE A  75     -15.396  40.036 -83.333  1.00 65.91           C
ANISOU  414  CG  PHE A  75    11891   8135   5017   1802   -229    480       C
ATOM    415  CD2 PHE A  75     -15.175  40.603 -82.087  1.00 57.16           C
ANISOU  415  CD2 PHE A  75    10237   7155   4327   1652    -59    546       C
ATOM    416  CE2 PHE A  75     -13.911  40.622 -81.533  1.00 55.34           C
ANISOU  416  CE2 PHE A  75     9797   7010   4219   1506    473    669       C
ATOM    417  CZ  PHE A  75     -12.850  40.074 -82.222  1.00 60.46           C
ANISOU  417  CZ  PHE A  75    10721   7663   4588   1528    876    711       C
ATOM    418  CE1 PHE A  75     -13.056  39.503 -83.464  1.00 64.20           C
ANISOU  418  CE1 PHE A  75    11750   8020   4624   1697    758    640       C
ATOM    419  CD1 PHE A  75     -14.324  39.484 -84.013  1.00 65.81           C
ANISOU  419  CD1 PHE A  75    12221   8094   4691   1823    192    533       C
ATOM    420  C   PHE A  75     -17.487  38.440 -82.092  1.00 60.15           C
ANISOU  420  C   PHE A  75    10314   7654   4887   1624  -1010     50       C
ATOM    421  O   PHE A  75     -16.671  37.636 -81.637  1.00 59.31           O
ANISOU  421  O   PHE A  75    10099   7574   4862   1499   -671     68       O
ATOM    422  N   LEU A  76     -18.346  39.107 -81.324  1.00 48.97           N
ANISOU  422  N   LEU A  76     8435   6387   3784   1595  -1251     -9       N
ATOM    423  CA  LEU A  76     -18.357  38.950 -79.874  1.00 49.86           C
ANISOU  423  CA  LEU A  76     7907   6708   4330   1370  -1081    -33       C
ATOM    424  CB  LEU A  76     -19.281  39.982 -79.232  1.00 56.68           C
ANISOU  424  CB  LEU A  76     8358   7733   5444   1445  -1327   -105       C
ATOM    425  CG  LEU A  76     -18.894  41.445 -79.434  1.00 61.62           C
ANISOU  425  CG  LEU A  76     9233   8214   5966   1668  -1251     54       C
ATOM    426  CD1 LEU A  76     -20.067  42.366 -79.106  1.00 63.94           C
ANISOU  426  CD1 LEU A  76     9238   8629   6428   1875  -1665    -98       C
ATOM    427  CD2 LEU A  76     -17.676  41.782 -78.588  1.00 56.64           C
ANISOU  427  CD2 LEU A  76     8471   7569   5480   1513   -733    242       C
ATOM    428  C   LEU A  76     -18.814  37.552 -79.480  1.00 51.65           C
ANISOU  428  C   LEU A  76     7911   7023   4691   1122  -1207   -193       C
ATOM    429  O   LEU A  76     -18.336  36.992 -78.496  1.00 54.81           O
ANISOU  429  O   LEU A  76     8038   7488   5301    914   -941   -163       O
ATOM    430  N   GLU A  77     -19.744  36.993 -80.249  1.00 58.76           N
ANISOU  430  N   GLU A  77     8973   7900   5454   1128  -1646   -363       N
ATOM    431  CA  GLU A  77     -20.230  35.645 -79.991  1.00 58.64           C
ANISOU  431  CA  GLU A  77     8841   7914   5526    829  -1814   -514       C
ATOM    432  CB  GLU A  77     -21.441  35.329 -80.869  1.00 69.16           C
ANISOU  432  CB  GLU A  77    10278   9260   6739    831  -2394   -725       C
ATOM    433  CG  GLU A  77     -22.712  36.047 -80.442  1.00 89.17           C
ANISOU  433  CG  GLU A  77    12214  12114   9551    817  -2735   -882       C
ATOM    434  CD  GLU A  77     -23.898  35.739 -81.344  1.00115.96           C
ANISOU  434  CD  GLU A  77    15654  15558  12847    835  -3362  -1123       C
ATOM    435  OE1 GLU A  77     -23.687  35.278 -82.488  1.00123.60           O
ANISOU  435  OE1 GLU A  77    17258  16250  13453    959  -3557  -1135       O
ATOM    436  OE2 GLU A  77     -25.048  35.962 -80.905  1.00125.47           O
ANISOU  436  OE2 GLU A  77    16239  17102  14330    733  -3666  -1324       O
ATOM    437  C   GLU A  77     -19.115  34.636 -80.234  1.00 52.84           C
ANISOU  437  C   GLU A  77     8541   6944   4590    813  -1525   -443       C
ATOM    438  O   GLU A  77     -18.904  33.728 -79.432  1.00 53.96           O
ANISOU  438  O   GLU A  77     8539   7076   4886    566  -1405   -459       O
ATOM    439  N   GLY A  78     -18.393  34.809 -81.336  1.00 51.91           N
ANISOU  439  N   GLY A  78     8983   6639   4103   1098  -1409   -374       N
ATOM    440  CA  GLY A  78     -17.278  33.939 -81.657  1.00 54.93           C
ANISOU  440  CA  GLY A  78     9764   6841   4264   1183  -1107   -346       C
ATOM    441  C   GLY A  78     -16.137  34.078 -80.664  1.00 54.72           C
ANISOU  441  C   GLY A  78     9441   6897   4452   1159   -605   -207       C
ATOM    442  O   GLY A  78     -15.411  33.120 -80.402  1.00 57.06           O
ANISOU  442  O   GLY A  78     9845   7102   4733   1162   -431   -239       O
ATOM    443  N   LEU A  79     -15.985  35.278 -80.112  1.00 51.85           N
ANISOU  443  N   LEU A  79     8731   6686   4282   1158   -420    -72       N
ATOM    444  CA  LEU A  79     -14.949  35.561 -79.132  1.00 53.26           C
ANISOU  444  CA  LEU A  79     8590   6959   4687   1117      4     53       C
ATOM    445  CB  LEU A  79     -14.825  37.070 -78.929  1.00 55.51           C
ANISOU  445  CB  LEU A  79     8686   7339   5068   1152    146    200       C
ATOM    446  CG  LEU A  79     -13.836  37.532 -77.857  1.00 50.17           C
ANISOU  446  CG  LEU A  79     7642   6767   4652   1070    525    321       C
ATOM    447  CD1 LEU A  79     -12.417  37.126 -78.222  1.00 56.68           C
ANISOU  447  CD1 LEU A  79     8630   7577   5330   1178    932    371       C
ATOM    448  CD2 LEU A  79     -13.938  39.030 -77.679  1.00 44.94           C
ANISOU  448  CD2 LEU A  79     6869   6136   4071   1074    557    443       C
ATOM    449  C   LEU A  79     -15.278  34.889 -77.801  1.00 53.39           C
ANISOU  449  C   LEU A  79     8201   7050   5036    859    -66     -4       C
ATOM    450  O   LEU A  79     -14.431  34.224 -77.205  1.00 51.52           O
ANISOU  450  O   LEU A  79     7927   6776   4872    845    150     12       O
ATOM    451  N   GLN A  80     -16.512  35.071 -77.340  1.00 45.71           N
ANISOU  451  N   GLN A  80     6929   6196   4244    666   -369    -80       N
ATOM    452  CA  GLN A  80     -16.978  34.416 -76.127  1.00 46.63           C
ANISOU  452  CA  GLN A  80     6700   6401   4617    353   -427   -133       C
ATOM    453  CB  GLN A  80     -18.442  34.758 -75.867  1.00 47.40           C
ANISOU  453  CB  GLN A  80     6427   6712   4872    165   -743   -253       C
ATOM    454  CG  GLN A  80     -19.049  34.036 -74.676  1.00 56.14           C
ANISOU  454  CG  GLN A  80     7190   7947   6192   -241   -772   -313       C
ATOM    455  CD  GLN A  80     -20.487  34.442 -74.430  1.00 75.20           C
ANISOU  455  CD  GLN A  80     9127  10673   8773   -417  -1029   -467       C
ATOM    456  OE1 GLN A  80     -21.010  35.348 -75.077  1.00 81.65           O
ANISOU  456  OE1 GLN A  80     9853  11599   9573   -168  -1221   -535       O
ATOM    457  NE2 GLN A  80     -21.138  33.771 -73.492  1.00 86.12           N
ANISOU  457  NE2 GLN A  80    10209  12210  10301   -843  -1035   -532       N
ATOM    458  C   GLN A  80     -16.830  32.908 -76.256  1.00 52.46           C
ANISOU  458  C   GLN A  80     7777   6929   5228    231   -525   -209       C
ATOM    459  O   GLN A  80     -16.470  32.229 -75.296  1.00 57.48           O
ANISOU  459  O   GLN A  80     8347   7513   5980     64   -418   -183       O
ATOM    460  N   LYS A  81     -17.110  32.391 -77.450  1.00 49.03           N
ANISOU  460  N   LYS A  81     7773   6333   4522    330   -763   -308       N
ATOM    461  CA  LYS A  81     -17.072  30.956 -77.695  1.00 45.64           C
ANISOU  461  CA  LYS A  81     7766   5644   3932    229   -932   -409       C
ATOM    462  CB  LYS A  81     -17.640  30.639 -79.078  1.00 50.21           C
ANISOU  462  CB  LYS A  81     8790   6078   4208    331  -1274   -543       C
ATOM    463  CG  LYS A  81     -17.828  29.153 -79.365  1.00 60.89           C
ANISOU  463  CG  LYS A  81    10626   7124   5387    176  -1552   -680       C
ATOM    464  CD  LYS A  81     -18.492  28.954 -80.728  1.00 76.38           C
ANISOU  464  CD  LYS A  81    13013   8959   7050    264  -1947   -830       C
ATOM    465  CE  LYS A  81     -18.384  27.516 -81.232  1.00 86.71           C
ANISOU  465  CE  LYS A  81    14978   9878   8091    230  -2192   -975       C
ATOM    466  NZ  LYS A  81     -19.236  26.563 -80.465  1.00 94.30           N
ANISOU  466  NZ  LYS A  81    15854  10738   9236   -329  -2497  -1041       N
ATOM    467  C   LYS A  81     -15.642  30.438 -77.574  1.00 50.69           C
ANISOU  467  C   LYS A  81     8673   6116   4471    487   -614   -358       C
ATOM    468  O   LYS A  81     -15.413  29.369 -77.016  1.00 58.53           O
ANISOU  468  O   LYS A  81     9844   6918   5475    373   -667   -394       O
ATOM    469  N   GLU A  82     -14.683  31.208 -78.085  1.00 46.91           N
ANISOU  469  N   GLU A  82     8219   5715   3890    829   -292   -280       N
ATOM    470  CA  GLU A  82     -13.269  30.854 -77.971  1.00 52.00           C
ANISOU  470  CA  GLU A  82     8974   6307   4476   1108     47   -262       C
ATOM    471  CB  GLU A  82     -12.414  31.766 -78.847  1.00 43.88           C
ANISOU  471  CB  GLU A  82     7992   5410   3269   1409    397   -194       C
ATOM    472  CG  GLU A  82     -12.515  31.457 -80.324  1.00 47.47           C
ANISOU  472  CG  GLU A  82     9009   5729   3297   1630    310   -293       C
ATOM    473  CD  GLU A  82     -11.625  32.345 -81.177  1.00 72.79           C
ANISOU  473  CD  GLU A  82    12308   9077   6273   1871    724   -205       C
ATOM    474  OE1 GLU A  82     -10.848  33.138 -80.602  1.00 71.87           O
ANISOU  474  OE1 GLU A  82    11792   9158   6357   1848   1080    -75       O
ATOM    475  OE2 GLU A  82     -11.693  32.247 -82.425  1.00 74.61           O
ANISOU  475  OE2 GLU A  82    13037   9214   6097   2054    696   -265       O
ATOM    476  C   GLU A  82     -12.754  30.923 -76.530  1.00 53.52           C
ANISOU  476  C   GLU A  82     8753   6592   4990    992    217   -177       C
ATOM    477  O   GLU A  82     -11.954  30.089 -76.108  1.00 58.14           O
ANISOU  477  O   GLU A  82     9466   7051   5572   1129    281   -223       O
ATOM    478  N   LEU A  83     -13.200  31.921 -75.780  1.00 44.14           N
ANISOU  478  N   LEU A  83     7107   5609   4055    783    261    -71       N
ATOM    479  CA  LEU A  83     -12.727  32.103 -74.418  1.00 44.50           C
ANISOU  479  CA  LEU A  83     6789   5747   4373    679    412      8       C
ATOM    480  CB  LEU A  83     -13.147  33.471 -73.892  1.00 38.45           C
ANISOU  480  CB  LEU A  83     5578   5214   3819    546    494    107       C
ATOM    481  CG  LEU A  83     -12.462  34.657 -74.570  1.00 42.77           C
ANISOU  481  CG  LEU A  83     6071   5866   4314    758    747    196       C
ATOM    482  CD1 LEU A  83     -13.180  35.948 -74.195  1.00 46.11           C
ANISOU  482  CD1 LEU A  83     6194   6432   4895    638    698    261       C
ATOM    483  CD2 LEU A  83     -10.984  34.720 -74.204  1.00 38.56           C
ANISOU  483  CD2 LEU A  83     5413   5383   3855    915   1075    246       C
ATOM    484  C   LEU A  83     -13.263  31.008 -73.502  1.00 54.19           C
ANISOU  484  C   LEU A  83     8104   6822   5664    399    184    -35       C
ATOM    485  O   LEU A  83     -12.512  30.402 -72.739  1.00 54.72           O
ANISOU  485  O   LEU A  83     8234   6780   5779    458    240    -25       O
ATOM    486  N   MET A  84     -14.561  30.746 -73.585  1.00 54.62           N
ANISOU  486  N   MET A  84     8179   6868   5706     81    -88    -88       N
ATOM    487  CA  MET A  84     -15.175  29.712 -72.764  1.00 52.62           C
ANISOU  487  CA  MET A  84     8041   6472   5479   -299   -286   -113       C
ATOM    488  CB  MET A  84     -16.674  29.626 -73.051  1.00 54.49           C
ANISOU  488  CB  MET A  84     8176   6805   5721   -681   -561   -195       C
ATOM    489  CG  MET A  84     -17.463  30.849 -72.609  1.00 53.36           C
ANISOU  489  CG  MET A  84     7430   7047   5797   -805   -493   -180       C
ATOM    490  SD  MET A  84     -17.709  30.925 -70.829  1.00 94.15           S
ANISOU  490  SD  MET A  84    12210  12388  11174  -1176   -321   -103       S
ATOM    491  CE  MET A  84     -19.310  31.731 -70.766  1.00126.04           C
ANISOU  491  CE  MET A  84    15656  16860  15375  -1435   -439   -226       C
ATOM    492  C   MET A  84     -14.522  28.366 -73.032  1.00 51.85           C
ANISOU  492  C   MET A  84     8532   5997   5172   -159   -406   -175       C
ATOM    493  O   MET A  84     -14.494  27.495 -72.163  1.00 59.37           O
ANISOU  493  O   MET A  84     9691   6744   6124   -369   -504   -153       O
ATOM    494  N   ASN A  85     -13.988  28.199 -74.235  1.00 50.57           N
ANISOU  494  N   ASN A  85     8692   5724   4799    217   -401   -259       N
ATOM    495  CA  ASN A  85     -13.366  26.939 -74.601  1.00 53.35           C
ANISOU  495  CA  ASN A  85     9638   5711   4920    446   -531   -366       C
ATOM    496  CB  ASN A  85     -13.541  26.663 -76.088  1.00 56.82           C
ANISOU  496  CB  ASN A  85    10492   6028   5068    658   -666   -502       C
ATOM    497  CG  ASN A  85     -13.436  25.197 -76.404  1.00 81.25           C
ANISOU  497  CG  ASN A  85    14288   8674   7908    733   -956   -646       C
ATOM    498  OD1 ASN A  85     -14.401  24.449 -76.247  1.00 90.05           O
ANISOU  498  OD1 ASN A  85    15670   9559   8985    300  -1303   -677       O
ATOM    499  ND2 ASN A  85     -12.250  24.763 -76.817  1.00 92.38           N
ANISOU  499  ND2 ASN A  85    16002   9958   9142   1276   -816   -749       N
ATOM    500  C   ASN A  85     -11.889  26.883 -74.218  1.00 49.88           C
ANISOU  500  C   ASN A  85     9174   5268   4512    891   -280   -363       C
ATOM    501  O   ASN A  85     -11.197  25.915 -74.519  1.00 51.77           O
ANISOU  501  O   ASN A  85     9869   5238   4564   1218   -362   -485       O
ATOM    502  N   LEU A  86     -11.409  27.923 -73.549  1.00 50.88           N
ANISOU  502  N   LEU A  86     8760   5697   4876    922      0   -249       N
ATOM    503  CA  LEU A  86     -10.072  27.891 -72.977  1.00 51.39           C
ANISOU  503  CA  LEU A  86     8693   5802   5032   1270    190   -254       C
ATOM    504  CB  LEU A  86      -9.542  29.306 -72.737  1.00 46.00           C
ANISOU  504  CB  LEU A  86     7408   5500   4571   1314    528   -148       C
ATOM    505  CG  LEU A  86      -9.215  30.159 -73.961  1.00 45.00           C
ANISOU  505  CG  LEU A  86     7175   5584   4338   1514    796   -152       C
ATOM    506  CD1 LEU A  86      -8.702  31.518 -73.521  1.00 49.30           C
ANISOU  506  CD1 LEU A  86     7183   6434   5114   1461   1088    -25       C
ATOM    507  CD2 LEU A  86      -8.198  29.474 -74.839  1.00 48.97           C
ANISOU  507  CD2 LEU A  86     7955   6035   4616   1978    923   -309       C
ATOM    508  C   LEU A  86     -10.115  27.145 -71.654  1.00 54.60           C
ANISOU  508  C   LEU A  86     9235   5991   5521   1082    -12   -213       C
ATOM    509  O   LEU A  86     -11.183  26.956 -71.067  1.00 54.12           O
ANISOU  509  O   LEU A  86     9227   5848   5488    604   -186   -139       O
ATOM    510  N   ASP A  87      -8.945  26.723 -71.190  1.00 57.87           N
ANISOU  510  N   ASP A  87     9704   6328   5957   1461     12   -272       N
ATOM    511  CA  ASP A  87      -8.813  26.160 -69.857  1.00 55.75           C
ANISOU  511  CA  ASP A  87     9576   5854   5751   1343   -178   -215       C
ATOM    512  CB  ASP A  87      -7.663  25.152 -69.799  1.00 55.96           C
ANISOU  512  CB  ASP A  87     9978   5620   5663   1889   -332   -369       C
ATOM    513  CG  ASP A  87      -8.033  23.806 -70.399  1.00 68.96           C
ANISOU  513  CG  ASP A  87    12405   6791   7006   1951   -654   -487       C
ATOM    514  OD2 ASP A  87      -7.180  22.893 -70.369  1.00 67.29           O
ANISOU  514  OD2 ASP A  87    12598   6303   6666   2441   -841   -640       O
ATOM    515  OD1 ASP A  87      -9.167  23.664 -70.908  1.00 81.64           O
ANISOU  515  OD1 ASP A  87    14225   8293   8501   1532   -750   -448       O
ATOM    516  C   ASP A  87      -8.577  27.300 -68.882  1.00 49.86           C
ANISOU  516  C   ASP A  87     8231   5437   5278   1210     27    -88       C
ATOM    517  O   ASP A  87      -7.843  28.246 -69.181  1.00 43.52           O
ANISOU  517  O   ASP A  87     6963   4953   4621   1441    297    -97       O
ATOM    518  N   PHE A  88      -9.228  27.212 -67.726  1.00 51.49           N
ANISOU  518  N   PHE A  88     8481   5557   5525    800    -95     31       N
ATOM    519  CA  PHE A  88      -9.083  28.210 -66.677  1.00 53.88           C
ANISOU  519  CA  PHE A  88     8309   6119   6043    663     54    137       C
ATOM    520  CB  PHE A  88     -10.445  28.799 -66.302  1.00 54.47           C
ANISOU  520  CB  PHE A  88     8183   6352   6162    119    112    240       C
ATOM    521  CG  PHE A  88     -11.012  29.714 -67.348  1.00 52.01           C
ANISOU  521  CG  PHE A  88     7542   6304   5915     86    272    221       C
ATOM    522  CD1 PHE A  88     -11.596  29.199 -68.491  1.00 50.89           C
ANISOU  522  CD1 PHE A  88     7665   6054   5617     60    166    149       C
ATOM    523  CE1 PHE A  88     -12.110  30.035 -69.457  1.00 51.21           C
ANISOU  523  CE1 PHE A  88     7470   6308   5681     65    259    130       C
ATOM    524  CZ  PHE A  88     -12.039  31.403 -69.292  1.00 51.99           C
ANISOU  524  CZ  PHE A  88     7095   6702   5958     94    464    191       C
ATOM    525  CE2 PHE A  88     -11.454  31.932 -68.162  1.00 48.48           C
ANISOU  525  CE2 PHE A  88     6385   6356   5679    100    580    259       C
ATOM    526  CD2 PHE A  88     -10.942  31.090 -67.197  1.00 49.78           C
ANISOU  526  CD2 PHE A  88     6754   6337   5822     98    484    269       C
ATOM    527  C   PHE A  88      -8.415  27.605 -65.458  1.00 59.58           C
ANISOU  527  C   PHE A  88     9263   6628   6747    768   -132    156       C
ATOM    528  O   PHE A  88      -8.499  26.398 -65.225  1.00 66.74           O
ANISOU  528  O   PHE A  88    10769   7141   7449    757   -404    138       O
ATOM    529  N   HIS A  89      -7.747  28.459 -64.689  1.00 58.18           N
ANISOU  529  N   HIS A  89     8663   6679   6765    869    -22    189       N
ATOM    530  CA  HIS A  89      -7.000  28.021 -63.519  1.00 53.36           C
ANISOU  530  CA  HIS A  89     8233   5896   6144   1030   -232    193       C
ATOM    531  CB  HIS A  89      -5.502  28.086 -63.820  1.00 54.83           C
ANISOU  531  CB  HIS A  89     8163   6202   6469   1632   -234     40       C
ATOM    532  CG  HIS A  89      -5.162  27.677 -65.223  1.00 69.07           C
ANISOU  532  CG  HIS A  89    10022   8017   8204   1976   -147   -105       C
ATOM    533  ND1 HIS A  89      -4.836  28.586 -66.207  1.00 70.19           N
ANISOU  533  ND1 HIS A  89     9668   8524   8477   2078    188   -147       N
ATOM    534  CE1 HIS A  89      -4.597  27.944 -67.337  1.00 63.16           C
ANISOU  534  CE1 HIS A  89     9004   7563   7432   2393    215   -286       C
ATOM    535  NE2 HIS A  89      -4.769  26.652 -67.126  1.00 62.10           N
ANISOU  535  NE2 HIS A  89     9502   7006   7088   2511   -121   -345       N
ATOM    536  CD2 HIS A  89      -5.127  26.458 -65.813  1.00 69.06           C
ANISOU  536  CD2 HIS A  89    10579   7685   7976   2230   -351   -220       C
ATOM    537  C   HIS A  89      -7.369  28.882 -62.316  1.00 49.43           C
ANISOU  537  C   HIS A  89     7472   5565   5744    690   -157    317       C
ATOM    538  O   HIS A  89      -7.466  30.106 -62.425  1.00 45.58           O
ANISOU  538  O   HIS A  89     6458   5412   5447    601     82    340       O
ATOM    539  N   GLU A  90      -7.609  28.237 -61.176  1.00 54.02           N
ANISOU  539  N   GLU A  90     8489   5884   6154    493   -366    396       N
ATOM    540  CA  GLU A  90      -7.907  28.963 -59.949  1.00 56.70           C
ANISOU  540  CA  GLU A  90     8660   6362   6523    206   -300    494       C
ATOM    541  CB  GLU A  90      -8.095  28.001 -58.770  1.00 38.75           C
ANISOU  541  CB  GLU A  90     7042   3720   3961      8   -553    588       C
ATOM    542  C   GLU A  90      -6.768  29.936 -59.670  1.00 51.46           C
ANISOU  542  C   GLU A  90     7494   5943   6114    554   -263    429       C
ATOM    543  O   GLU A  90      -5.593  29.596 -59.811  1.00 48.08           O
ANISOU  543  O   GLU A  90     7053   5456   5761   1013   -428    321       O
ATOM    544  N   LYS A  91      -7.133  31.168 -59.345  1.00 49.85           N
ANISOU  544  N   LYS A  91     6852   6034   6054    338    -49    470       N
ATOM    545  CA  LYS A  91      -6.181  32.156 -58.869  1.00 47.78           C
ANISOU  545  CA  LYS A  91     6169   5970   6015    537    -42    426       C
ATOM    546  CB  LYS A  91      -6.094  33.336 -59.835  1.00 47.16           C
ANISOU  546  CB  LYS A  91     5543   6201   6174    557    235    398       C
ATOM    547  CG  LYS A  91      -5.010  33.160 -60.892  1.00 60.90           C
ANISOU  547  CG  LYS A  91     7075   8019   8046    936    273    295       C
ATOM    548  CD  LYS A  91      -4.839  34.398 -61.753  1.00 72.62           C
ANISOU  548  CD  LYS A  91     8083   9787   9722    894    561    299       C
ATOM    549  CE  LYS A  91      -4.137  35.527 -61.006  1.00 83.75           C
ANISOU  549  CE  LYS A  91     9112  11362  11349    851    565    296       C
ATOM    550  NZ  LYS A  91      -2.698  35.234 -60.747  1.00 91.43           N
ANISOU  550  NZ  LYS A  91     9868  12403  12469   1169    419    176       N
ATOM    551  C   LYS A  91      -6.632  32.599 -57.481  1.00 46.20           C
ANISOU  551  C   LYS A  91     6064   5770   5720    263    -79    498       C
ATOM    552  O   LYS A  91      -7.817  32.834 -57.247  1.00 36.20           O
ANISOU  552  O   LYS A  91     4845   4572   4337   -110     85    564       O
ATOM    553  N   TYR A  92      -5.696  32.684 -56.547  1.00 41.93           N
ANISOU  553  N   TYR A  92     5548   5171   5212    462   -305    463       N
ATOM    554  CA  TYR A  92      -6.073  32.923 -55.169  1.00 38.10           C
ANISOU  554  CA  TYR A  92     5293   4629   4553    234   -379    525       C
ATOM    555  CB  TYR A  92      -6.599  31.622 -54.546  1.00 41.97           C
ANISOU  555  CB  TYR A  92     6500   4778   4669     61   -544    619       C
ATOM    556  CG  TYR A  92      -6.737  31.719 -53.058  1.00 52.72           C
ANISOU  556  CG  TYR A  92     8204   6042   5786   -112   -659    682       C
ATOM    557  CD1 TYR A  92      -7.889  32.233 -52.475  1.00 64.72           C
ANISOU  557  CD1 TYR A  92     9726   7723   7142   -549   -379    746       C
ATOM    558  CE1 TYR A  92      -8.003  32.342 -51.095  1.00 72.01           C
ANISOU  558  CE1 TYR A  92    10998   8574   7790   -700   -448    792       C
ATOM    559  CZ  TYR A  92      -6.953  31.943 -50.297  1.00 73.85           C
ANISOU  559  CZ  TYR A  92    11608   8537   7915   -409   -855    786       C
ATOM    560  OH  TYR A  92      -7.040  32.042 -48.931  1.00 81.43           O
ANISOU  560  OH  TYR A  92    12988   9399   8554   -544   -952    833       O
ATOM    561  CE2 TYR A  92      -5.801  31.437 -50.859  1.00 73.21           C
ANISOU  561  CE2 TYR A  92    11488   8300   8030     52  -1182    709       C
ATOM    562  CD2 TYR A  92      -5.697  31.330 -52.227  1.00 64.12           C
ANISOU  562  CD2 TYR A  92     9957   7257   7150    197  -1055    652       C
ATOM    563  C   TYR A  92      -4.939  33.477 -54.319  1.00 33.95           C
ANISOU  563  C   TYR A  92     4608   4134   4156    480   -615    452       C
ATOM    564  O   TYR A  92      -3.817  32.981 -54.364  1.00 56.77           O
ANISOU  564  O   TYR A  92     7499   6934   7137    857   -891    365       O
ATOM    565  N   ASN A  93      -5.257  34.504 -53.535  1.00 39.63           N
ANISOU  565  N   ASN A  93     5189   4990   4879    282   -529    463       N
ATOM    566  CA  ASN A  93      -4.388  34.979 -52.456  1.00 36.74           C
ANISOU  566  CA  ASN A  93     4811   4600   4547    426   -805    401       C
ATOM    567  CB  ASN A  93      -3.174  35.733 -53.003  1.00 34.44           C
ANISOU  567  CB  ASN A  93     3928   4504   4654    682   -875    279       C
ATOM    568  CG  ASN A  93      -3.551  36.932 -53.845  1.00 31.59           C
ANISOU  568  CG  ASN A  93     3091   4392   4518    501   -526    284       C
ATOM    569  OD1 ASN A  93      -4.714  37.323 -53.919  1.00 44.01           O
ANISOU  569  OD1 ASN A  93     4738   6009   5973    244   -275    348       O
ATOM    570  ND2 ASN A  93      -2.555  37.532 -54.485  1.00 49.47           N
ANISOU  570  ND2 ASN A  93     4866   6828   7102    634   -516    205       N
ATOM    571  C   ASN A  93      -5.203  35.845 -51.501  1.00 36.88           C
ANISOU  571  C   ASN A  93     4911   4695   4406    129   -667    431       C
ATOM    572  O   ASN A  93      -6.412  35.668 -51.398  1.00 33.18           O
ANISOU  572  O   ASN A  93     4649   4247   3709   -167   -420    505       O
ATOM    573  N   ASP A  94      -4.559  36.775 -50.805  1.00 34.28           N
ANISOU  573  N   ASP A  94     4407   4427   4192    206   -825    351       N
ATOM    574  CA  ASP A  94      -5.283  37.640 -49.889  1.00 38.27           C
ANISOU  574  CA  ASP A  94     5020   4996   4524    -13   -707    342       C
ATOM    575  CB  ASP A  94      -4.312  38.432 -49.004  1.00 45.54           C
ANISOU  575  CB  ASP A  94     5877   5888   5538    124  -1026    237       C
ATOM    576  CG  ASP A  94      -3.391  39.346 -49.802  1.00 44.86           C
ANISOU  576  CG  ASP A  94     5188   5953   5904    233  -1060    150       C
ATOM    577  OD1 ASP A  94      -2.533  38.828 -50.546  1.00 48.65           O
ANISOU  577  OD1 ASP A  94     5413   6462   6608    426  -1162    128       O
ATOM    578  OD2 ASP A  94      -3.514  40.584 -49.674  1.00 38.87           O
ANISOU  578  OD2 ASP A  94     4233   5279   5255    118   -982     96       O
ATOM    579  C   ASP A  94      -6.191  38.576 -50.682  1.00 31.21           C
ANISOU  579  C   ASP A  94     3754   4332   3772   -179   -322    331       C
ATOM    580  O   ASP A  94      -7.355  38.780 -50.327  1.00 33.37           O
ANISOU  580  O   ASP A  94     4153   4698   3828   -388    -81    341       O
ATOM    581  N   LEU A  95      -5.659  39.110 -51.778  1.00 43.74           N
ANISOU  581  N   LEU A  95     4892   6023   5705    -73   -267    303       N
ATOM    582  CA  LEU A  95      -6.341  40.140 -52.565  1.00 39.55           C
ANISOU  582  CA  LEU A  95     4051   5657   5318   -173     13    288       C
ATOM    583  CB  LEU A  95      -5.351  40.827 -53.506  1.00 36.97           C
ANISOU  583  CB  LEU A  95     3317   5387   5343    -73     -7    266       C
ATOM    584  CG  LEU A  95      -5.854  42.082 -54.222  1.00 36.02           C
ANISOU  584  CG  LEU A  95     2975   5356   5354   -163    199    260       C
ATOM    585  CD1 LEU A  95      -6.225  43.171 -53.225  1.00 39.76           C
ANISOU  585  CD1 LEU A  95     3560   5797   5750   -224    137    181       C
ATOM    586  CD2 LEU A  95      -4.794  42.578 -55.193  1.00 32.08           C
ANISOU  586  CD2 LEU A  95     2142   4898   5150   -137    211    274       C
ATOM    587  C   LEU A  95      -7.520  39.644 -53.399  1.00 35.57           C
ANISOU  587  C   LEU A  95     3556   5241   4719   -292    287    343       C
ATOM    588  O   LEU A  95      -8.467  40.391 -53.619  1.00 37.58           O
ANISOU  588  O   LEU A  95     3684   5631   4964   -380    486    309       O
ATOM    589  N   TYR A  96      -7.475  38.403 -53.866  1.00 28.54           N
ANISOU  589  N   TYR A  96     2823   4265   3757   -274    263    406       N
ATOM    590  CA  TYR A  96      -8.503  37.941 -54.794  1.00 37.11           C
ANISOU  590  CA  TYR A  96     3891   5423   4787   -402    477    444       C
ATOM    591  CB  TYR A  96      -8.136  38.354 -56.231  1.00 32.73           C
ANISOU  591  CB  TYR A  96     3010   4940   4486   -263    563    438       C
ATOM    592  CG  TYR A  96      -6.743  37.928 -56.649  1.00 24.77           C
ANISOU  592  CG  TYR A  96     1929   3849   3632    -26    414    432       C
ATOM    593  CD1 TYR A  96      -6.433  36.586 -56.832  1.00 41.30           C
ANISOU  593  CD1 TYR A  96     4278   5795   5621     90    290    445       C
ATOM    594  CE1 TYR A  96      -5.156  36.190 -57.206  1.00 41.70           C
ANISOU  594  CE1 TYR A  96     4213   5817   5814    383    152    390       C
ATOM    595  CZ  TYR A  96      -4.171  37.137 -57.397  1.00 27.77           C
ANISOU  595  CZ  TYR A  96     2026   4211   4314    484    169    334       C
ATOM    596  OH  TYR A  96      -2.911  36.733 -57.763  1.00 41.09           O
ANISOU  596  OH  TYR A  96     3506   5952   6156    771     63    245       O
ATOM    597  CE2 TYR A  96      -4.447  38.473 -57.218  1.00 26.62           C
ANISOU  597  CE2 TYR A  96     1670   4173   4270    294    285    350       C
ATOM    598  CD2 TYR A  96      -5.734  38.865 -56.848  1.00 24.89           C
ANISOU  598  CD2 TYR A  96     1620   3943   3894     79    391    393       C
ATOM    599  C   TYR A  96      -8.770  36.444 -54.761  1.00 37.12           C
ANISOU  599  C   TYR A  96     4278   5260   4566   -497    414    513       C
ATOM    600  O   TYR A  96      -8.059  35.669 -54.121  1.00 42.11           O
ANISOU  600  O   TYR A  96     5233   5684   5083   -402    182    540       O
ATOM    601  N   LYS A  97      -9.837  36.071 -55.457  1.00 29.60           N
ANISOU  601  N   LYS A  97     3316   4386   3545   -688    589    533       N
ATOM    602  CA  LYS A  97     -10.168  34.685 -55.736  1.00 28.03           C
ANISOU  602  CA  LYS A  97     3480   4008   3162   -825    534    596       C
ATOM    603  CB  LYS A  97     -10.923  34.043 -54.581  1.00 30.50           C
ANISOU  603  CB  LYS A  97     4194   4252   3143  -1177    561    659       C
ATOM    604  CG  LYS A  97     -11.372  32.636 -54.889  1.00 32.67           C
ANISOU  604  CG  LYS A  97     4903   4301   3208  -1413    500    739       C
ATOM    605  CD  LYS A  97     -11.805  31.885 -53.641  1.00 36.06           C
ANISOU  605  CD  LYS A  97     5874   4569   3257  -1774    487    839       C
ATOM    606  CE  LYS A  97     -13.135  32.386 -53.102  1.00 41.05           C
ANISOU  606  CE  LYS A  97     6288   5551   3759  -2206    831    816       C
ATOM    607  NZ  LYS A  97     -14.292  31.899 -53.883  1.00 45.27           N
ANISOU  607  NZ  LYS A  97     6652   6207   4340  -2472    946    763       N
ATOM    608  C   LYS A  97     -11.039  34.669 -56.976  1.00 33.10           C
ANISOU  608  C   LYS A  97     3913   4786   3879   -927    690    574       C
ATOM    609  O   LYS A  97     -12.142  35.207 -56.961  1.00 35.19           O
ANISOU  609  O   LYS A  97     3955   5287   4128  -1137    872    533       O
ATOM    610  N   PHE A  98     -10.527  34.075 -58.049  1.00 33.04           N
ANISOU  610  N   PHE A  98     3966   4644   3944   -740    602    575       N
ATOM    611  CA  PHE A  98     -11.250  33.968 -59.307  1.00 37.06           C
ANISOU  611  CA  PHE A  98     4355   5235   4492   -801    691    548       C
ATOM    612  CB  PHE A  98     -11.371  35.342 -59.974  1.00 37.70           C
ANISOU  612  CB  PHE A  98     3982   5563   4781   -667    833    496       C
ATOM    613  CG  PHE A  98     -10.058  35.908 -60.446  1.00 39.00           C
ANISOU  613  CG  PHE A  98     3990   5700   5127   -339    818    493       C
ATOM    614  CD1 PHE A  98      -9.191  36.527 -59.561  1.00 34.19           C
ANISOU  614  CD1 PHE A  98     3277   5099   4616   -239    773    491       C
ATOM    615  CE1 PHE A  98      -7.980  37.037 -59.999  1.00 39.91           C
ANISOU  615  CE1 PHE A  98     3793   5845   5526     -9    773    477       C
ATOM    616  CZ  PHE A  98      -7.628  36.940 -61.336  1.00 44.74           C
ANISOU  616  CZ  PHE A  98     4324   6483   6192    136    868    471       C
ATOM    617  CE2 PHE A  98      -8.484  36.333 -62.226  1.00 40.75           C
ANISOU  617  CE2 PHE A  98     3984   5944   5556     83    907    474       C
ATOM    618  CD2 PHE A  98      -9.692  35.820 -61.782  1.00 44.92           C
ANISOU  618  CD2 PHE A  98     4696   6439   5934   -159    858    481       C
ATOM    619  C   PHE A  98     -10.531  32.978 -60.228  1.00 44.22           C
ANISOU  619  C   PHE A  98     5517   5907   5377   -575    550    543       C
ATOM    620  O   PHE A  98      -9.648  32.242 -59.780  1.00 49.19           O
ANISOU  620  O   PHE A  98     6443   6307   5940   -400    372    555       O
ATOM    621  N   GLN A  99     -10.921  32.953 -61.503  1.00 41.44           N
ANISOU  621  N   GLN A  99     5080   5606   5059   -540    603    506       N
ATOM    622  CA  GLN A  99     -10.304  32.073 -62.493  1.00 37.68           C
ANISOU  622  CA  GLN A  99     4854   4930   4532   -291    498    470       C
ATOM    623  CB  GLN A  99     -11.320  31.080 -63.025  1.00 33.66           C
ANISOU  623  CB  GLN A  99     4675   4273   3841   -556    406    463       C
ATOM    624  CG  GLN A  99     -11.892  30.182 -61.986  1.00 39.93           C
ANISOU  624  CG  GLN A  99     5852   4877   4442   -928    293    528       C
ATOM    625  CD  GLN A  99     -12.683  29.062 -62.600  1.00 49.44           C
ANISOU  625  CD  GLN A  99     7452   5868   5466  -1202    158    517       C
ATOM    626  OE1 GLN A  99     -13.896  28.962 -62.410  1.00 55.90           O
ANISOU  626  OE1 GLN A  99     8219   6801   6220  -1680    209    533       O
ATOM    627  NE2 GLN A  99     -12.002  28.210 -63.356  1.00 56.28           N
ANISOU  627  NE2 GLN A  99     8701   6435   6247   -899    -19    466       N
ATOM    628  C   GLN A  99      -9.742  32.848 -63.673  1.00 39.69           C
ANISOU  628  C   GLN A  99     4808   5341   4931     -2    635    425       C
ATOM    629  O   GLN A  99     -10.391  33.752 -64.185  1.00 45.92           O
ANISOU  629  O   GLN A  99     5340   6320   5786    -95    759    428       O
ATOM    630  N   GLN A 100      -8.544  32.467 -64.108  1.00 39.71           N
ANISOU  630  N   GLN A 100     4866   5265   4958    357    608    373       N
ATOM    631  CA  GLN A 100      -7.896  33.080 -65.260  1.00 40.91           C
ANISOU  631  CA  GLN A 100     4775   5574   5195    604    789    333       C
ATOM    632  CB  GLN A 100      -6.566  33.698 -64.851  1.00 43.46           C
ANISOU  632  CB  GLN A 100     4763   6041   5710    822    868    311       C
ATOM    633  CG  GLN A 100      -6.254  35.000 -65.543  1.00 38.94           C
ANISOU  633  CG  GLN A 100     3823   5704   5269    809   1122    344       C
ATOM    634  CD  GLN A 100      -5.089  35.705 -64.901  1.00 50.45           C
ANISOU  634  CD  GLN A 100     4914   7312   6944    882   1171    330       C
ATOM    635  OE1 GLN A 100      -3.955  35.235 -64.969  1.00 66.59           O
ANISOU  635  OE1 GLN A 100     6841   9411   9048   1147   1160    231       O
ATOM    636  NE2 GLN A 100      -5.359  36.829 -64.248  1.00 47.92           N
ANISOU  636  NE2 GLN A 100     4520   6991   6695    598   1104    341       N
ATOM    637  C   GLN A 100      -7.653  32.036 -66.336  1.00 43.48           C
ANISOU  637  C   GLN A 100     5419   5747   5355    845    740    245       C
ATOM    638  O   GLN A 100      -7.373  30.874 -66.030  1.00 46.76           O
ANISOU  638  O   GLN A 100     6190   5920   5655    979    538    190       O
ATOM    639  N   SER A 101      -7.746  32.458 -67.594  1.00 33.84           N
ANISOU  639  N   SER A 101     4132   4637   4087    921    905    227       N
ATOM    640  CA  SER A 101      -7.606  31.550 -68.726  1.00 38.17           C
ANISOU  640  CA  SER A 101     5019   5051   4434   1156    876    126       C
ATOM    641  CB  SER A 101      -8.276  32.153 -69.967  1.00 47.68           C
ANISOU  641  CB  SER A 101     6232   6351   5534   1079   1000    147       C
ATOM    642  OG  SER A 101      -7.556  33.291 -70.432  1.00 43.17           O
ANISOU  642  OG  SER A 101     5327   6024   5052   1178   1291    189       O
ATOM    643  C   SER A 101      -6.141  31.308 -69.034  1.00 41.43           C
ANISOU  643  C   SER A 101     5322   5547   4872   1596   1000     13       C
ATOM    644  O   SER A 101      -5.271  32.012 -68.515  1.00 44.80           O
ANISOU  644  O   SER A 101     5336   6183   5502   1663   1133     26       O
ATOM    645  N   ASP A 102      -5.871  30.335 -69.905  1.00 50.56           N
ANISOU  645  N   ASP A 102     8298   5760   5151   2100   -243   -137       N
ATOM    646  CA  ASP A 102      -4.556  30.226 -70.532  1.00 52.94           C
ANISOU  646  CA  ASP A 102     8530   6202   5384   2528    -46   -111       C
ATOM    647  CB  ASP A 102      -4.575  29.223 -71.688  1.00 63.40           C
ANISOU  647  CB  ASP A 102    10390   7270   6428   2704     67   -229       C
ATOM    648  CG  ASP A 102      -5.014  27.837 -71.258  1.00 76.62           C
ANISOU  648  CG  ASP A 102    12647   8521   7944   2737      7   -309       C
ATOM    649  OD1 ASP A 102      -4.240  27.156 -70.550  1.00 84.51           O
ANISOU  649  OD1 ASP A 102    13732   9443   8934   3094     69   -259       O
ATOM    650  OD2 ASP A 102      -6.124  27.420 -71.649  1.00 80.19           O
ANISOU  650  OD2 ASP A 102    13483   8722   8265   2397   -105   -411       O
ATOM    651  C   ASP A 102      -4.176  31.608 -71.058  1.00 52.75           C
ANISOU  651  C   ASP A 102     8021   6538   5483   2447     16    -40       C
ATOM    652  O   ASP A 102      -5.050  32.408 -71.404  1.00 51.09           O
ANISOU  652  O   ASP A 102     7720   6370   5323   2111    -71    -51       O
ATOM    653  N   ASP A 103      -2.882  31.901 -71.108  1.00 53.66           N
ANISOU  653  N   ASP A 103     7822   6926   5640   2751    164     50       N
ATOM    654  CA  ASP A 103      -2.434  33.225 -71.525  1.00 56.44           C
ANISOU  654  CA  ASP A 103     7722   7618   6104   2636    228    136       C
ATOM    655  CB  ASP A 103      -0.905  33.312 -71.490  1.00 64.40           C
ANISOU  655  CB  ASP A 103     8379   8954   7135   2984    396    250       C
ATOM    656  CG  ASP A 103      -0.390  34.721 -71.746  1.00 77.22           C
ANISOU  656  CG  ASP A 103     9522  10936   8883   2792    448    358       C
ATOM    657  OD1 ASP A 103      -1.192  35.681 -71.695  1.00 77.38           O
ANISOU  657  OD1 ASP A 103     9480  10923   8999   2412    334    351       O
ATOM    658  OD2 ASP A 103       0.827  34.868 -71.984  1.00 87.59           O
ANISOU  658  OD2 ASP A 103    10522  12571  10188   3023    610    460       O
ATOM    659  C   ASP A 103      -2.966  33.566 -72.916  1.00 60.04           C
ANISOU  659  C   ASP A 103     8345   8040   6428   2505    293     74       C
ATOM    660  O   ASP A 103      -2.868  32.761 -73.847  1.00 64.51           O
ANISOU  660  O   ASP A 103     9266   8469   6776   2711    412     -6       O
ATOM    661  N   LEU A 104      -3.546  34.758 -73.041  1.00 50.56           N
ANISOU  661  N   LEU A 104     6925   6948   5338   2175    213    114       N
ATOM    662  CA  LEU A 104      -4.109  35.215 -74.306  1.00 43.23           C
ANISOU  662  CA  LEU A 104     6126   6013   4287   2032    244     83       C
ATOM    663  CB  LEU A 104      -5.060  36.392 -74.070  1.00 38.45           C
ANISOU  663  CB  LEU A 104     5339   5447   3822   1670     94    131       C
ATOM    664  CG  LEU A 104      -6.255  36.082 -73.169  1.00 38.70           C
ANISOU  664  CG  LEU A 104     5487   5291   3928   1455   -114     85       C
ATOM    665  CD1 LEU A 104      -7.191  37.272 -73.106  1.00 38.84           C
ANISOU  665  CD1 LEU A 104     5330   5373   4053   1175   -222    143       C
ATOM    666  CD2 LEU A 104      -7.002  34.827 -73.626  1.00 39.66           C
ANISOU  666  CD2 LEU A 104     6058   5161   3851   1442   -180    -36       C
ATOM    667  C   LEU A 104      -3.011  35.622 -75.272  1.00 58.27           C
ANISOU  667  C   LEU A 104     7871   8159   6109   2232    476    146       C
ATOM    668  O   LEU A 104      -3.169  35.529 -76.491  1.00 62.60           O
ANISOU  668  O   LEU A 104     8649   8674   6462   2264    568    101       O
ATOM    669  N   LYS A 105      -1.889  36.067 -74.720  1.00 67.71           N
ANISOU  669  N   LYS A 105     8668   9621   7437   2348    570    258       N
ATOM    670  CA  LYS A 105      -0.755  36.491 -75.529  1.00 69.87           C
ANISOU  670  CA  LYS A 105     8708  10193   7647   2514    807    349       C
ATOM    671  CB  LYS A 105       0.334  37.061 -74.617  1.00 73.35           C
ANISOU  671  CB  LYS A 105     8641  10957   8272   2527    831    490       C
ATOM    672  CG  LYS A 105       1.228  38.113 -75.256  1.00 82.44           C
ANISOU  672  CG  LYS A 105     9430  12462   9433   2442   1007    626       C
ATOM    673  CD  LYS A 105       2.249  38.642 -74.245  1.00 85.90           C
ANISOU  673  CD  LYS A 105     9364  13231  10044   2378    981    764       C
ATOM    674  CE  LYS A 105       3.076  39.789 -74.809  1.00 86.17           C
ANISOU  674  CE  LYS A 105     9035  13615  10091   2182   1134    912       C
ATOM    675  C   LYS A 105      -0.220  35.320 -76.363  1.00 67.60           C
ANISOU  675  C   LYS A 105     8716   9851   7119   2930   1012    281       C
ATOM    676  O   LYS A 105       0.443  35.527 -77.379  1.00 75.67           O
ANISOU  676  O   LYS A 105     9682  11062   8007   3076   1237    323       O
ATOM    677  N   LYS A 106      -0.540  34.094 -75.946  1.00 61.16           N
ANISOU  677  N   LYS A 106     8257   8753   6227   3117    946    175       N
ATOM    678  CA  LYS A 106      -0.019  32.881 -76.585  1.00 61.02           C
ANISOU  678  CA  LYS A 106     8603   8616   5964   3560   1143    101       C
ATOM    679  C   LYS A 106      -1.063  32.159 -77.433  1.00 64.92           C
ANISOU  679  C   LYS A 106     9731   8723   6211   3470   1090    -73       C
ATOM    680  O   LYS A 106      -0.821  31.062 -77.950  1.00 69.22           O
ANISOU  680  O   LYS A 106    10724   9063   6513   3800   1230   -171       O
ATOM    681  CB  LYS A 106       0.500  31.915 -75.520  1.00 57.28           C
ANISOU  681  CB  LYS A 106     8154   8070   5538   3884   1126    116       C
ATOM    682  CG  LYS A 106       1.932  32.164 -75.103  1.00 61.96           C
ANISOU  682  CG  LYS A 106     8215   9087   6240   4162   1268    289       C
ATOM    683  CD  LYS A 106       2.685  30.856 -74.944  1.00 74.21           C
ANISOU  683  CD  LYS A 106     9997  10530   7669   4516   1332    310       C
ATOM    684  CE  LYS A 106       2.335  30.181 -73.632  1.00 78.55           C
ANISOU  684  CE  LYS A 106    10689  10856   8302   4513   1129    294       C
ATOM    685  NZ  LYS A 106       2.939  30.887 -72.472  1.00 78.76           N
ANISOU  685  NZ  LYS A 106    10139  11220   8566   4385   1010    439       N
ATOM    686  N   ARG A 107      -2.224  32.777 -77.584  1.00 61.37           N
ANISOU  686  N   ARG A 107     9332   8180   5804   3027    885   -107       N
ATOM    687  CA  ARG A 107      -3.313  32.155 -78.315  1.00 63.84           C
ANISOU  687  CA  ARG A 107    10193   8174   5888   2855    775   -257       C
ATOM    688  CB  ARG A 107      -4.642  32.555 -77.670  1.00 59.50           C
ANISOU  688  CB  ARG A 107     9594   7522   5490   2396    471   -263       C
ATOM    689  CG  ARG A 107      -4.955  31.734 -76.428  1.00 50.98           C
ANISOU  689  CG  ARG A 107     8636   6225   4508   2380    334   -298       C
ATOM    690  CD  ARG A 107      -5.281  30.310 -76.830  1.00 52.42           C
ANISOU  690  CD  ARG A 107     9475   6033   4411   2471    334   -452       C
ATOM    691  NE  ARG A 107      -4.545  29.308 -76.074  1.00 55.93           N
ANISOU  691  NE  ARG A 107    10091   6315   4843   2829    427   -461       N
ATOM    692  CZ  ARG A 107      -4.787  28.005 -76.150  1.00 61.97           C
ANISOU  692  CZ  ARG A 107    11476   6689   5382   2923    424   -584       C
ATOM    693  NH1 ARG A 107      -5.758  27.556 -76.933  1.00 57.21           N
ANISOU  693  NH1 ARG A 107    11357   5834   4545   2629    316   -717       N
ATOM    694  NH2 ARG A 107      -4.071  27.149 -75.435  1.00 79.56           N
ANISOU  694  NH2 ARG A 107    13860   8770   7601   3298    517   -568       N
ATOM    695  C   ARG A 107      -3.274  32.497 -79.808  1.00 67.18           C
ANISOU  695  C   ARG A 107    10774   8675   6075   2859    913   -282       C
ATOM    696  O   ARG A 107      -2.905  33.606 -80.191  1.00 67.59           O
ANISOU  696  O   ARG A 107    10455   9019   6209   2791    997   -166       O
ATOM    697  N   ARG A 108      -3.636  31.526 -80.641  1.00 51.39           N
ANISOU  697  N   ARG A 108     9369   6398   3759   2929    938   -434       N
ATOM    698  CA  ARG A 108      -3.656  31.715 -82.091  1.00 64.66           C
ANISOU  698  CA  ARG A 108    11295   8116   5155   2935   1059   -478       C
ATOM    699  CB  ARG A 108      -2.624  30.803 -82.757  1.00 57.84           C
ANISOU  699  CB  ARG A 108    10755   7178   4042   3418   1370   -540       C
ATOM    700  CG  ARG A 108      -1.227  31.137 -82.314  1.00 58.54           C
ANISOU  700  CG  ARG A 108    10314   7599   4328   3779   1615   -379       C
ATOM    701  CD  ARG A 108      -0.198  30.719 -83.312  1.00 62.97           C
ANISOU  701  CD  ARG A 108    10946   8225   4755   4090   1875   -331       C
ATOM    702  NE  ARG A 108       0.211  31.827 -84.174  1.00 63.14           N
ANISOU  702  NE  ARG A 108    10650   8589   4752   4021   2036   -230       N
ATOM    703  CZ  ARG A 108      -0.241  32.033 -85.402  1.00 74.34           C
ANISOU  703  CZ  ARG A 108    12364   9941   5942   3863   2052   -289       C
ATOM    704  NH1 ARG A 108      -1.130  31.215 -85.945  1.00 81.77           N
ANISOU  704  NH1 ARG A 108    13903  10502   6664   3732   1901   -453       N
ATOM    705  NH2 ARG A 108       0.201  33.065 -86.099  1.00 75.93           N
ANISOU  705  NH2 ARG A 108    12260  10458   6132   3802   2207   -171       N
ATOM    706  C   ARG A 108      -5.045  31.513 -82.708  1.00 67.73           C
ANISOU  706  C   ARG A 108    12107   8281   5347   2537    799   -592       C
ATOM    707  O   ARG A 108      -5.173  31.361 -83.924  1.00 77.57           O
ANISOU  707  O   ARG A 108    13719   9475   6280   2538    863   -668       O
ATOM    708  N   GLU A 109      -6.081  31.529 -81.874  1.00 50.86           N
ANISOU  708  N   GLU A 109     9900   6044   3379   2187    505   -594       N
ATOM    709  CA  GLU A 109      -7.448  31.519 -82.374  1.00 54.46           C
ANISOU  709  CA  GLU A 109    10603   6399   3692   1760    228   -656       C
ATOM    710  CB  GLU A 109      -8.464  31.236 -81.264  1.00 48.73           C
ANISOU  710  CB  GLU A 109     9818   5552   3147   1439    -48   -661       C
ATOM    711  CG  GLU A 109      -8.421  29.834 -80.677  1.00 60.76           C
ANISOU  711  CG  GLU A 109    11795   6718   4572   1519    -51   -788       C
ATOM    712  CD  GLU A 109      -7.471  29.732 -79.510  1.00 69.17           C
ANISOU  712  CD  GLU A 109    12588   7805   5889   1843     94   -718       C
ATOM    713  OE1 GLU A 109      -6.574  30.591 -79.420  1.00 73.36           O
ANISOU  713  OE1 GLU A 109    12658   8622   6594   2073    260   -600       O
ATOM    714  OE2 GLU A 109      -7.627  28.810 -78.681  1.00 70.49           O
ANISOU  714  OE2 GLU A 109    13002   7713   6068   1843     33   -770       O
ATOM    715  C   GLU A 109      -7.735  32.879 -82.998  1.00 55.25           C
ANISOU  715  C   GLU A 109    10345   6799   3849   1590    183   -526       C
ATOM    716  O   GLU A 109      -7.235  33.895 -82.523  1.00 56.14           O
ANISOU  716  O   GLU A 109     9954   7149   4227   1654    264   -380       O
ATOM    717  N   PRO A 110      -8.555  32.904 -84.059  1.00 62.35           N
ANISOU  717  N   PRO A 110    11531   7678   4481   1358     39   -573       N
ATOM    718  CA  PRO A 110      -8.728  34.117 -84.869  1.00 58.21           C
ANISOU  718  CA  PRO A 110    10770   7415   3933   1265     28   -445       C
ATOM    719  CB  PRO A 110      -9.621  33.645 -86.028  1.00 58.20           C
ANISOU  719  CB  PRO A 110    11254   7316   3544   1035   -154   -548       C
ATOM    720  CG  PRO A 110     -10.312  32.428 -85.522  1.00 61.67           C
ANISOU  720  CG  PRO A 110    12033   7479   3919    838   -344   -694       C
ATOM    721  CD  PRO A 110      -9.344  31.774 -84.579  1.00 65.42           C
ANISOU  721  CD  PRO A 110    12521   7792   4543   1156   -129   -744       C
ATOM    722  C   PRO A 110      -9.376  35.278 -84.123  1.00 49.90           C
ANISOU  722  C   PRO A 110     9193   6559   3207   1052   -148   -281       C
ATOM    723  O   PRO A 110      -8.878  36.403 -84.210  1.00 47.99           O
ANISOU  723  O   PRO A 110     8612   6519   3102   1134    -25   -138       O
ATOM    724  N   HIS A 111     -10.461  35.022 -83.400  1.00 52.80           N
ANISOU  724  N   HIS A 111     9514   6864   3682    782   -415   -296       N
ATOM    725  CA  HIS A 111     -11.168  36.099 -82.712  1.00 42.83           C
ANISOU  725  CA  HIS A 111     7791   5784   2699    615   -568   -142       C
ATOM    726  CB  HIS A 111     -12.490  35.603 -82.134  1.00 58.10           C
ANISOU  726  CB  HIS A 111     9740   7673   4664    302   -859   -171       C
ATOM    727  CG  HIS A 111     -13.475  35.178 -83.176  1.00 52.07           C
ANISOU  727  CG  HIS A 111     9283   6921   3582     43  -1083   -221       C
ATOM    728  ND1 HIS A 111     -13.515  33.900 -83.683  1.00 49.18           N
ANISOU  728  ND1 HIS A 111     9445   6327   2915    -49  -1122   -397       N
ATOM    729  CE1 HIS A 111     -14.476  33.818 -84.585  1.00 56.35           C
ANISOU  729  CE1 HIS A 111    10524   7321   3566   -331  -1359   -402       C
ATOM    730  NE2 HIS A 111     -15.057  35.000 -84.686  1.00 53.36           N
ANISOU  730  NE2 HIS A 111     9730   7235   3308   -382  -1473   -222       N
ATOM    731  CD2 HIS A 111     -14.448  35.869 -83.816  1.00 53.74           C
ANISOU  731  CD2 HIS A 111     9363   7350   3706   -146  -1291   -112       C
ATOM    732  C   HIS A 111     -10.317  36.726 -81.616  1.00 44.50           C
ANISOU  732  C   HIS A 111     7605   6058   3244    791   -403    -57       C
ATOM    733  O   HIS A 111     -10.345  37.941 -81.422  1.00 48.30           O
ANISOU  733  O   HIS A 111     7750   6701   3902    772   -393     86       O
ATOM    734  N   ILE A 112      -9.551  35.906 -80.905  1.00 43.45           N
ANISOU  734  N   ILE A 112     7541   5790   3178    962   -279   -139       N
ATOM    735  CA  ILE A 112      -8.676  36.428 -79.861  1.00 44.51           C
ANISOU  735  CA  ILE A 112     7303   6009   3599   1114   -145    -58       C
ATOM    736  CB  ILE A 112      -8.124  35.301 -78.963  1.00 46.74           C
ANISOU  736  CB  ILE A 112     7704   6124   3930   1278    -87   -149       C
ATOM    737  CG1 ILE A 112      -9.261  34.728 -78.108  1.00 48.81           C
ANISOU  737  CG1 ILE A 112     8055   6234   4258   1030   -323   -197       C
ATOM    738  CD1 ILE A 112      -8.895  33.491 -77.304  1.00 45.52           C
ANISOU  738  CD1 ILE A 112     7869   5591   3834   1160   -294   -288       C
ATOM    739  CG2 ILE A 112      -6.985  35.816 -78.069  1.00 48.47           C
ANISOU  739  CG2 ILE A 112     7540   6487   4391   1471     67    -58       C
ATOM    740  C   ILE A 112      -7.543  37.217 -80.505  1.00 48.46           C
ANISOU  740  C   ILE A 112     7639   6689   4083   1305     98     30       C
ATOM    741  O   ILE A 112      -7.236  38.329 -80.077  1.00 46.03           O
ANISOU  741  O   ILE A 112     6976   6533   3979   1268    140    157       O
ATOM    742  N   SER A 113      -6.941  36.642 -81.544  1.00 41.74           N
ANISOU  742  N   SER A 113     7076   5814   2971   1491    267    -38       N
ATOM    743  CA  SER A 113      -5.856  37.296 -82.271  1.00 43.07           C
ANISOU  743  CA  SER A 113     7105   6179   3081   1667    528     51       C
ATOM    744  CB  SER A 113      -5.401  36.433 -83.451  1.00 46.54           C
ANISOU  744  CB  SER A 113     7961   6551   3171   1885    708    -55       C
ATOM    745  OG  SER A 113      -5.063  35.123 -83.036  1.00 80.57           O
ANISOU  745  OG  SER A 113    12527  10670   7416   2105    763   -188       O
ATOM    746  C   SER A 113      -6.301  38.662 -82.793  1.00 53.74           C
ANISOU  746  C   SER A 113     8284   7676   4460   1464    471    191       C
ATOM    747  O   SER A 113      -5.546  39.638 -82.734  1.00 54.52           O
ANISOU  747  O   SER A 113     8085   7951   4681   1483    622    324       O
ATOM    748  N   THR A 114      -7.527  38.726 -83.308  1.00 42.13           N
ANISOU  748  N   THR A 114     7009   6136   2861   1264    247    173       N
ATOM    749  CA  THR A 114      -8.072  39.980 -83.816  1.00 49.80           C
ANISOU  749  CA  THR A 114     7859   7227   3837   1112    169    319       C
ATOM    750  CB  THR A 114      -9.426  39.765 -84.537  1.00 53.42           C
ANISOU  750  CB  THR A 114     8571   7644   4082    931    -96    289       C
ATOM    751  OG1 THR A 114      -9.215  38.982 -85.718  1.00 45.52           O
ANISOU  751  OG1 THR A 114     7979   6592   2724   1002    -25    183       O
ATOM    752  CG2 THR A 114     -10.066  41.099 -84.938  1.00 48.67           C
ANISOU  752  CG2 THR A 114     7819   7172   3503    824   -197    469       C
ATOM    753  C   THR A 114      -8.243  40.989 -82.689  1.00 46.68           C
ANISOU  753  C   THR A 114     7084   6880   3772   1012    103    438       C
ATOM    754  O   THR A 114      -7.959  42.170 -82.861  1.00 52.97           O
ANISOU  754  O   THR A 114     7719   7773   4635    981    185    581       O
ATOM    755  N   LEU A 115      -8.698  40.523 -81.533  1.00 42.08           N
ANISOU  755  N   LEU A 115     6403   6210   3376    955    -35    377       N
ATOM    756  CA  LEU A 115      -8.909  41.410 -80.393  1.00 44.82           C
ANISOU  756  CA  LEU A 115     6440   6579   4010    870    -95    469       C
ATOM    757  CB  LEU A 115      -9.561  40.649 -79.241  1.00 45.66           C
ANISOU  757  CB  LEU A 115     6514   6582   4253    803   -254    383       C
ATOM    758  CG  LEU A 115      -9.956  41.513 -78.042  1.00 44.99           C
ANISOU  758  CG  LEU A 115     6157   6507   4430    718   -324    464       C
ATOM    759  CD1 LEU A 115     -11.046  42.515 -78.422  1.00 50.17           C
ANISOU  759  CD1 LEU A 115     6769   7221   5074    628   -446    581       C
ATOM    760  CD2 LEU A 115     -10.388  40.637 -76.877  1.00 40.11           C
ANISOU  760  CD2 LEU A 115     5521   5794   3925    670   -433    377       C
ATOM    761  C   LEU A 115      -7.620  42.082 -79.907  1.00 49.18           C
ANISOU  761  C   LEU A 115     6751   7215   4721    941    113    543       C
ATOM    762  O   LEU A 115      -7.631  43.269 -79.582  1.00 58.17           O
ANISOU  762  O   LEU A 115     7721   8388   5993    848    120    661       O
ATOM    763  N   ARG A 116      -6.524  41.328 -79.842  1.00 47.43           N
ANISOU  763  N   ARG A 116     6520   7029   4471   1102    277    480       N
ATOM    764  CA  ARG A 116      -5.210  41.892 -79.514  1.00 49.26           C
ANISOU  764  CA  ARG A 116     6480   7417   4818   1154    474    566       C
ATOM    765  CB  ARG A 116      -4.110  40.839 -79.674  1.00 47.21           C
ANISOU  765  CB  ARG A 116     6235   7235   4467   1409    659    500       C
ATOM    766  CG  ARG A 116      -4.157  39.698 -78.685  1.00 44.79           C
ANISOU  766  CG  ARG A 116     5969   6810   4239   1529    571    389       C
ATOM    767  CD  ARG A 116      -2.850  38.928 -78.682  1.00 45.08           C
ANISOU  767  CD  ARG A 116     5931   6973   4223   1833    784    377       C
ATOM    768  NE  ARG A 116      -2.593  38.296 -79.974  1.00 59.17           N
ANISOU  768  NE  ARG A 116     8009   8749   5725   2039    957    319       N
ATOM    769  CZ  ARG A 116      -2.746  37.001 -80.240  1.00 58.00           C
ANISOU  769  CZ  ARG A 116     8234   8410   5393   2248    971    179       C
ATOM    770  NH1 ARG A 116      -3.151  36.146 -79.308  1.00 42.83           N
ANISOU  770  NH1 ARG A 116     6437   6288   3547   2275    822     92       N
ATOM    771  NH2 ARG A 116      -2.478  36.556 -81.457  1.00 54.26           N
ANISOU  771  NH2 ARG A 116     8054   7926   4635   2428   1148    126       N
ATOM    772  C   ARG A 116      -4.863  43.076 -80.420  1.00 52.43           C
ANISOU  772  C   ARG A 116     6841   7936   5143   1068    605    706       C
ATOM    773  O   ARG A 116      -4.360  44.101 -79.955  1.00 59.09           O
ANISOU  773  O   ARG A 116     7463   8856   6132    939    661    818       O
ATOM    774  N   LYS A 117      -5.123  42.916 -81.715  1.00 42.57           N
ANISOU  774  N   LYS A 117     5844   6688   3642   1119    652    699       N
ATOM    775  CA  LYS A 117      -4.829  43.947 -82.705  1.00 42.08           C
ANISOU  775  CA  LYS A 117     5806   6724   3459   1048    785    838       C
ATOM    776  CB  LYS A 117      -5.023  43.383 -84.122  1.00 45.73           C
ANISOU  776  CB  LYS A 117     6597   7189   3591   1157    844    790       C
ATOM    777  CG  LYS A 117      -4.894  44.401 -85.254  1.00 46.72           C
ANISOU  777  CG  LYS A 117     6817   7396   3540   1084    961    940       C
ATOM    778  C   LYS A 117      -5.719  45.171 -82.477  1.00 46.81           C
ANISOU  778  C   LYS A 117     6390   7234   4160    860    628    952       C
ATOM    779  O   LYS A 117      -5.225  46.295 -82.371  1.00 52.72           O
ANISOU  779  O   LYS A 117     7019   8024   4989    739    727   1087       O
ATOM    780  N   ILE A 118      -7.028  44.946 -82.396  1.00 43.10           N
ANISOU  780  N   ILE A 118     6051   6649   3676    837    390    905       N
ATOM    781  CA  ILE A 118      -7.988  46.013 -82.123  1.00 36.97           C
ANISOU  781  CA  ILE A 118     5256   5799   2991    735    239   1016       C
ATOM    782  CB  ILE A 118      -9.417  45.449 -81.889  1.00 44.87           C
ANISOU  782  CB  ILE A 118     6319   6744   3987    732    -27    950       C
ATOM    783  CG1 ILE A 118      -9.957  44.824 -83.181  1.00 53.72           C
ANISOU  783  CG1 ILE A 118     7692   7911   4808    757   -111    916       C
ATOM    784  CD1 ILE A 118     -11.336  44.177 -83.048  1.00 53.89           C
ANISOU  784  CD1 ILE A 118     7755   7930   4790    692   -389    858       C
ATOM    785  CG2 ILE A 118     -10.370  46.547 -81.403  1.00 42.10           C
ANISOU  785  CG2 ILE A 118     5890   6345   3760    693   -154   1075       C
ATOM    786  C   ILE A 118      -7.574  46.813 -80.901  1.00 46.60           C
ANISOU  786  C   ILE A 118     6260   6972   4472    646    277   1068       C
ATOM    787  O   ILE A 118      -7.503  48.036 -80.937  1.00 55.97           O
ANISOU  787  O   ILE A 118     7458   8116   5693    560    327   1203       O
ATOM    788  N   LEU A 119      -7.293  46.117 -79.812  1.00 41.32           N
ANISOU  788  N   LEU A 119     5439   6296   3966    658    250    961       N
ATOM    789  CA  LEU A 119      -6.963  46.787 -78.573  1.00 40.35           C
ANISOU  789  CA  LEU A 119     5137   6127   4067    555    254    992       C
ATOM    790  CB  LEU A 119      -6.943  45.781 -77.435  1.00 36.51           C
ANISOU  790  CB  LEU A 119     4531   5626   3715    599    172    863       C
ATOM    791  CG  LEU A 119      -8.320  45.332 -76.957  1.00 44.40           C
ANISOU  791  CG  LEU A 119     5597   6522   4752    615    -30    800       C
ATOM    792  CD1 LEU A 119      -8.182  44.104 -76.070  1.00 53.53           C
ANISOU  792  CD1 LEU A 119     6701   7658   5980    662    -83    672       C
ATOM    793  CD2 LEU A 119      -9.017  46.456 -76.209  1.00 46.17           C
ANISOU  793  CD2 LEU A 119     5783   6654   5107    540    -98    879       C
ATOM    794  C   LEU A 119      -5.623  47.500 -78.648  1.00 43.58           C
ANISOU  794  C   LEU A 119     5425   6636   4496    450    451   1082       C
ATOM    795  O   LEU A 119      -5.543  48.706 -78.414  1.00 54.89           O
ANISOU  795  O   LEU A 119     6871   7997   5988    298    477   1188       O
ATOM    796  N   PHE A 120      -4.574  46.764 -78.994  1.00 40.04           N
ANISOU  796  N   PHE A 120     4871   6358   3983    529    597   1048       N
ATOM    797  CA  PHE A 120      -3.221  47.262 -78.777  1.00 41.60           C
ANISOU  797  CA  PHE A 120     4842   6727   4237    410    767   1132       C
ATOM    798  CB  PHE A 120      -2.328  46.148 -78.232  1.00 43.95           C
ANISOU  798  CB  PHE A 120     4914   7197   4589    558    821   1051       C
ATOM    799  CG  PHE A 120      -2.646  45.795 -76.807  1.00 42.75           C
ANISOU  799  CG  PHE A 120     4670   6950   4622    547    644    968       C
ATOM    800  CD1 PHE A 120      -2.117  46.534 -75.762  1.00 41.67           C
ANISOU  800  CD1 PHE A 120     4337   6855   4639    342    611   1022       C
ATOM    801  CE1 PHE A 120      -2.428  46.228 -74.446  1.00 42.83           C
ANISOU  801  CE1 PHE A 120     4431   6913   4930    331    450    946       C
ATOM    802  CZ  PHE A 120      -3.288  45.191 -74.169  1.00 45.96           C
ANISOU  802  CZ  PHE A 120     4958   7175   5328    513    333    828       C
ATOM    803  CE2 PHE A 120      -3.833  44.455 -75.205  1.00 47.12           C
ANISOU  803  CE2 PHE A 120     5300   7275   5329    682    357    775       C
ATOM    804  CD2 PHE A 120      -3.520  44.764 -76.515  1.00 41.10           C
ANISOU  804  CD2 PHE A 120     4604   6599   4412    703    505    839       C
ATOM    805  C   PHE A 120      -2.588  47.967 -79.957  1.00 42.18           C
ANISOU  805  C   PHE A 120     4960   6918   4150    331    969   1266       C
ATOM    806  O   PHE A 120      -1.473  48.473 -79.851  1.00 49.64           O
ANISOU  806  O   PHE A 120     5697   8037   5126    178   1118   1361       O
ATOM    807  N   GLU A 121      -3.312  48.040 -81.066  1.00 53.33           N
ANISOU  807  N   GLU A 121     6638   8249   5377    406    963   1287       N
ATOM    808  CA  GLU A 121      -2.895  48.866 -82.190  1.00 56.53           C
ANISOU  808  CA  GLU A 121     7152   8719   5609    311   1139   1435       C
ATOM    809  CB  GLU A 121      -2.726  48.023 -83.459  1.00 64.76           C
ANISOU  809  CB  GLU A 121     8328   9882   6395    511   1269   1396       C
ATOM    810  CG  GLU A 121      -1.657  46.931 -83.358  1.00 79.21           C
ANISOU  810  CG  GLU A 121     9946  11936   8216    685   1436   1314       C
ATOM    811  CD  GLU A 121      -0.233  47.481 -83.316  1.00101.92           C
ANISOU  811  CD  GLU A 121    12511  15085  11129    553   1684   1451       C
ATOM    812  OE1 GLU A 121      -0.060  48.720 -83.281  1.00111.34           O
ANISOU  812  OE1 GLU A 121    13679  16259  12365    268   1713   1597       O
ATOM    813  OE2 GLU A 121       0.722  46.669 -83.324  1.00106.31           O
ANISOU  813  OE2 GLU A 121    12852  15882  11660    735   1854   1421       O
ATOM    814  C   GLU A 121      -3.932  49.964 -82.396  1.00 57.32           C
ANISOU  814  C   GLU A 121     7503   8591   5684    214   1014   1532       C
ATOM    815  O   GLU A 121      -3.679  51.135 -82.104  1.00 59.68           O
ANISOU  815  O   GLU A 121     7823   8806   6047      5   1058   1654       O
ATOM    816  N   ASP A 122      -5.114  49.572 -82.860  1.00 62.23           N
ANISOU  816  N   ASP A 122     8326   9114   6204    369    851   1483       N
ATOM    817  CA  ASP A 122      -6.163  50.522 -83.214  1.00 62.48           C
ANISOU  817  CA  ASP A 122     8586   8978   6174    359    731   1597       C
ATOM    818  CB  ASP A 122      -7.375  49.773 -83.780  1.00 70.35           C
ANISOU  818  CB  ASP A 122     9722   9971   7035    531    533   1529       C
ATOM    819  CG  ASP A 122      -7.027  48.932 -85.003  1.00 82.88           C
ANISOU  819  CG  ASP A 122    11436  11697   8359    616    624   1480       C
ATOM    820  OD1 ASP A 122      -6.242  49.406 -85.855  1.00 87.70           O
ANISOU  820  OD1 ASP A 122    12129  12379   8813    571    831   1585       O
ATOM    821  OD2 ASP A 122      -7.539  47.797 -85.111  1.00 81.71           O
ANISOU  821  OD2 ASP A 122    11332  11575   8139    714    498   1337       O
ATOM    822  C   ASP A 122      -6.581  51.386 -82.028  1.00 57.97           C
ANISOU  822  C   ASP A 122     7982   8224   5821    269    632   1631       C
ATOM    823  O   ASP A 122      -6.400  52.599 -82.040  1.00 57.10           O
ANISOU  823  O   ASP A 122     7999   7987   5709    138    705   1769       O
ATOM    824  N   PHE A 123      -7.119  50.759 -80.992  1.00 60.28           N
ANISOU  824  N   PHE A 123     8139   8485   6280    333    481   1503       N
ATOM    825  CA  PHE A 123      -7.643  51.504 -79.859  1.00 52.50           C
ANISOU  825  CA  PHE A 123     7154   7323   5471    289    391   1520       C
ATOM    826  CB  PHE A 123      -8.423  50.581 -78.934  1.00 45.45           C
ANISOU  826  CB  PHE A 123     6125   6436   4708    394    222   1379       C
ATOM    827  CG  PHE A 123      -9.097  51.298 -77.808  1.00 41.18           C
ANISOU  827  CG  PHE A 123     5603   5726   4319    394    144   1394       C
ATOM    828  CD1 PHE A 123     -10.062  52.256 -78.063  1.00 39.64           C
ANISOU  828  CD1 PHE A 123     5589   5401   4073    499     97   1518       C
ATOM    829  CE1 PHE A 123     -10.680  52.920 -77.031  1.00 46.80           C
ANISOU  829  CE1 PHE A 123     6541   6144   5097    548     59   1531       C
ATOM    830  CZ  PHE A 123     -10.340  52.631 -75.727  1.00 50.24           C
ANISOU  830  CZ  PHE A 123     6851   6543   5695    455     55   1413       C
ATOM    831  CE2 PHE A 123      -9.381  51.679 -75.462  1.00 50.31           C
ANISOU  831  CE2 PHE A 123     6669   6689   5756    331     76   1297       C
ATOM    832  CD2 PHE A 123      -8.764  51.019 -76.498  1.00 44.02           C
ANISOU  832  CD2 PHE A 123     5817   6057   4850    319    126   1292       C
ATOM    833  C   PHE A 123      -6.549  52.216 -79.069  1.00 53.25           C
ANISOU  833  C   PHE A 123     7174   7371   5687     60    515   1548       C
ATOM    834  O   PHE A 123      -6.793  53.262 -78.463  1.00 53.64           O
ANISOU  834  O   PHE A 123     7359   7219   5803    -27    502   1610       O
ATOM    835  N   ARG A 124      -5.344  51.659 -79.078  1.00 52.22           N
ANISOU  835  N   ARG A 124     6839   7434   5567    -35    634   1506       N
ATOM    836  CA  ARG A 124      -4.233  52.272 -78.367  1.00 57.19           C
ANISOU  836  CA  ARG A 124     7342   8093   6294   -298    730   1545       C
ATOM    837  CB  ARG A 124      -2.989  51.398 -78.439  1.00 66.72           C
ANISOU  837  CB  ARG A 124     8241   9606   7505   -317    847   1505       C
ATOM    838  CG  ARG A 124      -1.759  52.071 -77.845  1.00 74.01           C
ANISOU  838  CG  ARG A 124     8978  10644   8500   -635    940   1579       C
ATOM    839  CD  ARG A 124      -0.531  51.243 -78.058  1.00 81.32           C
ANISOU  839  CD  ARG A 124     9554  11937   9407   -603   1077   1579       C
ATOM    840  NE  ARG A 124      -0.275  50.979 -79.468  1.00 79.68           N
ANISOU  840  NE  ARG A 124     9391  11874   9008   -476   1262   1642       N
ATOM    841  CZ  ARG A 124       0.225  51.869 -80.314  1.00 77.55           C
ANISOU  841  CZ  ARG A 124     9199  11656   8609   -681   1434   1799       C
ATOM    842  NH1 ARG A 124       0.517  53.096 -79.901  1.00 73.67           N
ANISOU  842  NH1 ARG A 124     8772  11058   8162  -1044   1437   1909       N
ATOM    843  NH2 ARG A 124       0.425  51.528 -81.577  1.00 83.96           N
ANISOU  843  NH2 ARG A 124    10067  12607   9226   -535   1607   1846       N
ATOM    844  C   ARG A 124      -3.899  53.640 -78.942  1.00 63.74           C
ANISOU  844  C   ARG A 124     8389   8806   7023   -517    854   1716       C
ATOM    845  O   ARG A 124      -3.672  54.594 -78.197  1.00 67.86           O
ANISOU  845  O   ARG A 124     9002   9166   7615   -747    852   1759       O
ATOM    846  N   SER A 125      -3.841  53.727 -80.267  1.00 65.68           N
ANISOU  846  N   SER A 125     8756   9119   7079   -464    966   1813       N
ATOM    847  CA  SER A 125      -3.506  54.984 -80.927  1.00 66.54           C
ANISOU  847  CA  SER A 125     9110   9111   7061   -675   1101   1996       C
ATOM    848  CB  SER A 125      -3.318  54.775 -82.431  1.00 74.26           C
ANISOU  848  CB  SER A 125    10169  10238   7807   -588   1241   2086       C
ATOM    849  OG  SER A 125      -4.335  53.950 -82.961  1.00 82.24           O
ANISOU  849  OG  SER A 125    11248  11263   8738   -269   1110   2007       O
ATOM    850  C   SER A 125      -4.593  56.020 -80.652  1.00 59.43           C
ANISOU  850  C   SER A 125     8565   7851   6164   -626    991   2061       C
ATOM    851  O   SER A 125      -4.301  57.181 -80.382  1.00 61.64           O
ANISOU  851  O   SER A 125     9065   7919   6437   -864   1054   2164       O
ATOM    852  N   TRP A 126      -5.845  55.584 -80.701  1.00 57.56           N
ANISOU  852  N   TRP A 126     8389   7553   5930   -314    829   2006       N
ATOM    853  CA  TRP A 126      -6.973  56.447 -80.382  1.00 56.25           C
ANISOU  853  CA  TRP A 126     8502   7096   5773   -175    726   2071       C
ATOM    854  CB  TRP A 126      -8.282  55.667 -80.539  1.00 46.01           C
ANISOU  854  CB  TRP A 126     7134   5877   4472    162    542   2011       C
ATOM    855  CG  TRP A 126      -9.518  56.478 -80.270  1.00 50.35           C
ANISOU  855  CG  TRP A 126     7905   6204   5023    379    443   2100       C
ATOM    856  CD1 TRP A 126     -10.260  57.170 -81.180  1.00 50.07           C
ANISOU  856  CD1 TRP A 126     8126   6080   4817    567    419   2274       C
ATOM    857  NE1 TRP A 126     -11.322  57.786 -80.559  1.00 46.26           N
ANISOU  857  NE1 TRP A 126     7765   5421   4390    801    338   2326       N
ATOM    858  CE2 TRP A 126     -11.278  57.504 -79.220  1.00 43.19           C
ANISOU  858  CE2 TRP A 126     7215   4991   4203    743    318   2174       C
ATOM    859  CD2 TRP A 126     -10.155  56.680 -78.999  1.00 55.59           C
ANISOU  859  CD2 TRP A 126     8549   6724   5850    470    368   2033       C
ATOM    860  CE3 TRP A 126      -9.883  56.246 -77.699  1.00 47.80           C
ANISOU  860  CE3 TRP A 126     7376   5738   5049    367    344   1875       C
ATOM    861  CZ3 TRP A 126     -10.730  56.644 -76.677  1.00 46.24           C
ANISOU  861  CZ3 TRP A 126     7251   5373   4946    519    289   1852       C
ATOM    862  CH2 TRP A 126     -11.836  57.465 -76.929  1.00 45.19           C
ANISOU  862  CH2 TRP A 126     7349   5087   4735    804    267   1991       C
ATOM    863  CZ2 TRP A 126     -12.127  57.903 -78.190  1.00 44.65           C
ANISOU  863  CZ2 TRP A 126     7449   5023   4493    930    273   2159       C
ATOM    864  C   TRP A 126      -6.839  57.001 -78.957  1.00 56.11           C
ANISOU  864  C   TRP A 126     8512   6879   5928   -323    703   2010       C
ATOM    865  O   TRP A 126      -7.048  58.193 -78.723  1.00 58.43           O
ANISOU  865  O   TRP A 126     9139   6871   6189   -384    740   2107       O
ATOM    866  N   LEU A 127      -6.484  56.134 -78.011  1.00 49.57           N
ANISOU  866  N   LEU A 127     7377   6200   5258   -373    645   1850       N
ATOM    867  CA  LEU A 127      -6.260  56.550 -76.624  1.00 46.24           C
ANISOU  867  CA  LEU A 127     6969   5624   4976   -540    613   1776       C
ATOM    868  CB  LEU A 127      -6.042  55.329 -75.738  1.00 44.70           C
ANISOU  868  CB  LEU A 127     6412   5642   4929   -508    520   1606       C
ATOM    869  CG  LEU A 127      -7.254  54.841 -74.946  1.00 57.15           C
ANISOU  869  CG  LEU A 127     7965   7147   6601   -248    376   1505       C
ATOM    870  CD1 LEU A 127      -6.891  53.554 -74.228  1.00 65.79           C
ANISOU  870  CD1 LEU A 127     8731   8456   7811   -242    302   1356       C
ATOM    871  CD2 LEU A 127      -7.730  55.891 -73.950  1.00 56.26           C
ANISOU  871  CD2 LEU A 127     8121   6727   6530   -277    364   1512       C
ATOM    872  C   LEU A 127      -5.055  57.481 -76.481  1.00 48.55           C
ANISOU  872  C   LEU A 127     7372   5841   5235   -953    737   1852       C
ATOM    873  O   LEU A 127      -5.116  58.490 -75.775  1.00 45.96           O
ANISOU  873  O   LEU A 127     7333   5218   4912  -1109    739   1873       O
ATOM    874  N   SER A 128      -3.960  57.132 -77.150  1.00 53.86           N
ANISOU  874  N   SER A 128     7821   6788   5855  -1138    847   1896       N
ATOM    875  CA  SER A 128      -2.751  57.943 -77.131  1.00 47.80           C
ANISOU  875  CA  SER A 128     7086   6035   5042  -1581    971   1993       C
ATOM    876  CB  SER A 128      -1.682  57.312 -78.020  1.00 58.22           C
ANISOU  876  CB  SER A 128     8070   7754   6296  -1674   1113   2049       C
ATOM    877  OG  SER A 128      -1.435  55.970 -77.647  1.00 68.08           O
ANISOU  877  OG  SER A 128     8902   9312   7655  -1488   1053   1914       O
ATOM    878  C   SER A 128      -3.048  59.350 -77.628  1.00 55.09           C
ANISOU  878  C   SER A 128     8518   6593   5821  -1708   1052   2150       C
ATOM    879  O   SER A 128      -2.445  60.328 -77.175  1.00 56.27           O
ANISOU  879  O   SER A 128     8880   6558   5941  -2096   1099   2206       O
ATOM    880  N   ASP A 129      -3.983  59.443 -78.567  1.00 56.11           N
ANISOU  880  N   ASP A 129     8866   6612   5840  -1387   1057   2228       N
ATOM    881  CA  ASP A 129      -4.332  60.714 -79.188  1.00 55.49           C
ANISOU  881  CA  ASP A 129     9298   6188   5597  -1424   1138   2404       C
ATOM    882  CB  ASP A 129      -5.074  60.479 -80.511  1.00 63.52           C
ANISOU  882  CB  ASP A 129    10401   7269   6464  -1080   1146   2507       C
ATOM    883  CG  ASP A 129      -4.182  59.875 -81.595  1.00 72.36           C
ANISOU  883  CG  ASP A 129    11276   8743   7474  -1199   1279   2558       C
ATOM    884  OD1 ASP A 129      -2.942  60.015 -81.510  1.00 73.06           O
ANISOU  884  OD1 ASP A 129    11213   8980   7568  -1585   1414   2586       O
ATOM    885  OD2 ASP A 129      -4.729  59.264 -82.541  1.00 76.73           O
ANISOU  885  OD2 ASP A 129    11791   9443   7920   -907   1251   2574       O
ATOM    886  C   ASP A 129      -5.172  61.585 -78.253  1.00 59.68           C
ANISOU  886  C   ASP A 129    10222   6288   6166  -1325   1061   2383       C
ATOM    887  O   ASP A 129      -4.897  62.774 -78.098  1.00 71.11           O
ANISOU  887  O   ASP A 129    12066   7411   7541  -1566   1132   2459       O
ATOM    888  N   ILE A 130      -6.177  60.999 -77.609  1.00 54.69           N
ANISOU  888  N   ILE A 130     9465   5663   5652   -964    921   2261       N
ATOM    889  CA  ILE A 130      -7.039  61.767 -76.715  1.00 55.25           C
ANISOU  889  CA  ILE A 130     9890   5356   5747   -798    876   2240       C
ATOM    890  CB  ILE A 130      -8.427  61.091 -76.534  1.00 55.53           C
ANISOU  890  CB  ILE A 130     9763   5480   5857   -287    747   2181       C
ATOM    891  CG1 ILE A 130      -8.296  59.739 -75.836  1.00 56.65           C
ANISOU  891  CG1 ILE A 130     9399   5954   6171   -287    639   1991       C
ATOM    892  CD1 ILE A 130      -8.527  59.789 -74.334  1.00 63.67           C
ANISOU  892  CD1 ILE A 130    10307   6700   7184   -295    586   1852       C
ATOM    893  CG2 ILE A 130      -9.122  60.935 -77.886  1.00 59.18           C
ANISOU  893  CG2 ILE A 130    10231   6065   6191     16    727   2323       C
ATOM    894  C   ILE A 130      -6.395  62.021 -75.349  1.00 56.34           C
ANISOU  894  C   ILE A 130    10059   5367   5980  -1131    862   2110       C
ATOM    895  O   ILE A 130      -6.726  63.004 -74.682  1.00 62.13           O
ANISOU  895  O   ILE A 130    11241   5699   6668  -1147    886   2115       O
ATOM    896  N   SER A 131      -5.474  61.149 -74.940  1.00 49.76           N
ANISOU  896  N   SER A 131     8779   4871   5257  -1382    821   1998       N
ATOM    897  CA  SER A 131      -4.867  61.230 -73.608  1.00 55.79           C
ANISOU  897  CA  SER A 131     9504   5589   6105  -1691    765   1870       C
ATOM    898  CB  SER A 131      -4.679  59.831 -73.009  1.00 53.20           C
ANISOU  898  CB  SER A 131     8627   5649   5939  -1600    651   1717       C
ATOM    899  OG  SER A 131      -3.536  59.187 -73.544  1.00 52.55           O
ANISOU  899  OG  SER A 131     8142   5956   5868  -1822    690   1745       O
ATOM    900  C   SER A 131      -3.520  61.942 -73.642  1.00 63.25           C
ANISOU  900  C   SER A 131    10537   6524   6970  -2274    842   1942       C
ATOM    901  O   SER A 131      -3.008  62.359 -72.603  1.00 67.76           O
ANISOU  901  O   SER A 131    11219   6975   7551  -2614    792   1868       O
ATOM    902  N   LYS A 132      -2.954  62.072 -74.839  1.00 63.49           N
ANISOU  902  N   LYS A 132    10518   6701   6904  -2411    961   2090       N
ATOM    903  CA  LYS A 132      -1.632  62.659 -75.016  1.00 69.64           C
ANISOU  903  CA  LYS A 132    11232   7592   7636  -2918   1032   2142       C
ATOM    904  CB  LYS A 132      -1.671  64.156 -74.716  1.00 77.65           C
ANISOU  904  CB  LYS A 132    12757   8167   8579  -3072   1031   2116       C
ATOM    905  CG  LYS A 132      -2.526  64.944 -75.697  1.00 84.75           C
ANISOU  905  CG  LYS A 132    14080   8755   9365  -2763   1113   2228       C
ATOM    906  CD  LYS A 132      -2.214  66.426 -75.633  1.00 97.25           C
ANISOU  906  CD  LYS A 132    16123   9985  10843  -3015   1144   2227       C
ATOM    907  CE  LYS A 132      -3.069  67.220 -76.605  1.00104.66           C
ANISOU  907  CE  LYS A 132    17473  10629  11663  -2683   1217   2346       C
ATOM    908  NZ  LYS A 132      -4.418  67.532 -76.054  1.00106.04           N
ANISOU  908  NZ  LYS A 132    17974  10475  11843  -2215   1161   2277       N
ATOM    909  C   LYS A 132      -0.582  61.943 -74.159  1.00 75.02           C
ANISOU  909  C   LYS A 132    11427   8653   8424  -3240    954   2054       C
ATOM    910  O   LYS A 132       0.231  62.574 -73.482  1.00 81.36           O
ANISOU  910  O   LYS A 132    12245   9435   9233  -3614    898   1991       O
ATOM    911  N   ILE A 133      -0.628  60.614 -74.202  1.00 73.01           N
ANISOU  911  N   ILE A 133    10693   8776   8273  -2976    913   1999       N
ATOM    912  CA  ILE A 133       0.348  59.754 -73.548  1.00 54.16           C
ANISOU  912  CA  ILE A 133     7762   6824   5994  -3145    840   1926       C
ATOM    913  CB  ILE A 133      -0.316  58.864 -72.484  1.00 54.01           C
ANISOU  913  CB  ILE A 133     7590   6814   6118  -2817    670   1742       C
ATOM    914  CG1 ILE A 133      -0.930  59.716 -71.376  1.00 55.82           C
ANISOU  914  CG1 ILE A 133     8275   6599   6335  -2912    574   1659       C
ATOM    915  CD1 ILE A 133      -1.861  58.935 -70.465  1.00 56.44           C
ANISOU  915  CD1 ILE A 133     8287   6629   6527  -2524    444   1497       C
ATOM    916  CG2 ILE A 133       0.686  57.862 -71.899  1.00 50.85           C
ANISOU  916  CG2 ILE A 133     6620   6884   5818  -2914    594   1688       C
ATOM    917  C   ILE A 133       0.950  58.837 -74.598  1.00 58.75           C
ANISOU  917  C   ILE A 133     7885   7866   6571  -3006    958   1996       C
ATOM    918  O   ILE A 133       0.221  58.175 -75.335  1.00 54.34           O
ANISOU  918  O   ILE A 133     7309   7330   6009  -2569    989   1975       O
ATOM    919  N   ASP A 134       2.276  58.787 -74.665  1.00 67.66           N
ANISOU  919  N   ASP A 134     8643   9380   7684  -3374   1026   2081       N
ATOM    920  CA  ASP A 134       2.943  57.879 -75.587  1.00 73.99           C
ANISOU  920  CA  ASP A 134     8988  10653   8470  -3209   1169   2146       C
ATOM    921  CB  ASP A 134       4.411  58.265 -75.754  1.00 88.88           C
ANISOU  921  CB  ASP A 134    10572  12858  10342  -3568   1244   2213       C
ATOM    922  CG  ASP A 134       4.580  59.650 -76.353  1.00112.97           C
ANISOU  922  CG  ASP A 134    14032  15611  13282  -3873   1332   2301       C
ATOM    923  OD1 ASP A 134       3.606  60.155 -76.952  1.00118.61           O
ANISOU  923  OD1 ASP A 134    15218  15943  13907  -3734   1390   2347       O
ATOM    924  OD2 ASP A 134       5.681  60.231 -76.232  1.00124.01           O
ANISOU  924  OD2 ASP A 134    15284  17164  14671  -4235   1335   2333       O
ATOM    925  C   ASP A 134       2.798  56.453 -75.071  1.00 71.09           C
ANISOU  925  C   ASP A 134     8238  10534   8238  -2793   1062   1997       C
ATOM    926  O   ASP A 134       3.701  55.912 -74.428  1.00 74.86           O
ANISOU  926  O   ASP A 134     8279  11375   8789  -2899   1012   1984       O
ATOM    927  N   LEU A 135       1.640  55.860 -75.344  1.00 63.89           N
ANISOU  927  N   LEU A 135     7507   9422   7346  -2329   1017   1896       N
ATOM    928  CA  LEU A 135       1.357  54.494 -74.936  1.00 58.71           C
ANISOU  928  CA  LEU A 135     6587   8927   6794  -1935    921   1755       C
ATOM    929  CB  LEU A 135      -0.143  54.217 -74.987  1.00 49.36           C
ANISOU  929  CB  LEU A 135     5716   7413   5626  -1567    822   1649       C
ATOM    930  CG  LEU A 135      -0.992  55.074 -74.052  1.00 45.86           C
ANISOU  930  CG  LEU A 135     5623   6571   5230  -1659    690   1600       C
ATOM    931  CD1 LEU A 135      -2.465  54.830 -74.323  1.00 44.84           C
ANISOU  931  CD1 LEU A 135     5739   6201   5097  -1278    626   1542       C
ATOM    932  CD2 LEU A 135      -0.653  54.787 -72.599  1.00 47.86           C
ANISOU  932  CD2 LEU A 135     5702   6881   5603  -1779    544   1496       C
ATOM    933  C   LEU A 135       2.086  53.513 -75.836  1.00 62.52           C
ANISOU  933  C   LEU A 135     6713   9817   7223  -1727   1077   1795       C
ATOM    934  O   LEU A 135       2.193  53.713 -77.046  1.00 62.18           O
ANISOU  934  O   LEU A 135     6754   9826   7046  -1701   1253   1894       O
ATOM    935  N   GLU A 136       2.571  52.441 -75.227  1.00 61.70           N
ANISOU  935  N   GLU A 136     6246   9990   7209  -1550   1020   1720       N
ATOM    936  CA  GLU A 136       3.344  51.433 -75.926  1.00 62.00           C
ANISOU  936  CA  GLU A 136     5943  10421   7193  -1298   1180   1751       C
ATOM    937  CB  GLU A 136       4.296  50.754 -74.943  1.00 57.44           C
ANISOU  937  CB  GLU A 136     4910  10197   6718  -1286   1110   1741       C
ATOM    938  CG  GLU A 136       5.223  51.723 -74.237  1.00 63.56           C
ANISOU  938  CG  GLU A 136     5470  11152   7528  -1802   1060   1855       C
ATOM    939  CD  GLU A 136       5.968  51.089 -73.082  1.00 74.90           C
ANISOU  939  CD  GLU A 136     6494  12900   9065  -1787    914   1836       C
ATOM    940  OE1 GLU A 136       5.685  49.912 -72.755  1.00 73.94           O
ANISOU  940  OE1 GLU A 136     6301  12798   8995  -1356    852   1731       O
ATOM    941  OE2 GLU A 136       6.837  51.775 -72.498  1.00 78.35           O
ANISOU  941  OE2 GLU A 136     6817  13435   9517  -2142    811   1868       O
ATOM    942  C   GLU A 136       2.418  50.394 -76.527  1.00 46.69           C
ANISOU  942  C   GLU A 136     4192   8340   5207   -829   1181   1630       C
ATOM    943  O   GLU A 136       1.272  50.264 -76.110  1.00 53.97           O
ANISOU  943  O   GLU A 136     5381   8942   6182   -706   1015   1516       O
ATOM    944  N   SER A 137       2.934  49.639 -77.489  1.00 64.11           N
ANISOU  944  N   SER A 137     6259  10802   7299   -580   1371   1657       N
ATOM    945  C   SER A 137       2.229  47.287 -77.290  1.00 54.28           C
ANISOU  945  C   SER A 137     5065   9499   6061    130   1273   1407       C
ATOM    946  O   SER A 137       1.600  46.288 -77.637  1.00 49.46           O
ANISOU  946  O   SER A 137     4651   8760   5383    446   1251   1288       O
ATOM    947  CA ASER A 137       2.178  48.567 -78.123  0.55 60.41           C
ANISOU  947  CA ASER A 137     5994  10214   6745   -166   1378   1535       C
ATOM    948  CB ASER A 137       2.746  48.295 -79.516  0.55 60.84           C
ANISOU  948  CB ASER A 137     6030  10490   6598    -13   1648   1609       C
ATOM    949  OG ASER A 137       4.102  47.893 -79.430  0.55 58.42           O
ANISOU  949  OG ASER A 137     5285  10618   6294     41   1821   1689       O
ATOM    950  CA BSER A 137       2.168  48.569 -78.118  0.45 60.19           C
ANISOU  950  CA BSER A 137     5968  10183   6717   -166   1376   1534       C
ATOM    951  CB BSER A 137       2.696  48.297 -79.528  0.45 60.86           C
ANISOU  951  CB BSER A 137     6048  10478   6599    -11   1643   1605       C
ATOM    952  OG BSER A 137       1.938  47.282 -80.165  0.45 61.53           O
ANISOU  952  OG BSER A 137     6398  10415   6565    350   1633   1474       O
ATOM    953  N   THR A 138       2.987  47.320 -76.196  1.00 57.47           N
ANISOU  953  N   THR A 138     5143  10095   6599      7   1200   1439       N
ATOM    954  CA  THR A 138       3.142  46.156 -75.324  1.00 56.26           C
ANISOU  954  CA  THR A 138     4838  10013   6525    285   1098   1346       C
ATOM    955  CB  THR A 138       3.865  46.517 -74.029  1.00 52.20           C
ANISOU  955  CB  THR A 138     3997   9685   6150     48    964   1402       C
ATOM    956  OG1 THR A 138       5.134  47.105 -74.338  1.00 53.51           O
ANISOU  956  OG1 THR A 138     3786  10263   6284   -170   1117   1573       O
ATOM    957  CG2 THR A 138       4.066  45.277 -73.171  1.00 53.84           C
ANISOU  957  CG2 THR A 138     4061   9978   6416    375    864   1329       C
ATOM    958  C   THR A 138       1.802  45.546 -74.941  1.00 55.42           C
ANISOU  958  C   THR A 138     5083   9522   6452    452    914   1182       C
ATOM    959  O   THR A 138       0.941  46.213 -74.359  1.00 52.37           O
ANISOU  959  O   THR A 138     4882   8871   6146    246    751   1145       O
ATOM    960  N   ILE A 139       1.646  44.267 -75.264  1.00 56.92           N
ANISOU  960  N   ILE A 139     5373   9687   6566    826    952   1088       N
ATOM    961  CA  ILE A 139       0.408  43.549 -75.005  1.00 52.05           C
ANISOU  961  CA  ILE A 139     5086   8737   5952    961    791    940       C
ATOM    962  CB  ILE A 139       0.266  42.321 -75.922  1.00 58.11           C
ANISOU  962  CB  ILE A 139     6075   9456   6547   1313    898    851       C
ATOM    963  CG1 ILE A 139       0.311  42.750 -77.390  1.00 58.46           C
ANISOU  963  CG1 ILE A 139     6245   9553   6413   1303   1080    901       C
ATOM    964  CD1 ILE A 139       0.789  41.667 -78.318  1.00 62.13           C
ANISOU  964  CD1 ILE A 139     6828  10103   6677   1662   1277    852       C
ATOM    965  CG2 ILE A 139      -1.038  41.583 -75.641  1.00 55.05           C
ANISOU  965  CG2 ILE A 139     6031   8735   6152   1372    712    706       C
ATOM    966  C   ILE A 139       0.359  43.099 -73.559  1.00 46.40           C
ANISOU  966  C   ILE A 139     4275   7974   5381    976    610    888       C
ATOM    967  O   ILE A 139       1.281  42.456 -73.057  1.00 59.39           O
ANISOU  967  O   ILE A 139     5682   9833   7049   1149    640    915       O
ATOM    968  N   ASP A 140      -0.730  43.453 -72.896  1.00 39.89           N
ANISOU  968  N   ASP A 140     3635   6883   4638    813    430    826       N
ATOM    969  CA  ASP A 140      -0.942  43.112 -71.504  1.00 45.69           C
ANISOU  969  CA  ASP A 140     4334   7536   5490    796    258    775       C
ATOM    970  CB  ASP A 140      -0.369  44.204 -70.595  1.00 53.30           C
ANISOU  970  CB  ASP A 140     5078   8613   6559    497    194    855       C
ATOM    971  CG  ASP A 140      -0.356  43.806 -69.129  1.00 49.94           C
ANISOU  971  CG  ASP A 140     4591   8161   6223    492     25    814       C
ATOM    972  OD1 ASP A 140      -1.075  42.855 -68.753  1.00 43.93           O
ANISOU  972  OD1 ASP A 140     4008   7223   5460    676    -53    722       O
ATOM    973  OD2 ASP A 140       0.369  44.458 -68.347  1.00 55.87           O
ANISOU  973  OD2 ASP A 140     5133   9066   7028    276    -37    878       O
ATOM    974  C   ASP A 140      -2.443  42.967 -71.300  1.00 38.15           C
ANISOU  974  C   ASP A 140     3684   6265   4547    767    124    677       C
ATOM    975  O   ASP A 140      -3.130  43.936 -70.995  1.00 35.71           O
ANISOU  975  O   ASP A 140     3445   5827   4295    557     54    692       O
ATOM    976  N   MET A 141      -2.936  41.746 -71.486  1.00 35.01           N
ANISOU  976  N   MET A 141     3472   5750   4079    980     99    586       N
ATOM    977  CA  MET A 141      -4.361  41.452 -71.409  1.00 44.39           C
ANISOU  977  CA  MET A 141     4918   6693   5255    936    -25    505       C
ATOM    978  CB  MET A 141      -5.028  41.674 -72.771  1.00 54.67           C
ANISOU  978  CB  MET A 141     6400   7944   6430    922     20    503       C
ATOM    979  CG  MET A 141      -4.454  40.808 -73.866  1.00 53.44           C
ANISOU  979  CG  MET A 141     6351   7849   6104   1135    153    470       C
ATOM    980  SD  MET A 141      -5.125  41.190 -75.483  1.00 71.78           S
ANISOU  980  SD  MET A 141     8891  10142   8242   1092    198    480       S
ATOM    981  CE  MET A 141      -6.745  40.467 -75.399  1.00 37.28           C
ANISOU  981  CE  MET A 141     4792   5554   3819   1017    -14    380       C
ATOM    982  C   MET A 141      -4.593  40.012 -70.969  1.00 33.36           C
ANISOU  982  C   MET A 141     3680   5178   3816   1109    -87    413       C
ATOM    983  O   MET A 141      -3.759  39.136 -71.200  1.00 38.67           O
ANISOU  983  O   MET A 141     4359   5918   4414   1342      1    399       O
ATOM    984  N   SER A 142      -5.746  39.778 -70.354  1.00 34.74           N
ANISOU  984  N   SER A 142     3999   5175   4026   1004   -225    360       N
ATOM    985  CA  SER A 142      -6.081  38.474 -69.798  1.00 47.60           C
ANISOU  985  CA  SER A 142     5816   6654   5614   1099   -297    283       C
ATOM    986  CB  SER A 142      -5.496  38.337 -68.392  1.00 49.20           C
ANISOU  986  CB  SER A 142     5881   6891   5923   1131   -348    308       C
ATOM    987  OG  SER A 142      -5.836  39.466 -67.609  1.00 56.02           O
ANISOU  987  OG  SER A 142     6594   7783   6907    919   -411    350       O
ATOM    988  C   SER A 142      -7.588  38.312 -69.742  1.00 40.62           C
ANISOU  988  C   SER A 142     5110   5611   4712    926   -418    237       C
ATOM    989  O   SER A 142      -8.328  39.282 -69.871  1.00 45.21           O
ANISOU  989  O   SER A 142     5611   6222   5343    771   -453    277       O
ATOM    990  N   CYS A 143      -8.035  37.077 -69.557  1.00 37.28           N
ANISOU  990  N   CYS A 143     4931   5029   4206    955   -477    165       N
ATOM    991  CA  CYS A 143      -9.453  36.782 -69.429  1.00 36.60           C
ANISOU  991  CA  CYS A 143     4983   4831   4091    749   -599    133       C
ATOM    992  CB  CYS A 143      -9.866  35.779 -70.494  1.00 36.05           C
ANISOU  992  CB  CYS A 143     5231   4642   3824    740   -621     54       C
ATOM    993  SG  CYS A 143     -11.580  35.268 -70.377  1.00 41.18           S
ANISOU  993  SG  CYS A 143     6031   5205   4412    424   -794     29       S
ATOM    994  C   CYS A 143      -9.751  36.230 -68.032  1.00 36.34           C
ANISOU  994  C   CYS A 143     4986   4696   4125    692   -671    126       C
ATOM    995  O   CYS A 143      -9.113  35.278 -67.585  1.00 35.29           O
ANISOU  995  O   CYS A 143     5001   4459   3950    836   -655     97       O
ATOM    996  N   ALA A 144     -10.717  36.838 -67.350  1.00 37.47           N
ANISOU  996  N   ALA A 144     5005   4872   4358    509   -736    163       N
ATOM    997  CA  ALA A 144     -11.079  36.446 -65.994  1.00 38.82           C
ANISOU  997  CA  ALA A 144     5201   4968   4582    434   -787    168       C
ATOM    998  CB  ALA A 144     -10.897  37.615 -65.031  1.00 36.11           C
ANISOU  998  CB  ALA A 144     4621   4722   4376    420   -765    224       C
ATOM    999  C   ALA A 144     -12.516  35.955 -65.940  1.00 42.37           C
ANISOU  999  C   ALA A 144     5750   5371   4978    207   -869    162       C
ATOM   1000  O   ALA A 144     -13.357  36.362 -66.737  1.00 40.65           O
ANISOU 1000  O   ALA A 144     5466   5247   4732     94   -904    181       O
ATOM   1001  N   LYS A 145     -12.785  35.092 -64.972  1.00 41.84           N
ANISOU 1001  N   LYS A 145     5829   5182   4888    132   -905    152       N
ATOM   1002  CA  LYS A 145     -14.111  34.557 -64.750  1.00 36.97           C
ANISOU 1002  CA  LYS A 145     5287   4544   4217   -130   -976    163       C
ATOM   1003  CB  LYS A 145     -14.173  33.124 -65.277  1.00 41.63           C
ANISOU 1003  CB  LYS A 145     6256   4927   4634   -213  -1028     94       C
ATOM   1004  CG  LYS A 145     -15.568  32.610 -65.491  1.00 44.92           C
ANISOU 1004  CG  LYS A 145     6744   5364   4958   -561  -1125    105       C
ATOM   1005  CD  LYS A 145     -15.668  31.658 -66.688  1.00 50.27           C
ANISOU 1005  CD  LYS A 145     7770   5896   5436   -670  -1193     22       C
ATOM   1006  CE  LYS A 145     -15.378  30.210 -66.317  1.00 58.57           C
ANISOU 1006  CE  LYS A 145     9301   6613   6341   -708  -1200    -41       C
ATOM   1007  NZ  LYS A 145     -13.946  29.875 -66.487  1.00 64.57           N
ANISOU 1007  NZ  LYS A 145    10269   7195   7071   -315  -1100    -97       N
ATOM   1008  C   LYS A 145     -14.381  34.609 -63.245  1.00 40.75           C
ANISOU 1008  C   LYS A 145     5704   5013   4766   -187   -960    207       C
ATOM   1009  O   LYS A 145     -13.678  33.975 -62.458  1.00 39.81           O
ANISOU 1009  O   LYS A 145     5747   4753   4627    -93   -951    194       O
ATOM   1010  N   TYR A 146     -15.369  35.407 -62.851  1.00 34.80           N
ANISOU 1010  N   TYR A 146     4719   4422   4081   -307   -947    269       N
ATOM   1011  CA  TYR A 146     -15.779  35.514 -61.457  1.00 29.53           C
ANISOU 1011  CA  TYR A 146     3999   3766   3454   -370   -908    312       C
ATOM   1012  CB  TYR A 146     -15.941  36.979 -61.053  1.00 34.19           C
ANISOU 1012  CB  TYR A 146     4329   4508   4154   -273   -832    357       C
ATOM   1013  CG  TYR A 146     -14.655  37.756 -60.976  1.00 37.90           C
ANISOU 1013  CG  TYR A 146     4772   4941   4686    -74   -801    329       C
ATOM   1014  CD1 TYR A 146     -14.005  38.170 -62.122  1.00 40.16           C
ANISOU 1014  CD1 TYR A 146     5014   5256   4988     28   -806    311       C
ATOM   1015  CE1 TYR A 146     -12.831  38.888 -62.055  1.00 39.92           C
ANISOU 1015  CE1 TYR A 146     4931   5227   5008    157   -775    301       C
ATOM   1016  CZ  TYR A 146     -12.295  39.201 -60.835  1.00 40.44           C
ANISOU 1016  CZ  TYR A 146     4997   5265   5104    177   -765    302       C
ATOM   1017  OH  TYR A 146     -11.126  39.916 -60.778  1.00 45.22           O
ANISOU 1017  OH  TYR A 146     5532   5904   5745    247   -757    301       O
ATOM   1018  CE2 TYR A 146     -12.918  38.803 -59.677  1.00 43.69           C
ANISOU 1018  CE2 TYR A 146     5480   5631   5489    100   -767    310       C
ATOM   1019  CD2 TYR A 146     -14.096  38.087 -59.751  1.00 43.56           C
ANISOU 1019  CD2 TYR A 146     5507   5614   5430    -20   -772    327       C
ATOM   1020  C   TYR A 146     -17.112  34.811 -61.272  1.00 31.80           C
ANISOU 1020  C   TYR A 146     4312   4101   3671   -652   -942    355       C
ATOM   1021  O   TYR A 146     -18.084  35.131 -61.950  1.00 39.11           O
ANISOU 1021  O   TYR A 146     5059   5209   4591   -777   -970    398       O
ATOM   1022  N   GLU A 147     -17.155  33.852 -60.359  1.00 26.84           N
ANISOU 1022  N   GLU A 147     3896   3326   2976   -763   -944    358       N
ATOM   1023  CA  GLU A 147     -18.401  33.187 -60.023  1.00 36.63           C
ANISOU 1023  CA  GLU A 147     5153   4622   4141  -1081   -960    415       C
ATOM   1024  CB  GLU A 147     -18.327  31.722 -60.430  1.00 34.21           C
ANISOU 1024  CB  GLU A 147     5241   4073   3683  -1266  -1046    368       C
ATOM   1025  CG  GLU A 147     -18.336  31.565 -61.947  1.00 48.16           C
ANISOU 1025  CG  GLU A 147     7066   5844   5387  -1304  -1135    309       C
ATOM   1026  CD  GLU A 147     -17.963  30.170 -62.431  1.00 65.35           C
ANISOU 1026  CD  GLU A 147     9738   7702   7390  -1400  -1201    230       C
ATOM   1027  OE1 GLU A 147     -17.392  29.380 -61.646  1.00 72.84           O
ANISOU 1027  OE1 GLU A 147    10999   8393   8284  -1329  -1171    218       O
ATOM   1028  OE2 GLU A 147     -18.241  29.870 -63.614  1.00 67.98           O
ANISOU 1028  OE2 GLU A 147    10181   8030   7618  -1532  -1285    180       O
ATOM   1029  C   GLU A 147     -18.688  33.375 -58.534  1.00 37.14           C
ANISOU 1029  C   GLU A 147     5163   4719   4229  -1100   -864    476       C
ATOM   1030  O   GLU A 147     -17.972  34.101 -57.852  1.00 38.32           O
ANISOU 1030  O   GLU A 147     5262   4851   4445   -873   -805    464       O
ATOM   1031  N   PHE A 148     -19.746  32.736 -58.052  1.00 30.64           N
ANISOU 1031  N   PHE A 148     4355   3957   3330  -1397   -850    545       N
ATOM   1032  CA  PHE A 148     -20.223  32.914 -56.689  1.00 31.12           C
ANISOU 1032  CA  PHE A 148     4347   4092   3387  -1445   -734    617       C
ATOM   1033  CB  PHE A 148     -21.220  31.786 -56.352  1.00 33.91           C
ANISOU 1033  CB  PHE A 148     4823   4448   3615  -1845   -740    691       C
ATOM   1034  CG  PHE A 148     -21.882  31.925 -55.000  1.00 34.96           C
ANISOU 1034  CG  PHE A 148     4860   4704   3719  -1933   -593    786       C
ATOM   1035  CD1 PHE A 148     -22.452  33.121 -54.615  1.00 38.15           C
ANISOU 1035  CD1 PHE A 148     4891   5398   4205  -1785   -457    841       C
ATOM   1036  CE1 PHE A 148     -23.052  33.253 -53.386  1.00 45.02           C
ANISOU 1036  CE1 PHE A 148     5696   6385   5026  -1838   -294    925       C
ATOM   1037  CZ  PHE A 148     -23.102  32.181 -52.518  1.00 45.31           C
ANISOU 1037  CZ  PHE A 148     6028   6256   4931  -2072   -274    964       C
ATOM   1038  CE2 PHE A 148     -22.545  30.983 -52.884  1.00 37.87           C
ANISOU 1038  CE2 PHE A 148     5473   5006   3908  -2230   -420    919       C
ATOM   1039  CD2 PHE A 148     -21.939  30.855 -54.123  1.00 41.02           C
ANISOU 1039  CD2 PHE A 148     5948   5283   4356  -2146   -573    826       C
ATOM   1040  C   PHE A 148     -19.073  32.942 -55.678  1.00 38.59           C
ANISOU 1040  C   PHE A 148     5506   4826   4329  -1214   -703    577       C
ATOM   1041  O   PHE A 148     -18.304  31.993 -55.592  1.00 43.41           O
ANISOU 1041  O   PHE A 148     6448   5181   4865  -1192   -773    541       O
ATOM   1042  N   THR A 149     -18.964  34.052 -54.944  1.00 44.42           N
ANISOU 1042  N   THR A 149     6066   5677   5133  -1034   -606    588       N
ATOM   1043  CA  THR A 149     -17.947  34.277 -53.892  1.00 49.38           C
ANISOU 1043  CA  THR A 149     6852   6168   5744   -845   -592    558       C
ATOM   1044  CB  THR A 149     -17.728  33.058 -52.919  1.00 38.15           C
ANISOU 1044  CB  THR A 149     5769   4541   4184   -951   -616    591       C
ATOM   1045  OG1 THR A 149     -16.957  32.026 -53.559  1.00 29.70           O
ANISOU 1045  OG1 THR A 149     4962   3251   3072   -915   -738    554       O
ATOM   1046  CG2 THR A 149     -19.055  32.496 -52.404  1.00 40.65           C
ANISOU 1046  CG2 THR A 149     6089   4942   4415  -1258   -524    682       C
ATOM   1047  C   THR A 149     -16.586  34.739 -54.410  1.00 26.28           C
ANISOU 1047  C   THR A 149     3940   3160   2887   -595   -676    481       C
ATOM   1048  O   THR A 149     -15.685  34.994 -53.623  1.00 38.83           O
ANISOU 1048  O   THR A 149     5612   4682   4458   -457   -695    463       O
ATOM   1049  N   ASP A 150     -16.423  34.849 -55.719  1.00 41.92           N
ANISOU 1049  N   ASP A 150     5828   5170   4928   -554   -729    446       N
ATOM   1050  CA  ASP A 150     -15.185  35.395 -56.258  1.00 31.14           C
ANISOU 1050  CA  ASP A 150     4424   3779   3627   -333   -778    390       C
ATOM   1051  CB  ASP A 150     -15.031  35.053 -57.741  1.00 35.23           C
ANISOU 1051  CB  ASP A 150     4942   4286   4159   -316   -833    356       C
ATOM   1052  CG  ASP A 150     -14.777  33.568 -57.978  1.00 45.59           C
ANISOU 1052  CG  ASP A 150     6563   5399   5362   -358   -899    337       C
ATOM   1053  OD1 ASP A 150     -14.396  32.852 -57.019  1.00 43.43           O
ANISOU 1053  OD1 ASP A 150     6501   4983   5018   -333   -913    356       O
ATOM   1054  OD2 ASP A 150     -14.951  33.115 -59.133  1.00 43.72           O
ANISOU 1054  OD2 ASP A 150     6395   5128   5087   -409   -936    303       O
ATOM   1055  C   ASP A 150     -15.216  36.898 -56.050  1.00 32.20           C
ANISOU 1055  C   ASP A 150     4346   4046   3843   -246   -707    389       C
ATOM   1056  O   ASP A 150     -16.274  37.516 -56.121  1.00 39.67           O
ANISOU 1056  O   ASP A 150     5137   5120   4815   -302   -624    424       O
ATOM   1057  N   ALA A 151     -14.058  37.479 -55.774  1.00 28.90           N
ANISOU 1057  N   ALA A 151     3930   3600   3449   -110   -738    357       N
ATOM   1058  CA  ALA A 151     -13.956  38.913 -55.566  1.00 26.03           C
ANISOU 1058  CA  ALA A 151     3451   3304   3137    -55   -678    345       C
ATOM   1059  CB  ALA A 151     -14.481  39.275 -54.199  1.00 27.94           C
ANISOU 1059  CB  ALA A 151     3767   3536   3313    -96   -600    356       C
ATOM   1060  C   ALA A 151     -12.507  39.351 -55.703  1.00 28.72           C
ANISOU 1060  C   ALA A 151     3775   3634   3502     35   -753    313       C
ATOM   1061  O   ALA A 151     -11.588  38.556 -55.497  1.00 31.77           O
ANISOU 1061  O   ALA A 151     4231   3987   3852     87   -843    313       O
ATOM   1062  N   LEU A 152     -12.317  40.617 -56.063  1.00 31.26           N
ANISOU 1062  N   LEU A 152     4005   3997   3877     55   -712    300       N
ATOM   1063  CA  LEU A 152     -10.992  41.230 -56.156  1.00 26.06           C
ANISOU 1063  CA  LEU A 152     3303   3363   3235     73   -774    283       C
ATOM   1064  CB  LEU A 152     -10.651  41.541 -57.610  1.00 29.44           C
ANISOU 1064  CB  LEU A 152     3604   3850   3733    119   -761    292       C
ATOM   1065  CG  LEU A 152      -9.447  42.448 -57.875  1.00 33.39           C
ANISOU 1065  CG  LEU A 152     4022   4408   4255     89   -786    294       C
ATOM   1066  CD1 LEU A 152      -8.163  41.875 -57.276  1.00 29.17           C
ANISOU 1066  CD1 LEU A 152     3442   3956   3686    100   -898    303       C
ATOM   1067  CD2 LEU A 152      -9.309  42.673 -59.369  1.00 32.65           C
ANISOU 1067  CD2 LEU A 152     3825   4370   4212    136   -742    315       C
ATOM   1068  C   LEU A 152     -11.007  42.509 -55.345  1.00 30.98           C
ANISOU 1068  C   LEU A 152     3998   3946   3828      8   -730    260       C
ATOM   1069  O   LEU A 152     -11.653  43.486 -55.725  1.00 31.76           O
ANISOU 1069  O   LEU A 152     4099   4015   3953     20   -630    261       O
ATOM   1070  N   LEU A 153     -10.293  42.505 -54.226  1.00 27.40           N
ANISOU 1070  N   LEU A 153     3635   3481   3296    -51   -809    243       N
ATOM   1071  CA  LEU A 153     -10.439  43.568 -53.235  1.00 29.01           C
ANISOU 1071  CA  LEU A 153     4000   3605   3418   -134   -767    204       C
ATOM   1072  CB  LEU A 153     -10.067  43.046 -51.850  1.00 29.51           C
ANISOU 1072  CB  LEU A 153     4197   3659   3356   -187   -858    194       C
ATOM   1073  CG  LEU A 153     -10.807  41.760 -51.451  1.00 27.64           C
ANISOU 1073  CG  LEU A 153     4002   3411   3089   -123   -835    230       C
ATOM   1074  CD1 LEU A 153     -10.467  41.388 -50.019  1.00 28.09           C
ANISOU 1074  CD1 LEU A 153     4236   3444   2993   -173   -915    231       C
ATOM   1075  CD2 LEU A 153     -12.316  41.887 -51.619  1.00 30.14           C
ANISOU 1075  CD2 LEU A 153     4327   3695   3428    -90   -655    240       C
ATOM   1076  C   LEU A 153      -9.639  44.819 -53.571  1.00 33.24           C
ANISOU 1076  C   LEU A 153     4541   4127   3962   -233   -788    181       C
ATOM   1077  O   LEU A 153      -8.945  44.877 -54.586  1.00 39.80           O
ANISOU 1077  O   LEU A 153     5211   5042   4871   -240   -828    208       O
ATOM   1078  N   CYS A 154      -9.757  45.816 -52.699  1.00 32.82           N
ANISOU 1078  N   CYS A 154     4708   3954   3807   -324   -750    132       N
ATOM   1079  CA  CYS A 154      -9.232  47.158 -52.932  1.00 31.06           C
ANISOU 1079  CA  CYS A 154     4596   3646   3560   -457   -741    103       C
ATOM   1080  CB  CYS A 154      -9.472  47.999 -51.683  1.00 37.59           C
ANISOU 1080  CB  CYS A 154     5762   4299   4221   -547   -700     30       C
ATOM   1081  SG  CYS A 154      -9.071  49.736 -51.842  1.00 41.98           S
ANISOU 1081  SG  CYS A 154     6606   4647   4699   -727   -657    -20       S
ATOM   1082  C   CYS A 154      -7.744  47.170 -53.290  1.00 35.83           C
ANISOU 1082  C   CYS A 154     5032   4398   4184   -628   -906    129       C
ATOM   1083  O   CYS A 154      -6.913  46.658 -52.546  1.00 35.66           O
ANISOU 1083  O   CYS A 154     4957   4496   4098   -718  -1062    134       O
ATOM   1084  N   HIS A 155      -7.424  47.764 -54.439  1.00 36.95           N
ANISOU 1084  N   HIS A 155     5076   4557   4405   -664   -867    161       N
ATOM   1085  CA  HIS A 155      -6.054  47.846 -54.936  1.00 31.91           C
ANISOU 1085  CA  HIS A 155     4231   4103   3792   -828   -984    206       C
ATOM   1086  CB  HIS A 155      -5.664  46.531 -55.612  1.00 29.01           C
ANISOU 1086  CB  HIS A 155     3553   3953   3518   -650  -1028    267       C
ATOM   1087  CG  HIS A 155      -6.451  46.233 -56.844  1.00 32.94           C
ANISOU 1087  CG  HIS A 155     3989   4413   4113   -458   -897    288       C
ATOM   1088  ND1 HIS A 155      -7.812  45.991 -56.822  1.00 38.69           N
ANISOU 1088  ND1 HIS A 155     4839   5007   4856   -310   -799    265       N
ATOM   1089  CE1 HIS A 155      -8.238  45.761 -58.044  1.00 39.86           C
ANISOU 1089  CE1 HIS A 155     4890   5181   5075   -191   -728    297       C
ATOM   1090  NE2 HIS A 155      -7.206  45.850 -58.873  1.00 40.60           N
ANISOU 1090  NE2 HIS A 155     4829   5401   5197   -237   -753    335       N
ATOM   1091  CD2 HIS A 155      -6.084  46.142 -58.143  1.00 36.70           C
ANISOU 1091  CD2 HIS A 155     4292   4994   4659   -404   -853    337       C
ATOM   1092  C   HIS A 155      -5.987  49.005 -55.928  1.00 38.20           C
ANISOU 1092  C   HIS A 155     5089   4807   4618   -930   -887    226       C
ATOM   1093  O   HIS A 155      -7.029  49.498 -56.358  1.00 40.17           O
ANISOU 1093  O   HIS A 155     5499   4874   4888   -797   -741    218       O
ATOM   1094  N   ASP A 156      -4.778  49.429 -56.302  1.00 42.23           N
ANISOU 1094  N   ASP A 156     5461   5461   5122  -1160   -966    271       N
ATOM   1095  CA  ASP A 156      -4.597  50.626 -57.135  1.00 35.67           C
ANISOU 1095  CA  ASP A 156     4744   4521   4288  -1326   -879    300       C
ATOM   1096  CB  ASP A 156      -3.786  51.688 -56.378  1.00 34.29           C
ANISOU 1096  CB  ASP A 156     4771   4277   3980  -1726   -976    272       C
ATOM   1097  CG  ASP A 156      -2.408  51.189 -55.943  1.00 48.82           C
ANISOU 1097  CG  ASP A 156     6289   6466   5793  -1947  -1177    318       C
ATOM   1098  OD1 ASP A 156      -2.043  50.062 -56.325  1.00 45.91           O
ANISOU 1098  OD1 ASP A 156     5552   6375   5518  -1743  -1212    378       O
ATOM   1099  OD2 ASP A 156      -1.681  51.930 -55.227  1.00 46.99           O
ANISOU 1099  OD2 ASP A 156     6183   6238   5434  -2323  -1304    299       O
ATOM   1100  C   ASP A 156      -3.937  50.347 -58.488  1.00 43.64           C
ANISOU 1100  C   ASP A 156     5442   5750   5391  -1301   -845    393       C
ATOM   1101  O   ASP A 156      -3.601  51.285 -59.213  1.00 50.80           O
ANISOU 1101  O   ASP A 156     6414   6604   6283  -1477   -780    439       O
ATOM   1102  N   ASP A 157      -3.743  49.070 -58.816  1.00 39.48           N
ANISOU 1102  N   ASP A 157     4616   5447   4936  -1083   -875    423       N
ATOM   1103  CA  ASP A 157      -3.141  48.659 -60.093  1.00 39.37           C
ANISOU 1103  CA  ASP A 157     4323   5648   4988  -1000   -818    504       C
ATOM   1104  CB  ASP A 157      -3.882  49.275 -61.296  1.00 35.70           C
ANISOU 1104  CB  ASP A 157     3996   5019   4548   -927   -662    526       C
ATOM   1105  CG  ASP A 157      -5.051  48.448 -61.764  1.00 34.61           C
ANISOU 1105  CG  ASP A 157     3889   4804   4457   -611   -603    499       C
ATOM   1106  OD1 ASP A 157      -5.436  47.469 -61.086  1.00 42.28           O
ANISOU 1106  OD1 ASP A 157     4834   5790   5440   -469   -663    453       O
ATOM   1107  OD2 ASP A 157      -5.602  48.802 -62.826  1.00 37.73           O
ANISOU 1107  OD2 ASP A 157     4348   5126   4861   -529   -502    533       O
ATOM   1108  C   ASP A 157      -1.661  49.024 -60.200  1.00 42.28           C
ANISOU 1108  C   ASP A 157     4443   6291   5329  -1268   -885    582       C
ATOM   1109  O   ASP A 157      -1.038  48.769 -61.227  1.00 47.19           O
ANISOU 1109  O   ASP A 157     4817   7126   5987  -1214   -815    661       O
ATOM   1110  N   GLU A 158      -1.095  49.612 -59.152  1.00 45.93           N
ANISOU 1110  N   GLU A 158     4966   6772   5712  -1569  -1017    568       N
ATOM   1111  CA  GLU A 158       0.280  50.110 -59.211  1.00 51.59           C
ANISOU 1111  CA  GLU A 158     5437   7777   6387  -1910  -1098    656       C
ATOM   1112  CB  GLU A 158       0.714  50.698 -57.864  1.00 59.67           C
ANISOU 1112  CB  GLU A 158     6597   8784   7289  -2265  -1285    615       C
ATOM   1113  CG  GLU A 158       2.212  51.049 -57.777  1.00 68.19           C
ANISOU 1113  CG  GLU A 158     7341  10256   8312  -2657  -1423    723       C
ATOM   1114  CD  GLU A 158       2.642  51.509 -56.388  1.00 75.54           C
ANISOU 1114  CD  GLU A 158     8441  11166   9096  -2957  -1613    672       C
ATOM   1115  OE1 GLU A 158       3.814  51.918 -56.240  1.00 80.80           O
ANISOU 1115  OE1 GLU A 158     8937  12066   9696  -3194  -1664    742       O
ATOM   1116  OE2 GLU A 158       1.819  51.456 -55.446  1.00 76.14           O
ANISOU 1116  OE2 GLU A 158     8841  10981   9107  -2918  -1686    561       O
ATOM   1117  C   GLU A 158       1.270  49.032 -59.645  1.00 57.82           C
ANISOU 1117  C   GLU A 158     5736   9003   7229  -1729  -1125    757       C
ATOM   1118  O   GLU A 158       1.375  47.977 -59.021  1.00 63.67           O
ANISOU 1118  O   GLU A 158     6339   9876   7978  -1496  -1223    751       O
ATOM   1119  N   LEU A 159       1.975  49.318 -60.735  1.00 61.53           N
ANISOU 1119  N   LEU A 159     5973   9685   7722  -1814  -1018    857       N
ATOM   1120  CA  LEU A 159       3.070  48.491 -61.219  1.00 53.47           C
ANISOU 1120  CA  LEU A 159     4465   9122   6729  -1659  -1008    975       C
ATOM   1121  CB  LEU A 159       2.559  47.151 -61.752  1.00 59.48           C
ANISOU 1121  CB  LEU A 159     5190   9859   7550  -1133   -911    947       C
ATOM   1122  CG  LEU A 159       3.641  46.111 -62.051  1.00 60.97           C
ANISOU 1122  CG  LEU A 159     4939  10482   7746   -858   -895   1055       C
ATOM   1123  CD1 LEU A 159       4.333  45.668 -60.778  1.00 59.38           C
ANISOU 1123  CD1 LEU A 159     4666  10393   7504   -836  -1062   1052       C
ATOM   1124  CD2 LEU A 159       3.034  44.920 -62.768  1.00 65.53           C
ANISOU 1124  CD2 LEU A 159     5610  10939   8351   -373   -765   1009       C
ATOM   1125  C   LEU A 159       3.777  49.253 -62.330  1.00 49.51           C
ANISOU 1125  C   LEU A 159     3789   8804   6219  -1896   -869   1085       C
ATOM   1126  O   LEU A 159       3.134  49.717 -63.276  1.00 54.01           O
ANISOU 1126  O   LEU A 159     4591   9131   6801  -1867   -704   1067       O
ATOM   1127  N   GLU A 160       5.097  49.370 -62.202  1.00 52.09           N
ANISOU 1127  N   GLU A 160     3821   9469   6500  -2043   -900   1174       N
ATOM   1128  CA  GLU A 160       5.934  50.142 -63.118  1.00 62.21           C
ANISOU 1128  CA  GLU A 160     4964  10928   7744  -2293   -769   1280       C
ATOM   1129  CB  GLU A 160       7.410  49.786 -62.887  1.00 66.91           C
ANISOU 1129  CB  GLU A 160     5173  11952   8299  -2270   -807   1377       C
ATOM   1130  CG  GLU A 160       8.411  50.770 -63.472  1.00 70.74           C
ANISOU 1130  CG  GLU A 160     5525  12639   8714  -2650   -735   1487       C
ATOM   1131  C   GLU A 160       5.548  49.861 -64.562  1.00 62.15           C
ANISOU 1131  C   GLU A 160     4899  10933   7783  -2058   -540   1326       C
ATOM   1132  O   GLU A 160       5.639  48.723 -65.018  1.00 68.86           O
ANISOU 1132  O   GLU A 160     5549  11947   8667  -1617   -456   1338       O
ATOM   1133  N   GLY A 161       5.072  50.890 -65.259  1.00 56.41           N
ANISOU 1133  N   GLY A 161     4409   9988   7035  -2340   -433   1347       N
ATOM   1134  CA  GLY A 161       4.704  50.763 -66.658  1.00 47.67           C
ANISOU 1134  CA  GLY A 161     3343   8836   5933  -2122   -203   1386       C
ATOM   1135  C   GLY A 161       3.228  50.982 -66.929  1.00 44.14           C
ANISOU 1135  C   GLY A 161     3410   7865   5496  -1943   -161   1266       C
ATOM   1136  O   GLY A 161       2.867  51.534 -67.963  1.00 45.89           O
ANISOU 1136  O   GLY A 161     3827   7931   5679  -1963     -8   1303       O
ATOM   1137  N   ARG A 162       2.370  50.553 -66.008  1.00 42.74           N
ANISOU 1137  N   ARG A 162     3437   7443   5361  -1764   -293   1137       N
ATOM   1138  CA  ARG A 162       0.925  50.641 -66.217  1.00 43.75           C
ANISOU 1138  CA  ARG A 162     3976   7146   5501  -1554   -256   1039       C
ATOM   1139  CB  ARG A 162       0.184  49.812 -65.172  1.00 46.78           C
ANISOU 1139  CB  ARG A 162     4445   7399   5932  -1316   -389    919       C
ATOM   1140  CG  ARG A 162       0.466  48.325 -65.224  1.00 46.03           C
ANISOU 1140  CG  ARG A 162     4078   7540   5871   -964   -402    909       C
ATOM   1141  CD  ARG A 162      -0.267  47.646 -64.088  1.00 49.54           C
ANISOU 1141  CD  ARG A 162     4659   7820   6343   -808   -537    805       C
ATOM   1142  NE  ARG A 162      -0.181  46.190 -64.110  1.00 50.09           N
ANISOU 1142  NE  ARG A 162     4583   8019   6429   -453   -548    788       N
ATOM   1143  CZ  ARG A 162      -0.631  45.411 -63.131  1.00 45.52           C
ANISOU 1143  CZ  ARG A 162     4090   7345   5860   -311   -661    721       C
ATOM   1144  NH1 ARG A 162      -1.188  45.944 -62.053  1.00 48.18           N
ANISOU 1144  NH1 ARG A 162     4625   7490   6191   -483   -762    664       N
ATOM   1145  NH2 ARG A 162      -0.525  44.098 -63.223  1.00 45.49           N
ANISOU 1145  NH2 ARG A 162     4013   7420   5853      8   -658    714       N
ATOM   1146  C   ARG A 162       0.429  52.078 -66.149  1.00 44.65           C
ANISOU 1146  C   ARG A 162     4488   6915   5563  -1856   -238   1038       C
ATOM   1147  O   ARG A 162       0.679  52.779 -65.168  1.00 55.90           O
ANISOU 1147  O   ARG A 162     6039   8249   6953  -2171   -347   1014       O
ATOM   1148  N   ARG A 163      -0.279  52.506 -67.192  1.00 42.18           N
ANISOU 1148  N   ARG A 163     4407   6395   5223  -1747   -103   1066       N
ATOM   1149  CA  ARG A 163      -0.783  53.875 -67.281  1.00 46.69           C
ANISOU 1149  CA  ARG A 163     5404   6609   5728  -1962    -56   1087       C
ATOM   1150  CB  ARG A 163      -0.122  54.611 -68.443  1.00 49.77           C
ANISOU 1150  CB  ARG A 163     5793   7076   6043  -2188     90   1228       C
ATOM   1151  CG  ARG A 163       1.359  54.863 -68.238  1.00 60.19           C
ANISOU 1151  CG  ARG A 163     6807   8729   7334  -2612     71   1315       C
ATOM   1152  CD  ARG A 163       1.606  55.796 -67.068  1.00 65.87           C
ANISOU 1152  CD  ARG A 163     7759   9265   8004  -3039    -61   1278       C
ATOM   1153  NE  ARG A 163       0.955  57.087 -67.268  1.00 65.37           N
ANISOU 1153  NE  ARG A 163     8261   8728   7849  -3200      9   1289       N
ATOM   1154  CZ  ARG A 163       1.565  58.181 -67.711  1.00 62.79           C
ANISOU 1154  CZ  ARG A 163     8119   8322   7415  -3639     85   1399       C
ATOM   1155  NH1 ARG A 163       2.858  58.162 -68.002  1.00 61.09           N
ANISOU 1155  NH1 ARG A 163     7518   8515   7180  -3968     97   1503       N
ATOM   1156  NH2 ARG A 163       0.875  59.303 -67.857  1.00 63.56           N
ANISOU 1156  NH2 ARG A 163     8802   7931   7418  -3713    153   1406       N
ATOM   1157  C   ARG A 163      -2.296  53.931 -67.437  1.00 42.91           C
ANISOU 1157  C   ARG A 163     5251   5795   5259  -1636    -29   1028       C
ATOM   1158  O   ARG A 163      -2.946  54.823 -66.889  1.00 45.23           O
ANISOU 1158  O   ARG A 163     5916   5756   5515  -1701    -40    996       O
ATOM   1159  N   ILE A 164      -2.857  52.993 -68.191  1.00 40.12           N
ANISOU 1159  N   ILE A 164     4768   5537   4938  -1286      7   1019       N
ATOM   1160  CA  ILE A 164      -4.303  52.949 -68.375  1.00 40.34           C
ANISOU 1160  CA  ILE A 164     5025   5331   4972   -988     12    982       C
ATOM   1161  CB  ILE A 164      -4.738  53.589 -69.703  1.00 38.67           C
ANISOU 1161  CB  ILE A 164     4998   5014   4681   -913    126   1086       C
ATOM   1162  CG1 ILE A 164      -4.417  55.089 -69.708  1.00 36.47           C
ANISOU 1162  CG1 ILE A 164     5036   4498   4324  -1203    194   1168       C
ATOM   1163  CD1 ILE A 164      -4.535  55.734 -71.070  1.00 67.90           C
ANISOU 1163  CD1 ILE A 164     9188   8408   8204  -1182    317   1301       C
ATOM   1164  CG2 ILE A 164      -6.240  53.382 -69.924  1.00 33.18           C
ANISOU 1164  CG2 ILE A 164     4445   4173   3989   -577    102   1065       C
ATOM   1165  C   ILE A 164      -4.824  51.527 -68.314  1.00 40.55           C
ANISOU 1165  C   ILE A 164     4850   5499   5058   -687    -51    904       C
ATOM   1166  O   ILE A 164      -4.381  50.655 -69.060  1.00 39.29           O
ANISOU 1166  O   ILE A 164     4477   5561   4892   -579    -20    916       O
ATOM   1167  N   ALA A 165      -5.782  51.319 -67.419  1.00 42.09           N
ANISOU 1167  N   ALA A 165     5150   5549   5293   -558   -124    825       N
ATOM   1168  CA  ALA A 165      -6.417  50.025 -67.231  1.00 36.19           C
ANISOU 1168  CA  ALA A 165     4271   4889   4591   -323   -190    753       C
ATOM   1169  CB  ALA A 165      -6.773  49.823 -65.764  1.00 31.61           C
ANISOU 1169  CB  ALA A 165     3735   4224   4053   -333   -275    670       C
ATOM   1170  C   ALA A 165      -7.668  50.000 -68.083  1.00 35.55           C
ANISOU 1170  C   ALA A 165     4296   4730   4480   -112   -165    782       C
ATOM   1171  O   ALA A 165      -8.314  51.031 -68.259  1.00 37.00           O
ANISOU 1171  O   ALA A 165     4685   4743   4632    -92   -120    838       O
ATOM   1172  N   PHE A 166      -8.006  48.831 -68.617  1.00 38.84           N
ANISOU 1172  N   PHE A 166     4594   5274   4891     45   -200    751       N
ATOM   1173  CA  PHE A 166      -9.220  48.681 -69.414  1.00 37.52           C
ANISOU 1173  CA  PHE A 166     4492   5086   4678    209   -216    780       C
ATOM   1174  CB  PHE A 166      -8.912  48.750 -70.918  1.00 35.24           C
ANISOU 1174  CB  PHE A 166     4218   4881   4292    235   -157    848       C
ATOM   1175  CG  PHE A 166      -8.153  47.564 -71.431  1.00 34.91           C
ANISOU 1175  CG  PHE A 166     4051   5002   4212    268   -148    794       C
ATOM   1176  CD2 PHE A 166      -6.769  47.603 -71.533  1.00 34.04           C
ANISOU 1176  CD2 PHE A 166     3829   5006   4100    180    -61    811       C
ATOM   1177  CE2 PHE A 166      -6.067  46.505 -71.987  1.00 37.36           C
ANISOU 1177  CE2 PHE A 166     4141   5581   4473    279    -25    770       C
ATOM   1178  CZ  PHE A 166      -6.745  45.352 -72.350  1.00 44.65           C
ANISOU 1178  CZ  PHE A 166     5137   6491   5337    435    -84    694       C
ATOM   1179  CE1 PHE A 166      -8.124  45.300 -72.252  1.00 30.90           C
ANISOU 1179  CE1 PHE A 166     3509   4638   3595    454   -193    674       C
ATOM   1180  CD1 PHE A 166      -8.820  46.401 -71.797  1.00 29.19           C
ANISOU 1180  CD1 PHE A 166     3330   4321   3438    388   -220    732       C
ATOM   1181  C   PHE A 166      -9.879  47.353 -69.085  1.00 34.96           C
ANISOU 1181  C   PHE A 166     4082   4829   4372    306   -308    700       C
ATOM   1182  O   PHE A 166      -9.201  46.389 -68.717  1.00 37.69           O
ANISOU 1182  O   PHE A 166     4337   5246   4736    293   -334    633       O
ATOM   1183  N   ILE A 167     -11.201  47.313 -69.224  1.00 27.98           N
ANISOU 1183  N   ILE A 167     3228   3932   3472    402   -356    723       N
ATOM   1184  CA  ILE A 167     -11.967  46.089 -69.041  1.00 28.94           C
ANISOU 1184  CA  ILE A 167     3287   4122   3587    438   -448    665       C
ATOM   1185  CB  ILE A 167     -12.630  46.004 -67.621  1.00 26.41           C
ANISOU 1185  CB  ILE A 167     2942   3751   3342    430   -472    633       C
ATOM   1186  CG1 ILE A 167     -11.570  46.081 -66.525  1.00 24.59           C
ANISOU 1186  CG1 ILE A 167     2725   3450   3169    349   -446    576       C
ATOM   1187  CD1 ILE A 167     -11.282  47.496 -66.069  1.00 31.82           C
ANISOU 1187  CD1 ILE A 167     3739   4247   4103    307   -373    613       C
ATOM   1188  CG2 ILE A 167     -13.434  44.717 -67.464  1.00 22.02           C
ANISOU 1188  CG2 ILE A 167     2332   3268   2765    414   -561    589       C
ATOM   1189  C   ILE A 167     -13.058  46.029 -70.092  1.00 29.62           C
ANISOU 1189  C   ILE A 167     3375   4291   3588    504   -504    726       C
ATOM   1190  O   ILE A 167     -13.860  46.953 -70.204  1.00 34.96           O
ANISOU 1190  O   ILE A 167     4061   4962   4262    584   -494    818       O
ATOM   1191  N   LEU A 168     -13.083  44.944 -70.862  1.00 34.15           N
ANISOU 1191  N   LEU A 168     3960   4942   4075    482   -569    680       N
ATOM   1192  CA  LEU A 168     -14.202  44.656 -71.762  1.00 32.25           C
ANISOU 1192  CA  LEU A 168     3713   4811   3728    489   -673    725       C
ATOM   1193  CB  LEU A 168     -13.710  44.282 -73.171  1.00 28.07           C
ANISOU 1193  CB  LEU A 168     3298   4322   3047    489   -677    712       C
ATOM   1194  CG  LEU A 168     -14.803  43.895 -74.179  1.00 34.39           C
ANISOU 1194  CG  LEU A 168     4121   5249   3695    455   -819    749       C
ATOM   1195  CD1 LEU A 168     -15.770  45.053 -74.436  1.00 40.74           C
ANISOU 1195  CD1 LEU A 168     4831   6149   4500    546   -856    904       C
ATOM   1196  CD2 LEU A 168     -14.191  43.417 -75.482  1.00 30.65           C
ANISOU 1196  CD2 LEU A 168     3822   4784   3041    451   -807    708       C
ATOM   1197  C   LEU A 168     -15.021  43.523 -71.153  1.00 35.99           C
ANISOU 1197  C   LEU A 168     4140   5330   4206    397   -778    665       C
ATOM   1198  O   LEU A 168     -14.482  42.477 -70.799  1.00 46.57           O
ANISOU 1198  O   LEU A 168     5552   6601   5540    335   -786    564       O
ATOM   1199  N   TYR A 169     -16.320  43.746 -71.011  1.00 39.51           N
ANISOU 1199  N   TYR A 169     4462   5897   4653    393   -851    744       N
ATOM   1200  CA  TYR A 169     -17.207  42.776 -70.382  1.00 37.92           C
ANISOU 1200  CA  TYR A 169     4185   5771   4452    260   -942    715       C
ATOM   1201  CB  TYR A 169     -18.229  43.499 -69.503  1.00 36.67           C
ANISOU 1201  CB  TYR A 169     3835   5716   4381    333   -910    813       C
ATOM   1202  CG  TYR A 169     -17.597  44.220 -68.338  1.00 35.81           C
ANISOU 1202  CG  TYR A 169     3766   5447   4394    434   -767    788       C
ATOM   1203  CD1 TYR A 169     -17.136  43.518 -67.230  1.00 37.90           C
ANISOU 1203  CD1 TYR A 169     4082   5605   4712    344   -741    693       C
ATOM   1204  CE1 TYR A 169     -16.551  44.169 -66.161  1.00 34.34           C
ANISOU 1204  CE1 TYR A 169     3684   5020   4342    407   -635    668       C
ATOM   1205  CZ  TYR A 169     -16.422  45.541 -66.189  1.00 41.23           C
ANISOU 1205  CZ  TYR A 169     4594   5830   5241    544   -544    726       C
ATOM   1206  OH  TYR A 169     -15.840  46.201 -65.130  1.00 45.99           O
ANISOU 1206  OH  TYR A 169     5300   6282   5894    563   -454    689       O
ATOM   1207  CE2 TYR A 169     -16.870  46.258 -67.278  1.00 50.16           C
ANISOU 1207  CE2 TYR A 169     5700   7033   6326    652   -551    825       C
ATOM   1208  CD2 TYR A 169     -17.452  45.597 -68.345  1.00 43.09           C
ANISOU 1208  CD2 TYR A 169     4716   6304   5351    606   -667    861       C
ATOM   1209  C   TYR A 169     -17.930  41.933 -71.423  1.00 38.73           C
ANISOU 1209  C   TYR A 169     4308   6009   4397    115  -1100    716       C
ATOM   1210  O   TYR A 169     -18.420  42.454 -72.423  1.00 39.22           O
ANISOU 1210  O   TYR A 169     4322   6208   4370    160  -1166    806       O
ATOM   1211  N   LEU A 170     -17.989  40.630 -71.173  1.00 36.24           N
ANISOU 1211  N   LEU A 170     4100   5641   4028    -71  -1169    620       N
ATOM   1212  CA  LEU A 170     -18.716  39.700 -72.023  1.00 43.00           C
ANISOU 1212  CA  LEU A 170     5032   6596   4710   -285  -1337    603       C
ATOM   1213  CB  LEU A 170     -17.741  38.761 -72.728  1.00 51.26           C
ANISOU 1213  CB  LEU A 170     6413   7443   5620   -317  -1332    464       C
ATOM   1214  CG  LEU A 170     -16.763  39.431 -73.694  1.00 58.32           C
ANISOU 1214  CG  LEU A 170     7397   8295   6468   -118  -1238    463       C
ATOM   1215  CD1 LEU A 170     -15.788  38.408 -74.231  1.00 64.93           C
ANISOU 1215  CD1 LEU A 170     8556   8946   7168   -105  -1192    325       C
ATOM   1216  CD2 LEU A 170     -17.508  40.103 -74.833  1.00 59.05           C
ANISOU 1216  CD2 LEU A 170     7410   8584   6441   -125  -1342    569       C
ATOM   1217  C   LEU A 170     -19.670  38.903 -71.150  1.00 48.12           C
ANISOU 1217  C   LEU A 170     5591   7320   5374   -514  -1414    609       C
ATOM   1218  O   LEU A 170     -19.700  37.673 -71.197  1.00 52.97           O
ANISOU 1218  O   LEU A 170     6417   7830   5878   -736  -1493    517       O
ATOM   1219  N   VAL A 171     -20.450  39.617 -70.348  1.00 44.86           N
ANISOU 1219  N   VAL A 171     4889   7076   5081   -455  -1374    722       N
ATOM   1220  CA  VAL A 171     -21.259  38.987 -69.317  1.00 45.85           C
ANISOU 1220  CA  VAL A 171     4898   7283   5240   -648  -1392    743       C
ATOM   1221  CB  VAL A 171     -21.291  39.847 -68.030  1.00 38.03           C
ANISOU 1221  CB  VAL A 171     3736   6294   4419   -449  -1223    798       C
ATOM   1222  CG1 VAL A 171     -19.894  39.990 -67.455  1.00 35.14           C
ANISOU 1222  CG1 VAL A 171     3591   5627   4135   -296  -1095    689       C
ATOM   1223  CG2 VAL A 171     -21.905  41.223 -68.301  1.00 31.39           C
ANISOU 1223  CG2 VAL A 171     2637   5663   3626   -204  -1179    944       C
ATOM   1224  C   VAL A 171     -22.690  38.755 -69.782  1.00 50.58           C
ANISOU 1224  C   VAL A 171     5253   8224   5741   -872  -1556    859       C
ATOM   1225  O   VAL A 171     -23.180  39.465 -70.658  1.00 55.82           O
ANISOU 1225  O   VAL A 171     5754   9095   6361   -771  -1621    958       O
ATOM   1226  N   PRO A 172     -23.375  37.765 -69.184  1.00 53.82           N
ANISOU 1226  N   PRO A 172     5638   8700   6110  -1186  -1617    857       N
ATOM   1227  CA  PRO A 172     -24.814  37.625 -69.437  1.00 56.00           C
ANISOU 1227  CA  PRO A 172     5650   9289   6337  -1377  -1685    968       C
ATOM   1228  CB  PRO A 172     -25.194  36.363 -68.656  1.00 56.79           C
ANISOU 1228  CB  PRO A 172     5854   9336   6387  -1754  -1712    931       C
ATOM   1229  CG  PRO A 172     -24.130  36.212 -67.616  1.00 51.83           C
ANISOU 1229  CG  PRO A 172     5427   8424   5843  -1655  -1611    842       C
ATOM   1230  CD  PRO A 172     -22.877  36.775 -68.210  1.00 50.47           C
ANISOU 1230  CD  PRO A 172     5469   8004   5704  -1332  -1551    747       C
ATOM   1231  C   PRO A 172     -25.547  38.837 -68.884  1.00 55.95           C
ANISOU 1231  C   PRO A 172     5267   9527   6465  -1089  -1542   1119       C
ATOM   1232  O   PRO A 172     -24.900  39.688 -68.275  1.00 59.40           O
ANISOU 1232  O   PRO A 172     5687   9863   7018   -792  -1412   1125       O
ATOM   1233  N   PRO A 173     -26.869  38.924 -69.092  1.00 52.09           N
ANISOU 1233  N   PRO A 173     4503   9346   5944  -1165  -1561   1241       N
ATOM   1234  CA  PRO A 173     -27.590  40.069 -68.531  1.00 46.59           C
ANISOU 1234  CA  PRO A 173     3486   8868   5348   -849  -1405   1384       C
ATOM   1235  CB  PRO A 173     -29.059  39.727 -68.800  1.00 47.47           C
ANISOU 1235  CB  PRO A 173     3319   9341   5376  -1050  -1471   1511       C
ATOM   1236  CG  PRO A 173     -29.019  38.791 -69.960  1.00 48.75           C
ANISOU 1236  CG  PRO A 173     3672   9461   5390  -1385  -1685   1438       C
ATOM   1237  CD  PRO A 173     -27.767  37.992 -69.791  1.00 55.08           C
ANISOU 1237  CD  PRO A 173     4863   9887   6176  -1534  -1717   1261       C
ATOM   1238  C   PRO A 173     -27.291  40.171 -67.041  1.00 48.51           C
ANISOU 1238  C   PRO A 173     3700   9028   5702   -762  -1235   1376       C
ATOM   1239  O   PRO A 173     -27.359  39.168 -66.326  1.00 55.36           O
ANISOU 1239  O   PRO A 173     4617   9871   6548  -1061  -1249   1339       O
ATOM   1240  N   TRP A 174     -26.935  41.370 -66.596  1.00 44.24           N
ANISOU 1240  N   TRP A 174     3125   8422   5264   -366  -1076   1409       N
ATOM   1241  CA  TRP A 174     -26.378  41.565 -65.271  1.00 43.09           C
ANISOU 1241  CA  TRP A 174     3019   8140   5212   -250   -922   1380       C
ATOM   1242  CB  TRP A 174     -24.878  41.844 -65.403  1.00 36.66           C
ANISOU 1242  CB  TRP A 174     2523   6963   4442   -121   -922   1253       C
ATOM   1243  CG  TRP A 174     -24.074  41.392 -64.223  1.00 44.82           C
ANISOU 1243  CG  TRP A 174     3807   7697   5527   -185   -809   1121       C
ATOM   1244  CD1 TRP A 174     -23.755  42.129 -63.124  1.00 42.93           C
ANISOU 1244  CD1 TRP A 174     3637   7316   5360     37   -618   1101       C
ATOM   1245  NE1 TRP A 174     -23.003  41.381 -62.255  1.00 38.44           N
ANISOU 1245  NE1 TRP A 174     3306   6503   4796   -112   -593    980       N
ATOM   1246  CE2 TRP A 174     -22.826  40.130 -62.782  1.00 45.36           C
ANISOU 1246  CE2 TRP A 174     4293   7334   5608   -407   -750    922       C
ATOM   1247  CD2 TRP A 174     -23.485  40.100 -64.026  1.00 45.83           C
ANISOU 1247  CD2 TRP A 174     4182   7622   5611   -480   -888    996       C
ATOM   1248  CE3 TRP A 174     -23.455  38.921 -64.776  1.00 43.01           C
ANISOU 1248  CE3 TRP A 174     3957   7235   5150   -789  -1063    940       C
ATOM   1249  CZ3 TRP A 174     -22.777  37.830 -64.267  1.00 46.21           C
ANISOU 1249  CZ3 TRP A 174     4668   7368   5522   -970  -1075    822       C
ATOM   1250  CH2 TRP A 174     -22.132  37.891 -63.025  1.00 46.00           C
ANISOU 1250  CH2 TRP A 174     4775   7139   5564   -858   -937    770       C
ATOM   1251  CZ2 TRP A 174     -22.144  39.028 -62.269  1.00 45.90           C
ANISOU 1251  CZ2 TRP A 174     4627   7168   5644   -598   -783    814       C
ATOM   1252  C   TRP A 174     -27.089  42.712 -64.558  1.00 51.63           C
ANISOU 1252  C   TRP A 174     3898   9369   6351    106   -710   1498       C
ATOM   1253  O   TRP A 174     -27.644  43.599 -65.200  1.00 58.92           O
ANISOU 1253  O   TRP A 174     4728  10403   7257    347   -682   1584       O
ATOM   1254  N   ASP A 175     -27.106  42.672 -63.230  1.00 55.18           N
ANISOU 1254  N   ASP A 175     4298   9820   6849    141   -554   1507       N
ATOM   1255  CA  ASP A 175     -27.635  43.782 -62.450  1.00 52.34           C
ANISOU 1255  CA  ASP A 175     3826   9540   6522    522   -317   1596       C
ATOM   1256  CB  ASP A 175     -29.140  43.639 -62.226  1.00 57.43           C
ANISOU 1256  CB  ASP A 175     4153  10560   7107    480   -254   1735       C
ATOM   1257  CG  ASP A 175     -29.497  42.405 -61.438  1.00 70.32           C
ANISOU 1257  CG  ASP A 175     5681  12326   8710     90   -263   1735       C
ATOM   1258  OD2 ASP A 175     -29.925  41.410 -62.056  1.00 80.09           O
ANISOU 1258  OD2 ASP A 175     6858  13692   9881   -290   -446   1742       O
ATOM   1259  OD1 ASP A 175     -29.360  42.433 -60.197  1.00 74.72           O
ANISOU 1259  OD1 ASP A 175     6250  12845   9294    152    -78   1728       O
ATOM   1260  C   ASP A 175     -26.907  43.883 -61.120  1.00 53.62           C
ANISOU 1260  C   ASP A 175     4196   9448   6729    597   -144   1503       C
ATOM   1261  O   ASP A 175     -26.074  43.036 -60.786  1.00 55.25           O
ANISOU 1261  O   ASP A 175     4665   9391   6935    329   -208   1358       O
ATOM   1262  N   ARG A 176     -27.235  44.926 -60.366  1.00 53.33           N
ANISOU 1262  N   ARG A 176     3817   8874   7571   -397    377    160       N
ATOM   1263  CA  ARG A 176     -26.483  45.297 -59.173  1.00 59.52           C
ANISOU 1263  CA  ARG A 176     4795   9527   8293   -328    613    101       C
ATOM   1264  CB  ARG A 176     -27.029  46.614 -58.610  1.00 64.72           C
ANISOU 1264  CB  ARG A 176     5089  10403   9100     84    747   -133       C
ATOM   1265  CG  ARG A 176     -26.141  47.260 -57.561  1.00 66.99           C
ANISOU 1265  CG  ARG A 176     5635  10479   9340    235    934   -217       C
ATOM   1266  CD  ARG A 176     -26.692  48.604 -57.106  1.00 66.08           C
ANISOU 1266  CD  ARG A 176     5214  10512   9382    692   1033   -492       C
ATOM   1267  NE  ARG A 176     -26.565  49.628 -58.138  1.00 60.99           N
ANISOU 1267  NE  ARG A 176     4623   9570   8981   1155    765   -471       N
ATOM   1268  CZ  ARG A 176     -25.419  50.208 -58.480  1.00 63.33           C
ANISOU 1268  CZ  ARG A 176     5365   9377   9320   1312    638   -354       C
ATOM   1269  NH1 ARG A 176     -24.287  49.862 -57.887  1.00 54.66           N
ANISOU 1269  NH1 ARG A 176     4644   8059   8066   1087    746   -271       N
ATOM   1270  NH2 ARG A 176     -25.401  51.130 -59.429  1.00 77.77           N
ANISOU 1270  NH2 ARG A 176     7262  10952  11336   1673    382   -307       N
ATOM   1271  C   ARG A 176     -26.517  44.202 -58.109  1.00 51.17           C
ANISOU 1271  C   ARG A 176     3844   8607   6992   -836    807    143       C
ATOM   1272  O   ARG A 176     -25.529  43.976 -57.410  1.00 51.75           O
ANISOU 1272  O   ARG A 176     4302   8416   6944   -910    885    210       O
ATOM   1273  N   SER A 177     -27.645  43.507 -58.016  1.00 48.96           N
ANISOU 1273  N   SER A 177     3234   8742   6626  -1214    853    124       N
ATOM   1274  CA  SER A 177     -27.860  42.507 -56.972  1.00 52.79           C
ANISOU 1274  CA  SER A 177     3868   9341   6850  -1731   1018    180       C
ATOM   1275  CB  SER A 177     -29.341  42.138 -56.906  1.00 51.47           C
ANISOU 1275  CB  SER A 177     3356   9560   6640  -1954   1043     97       C
ATOM   1276  OG  SER A 177     -29.691  41.286 -57.981  1.00 52.05           O
ANISOU 1276  OG  SER A 177     3462   9594   6722  -2220    797    217       O
ATOM   1277  C   SER A 177     -27.035  41.234 -57.186  1.00 54.53           C
ANISOU 1277  C   SER A 177     4623   9182   6914  -2129    867    423       C
ATOM   1278  O   SER A 177     -26.934  40.392 -56.287  1.00 60.24           O
ANISOU 1278  O   SER A 177     5654   9823   7410  -2490    934    512       O
ATOM   1279  N   MET A 178     -26.458  41.096 -58.375  1.00 50.67           N
ANISOU 1279  N   MET A 178     4386   8320   6546  -1928    605    501       N
ATOM   1280  CA  MET A 178     -25.623  39.947 -58.710  1.00 40.83           C
ANISOU 1280  CA  MET A 178     3706   6616   5192  -2144    421    668       C
ATOM   1281  CB  MET A 178     -25.736  39.636 -60.206  1.00 40.88           C
ANISOU 1281  CB  MET A 178     3768   6479   5286  -2084    155    686       C
ATOM   1282  CG  MET A 178     -27.139  39.260 -60.648  1.00 43.52           C
ANISOU 1282  CG  MET A 178     3721   7215   5601  -2436     84    658       C
ATOM   1283  SD  MET A 178     -27.355  39.403 -62.427  1.00 52.65           S
ANISOU 1283  SD  MET A 178     4825   8308   6872  -2230   -230    637       S
ATOM   1284  CE  MET A 178     -26.495  37.942 -63.006  1.00 49.95           C
ANISOU 1284  CE  MET A 178     5199   7411   6368  -2498   -438    731       C
ATOM   1285  C   MET A 178     -24.165  40.211 -58.346  1.00 38.36           C
ANISOU 1285  C   MET A 178     3792   5894   4888  -1836    429    709       C
ATOM   1286  O   MET A 178     -23.319  39.335 -58.487  1.00 45.83           O
ANISOU 1286  O   MET A 178     5197   6453   5762  -1913    285    817       O
ATOM   1287  N   GLY A 179     -23.870  41.421 -57.883  1.00 35.04           N
ANISOU 1287  N   GLY A 179     3191   5561   4563  -1478    577    605       N
ATOM   1288  CA  GLY A 179     -22.518  41.770 -57.496  1.00 31.91           C
ANISOU 1288  CA  GLY A 179     3109   4843   4173  -1224    581    634       C
ATOM   1289  C   GLY A 179     -21.621  41.868 -58.710  1.00 36.94           C
ANISOU 1289  C   GLY A 179     3941   5163   4932   -934    393    669       C
ATOM   1290  O   GLY A 179     -22.106  42.044 -59.821  1.00 33.54           O
ANISOU 1290  O   GLY A 179     3361   4789   4594   -845    285    647       O
ATOM   1291  N   GLY A 180     -20.311  41.762 -58.502  1.00 38.61           N
ANISOU 1291  N   GLY A 180     4464   5083   5123   -795    352    718       N
ATOM   1292  CA  GLY A 180     -19.357  41.830 -59.597  1.00 37.05           C
ANISOU 1292  CA  GLY A 180     4423   4650   5003   -542    221    730       C
ATOM   1293  C   GLY A 180     -19.147  43.235 -60.134  1.00 32.16           C
ANISOU 1293  C   GLY A 180     3615   4083   4520   -230    257    675       C
ATOM   1294  O   GLY A 180     -18.454  43.430 -61.129  1.00 42.93           O
ANISOU 1294  O   GLY A 180     5071   5322   5918    -64    174    692       O
ATOM   1295  N   THR A 181     -19.734  44.217 -59.461  1.00 36.04           N
ANISOU 1295  N   THR A 181     3869   4753   5071   -160    380    602       N
ATOM   1296  CA  THR A 181     -19.634  45.607 -59.879  1.00 35.98           C
ANISOU 1296  CA  THR A 181     3741   4729   5199    132    378    555       C
ATOM   1297  CB  THR A 181     -20.599  46.500 -59.066  1.00 35.08           C
ANISOU 1297  CB  THR A 181     3346   4828   5153    222    506    416       C
ATOM   1298  OG1 THR A 181     -20.225  46.465 -57.688  1.00 38.08           O
ANISOU 1298  OG1 THR A 181     3808   5234   5428    119    664    360       O
ATOM   1299  CG2 THR A 181     -22.034  46.013 -59.197  1.00 36.63           C
ANISOU 1299  CG2 THR A 181     3234   5334   5349     81    514    370       C
ATOM   1300  C   THR A 181     -18.216  46.120 -59.676  1.00 38.08           C
ANISOU 1300  C   THR A 181     4217   4787   5466    254    389    582       C
ATOM   1301  O   THR A 181     -17.508  45.667 -58.774  1.00 39.21           O
ANISOU 1301  O   THR A 181     4501   4874   5522    159    439    592       O
ATOM   1302  N   LEU A 182     -17.806  47.068 -60.515  1.00 37.37           N
ANISOU 1302  N   LEU A 182     4146   4594   5457    436    321    609       N
ATOM   1303  CA  LEU A 182     -16.502  47.716 -60.382  1.00 32.54           C
ANISOU 1303  CA  LEU A 182     3687   3832   4845    499    333    635       C
ATOM   1304  CB  LEU A 182     -15.932  48.055 -61.764  1.00 23.39           C
ANISOU 1304  CB  LEU A 182     2609   2596   3683    556    237    729       C
ATOM   1305  CG  LEU A 182     -14.656  48.899 -61.793  1.00 33.25           C
ANISOU 1305  CG  LEU A 182     3970   3741   4923    561    252    771       C
ATOM   1306  CD1 LEU A 182     -13.457  48.098 -61.283  1.00 32.95           C
ANISOU 1306  CD1 LEU A 182     3976   3736   4807    488    302    757       C
ATOM   1307  CD2 LEU A 182     -14.398  49.440 -63.189  1.00 31.75           C
ANISOU 1307  CD2 LEU A 182     3852   3517   4695    567    170    881       C
ATOM   1308  C   LEU A 182     -16.681  48.985 -59.552  1.00 36.96           C
ANISOU 1308  C   LEU A 182     4208   4353   5483    606    394    544       C
ATOM   1309  O   LEU A 182     -17.304  49.940 -60.014  1.00 33.51           O
ANISOU 1309  O   LEU A 182     3709   3871   5153    766    335    521       O
ATOM   1310  N   ASP A 183     -16.148  48.988 -58.327  1.00 37.85           N
ANISOU 1310  N   ASP A 183     4385   4464   5532    534    485    481       N
ATOM   1311  CA  ASP A 183     -16.351  50.098 -57.383  1.00 31.52           C
ANISOU 1311  CA  ASP A 183     3581   3629   4768    620    558    340       C
ATOM   1312  CB  ASP A 183     -16.688  49.550 -55.998  1.00 35.03           C
ANISOU 1312  CB  ASP A 183     3991   4241   5078    488    697    237       C
ATOM   1313  CG  ASP A 183     -17.855  48.583 -56.022  1.00 45.21           C
ANISOU 1313  CG  ASP A 183     5099   5757   6321    387    759    235       C
ATOM   1314  OD1 ASP A 183     -18.799  48.805 -56.818  1.00 38.49           O
ANISOU 1314  OD1 ASP A 183     4058   4981   5587    508    724    211       O
ATOM   1315  OD2 ASP A 183     -17.827  47.600 -55.245  1.00 49.98           O
ANISOU 1315  OD2 ASP A 183     5763   6465   6761    159    816    273       O
ATOM   1316  C   ASP A 183     -15.122  50.994 -57.293  1.00 33.94           C
ANISOU 1316  C   ASP A 183     4072   3742   5083    613    506    363       C
ATOM   1317  O   ASP A 183     -13.998  50.500 -57.318  1.00 39.55           O
ANISOU 1317  O   ASP A 183     4859   4449   5721    490    475    453       O
ATOM   1318  N   LEU A 184     -15.334  52.307 -57.201  1.00 31.93           N
ANISOU 1318  N   LEU A 184     3884   3327   4922    747    481    272       N
ATOM   1319  CA  LEU A 184     -14.229  53.271 -57.183  1.00 34.88           C
ANISOU 1319  CA  LEU A 184     4466   3487   5301    676    407    304       C
ATOM   1320  CB  LEU A 184     -14.371  54.264 -58.335  1.00 35.35           C
ANISOU 1320  CB  LEU A 184     4638   3320   5475    779    266    400       C
ATOM   1321  CG  LEU A 184     -14.639  53.631 -59.703  1.00 35.78           C
ANISOU 1321  CG  LEU A 184     4602   3464   5530    791    200    572       C
ATOM   1322  CD1 LEU A 184     -14.679  54.722 -60.762  1.00 32.22           C
ANISOU 1322  CD1 LEU A 184     4333   2767   5141    847     28    701       C
ATOM   1323  CD2 LEU A 184     -13.615  52.535 -60.060  1.00 22.32           C
ANISOU 1323  CD2 LEU A 184     2850   1932   3697    594    248    682       C
ATOM   1324  C   LEU A 184     -14.163  54.023 -55.859  1.00 33.86           C
ANISOU 1324  C   LEU A 184     4449   3281   5137    677    465    105       C
ATOM   1325  O   LEU A 184     -15.147  54.620 -55.414  1.00 35.71           O
ANISOU 1325  O   LEU A 184     4657   3478   5432    874    515    -85       O
ATOM   1326  N   TYR A 185     -12.994  53.997 -55.231  1.00 31.67           N
ANISOU 1326  N   TYR A 185     4279   3003   4751    471    451    125       N
ATOM   1327  CA  TYR A 185     -12.852  54.566 -53.900  1.00 34.24           C
ANISOU 1327  CA  TYR A 185     4734   3289   4985    421    496    -71       C
ATOM   1328  CB  TYR A 185     -11.827  53.792 -53.068  1.00 39.93           C
ANISOU 1328  CB  TYR A 185     5460   4182   5531    189    487    -19       C
ATOM   1329  CG  TYR A 185     -12.256  52.391 -52.709  1.00 34.21           C
ANISOU 1329  CG  TYR A 185     4597   3702   4698    170    565     32       C
ATOM   1330  CD1 TYR A 185     -12.069  51.349 -53.595  1.00 25.33           C
ANISOU 1330  CD1 TYR A 185     3358   2653   3614    174    520    214       C
ATOM   1331  CE1 TYR A 185     -12.456  50.067 -53.278  1.00 41.11           C
ANISOU 1331  CE1 TYR A 185     5306   4801   5513    128    551    271       C
ATOM   1332  CZ  TYR A 185     -13.040  49.804 -52.061  1.00 38.53           C
ANISOU 1332  CZ  TYR A 185     5026   4597   5017     33    647    177       C
ATOM   1333  OH  TYR A 185     -13.416  48.508 -51.773  1.00 45.10           O
ANISOU 1333  OH  TYR A 185     5863   5547   5726    -81    656    276       O
ATOM   1334  CE2 TYR A 185     -13.244  50.823 -51.156  1.00 34.69           C
ANISOU 1334  CE2 TYR A 185     4615   4106   4461     30    731    -20       C
ATOM   1335  CD2 TYR A 185     -12.853  52.111 -51.481  1.00 37.80           C
ANISOU 1335  CD2 TYR A 185     5076   4304   4982    120    681   -107       C
ATOM   1336  C   TYR A 185     -12.437  56.015 -53.961  1.00 32.55           C
ANISOU 1336  C   TYR A 185     4770   2754   4845    411    387   -138       C
ATOM   1337  O   TYR A 185     -11.607  56.406 -54.780  1.00 34.16           O
ANISOU 1337  O   TYR A 185     5062   2824   5092    271    267     33       O
ATOM   1338  N   SER A 186     -13.032  56.807 -53.081  1.00 39.94           N
ANISOU 1338  N   SER A 186     5834   3568   5774    543    435   -400       N
ATOM   1339  CA  SER A 186     -12.543  58.137 -52.789  1.00 39.94           C
ANISOU 1339  CA  SER A 186     6156   3220   5798    490    318   -517       C
ATOM   1340  CB  SER A 186     -13.581  58.904 -51.977  1.00 38.20           C
ANISOU 1340  CB  SER A 186     6038   2874   5602    781    398   -872       C
ATOM   1341  OG  SER A 186     -13.712  58.326 -50.690  1.00 41.05           O
ANISOU 1341  OG  SER A 186     6313   3538   5745    704    577  -1061       O
ATOM   1342  C   SER A 186     -11.271  57.973 -51.958  1.00 43.63           C
ANISOU 1342  C   SER A 186     6709   3786   6081    138    281   -497       C
ATOM   1343  O   SER A 186     -10.853  56.848 -51.664  1.00 41.39           O
ANISOU 1343  O   SER A 186     6234   3818   5676      8    331   -390       O
ATOM   1344  N   ILE A 187     -10.678  59.088 -51.547  1.00 41.61           N
ANISOU 1344  N   ILE A 187     6760   3247   5803    -12    162   -607       N
ATOM   1345  CA  ILE A 187      -9.409  59.046 -50.841  1.00 41.63           C
ANISOU 1345  CA  ILE A 187     6829   3352   5638   -380     76   -579       C
ATOM   1346  CB  ILE A 187      -8.239  59.287 -51.829  1.00 50.33           C
ANISOU 1346  CB  ILE A 187     7922   4402   6800   -680    -77   -305       C
ATOM   1347  CG1 ILE A 187      -7.077  58.352 -51.492  1.00 61.03           C
ANISOU 1347  CG1 ILE A 187     9023   6145   8019   -935   -108   -174       C
ATOM   1348  CD1 ILE A 187      -6.068  58.247 -52.579  1.00 71.90           C
ANISOU 1348  CD1 ILE A 187    10228   7642   9449  -1158   -178     80       C
ATOM   1349  CG2 ILE A 187      -7.821  60.779 -51.870  1.00 49.69           C
ANISOU 1349  CG2 ILE A 187     8242   3885   6753   -890   -247   -367       C
ATOM   1350  C   ILE A 187      -9.402  60.036 -49.673  1.00 51.57           C
ANISOU 1350  C   ILE A 187     8422   4392   6781   -441     38   -891       C
ATOM   1351  O   ILE A 187     -10.262  60.915 -49.604  1.00 52.32           O
ANISOU 1351  O   ILE A 187     8734   4178   6966   -183     58  -1121       O
ATOM   1352  N   ASP A 188      -8.455  59.864 -48.748  1.00 53.15           N
ANISOU 1352  N   ASP A 188     8660   4759   6774   -752    -31   -920       N
ATOM   1353  CA  ASP A 188      -8.374  60.706 -47.550  1.00 60.12           C
ANISOU 1353  CA  ASP A 188     9878   5478   7486   -859    -75  -1236       C
ATOM   1354  CB  ASP A 188      -8.487  59.859 -46.269  1.00 63.00           C
ANISOU 1354  CB  ASP A 188    10152   6223   7561   -896     36  -1363       C
ATOM   1355  CG  ASP A 188      -7.305  58.905 -46.061  1.00 66.40           C
ANISOU 1355  CG  ASP A 188    10371   6998   7860  -1201   -102  -1100       C
ATOM   1356  OD1 ASP A 188      -6.271  59.026 -46.750  1.00 67.64           O
ANISOU 1356  OD1 ASP A 188    10435   7140   8126  -1419   -272   -885       O
ATOM   1357  OD2 ASP A 188      -7.411  58.025 -45.179  1.00 69.58           O
ANISOU 1357  OD2 ASP A 188    10699   7706   8034  -1221    -48  -1113       O
ATOM   1358  C   ASP A 188      -7.100  61.554 -47.517  1.00 59.08           C
ANISOU 1358  C   ASP A 188     9981   5147   7320  -1290   -321  -1183       C
ATOM   1359  O   ASP A 188      -6.305  61.532 -48.455  1.00 48.73           O
ANISOU 1359  O   ASP A 188     8544   3853   6120  -1507   -432   -900       O
ATOM   1360  N   GLU A 189      -6.904  62.275 -46.417  1.00 67.08           N
ANISOU 1360  N   GLU A 189    11324   6014   8149  -1447   -396  -1470       N
ATOM   1361  CA  GLU A 189      -5.767  63.183 -46.269  1.00 77.82           C
ANISOU 1361  CA  GLU A 189    12957   7158   9454  -1909   -650  -1465       C
ATOM   1362  CB  GLU A 189      -5.848  63.906 -44.913  1.00 91.21           C
ANISOU 1362  CB  GLU A 189    15062   8684  10908  -1999   -699  -1870       C
ATOM   1363  CG  GLU A 189      -6.131  62.996 -43.721  1.00 91.29           C
ANISOU 1363  CG  GLU A 189    14925   9136  10624  -1917   -556  -2019       C
ATOM   1364  C   GLU A 189      -4.395  62.508 -46.433  1.00 68.57           C
ANISOU 1364  C   GLU A 189    11446   6393   8215  -2319   -793  -1159       C
ATOM   1365  O   GLU A 189      -3.394  63.190 -46.658  1.00 63.15           O
ANISOU 1365  O   GLU A 189    10865   5599   7532  -2749   -996  -1070       O
ATOM   1366  N   HIS A 190      -4.355  61.180 -46.341  1.00 62.19           N
ANISOU 1366  N   HIS A 190    10230   6047   7352  -2184   -700  -1005       N
ATOM   1367  CA  HIS A 190      -3.097  60.435 -46.396  1.00 62.96           C
ANISOU 1367  CA  HIS A 190     9965   6563   7394  -2462   -849   -762       C
ATOM   1368  CB  HIS A 190      -2.992  59.499 -45.189  1.00 67.82           C
ANISOU 1368  CB  HIS A 190    10484   7529   7757  -2431   -884   -818       C
ATOM   1369  CG  HIS A 190      -3.059  60.207 -43.869  1.00 77.17           C
ANISOU 1369  CG  HIS A 190    12060   8590   8670  -2609   -965  -1123       C
ATOM   1370  ND1 HIS A 190      -2.006  60.938 -43.363  1.00 76.53           N
ANISOU 1370  ND1 HIS A 190    12125   8491   8461  -3054  -1226  -1187       N
ATOM   1371  CE1 HIS A 190      -2.349  61.448 -42.194  1.00 73.92           C
ANISOU 1371  CE1 HIS A 190    12183   8038   7866  -3122  -1243  -1503       C
ATOM   1372  NE2 HIS A 190      -3.586  61.072 -41.922  1.00 68.87           N
ANISOU 1372  NE2 HIS A 190    11619   7374   7175  -2731   -974  -1649       N
ATOM   1373  CD2 HIS A 190      -4.054  60.297 -42.954  1.00 74.35           C
ANISOU 1373  CD2 HIS A 190    11976   8153   8119  -2422   -808  -1406       C
ATOM   1374  C   HIS A 190      -2.937  59.629 -47.688  1.00 63.59           C
ANISOU 1374  C   HIS A 190     9638   6846   7677  -2320   -767   -462       C
ATOM   1375  O   HIS A 190      -2.073  58.754 -47.775  1.00 63.91           O
ANISOU 1375  O   HIS A 190     9307   7279   7695  -2395   -847   -290       O
ATOM   1376  N   PHE A 191      -3.767  59.930 -48.686  1.00 61.92           N
ANISOU 1376  N   PHE A 191     9503   6369   7655  -2093   -627   -420       N
ATOM   1377  CA  PHE A 191      -3.706  59.251 -49.980  1.00 54.82           C
ANISOU 1377  CA  PHE A 191     8278   5635   6915  -1968   -540   -164       C
ATOM   1378  CB  PHE A 191      -2.308  59.393 -50.595  1.00 54.95           C
ANISOU 1378  CB  PHE A 191     8061   5878   6940  -2363   -663     27       C
ATOM   1379  C   PHE A 191      -4.087  57.774 -49.854  1.00 46.75           C
ANISOU 1379  C   PHE A 191     6954   4935   5872  -1655   -429   -102       C
ATOM   1380  O   PHE A 191      -3.591  56.927 -50.595  1.00 53.52           O
ANISOU 1380  O   PHE A 191     7483   6058   6794  -1609   -417     84       O
ATOM   1381  N   GLN A 192      -4.976  57.482 -48.910  1.00 47.04           N
ANISOU 1381  N   GLN A 192     7129   4942   5801  -1457   -347   -272       N
ATOM   1382  CA  GLN A 192      -5.459  56.122 -48.667  1.00 45.21           C
ANISOU 1382  CA  GLN A 192     6706   4959   5513  -1223   -256   -208       C
ATOM   1383  CB  GLN A 192      -5.177  55.704 -47.215  1.00 45.73           C
ANISOU 1383  CB  GLN A 192     6855   5207   5313  -1339   -349   -297       C
ATOM   1384  CG  GLN A 192      -3.697  55.592 -46.850  1.00 53.22           C
ANISOU 1384  CG  GLN A 192     7670   6374   6178  -1611   -608   -200       C
ATOM   1385  CD  GLN A 192      -3.026  54.369 -47.460  1.00 72.44           C
ANISOU 1385  CD  GLN A 192     9736   9082   8704  -1489   -688     32       C
ATOM   1386  OE1 GLN A 192      -3.640  53.627 -48.223  1.00 80.69           O
ANISOU 1386  OE1 GLN A 192    10670  10116   9872  -1234   -551    125       O
ATOM   1387  NE2 GLN A 192      -1.761  54.152 -47.118  1.00 80.50           N
ANISOU 1387  NE2 GLN A 192    10563  10357   9668  -1655   -929    104       N
ATOM   1388  C   GLN A 192      -6.963  56.042 -48.942  1.00 39.04           C
ANISOU 1388  C   GLN A 192     5989   4037   4808   -914    -43   -297       C
ATOM   1389  O   GLN A 192      -7.697  56.971 -48.614  1.00 35.90           O
ANISOU 1389  O   GLN A 192     5824   3405   4410   -842     28   -513       O
ATOM   1390  N   PRO A 193      -7.430  54.927 -49.534  1.00 36.28           N
ANISOU 1390  N   PRO A 193     5424   3835   4524   -722     45   -152       N
ATOM   1391  CA  PRO A 193      -8.852  54.813 -49.885  1.00 35.76           C
ANISOU 1391  CA  PRO A 193     5351   3696   4540   -464    229   -222       C
ATOM   1392  CB  PRO A 193      -8.976  53.386 -50.426  1.00 33.03           C
ANISOU 1392  CB  PRO A 193     4782   3549   4218   -370    254    -28       C
ATOM   1393  CG  PRO A 193      -7.797  52.655 -49.885  1.00 35.93           C
ANISOU 1393  CG  PRO A 193     5096   4094   4462   -522     95     84       C
ATOM   1394  CD  PRO A 193      -6.704  53.665 -49.763  1.00 37.00           C
ANISOU 1394  CD  PRO A 193     5284   4176   4600   -726    -41     50       C
ATOM   1395  C   PRO A 193      -9.770  55.008 -48.683  1.00 42.58           C
ANISOU 1395  C   PRO A 193     6358   4589   5232   -413    363   -471       C
ATOM   1396  O   PRO A 193      -9.441  54.592 -47.569  1.00 36.98           O
ANISOU 1396  O   PRO A 193     5721   4047   4284   -568    335   -511       O
ATOM   1397  N   LYS A 194     -10.912  55.644 -48.919  1.00 37.09           N
ANISOU 1397  N   LYS A 194     5693   3757   4643   -187    500   -646       N
ATOM   1398  CA  LYS A 194     -11.824  55.992 -47.848  1.00 41.53           C
ANISOU 1398  CA  LYS A 194     6351   4379   5048    -99    669   -950       C
ATOM   1399  CB  LYS A 194     -12.058  57.501 -47.826  1.00 46.76           C
ANISOU 1399  CB  LYS A 194     7250   4698   5819     46    644  -1217       C
ATOM   1400  CG  LYS A 194     -12.877  57.986 -46.658  1.00 42.69           C
ANISOU 1400  CG  LYS A 194     6851   4248   5122    166    827  -1611       C
ATOM   1401  CD  LYS A 194     -12.971  59.489 -46.676  1.00 61.77           C
ANISOU 1401  CD  LYS A 194     9568   6234   7667    339    746  -1887       C
ATOM   1402  CE  LYS A 194     -13.860  60.001 -45.563  1.00 70.54           C
ANISOU 1402  CE  LYS A 194    10776   7421   8604    539    956  -2353       C
ATOM   1403  NZ  LYS A 194     -13.865  61.493 -45.512  1.00 77.31           N
ANISOU 1403  NZ  LYS A 194    12012   7778   9585    729    834  -2660       N
ATOM   1404  C   LYS A 194     -13.128  55.229 -48.025  1.00 47.01           C
ANISOU 1404  C   LYS A 194     6802   5300   5758     85    874   -967       C
ATOM   1405  O   LYS A 194     -13.436  54.347 -47.230  1.00 53.70           O
ANISOU 1405  O   LYS A 194     7592   6438   6374    -43    990   -966       O
ATOM   1406  N   GLN A 195     -13.884  55.542 -49.071  1.00 48.52           N
ANISOU 1406  N   GLN A 195     6858   5373   6203    345    896   -962       N
ATOM   1407  CA  GLN A 195     -15.128  54.824 -49.320  1.00 49.50           C
ANISOU 1407  CA  GLN A 195     6701   5749   6357    489   1064   -973       C
ATOM   1408  CB  GLN A 195     -16.296  55.497 -48.599  1.00 53.72           C
ANISOU 1408  CB  GLN A 195     7170   6394   6847    715   1273  -1351       C
ATOM   1409  CG  GLN A 195     -16.993  56.596 -49.392  1.00 65.59           C
ANISOU 1409  CG  GLN A 195     8637   7636   8647   1116   1216  -1507       C
ATOM   1410  CD  GLN A 195     -18.219  57.146 -48.683  1.00 75.97           C
ANISOU 1410  CD  GLN A 195     9803   9128   9934   1417   1438  -1926       C
ATOM   1411  OE1 GLN A 195     -18.220  57.331 -47.462  1.00 83.40           O
ANISOU 1411  OE1 GLN A 195    10849  10216  10623   1334   1606  -2195       O
ATOM   1412  NE2 GLN A 195     -19.275  57.404 -49.449  1.00 73.40           N
ANISOU 1412  NE2 GLN A 195     9211   8824   9853   1780   1437  -2000       N
ATOM   1413  C   GLN A 195     -15.438  54.712 -50.803  1.00 56.17           C
ANISOU 1413  C   GLN A 195     7388   6484   7470    656    967   -783       C
ATOM   1414  O   GLN A 195     -14.840  55.389 -51.633  1.00 63.06           O
ANISOU 1414  O   GLN A 195     8390   7066   8503    702    796   -678       O
ATOM   1415  N   ILE A 196     -16.393  53.848 -51.118  1.00 52.83           N
ANISOU 1415  N   ILE A 196     6699   6315   7059    700   1072   -734       N
ATOM   1416  CA  ILE A 196     -16.880  53.678 -52.474  1.00 41.30           C
ANISOU 1416  CA  ILE A 196     5073   4807   5814    853    981   -583       C
ATOM   1417  CB  ILE A 196     -17.655  52.357 -52.581  1.00 37.47           C
ANISOU 1417  CB  ILE A 196     4336   4650   5252    733   1082   -489       C
ATOM   1418  CG1 ILE A 196     -16.717  51.183 -52.281  1.00 39.52           C
ANISOU 1418  CG1 ILE A 196     4727   4956   5333    423   1037   -275       C
ATOM   1419  CD1 ILE A 196     -17.433  49.856 -52.075  1.00 35.13           C
ANISOU 1419  CD1 ILE A 196     4037   4671   4641    222   1128   -191       C
ATOM   1420  CG2 ILE A 196     -18.278  52.199 -53.961  1.00 43.58           C
ANISOU 1420  CG2 ILE A 196     4930   5405   6225    883    975   -366       C
ATOM   1421  C   ILE A 196     -17.790  54.850 -52.847  1.00 50.05           C
ANISOU 1421  C   ILE A 196     6117   5772   7126   1221    960   -785       C
ATOM   1422  O   ILE A 196     -18.769  55.135 -52.146  1.00 37.05           O
ANISOU 1422  O   ILE A 196     4309   4312   5456   1394   1126  -1065       O
ATOM   1423  N   VAL A 197     -17.473  55.524 -53.951  1.00 33.60           N
ANISOU 1423  N   VAL A 197     4164   3372   5231   1348    751   -647       N
ATOM   1424  CA  VAL A 197     -18.259  56.679 -54.395  1.00 54.92           C
ANISOU 1424  CA  VAL A 197     6879   5845   8144   1731    646   -797       C
ATOM   1425  CB  VAL A 197     -17.442  57.979 -54.291  1.00 38.45           C
ANISOU 1425  CB  VAL A 197     5209   3289   6110   1758    489   -844       C
ATOM   1426  CG1 VAL A 197     -17.260  58.356 -52.837  1.00 40.42           C
ANISOU 1426  CG1 VAL A 197     5588   3560   6210   1718    642  -1151       C
ATOM   1427  CG2 VAL A 197     -16.094  57.815 -54.987  1.00 38.37           C
ANISOU 1427  CG2 VAL A 197     5409   3121   6048   1416    348   -518       C
ATOM   1428  C   VAL A 197     -18.820  56.535 -55.817  1.00 46.03           C
ANISOU 1428  C   VAL A 197     5609   4694   7186   1881    475   -594       C
ATOM   1429  O   VAL A 197     -19.637  57.347 -56.237  1.00 52.09           O
ANISOU 1429  O   VAL A 197     6337   5316   8139   2241    350   -697       O
ATOM   1430  N   LYS A 198     -18.380  55.509 -56.543  1.00 38.97           N
ANISOU 1430  N   LYS A 198     4655   3933   6219   1627    448   -322       N
ATOM   1431  CA  LYS A 198     -18.947  55.169 -57.846  1.00 48.91           C
ANISOU 1431  CA  LYS A 198     5769   5243   7572   1711    303   -142       C
ATOM   1432  CB  LYS A 198     -18.110  55.734 -58.998  1.00 57.89           C
ANISOU 1432  CB  LYS A 198     7201   6054   8739   1648     81    110       C
ATOM   1433  CG  LYS A 198     -17.842  57.226 -58.942  1.00 70.16           C
ANISOU 1433  CG  LYS A 198     9081   7179  10398   1804    -73     60       C
ATOM   1434  CD  LYS A 198     -19.053  58.047 -59.337  1.00 74.84           C
ANISOU 1434  CD  LYS A 198     9619   7675  11141   2189   -216    -22       C
ATOM   1435  CE  LYS A 198     -18.741  59.526 -59.250  1.00 80.33           C
ANISOU 1435  CE  LYS A 198    10688   7947  11886   2244   -337    -41       C
ATOM   1436  NZ  LYS A 198     -19.959  60.332 -58.996  1.00 96.10           N
ANISOU 1436  NZ  LYS A 198    12570   9923  14019   2613   -361   -242       N
ATOM   1437  C   LYS A 198     -18.969  53.658 -57.964  1.00 43.28           C
ANISOU 1437  C   LYS A 198     4863   4857   6725   1450    408    -25       C
ATOM   1438  O   LYS A 198     -18.031  52.992 -57.551  1.00 40.29           O
ANISOU 1438  O   LYS A 198     4597   4510   6203   1188    486     50       O
ATOM   1439  N   SER A 199     -20.029  53.126 -58.559  1.00 49.55           N
ANISOU 1439  N   SER A 199     5382   5872   7571   1525    372    -10       N
ATOM   1440  CA  SER A 199     -20.201  51.686 -58.674  1.00 47.18           C
ANISOU 1440  CA  SER A 199     4935   5843   7147   1259    445     82       C
ATOM   1441  CB  SER A 199     -21.137  51.195 -57.570  1.00 44.19           C
ANISOU 1441  CB  SER A 199     4277   5812   6702   1193    657   -109       C
ATOM   1442  OG  SER A 199     -21.143  49.781 -57.515  1.00 48.82           O
ANISOU 1442  OG  SER A 199     4831   6583   7135    859    714      5       O
ATOM   1443  C   SER A 199     -20.755  51.307 -60.051  1.00 48.65           C
ANISOU 1443  C   SER A 199     5015   6084   7386   1286    262    229       C
ATOM   1444  O   SER A 199     -21.945  51.476 -60.320  1.00 58.33           O
ANISOU 1444  O   SER A 199     5957   7488   8716   1455    199    149       O
ATOM   1445  N   LEU A 200     -19.883  50.788 -60.910  1.00 44.02           N
ANISOU 1445  N   LEU A 200     4637   5377   6713   1122    174    421       N
ATOM   1446  CA  LEU A 200     -20.225  50.500 -62.301  1.00 43.53           C
ANISOU 1446  CA  LEU A 200     4558   5336   6646   1122    -14    561       C
ATOM   1447  CB  LEU A 200     -19.030  50.796 -63.206  1.00 41.90           C
ANISOU 1447  CB  LEU A 200     4656   4904   6360   1061   -103    732       C
ATOM   1448  CG  LEU A 200     -18.331  52.137 -62.994  1.00 41.68           C
ANISOU 1448  CG  LEU A 200     4839   4605   6394   1166   -133    754       C
ATOM   1449  CD1 LEU A 200     -17.346  52.365 -64.127  1.00 46.94           C
ANISOU 1449  CD1 LEU A 200     5752   5142   6942   1035   -227    952       C
ATOM   1450  CD2 LEU A 200     -19.334  53.277 -62.910  1.00 45.82           C
ANISOU 1450  CD2 LEU A 200     5293   5020   7097   1475   -267    676       C
ATOM   1451  C   LEU A 200     -20.667  49.056 -62.518  1.00 41.70           C
ANISOU 1451  C   LEU A 200     4206   5329   6310    888      9    580       C
ATOM   1452  O   LEU A 200     -19.984  48.110 -62.123  1.00 40.44           O
ANISOU 1452  O   LEU A 200     4174   5160   6032    678    111    598       O
ATOM   1453  N   ILE A 201     -21.806  48.900 -63.181  1.00 40.15           N
ANISOU 1453  N   ILE A 201     3783   5314   6160    927   -125    579       N
ATOM   1454  CA  ILE A 201     -22.400  47.592 -63.401  1.00 45.23           C
ANISOU 1454  CA  ILE A 201     4309   6169   6707    662   -136    585       C
ATOM   1455  CB  ILE A 201     -23.943  47.677 -63.349  1.00 48.93           C
ANISOU 1455  CB  ILE A 201     4344   6972   7276    712   -193    488       C
ATOM   1456  CG1 ILE A 201     -24.394  48.240 -61.993  1.00 46.99           C
ANISOU 1456  CG1 ILE A 201     3851   6887   7116    833     21    303       C
ATOM   1457  CD1 ILE A 201     -25.841  48.640 -61.950  1.00 57.63           C
ANISOU 1457  CD1 ILE A 201     4698   8598   8599   1005    -21    157       C
ATOM   1458  CG2 ILE A 201     -24.564  46.309 -63.585  1.00 52.10           C
ANISOU 1458  CG2 ILE A 201     4645   7593   7559    347   -223    507       C
ATOM   1459  C   ILE A 201     -21.943  47.061 -64.759  1.00 42.20           C
ANISOU 1459  C   ILE A 201     4151   5677   6205    566   -306    717       C
ATOM   1460  O   ILE A 201     -22.042  47.766 -65.762  1.00 56.07           O
ANISOU 1460  O   ILE A 201     5946   7376   7982    719   -488    801       O
ATOM   1461  N   PRO A 202     -21.421  45.826 -64.797  1.00 36.58           N
ANISOU 1461  N   PRO A 202     3625   4922   5352    321   -257    730       N
ATOM   1462  CA  PRO A 202     -20.955  45.282 -66.077  1.00 40.26           C
ANISOU 1462  CA  PRO A 202     4318   5301   5678    251   -389    795       C
ATOM   1463  CB  PRO A 202     -20.212  44.003 -65.667  1.00 42.67           C
ANISOU 1463  CB  PRO A 202     4849   5491   5874     68   -294    753       C
ATOM   1464  CG  PRO A 202     -20.771  43.634 -64.344  1.00 37.10           C
ANISOU 1464  CG  PRO A 202     4003   4873   5220    -71   -181    708       C
ATOM   1465  CD  PRO A 202     -21.106  44.927 -63.674  1.00 36.43           C
ANISOU 1465  CD  PRO A 202     3678   4887   5276    127    -95    682       C
ATOM   1466  C   PRO A 202     -22.090  44.940 -67.025  1.00 37.81           C
ANISOU 1466  C   PRO A 202     3871   5166   5330    154   -599    809       C
ATOM   1467  O   PRO A 202     -23.175  44.564 -66.593  1.00 36.74           O
ANISOU 1467  O   PRO A 202     3472   5240   5249     24   -618    756       O
ATOM   1468  N   SER A 203     -21.840  45.078 -68.318  1.00 42.33           N
ANISOU 1468  N   SER A 203     4609   5692   5782    186   -757    879       N
ATOM   1469  CA  SER A 203     -22.819  44.677 -69.309  1.00 40.67           C
ANISOU 1469  CA  SER A 203     4317   5646   5490     64   -995    894       C
ATOM   1470  CB  SER A 203     -23.845  45.780 -69.548  1.00 44.09           C
ANISOU 1470  CB  SER A 203     4449   6237   6067    271  -1188    957       C
ATOM   1471  OG  SER A 203     -23.234  46.885 -70.173  1.00 58.41           O
ANISOU 1471  OG  SER A 203     6452   7884   7856    487  -1269   1085       O
ATOM   1472  C   SER A 203     -22.120  44.327 -70.602  1.00 42.96           C
ANISOU 1472  C   SER A 203     4940   5845   5538      0  -1086    927       C
ATOM   1473  O   SER A 203     -21.024  44.811 -70.888  1.00 41.30           O
ANISOU 1473  O   SER A 203     4941   5503   5250    107   -989    973       O
ATOM   1474  N   TRP A 204     -22.790  43.485 -71.378  1.00 49.09           N
ANISOU 1474  N   TRP A 204     5747   6729   6177   -208  -1268    888       N
ATOM   1475  CA  TRP A 204     -22.281  42.962 -72.633  1.00 36.85           C
ANISOU 1475  CA  TRP A 204     4523   5132   4347   -307  -1357    862       C
ATOM   1476  CB  TRP A 204     -23.431  42.282 -73.360  1.00 45.01           C
ANISOU 1476  CB  TRP A 204     5495   6333   5274   -545  -1631    829       C
ATOM   1477  CG  TRP A 204     -23.040  41.712 -74.668  1.00 52.97           C
ANISOU 1477  CG  TRP A 204     6855   7314   5957   -668  -1741    767       C
ATOM   1478  CD1 TRP A 204     -23.276  42.245 -75.903  1.00 49.61           C
ANISOU 1478  CD1 TRP A 204     6513   7017   5321   -666  -1968    864       C
ATOM   1479  NE1 TRP A 204     -22.756  41.429 -76.872  1.00 53.20           N
ANISOU 1479  NE1 TRP A 204     7336   7431   5446   -814  -1977    727       N
ATOM   1480  CE2 TRP A 204     -22.166  40.347 -76.272  1.00 54.78           C
ANISOU 1480  CE2 TRP A 204     7699   7437   5677   -867  -1773    526       C
ATOM   1481  CD2 TRP A 204     -22.325  40.496 -74.882  1.00 50.02           C
ANISOU 1481  CD2 TRP A 204     6831   6769   5405   -795  -1637    574       C
ATOM   1482  CE3 TRP A 204     -21.806  39.516 -74.031  1.00 53.46           C
ANISOU 1482  CE3 TRP A 204     7409   6985   5919   -837  -1464    432       C
ATOM   1483  CZ3 TRP A 204     -21.156  38.433 -74.589  1.00 58.70           C
ANISOU 1483  CZ3 TRP A 204     8462   7469   6371   -892  -1446    227       C
ATOM   1484  CH2 TRP A 204     -21.016  38.311 -75.979  1.00 62.75           C
ANISOU 1484  CH2 TRP A 204     9211   8064   6566   -934  -1554    135       C
ATOM   1485  CZ2 TRP A 204     -21.513  39.254 -76.833  1.00 58.19           C
ANISOU 1485  CZ2 TRP A 204     8509   7734   5865   -950  -1713    294       C
ATOM   1486  C   TRP A 204     -21.685  44.031 -73.544  1.00 41.48           C
ANISOU 1486  C   TRP A 204     5252   5708   4801   -151  -1404    996       C
ATOM   1487  O   TRP A 204     -22.342  45.018 -73.866  1.00 48.18           O
ANISOU 1487  O   TRP A 204     5958   6637   5711    -38  -1603   1144       O
ATOM   1488  N   ASN A 205     -20.436  43.823 -73.952  1.00 45.52           N
ANISOU 1488  N   ASN A 205     6045   6129   5122   -147  -1231    945       N
ATOM   1489  CA  ASN A 205     -19.784  44.683 -74.938  1.00 43.51           C
ANISOU 1489  CA  ASN A 205     5973   5908   4650   -110  -1248   1074       C
ATOM   1490  CB  ASN A 205     -20.614  44.728 -76.230  1.00 43.87           C
ANISOU 1490  CB  ASN A 205     6111   6098   4459   -230  -1562   1157       C
ATOM   1491  CG  ASN A 205     -19.854  45.317 -77.398  1.00 40.63           C
ANISOU 1491  CG  ASN A 205     5987   5749   3703   -289  -1562   1275       C
ATOM   1492  OD1 ASN A 205     -18.642  45.497 -77.339  1.00 40.51           O
ANISOU 1492  OD1 ASN A 205     6087   5710   3594   -278  -1291   1248       O
ATOM   1493  ND2 ASN A 205     -20.571  45.636 -78.466  1.00 68.80           N
ANISOU 1493  ND2 ASN A 205     9655   9430   7057   -378  -1877   1416       N
ATOM   1494  C   ASN A 205     -19.549  46.093 -74.399  1.00 45.56           C
ANISOU 1494  C   ASN A 205     6136   6082   5093     57  -1214   1258       C
ATOM   1495  O   ASN A 205     -19.422  47.052 -75.160  1.00 36.30           O
ANISOU 1495  O   ASN A 205     5098   4910   3784     63  -1336   1445       O
ATOM   1496  N   LYS A 206     -19.486  46.211 -73.076  1.00 47.24           N
ANISOU 1496  N   LYS A 206     6161   6199   5589    169  -1063   1206       N
ATOM   1497  CA  LYS A 206     -19.163  47.479 -72.432  1.00 35.71           C
ANISOU 1497  CA  LYS A 206     4652   4613   4304    322  -1010   1326       C
ATOM   1498  CB  LYS A 206     -19.948  47.628 -71.129  1.00 32.34           C
ANISOU 1498  CB  LYS A 206     3938   4160   4191    458   -990   1257       C
ATOM   1499  CG  LYS A 206     -19.627  48.892 -70.342  1.00 43.31           C
ANISOU 1499  CG  LYS A 206     5307   5383   5765    633   -930   1321       C
ATOM   1500  CD  LYS A 206     -20.536  49.030 -69.131  1.00 49.13           C
ANISOU 1500  CD  LYS A 206     5745   6156   6768    781   -901   1207       C
ATOM   1501  CE  LYS A 206     -21.833  49.711 -69.503  1.00 60.49           C
ANISOU 1501  CE  LYS A 206     6989   7661   8332    976  -1176   1255       C
ATOM   1502  NZ  LYS A 206     -22.761  49.797 -68.345  1.00 72.19           N
ANISOU 1502  NZ  LYS A 206     8108   9269  10051   1127  -1106   1093       N
ATOM   1503  C   LYS A 206     -17.665  47.532 -72.153  1.00 37.97           C
ANISOU 1503  C   LYS A 206     5074   4839   4515    283   -740   1294       C
ATOM   1504  O   LYS A 206     -17.101  46.591 -71.600  1.00 42.79           O
ANISOU 1504  O   LYS A 206     5661   5460   5139    260   -557   1132       O
ATOM   1505  N   LEU A 207     -17.024  48.623 -72.556  1.00 36.39           N
ANISOU 1505  N   LEU A 207     5019   4579   4228    260   -741   1458       N
ATOM   1506  CA  LEU A 207     -15.622  48.842 -72.237  1.00 39.25           C
ANISOU 1506  CA  LEU A 207     5441   4937   4536    189   -494   1440       C
ATOM   1507  CB  LEU A 207     -14.792  49.186 -73.479  1.00 41.15           C
ANISOU 1507  CB  LEU A 207     5895   5307   4434     -8   -454   1555       C
ATOM   1508  CG  LEU A 207     -13.306  49.361 -73.125  1.00 43.03           C
ANISOU 1508  CG  LEU A 207     6104   5629   4616   -111   -177   1512       C
ATOM   1509  CD1 LEU A 207     -12.445  48.356 -73.857  1.00 49.88           C
ANISOU 1509  CD1 LEU A 207     6967   6778   5209   -185     27   1333       C
ATOM   1510  CD2 LEU A 207     -12.833  50.771 -73.409  1.00 53.70           C
ANISOU 1510  CD2 LEU A 207     7623   6899   5880   -295   -219   1764       C
ATOM   1511  C   LEU A 207     -15.489  49.972 -71.238  1.00 41.63           C
ANISOU 1511  C   LEU A 207     5705   5044   5070    270   -486   1521       C
ATOM   1512  O   LEU A 207     -16.015  51.063 -71.437  1.00 45.23           O
ANISOU 1512  O   LEU A 207     6257   5344   5585    324   -681   1687       O
ATOM   1513  N   VAL A 208     -14.759  49.702 -70.169  1.00 37.14           N
ANISOU 1513  N   VAL A 208     5027   4465   4621    290   -285   1396       N
ATOM   1514  CA  VAL A 208     -14.436  50.709 -69.185  1.00 34.66           C
ANISOU 1514  CA  VAL A 208     4707   3979   4482    326   -252   1435       C
ATOM   1515  CB  VAL A 208     -14.881  50.252 -67.784  1.00 37.91           C
ANISOU 1515  CB  VAL A 208     4932   4352   5121    467   -184   1270       C
ATOM   1516  CG1 VAL A 208     -14.591  51.337 -66.738  1.00 39.73           C
ANISOU 1516  CG1 VAL A 208     5188   4401   5506    507   -157   1273       C
ATOM   1517  CG2 VAL A 208     -16.357  49.888 -67.806  1.00 47.22           C
ANISOU 1517  CG2 VAL A 208     5985   5559   6399    594   -324   1229       C
ATOM   1518  C   VAL A 208     -12.925  50.884 -69.195  1.00 35.61           C
ANISOU 1518  C   VAL A 208     4871   4187   4474    144    -69   1448       C
ATOM   1519  O   VAL A 208     -12.193  49.898 -69.216  1.00 30.91           O
ANISOU 1519  O   VAL A 208     4175   3782   3788    121     90   1315       O
ATOM   1520  N   PHE A 209     -12.450  52.124 -69.191  1.00 32.69           N
ANISOU 1520  N   PHE A 209     4647   3680   4095     15   -105   1598       N
ATOM   1521  CA  PHE A 209     -11.032  52.358 -68.948  1.00 40.14           C
ANISOU 1521  CA  PHE A 209     5559   4740   4951   -196     72   1596       C
ATOM   1522  CB  PHE A 209     -10.253  52.555 -70.259  1.00 37.04           C
ANISOU 1522  CB  PHE A 209     5273   4562   4239   -476    140   1730       C
ATOM   1523  CG  PHE A 209     -10.642  53.784 -71.038  1.00 34.74           C
ANISOU 1523  CG  PHE A 209     5304   4058   3839   -645    -62   2007       C
ATOM   1524  CD1 PHE A 209      -9.965  54.976 -70.854  1.00 35.81           C
ANISOU 1524  CD1 PHE A 209     5619   4038   3950   -913    -88   2172       C
ATOM   1525  CE1 PHE A 209     -10.305  56.104 -71.577  1.00 43.18           C
ANISOU 1525  CE1 PHE A 209     6863   4736   4806  -1010   -282   2340       C
ATOM   1526  CZ  PHE A 209     -11.321  56.045 -72.511  1.00 41.87           C
ANISOU 1526  CZ  PHE A 209     6826   4517   4565   -865   -472   2416       C
ATOM   1527  CE2 PHE A 209     -12.001  54.859 -72.713  1.00 39.28           C
ANISOU 1527  CE2 PHE A 209     6345   4360   4221   -673   -482   2349       C
ATOM   1528  CD2 PHE A 209     -11.658  53.735 -71.986  1.00 38.00           C
ANISOU 1528  CD2 PHE A 209     5871   4414   4154   -562   -261   2116       C
ATOM   1529  C   PHE A 209     -10.810  53.513 -67.980  1.00 39.32           C
ANISOU 1529  C   PHE A 209     5545   4382   5011   -249     20   1645       C
ATOM   1530  O   PHE A 209     -11.672  54.377 -67.811  1.00 35.59           O
ANISOU 1530  O   PHE A 209     5242   3610   4671   -138   -167   1721       O
ATOM   1531  N   PHE A 210      -9.660  53.496 -67.316  1.00 39.07           N
ANISOU 1531  N   PHE A 210     5393   4475   4976   -393    168   1575       N
ATOM   1532  CA  PHE A 210      -9.325  54.548 -66.378  1.00 42.76           C
ANISOU 1532  CA  PHE A 210     5966   4716   5564   -497    117   1597       C
ATOM   1533  CB  PHE A 210      -9.976  54.300 -65.008  1.00 40.35           C
ANISOU 1533  CB  PHE A 210     5573   4270   5487   -232     99   1413       C
ATOM   1534  CG  PHE A 210      -9.572  53.010 -64.355  1.00 42.82           C
ANISOU 1534  CG  PHE A 210     5620   4838   5813   -135    238   1245       C
ATOM   1535  CD1 PHE A 210      -8.419  52.933 -63.594  1.00 39.25           C
ANISOU 1535  CD1 PHE A 210     5043   4523   5349   -263    316   1179       C
ATOM   1536  CE1 PHE A 210      -8.055  51.742 -62.980  1.00 40.57           C
ANISOU 1536  CE1 PHE A 210     5005   4878   5533   -133    384   1044       C
ATOM   1537  CZ  PHE A 210      -8.845  50.622 -63.118  1.00 39.84           C
ANISOU 1537  CZ  PHE A 210     4872   4804   5461     81    387    977       C
ATOM   1538  CE2 PHE A 210     -10.001  50.688 -63.865  1.00 38.66           C
ANISOU 1538  CE2 PHE A 210     4827   4546   5317    159    331   1031       C
ATOM   1539  CD2 PHE A 210     -10.364  51.877 -64.477  1.00 44.88           C
ANISOU 1539  CD2 PHE A 210     5778   5179   6097     75    251   1161       C
ATOM   1540  C   PHE A 210      -7.827  54.713 -66.236  1.00 35.56           C
ANISOU 1540  C   PHE A 210     4942   4034   4535   -812    255   1605       C
ATOM   1541  O   PHE A 210      -7.055  53.857 -66.647  1.00 35.88           O
ANISOU 1541  O   PHE A 210     4743   4444   4445   -859    416   1537       O
ATOM   1542  N   GLU A 211      -7.442  55.843 -65.656  1.00 39.58           N
ANISOU 1542  N   GLU A 211     5620   4323   5094  -1022    177   1669       N
ATOM   1543  C   GLU A 211      -5.488  55.590 -64.224  1.00 41.84           C
ANISOU 1543  C   GLU A 211     5520   4988   5390  -1290    336   1491       C
ATOM   1544  O   GLU A 211      -6.104  55.655 -63.162  1.00 38.73           O
ANISOU 1544  O   GLU A 211     5202   4350   5163  -1082    253   1378       O
ATOM   1545  CA  GLU A 211      -6.051  56.217 -65.496  1.00 38.03           C
ANISOU 1545  CA  GLU A 211     5322   4340   4787  -1403    269   1701       C
ATOM   1546  CB  GLU A 211      -5.952  57.737 -65.414  1.00 45.42           C
ANISOU 1546  CB  GLU A 211     6638   4901   5718  -1719    105   1870       C
ATOM   1547  CG  GLU A 211      -4.562  58.292 -65.631  1.00 62.21           C
ANISOU 1547  CG  GLU A 211     8675   7286   7677  -2157    187   1895       C
ATOM   1548  CD  GLU A 211      -4.568  59.795 -65.870  1.00 77.21           C
ANISOU 1548  CD  GLU A 211    10969   8822   9546  -2366      7   1993       C
ATOM   1549  OE1 GLU A 211      -5.452  60.485 -65.314  1.00 82.28           O
ANISOU 1549  OE1 GLU A 211    11913   8988  10360  -2157   -178   1964       O
ATOM   1550  OE2 GLU A 211      -3.695  60.286 -66.622  1.00 79.91           O
ANISOU 1550  OE2 GLU A 211    11310   9366   9685  -2728     48   2086       O
ATOM   1551  N   VAL A 212      -4.314  54.979 -64.346  1.00 45.22           N
ANISOU 1551  N   VAL A 212     5610   5857   5713  -1420    481   1431       N
ATOM   1552  CA  VAL A 212      -3.607  54.423 -63.203  1.00 43.52           C
ANISOU 1552  CA  VAL A 212     5119   5828   5588  -1337    495   1265       C
ATOM   1553  CB  VAL A 212      -2.676  53.277 -63.642  1.00 42.53           C
ANISOU 1553  CB  VAL A 212     4575   6207   5379  -1239    647   1153       C
ATOM   1554  CG1 VAL A 212      -1.811  52.792 -62.484  1.00 32.79           C
ANISOU 1554  CG1 VAL A 212     3050   5175   4235  -1161    601   1010       C
ATOM   1555  CG2 VAL A 212      -3.508  52.135 -64.215  1.00 42.19           C
ANISOU 1555  CG2 VAL A 212     4544   6142   5346   -859    690   1077       C
ATOM   1556  C   VAL A 212      -2.815  55.534 -62.514  1.00 40.18           C
ANISOU 1556  C   VAL A 212     4757   5350   5159  -1724    416   1310       C
ATOM   1557  O   VAL A 212      -1.992  56.199 -63.134  1.00 46.24           O
ANISOU 1557  O   VAL A 212     5494   6293   5781  -2140    462   1433       O
ATOM   1558  N   SER A 213      -3.084  55.727 -61.228  1.00 37.06           N
ANISOU 1558  N   SER A 213     4466   4722   4894  -1624    298   1207       N
ATOM   1559  CA  SER A 213      -2.496  56.813 -60.455  1.00 40.72           C
ANISOU 1559  CA  SER A 213     5070   5049   5353  -1978    184   1217       C
ATOM   1560  CB  SER A 213      -3.381  58.061 -60.552  1.00 37.04           C
ANISOU 1560  CB  SER A 213     5114   4031   4930  -2059     57   1303       C
ATOM   1561  OG  SER A 213      -4.741  57.730 -60.316  1.00 62.07           O
ANISOU 1561  OG  SER A 213     8429   6928   8227  -1608     37   1214       O
ATOM   1562  C   SER A 213      -2.380  56.354 -59.007  1.00 42.41           C
ANISOU 1562  C   SER A 213     5178   5290   5645  -1809    109   1038       C
ATOM   1563  O   SER A 213      -2.884  55.281 -58.652  1.00 44.62           O
ANISOU 1563  O   SER A 213     5340   5631   5984  -1432    140    943       O
ATOM   1564  N   PRO A 214      -1.707  57.155 -58.166  1.00 48.75           N
ANISOU 1564  N   PRO A 214     6055   6046   6423  -2130     -8   1004       N
ATOM   1565  CA  PRO A 214      -1.657  56.891 -56.718  1.00 45.18           C
ANISOU 1565  CA  PRO A 214     5590   5579   5996  -2018   -112    841       C
ATOM   1566  CB  PRO A 214      -0.908  58.106 -56.162  1.00 40.13           C
ANISOU 1566  CB  PRO A 214     5120   4834   5294  -2498   -254    835       C
ATOM   1567  CG  PRO A 214      -0.083  58.620 -57.317  1.00 42.90           C
ANISOU 1567  CG  PRO A 214     5352   5380   5568  -2914   -199   1013       C
ATOM   1568  CD  PRO A 214      -0.849  58.291 -58.562  1.00 41.02           C
ANISOU 1568  CD  PRO A 214     5164   5074   5348  -2679    -56   1127       C
ATOM   1569  C   PRO A 214      -3.040  56.786 -56.058  1.00 47.44           C
ANISOU 1569  C   PRO A 214     6167   5503   6355  -1660   -116    727       C
ATOM   1570  O   PRO A 214      -3.140  56.206 -54.974  1.00 47.84           O
ANISOU 1570  O   PRO A 214     6172   5620   6386  -1506   -155    606       O
ATOM   1571  N   VAL A 215      -4.078  57.310 -56.710  1.00 48.16           N
ANISOU 1571  N   VAL A 215     6530   5258   6511  -1535    -82    769       N
ATOM   1572  CA  VAL A 215      -5.415  57.397 -56.115  1.00 45.87           C
ANISOU 1572  CA  VAL A 215     6471   4663   6295  -1212    -75    631       C
ATOM   1573  CB  VAL A 215      -5.934  58.855 -56.143  1.00 48.31           C
ANISOU 1573  CB  VAL A 215     7209   4489   6659  -1288   -177    598       C
ATOM   1574  CG1 VAL A 215      -4.925  59.788 -55.504  1.00 49.53           C
ANISOU 1574  CG1 VAL A 215     7538   4547   6736  -1704   -306    560       C
ATOM   1575  CG2 VAL A 215      -6.236  59.296 -57.579  1.00 42.72           C
ANISOU 1575  CG2 VAL A 215     6621   3617   5992  -1310   -198    802       C
ATOM   1576  C   VAL A 215      -6.461  56.524 -56.809  1.00 41.42           C
ANISOU 1576  C   VAL A 215     5799   4141   5798   -856     30    665       C
ATOM   1577  O   VAL A 215      -7.646  56.578 -56.464  1.00 38.32           O
ANISOU 1577  O   VAL A 215     5527   3562   5471   -593     53    556       O
ATOM   1578  N   SER A 216      -6.036  55.730 -57.787  1.00 45.25           N
ANISOU 1578  N   SER A 216     6044   4895   6255   -855     95    792       N
ATOM   1579  CA  SER A 216      -6.973  54.928 -58.579  1.00 44.06           C
ANISOU 1579  CA  SER A 216     5822   4775   6145   -576    168    829       C
ATOM   1580  CB  SER A 216      -6.392  54.639 -59.970  1.00 28.84           C
ANISOU 1580  CB  SER A 216     3758   3054   4146   -683    221    977       C
ATOM   1581  OG  SER A 216      -5.097  54.082 -59.871  1.00 34.72           O
ANISOU 1581  OG  SER A 216     4227   4149   4817   -817    262    964       O
ATOM   1582  C   SER A 216      -7.361  53.622 -57.867  1.00 48.93           C
ANISOU 1582  C   SER A 216     6279   5549   6765   -343    216    729       C
ATOM   1583  O   SER A 216      -7.224  52.532 -58.431  1.00 50.60           O
ANISOU 1583  O   SER A 216     6316   5956   6955   -237    261    765       O
ATOM   1584  N   PHE A 217      -7.857  53.745 -56.633  1.00 38.88           N
ANISOU 1584  N   PHE A 217     5105   4174   5493   -283    204    598       N
ATOM   1585  CA  PHE A 217      -8.270  52.585 -55.844  1.00 27.71           C
ANISOU 1585  CA  PHE A 217     3606   2886   4035   -141    238    534       C
ATOM   1586  CB  PHE A 217      -8.261  52.908 -54.356  1.00 32.37           C
ANISOU 1586  CB  PHE A 217     4314   3443   4541   -213    213    402       C
ATOM   1587  CG  PHE A 217      -6.896  53.008 -53.785  1.00 36.68           C
ANISOU 1587  CG  PHE A 217     4814   4114   5008   -415    102    416       C
ATOM   1588  CD1 PHE A 217      -6.162  51.862 -53.529  1.00 31.96           C
ANISOU 1588  CD1 PHE A 217     4047   3741   4354   -385     30    476       C
ATOM   1589  CE1 PHE A 217      -4.898  51.945 -53.007  1.00 30.49           C
ANISOU 1589  CE1 PHE A 217     3759   3718   4108   -543   -107    484       C
ATOM   1590  CZ  PHE A 217      -4.349  53.184 -52.740  1.00 37.50           C
ANISOU 1590  CZ  PHE A 217     4728   4547   4974   -802   -160    436       C
ATOM   1591  CE2 PHE A 217      -5.074  54.334 -52.996  1.00 29.06           C
ANISOU 1591  CE2 PHE A 217     3894   3195   3953   -860    -89    378       C
ATOM   1592  CD2 PHE A 217      -6.336  54.244 -53.516  1.00 32.09           C
ANISOU 1592  CD2 PHE A 217     4364   3415   4415   -634     35    367       C
ATOM   1593  C   PHE A 217      -9.645  52.095 -56.244  1.00 29.57           C
ANISOU 1593  C   PHE A 217     3836   3075   4323     60    312    522       C
ATOM   1594  O   PHE A 217     -10.587  52.876 -56.363  1.00 29.16           O
ANISOU 1594  O   PHE A 217     3874   2863   4341    150    334    463       O
ATOM   1595  N   HIS A 218      -9.751  50.785 -56.425  1.00 31.23           N
ANISOU 1595  N   HIS A 218     3940   3424   4503    135    325    566       N
ATOM   1596  CA  HIS A 218     -10.963  50.172 -56.937  1.00 32.17           C
ANISOU 1596  CA  HIS A 218     4027   3540   4656    259    374    572       C
ATOM   1597  CB  HIS A 218     -11.011  50.294 -58.465  1.00 36.98           C
ANISOU 1597  CB  HIS A 218     4599   4132   5320    306    357    664       C
ATOM   1598  CG  HIS A 218      -9.901  49.570 -59.160  1.00 28.89           C
ANISOU 1598  CG  HIS A 218     3496   3238   4244    279    339    726       C
ATOM   1599  ND1 HIS A 218      -8.633  50.096 -59.287  1.00 33.89           N
ANISOU 1599  ND1 HIS A 218     4078   3949   4848    163    328    754       N
ATOM   1600  CE1 HIS A 218      -7.864  49.238 -59.931  1.00 31.61           C
ANISOU 1600  CE1 HIS A 218     3663   3833   4515    209    338    760       C
ATOM   1601  NE2 HIS A 218      -8.584  48.171 -60.225  1.00 28.79           N
ANISOU 1601  NE2 HIS A 218     3333   3448   4157    352    334    739       N
ATOM   1602  CD2 HIS A 218      -9.861  48.354 -59.753  1.00 32.52           C
ANISOU 1602  CD2 HIS A 218     3907   3780   4671    362    333    734       C
ATOM   1603  C   HIS A 218     -11.006  48.703 -56.540  1.00 25.65           C
ANISOU 1603  C   HIS A 218     3180   2812   3755    266    360    595       C
ATOM   1604  O   HIS A 218      -9.999  48.137 -56.115  1.00 26.41           O
ANISOU 1604  O   HIS A 218     3277   2962   3794    238    287    623       O
ATOM   1605  N   GLN A 219     -12.179  48.093 -56.688  1.00 28.88           N
ANISOU 1605  N   GLN A 219     3574   3235   4164    295    402    589       N
ATOM   1606  CA  GLN A 219     -12.348  46.669 -56.421  1.00 32.65           C
ANISOU 1606  CA  GLN A 219     4102   3742   4562    252    363    635       C
ATOM   1607  CB  GLN A 219     -12.797  46.436 -54.973  1.00 33.09           C
ANISOU 1607  CB  GLN A 219     4237   3849   4487    117    405    605       C
ATOM   1608  CG  GLN A 219     -14.214  46.929 -54.670  1.00 34.10           C
ANISOU 1608  CG  GLN A 219     4269   4076   4610     77    553    507       C
ATOM   1609  CD  GLN A 219     -14.765  46.386 -53.365  1.00 40.63           C
ANISOU 1609  CD  GLN A 219     5164   5029   5243   -121    631    487       C
ATOM   1610  OE1 GLN A 219     -14.036  45.809 -52.556  1.00 44.90           O
ANISOU 1610  OE1 GLN A 219     5880   5540   5641   -232    546    562       O
ATOM   1611  NE2 GLN A 219     -16.065  46.574 -53.153  1.00 35.06           N
ANISOU 1611  NE2 GLN A 219     4309   4497   4514   -174    787    387       N
ATOM   1612  C   GLN A 219     -13.391  46.084 -57.352  1.00 30.88           C
ANISOU 1612  C   GLN A 219     3835   3526   4373    265    373    654       C
ATOM   1613  O   GLN A 219     -14.132  46.817 -58.006  1.00 37.43           O
ANISOU 1613  O   GLN A 219     4565   4374   5281    322    411    627       O
ATOM   1614  N   VAL A 220     -13.458  44.759 -57.384  1.00 28.49           N
ANISOU 1614  N   VAL A 220     3633   3187   4006    208    302    704       N
ATOM   1615  CA  VAL A 220     -14.559  44.056 -58.029  1.00 27.09           C
ANISOU 1615  CA  VAL A 220     3446   3023   3825    133    293    716       C
ATOM   1616  CB  VAL A 220     -14.072  43.036 -59.080  1.00 28.52           C
ANISOU 1616  CB  VAL A 220     3745   3089   4002    202    176    736       C
ATOM   1617  CG1 VAL A 220     -15.240  42.332 -59.716  1.00 30.66           C
ANISOU 1617  CG1 VAL A 220     4033   3366   4251     70    140    741       C
ATOM   1618  CG2 VAL A 220     -13.263  43.736 -60.149  1.00 32.17           C
ANISOU 1618  CG2 VAL A 220     4122   3581   4522    373    189    708       C
ATOM   1619  C   VAL A 220     -15.322  43.348 -56.933  1.00 26.26           C
ANISOU 1619  C   VAL A 220     3415   2962   3602    -91    320    743       C
ATOM   1620  O   VAL A 220     -14.871  42.324 -56.414  1.00 31.91           O
ANISOU 1620  O   VAL A 220     4346   3557   4220   -179    218    817       O
ATOM   1621  N   SER A 221     -16.474  43.912 -56.575  1.00 33.96           N
ANISOU 1621  N   SER A 221     4563   3111   5228   1596    134     33       N
ATOM   1622  CA  SER A 221     -17.281  43.414 -55.466  1.00 31.68           C
ANISOU 1622  CA  SER A 221     4232   2914   4890   1587    124     49       C
ATOM   1623  CB  SER A 221     -18.552  44.245 -55.302  1.00 28.91           C
ANISOU 1623  CB  SER A 221     3784   2743   4456   1750    189    176       C
ATOM   1624  OG  SER A 221     -19.450  43.988 -56.361  1.00 37.04           O
ANISOU 1624  OG  SER A 221     4671   4014   5389   1711    172    288       O
ATOM   1625  C   SER A 221     -17.643  41.949 -55.684  1.00 33.85           C
ANISOU 1625  C   SER A 221     4482   3295   5085   1400     37     50       C
ATOM   1626  O   SER A 221     -17.705  41.482 -56.820  1.00 42.73           O
ANISOU 1626  O   SER A 221     5598   4473   6163   1310     -2     78       O
ATOM   1627  N   GLU A 222     -17.872  41.236 -54.583  1.00 35.74           N
ANISOU 1627  N   GLU A 222     4746   3545   5290   1330      4     18       N
ATOM   1628  CA  GLU A 222     -18.185  39.808 -54.610  1.00 34.01           C
ANISOU 1628  CA  GLU A 222     4590   3379   4954   1120    -88     11       C
ATOM   1629  CB  GLU A 222     -18.538  39.334 -53.192  1.00 35.72           C
ANISOU 1629  CB  GLU A 222     4821   3616   5135   1069   -109    -12       C
ATOM   1630  CG  GLU A 222     -18.488  37.829 -53.000  1.00 41.78           C
ANISOU 1630  CG  GLU A 222     5767   4329   5779    852   -207    -60       C
ATOM   1631  CD  GLU A 222     -18.961  37.375 -51.627  1.00 44.89           C
ANISOU 1631  CD  GLU A 222     6164   4770   6121    776   -233    -69       C
ATOM   1632  OE1 GLU A 222     -19.034  38.201 -50.688  1.00 40.05           O
ANISOU 1632  OE1 GLU A 222     5433   4178   5605    931   -168    -70       O
ATOM   1633  OE2 GLU A 222     -19.277  36.172 -51.498  1.00 50.00           O
ANISOU 1633  OE2 GLU A 222     6965   5424   6609    550   -323    -71       O
ATOM   1634  C   GLU A 222     -19.347  39.505 -55.558  1.00 36.63           C
ANISOU 1634  C   GLU A 222     4818   3965   5136    981   -127    144       C
ATOM   1635  O   GLU A 222     -20.330  40.250 -55.608  1.00 32.62           O
ANISOU 1635  O   GLU A 222     4118   3697   4579   1060    -81    266       O
ATOM   1636  N   VAL A 223     -19.230  38.416 -56.312  1.00 36.07           N
ANISOU 1636  N   VAL A 223     4889   3856   4959    785   -209    129       N
ATOM   1637  CA  VAL A 223     -20.333  37.951 -57.143  1.00 38.49           C
ANISOU 1637  CA  VAL A 223     5130   4415   5079    571   -266    259       C
ATOM   1638  CB  VAL A 223     -19.837  37.120 -58.353  1.00 33.66           C
ANISOU 1638  CB  VAL A 223     4733   3664   4391    434   -331    223       C
ATOM   1639  CG1 VAL A 223     -21.000  36.405 -59.047  1.00 32.67           C
ANISOU 1639  CG1 VAL A 223     4604   3790   4018    117   -415    357       C
ATOM   1640  CG2 VAL A 223     -19.109  38.024 -59.335  1.00 40.10           C
ANISOU 1640  CG2 VAL A 223     5481   4393   5361    643   -263    201       C
ATOM   1641  C   VAL A 223     -21.307  37.147 -56.281  1.00 39.03           C
ANISOU 1641  C   VAL A 223     5190   4677   4961    335   -337    324       C
ATOM   1642  O   VAL A 223     -20.919  36.173 -55.619  1.00 34.99           O
ANISOU 1642  O   VAL A 223     4910   3989   4397    208   -400    235       O
ATOM   1643  N   LEU A 224     -22.570  37.569 -56.303  1.00 38.37           N
ANISOU 1643  N   LEU A 224     4838   4988   4753    288   -324    491       N
ATOM   1644  CA  LEU A 224     -23.609  36.988 -55.453  1.00 47.39           C
ANISOU 1644  CA  LEU A 224     5892   6423   5691     67   -386    590       C
ATOM   1645  CB  LEU A 224     -24.461  38.094 -54.833  1.00 35.57           C
ANISOU 1645  CB  LEU A 224     4056   5270   4189    311   -294    717       C
ATOM   1646  CG  LEU A 224     -23.640  39.159 -54.105  1.00 34.97           C
ANISOU 1646  CG  LEU A 224     4004   4917   4367    700   -180    602       C
ATOM   1647  CD1 LEU A 224     -24.527  40.274 -53.591  1.00 36.90           C
ANISOU 1647  CD1 LEU A 224     3988   5479   4554    987    -81    737       C
ATOM   1648  CD2 LEU A 224     -22.835  38.532 -52.963  1.00 32.99           C
ANISOU 1648  CD2 LEU A 224     3964   4357   4214    648   -215    444       C
ATOM   1649  C   LEU A 224     -24.497  36.026 -56.224  1.00 43.02           C
ANISOU 1649  C   LEU A 224     5367   6136   4843   -347   -501    719       C
ATOM   1650  O   LEU A 224     -25.287  35.300 -55.629  1.00 47.20           O
ANISOU 1650  O   LEU A 224     5886   6902   5146   -643   -585    803       O
ATOM   1651  N   SER A 225     -24.354  36.017 -57.544  1.00 37.84           N
ANISOU 1651  N   SER A 225     4762   5446   4170   -398   -511    739       N
ATOM   1652  CA  SER A 225     -25.135  35.132 -58.390  1.00 38.97           C
ANISOU 1652  CA  SER A 225     4972   5818   4016   -820   -623    862       C
ATOM   1653  CB  SER A 225     -25.026  35.563 -59.845  1.00 38.86           C
ANISOU 1653  CB  SER A 225     4904   5819   4041   -755   -592    901       C
ATOM   1654  OG  SER A 225     -25.534  34.545 -60.685  1.00 42.77           O
ANISOU 1654  OG  SER A 225     5579   6421   4249  -1195   -714    983       O
ATOM   1655  C   SER A 225     -24.661  33.691 -58.275  1.00 47.59           C
ANISOU 1655  C   SER A 225     6543   6581   4959  -1143   -748    755       C
ATOM   1656  O   SER A 225     -23.518  33.373 -58.616  1.00 47.46           O
ANISOU 1656  O   SER A 225     6843   6123   5065  -1011   -742    594       O
ATOM   1657  N   GLU A 226     -25.554  32.813 -57.834  1.00 47.87           N
ANISOU 1657  N   GLU A 226     6646   6854   4687  -1565   -862    858       N
ATOM   1658  CA  GLU A 226     -25.219  31.406 -57.663  1.00 57.03           C
ANISOU 1658  CA  GLU A 226     8337   7691   5639  -1899   -989    769       C
ATOM   1659  CB  GLU A 226     -26.151  30.769 -56.632  1.00 70.71           C
ANISOU 1659  CB  GLU A 226    10056   9707   7104  -2274  -1087    870       C
ATOM   1660  CG  GLU A 226     -25.949  31.286 -55.214  1.00 72.83           C
ANISOU 1660  CG  GLU A 226    10120   9968   7584  -1980  -1011    804       C
ATOM   1661  CD  GLU A 226     -26.769  30.524 -54.197  1.00 76.62           C
ANISOU 1661  CD  GLU A 226    10640  10688   7786  -2369  -1120    890       C
ATOM   1662  OE1 GLU A 226     -26.550  29.302 -54.053  1.00 83.37           O
ANISOU 1662  OE1 GLU A 226    11997  11257   8424  -2705  -1240    822       O
ATOM   1663  OE2 GLU A 226     -27.635  31.146 -53.548  1.00 78.84           O
ANISOU 1663  OE2 GLU A 226    10471  11447   8036  -2329  -1086   1031       O
ATOM   1664  C   GLU A 226     -25.283  30.621 -58.972  1.00 61.18           C
ANISOU 1664  C   GLU A 226     9198   8122   5924  -2220  -1083    803       C
ATOM   1665  O   GLU A 226     -25.046  29.414 -58.978  1.00 67.54           O
ANISOU 1665  O   GLU A 226    10536   8632   6493  -2509  -1194    740       O
ATOM   1666  N   GLU A 227     -25.580  31.310 -60.073  1.00 43.91           N
ANISOU 1666  N   GLU A 227     6740   6159   3783  -2152  -1037    900       N
ATOM   1667  CA  GLU A 227     -25.799  30.657 -61.362  1.00 45.54           C
ANISOU 1667  CA  GLU A 227     7210   6349   3746  -2483  -1125    961       C
ATOM   1668  CB  GLU A 227     -27.273  30.777 -61.774  1.00 48.37           C
ANISOU 1668  CB  GLU A 227     7213   7355   3811  -2883  -1185   1222       C
ATOM   1669  CG  GLU A 227     -28.268  30.357 -60.710  1.00 51.77           C
ANISOU 1669  CG  GLU A 227     7519   8179   3972  -3243  -1269   1355       C
ATOM   1670  C   GLU A 227     -24.927  31.252 -62.470  1.00 51.84           C
ANISOU 1670  C   GLU A 227     8004   6901   4790  -2124  -1035    873       C
ATOM   1671  O   GLU A 227     -24.467  30.535 -63.362  1.00 53.78           O
ANISOU 1671  O   GLU A 227     8667   6855   4912  -2244  -1093    816       O
ATOM   1672  N   LYS A 228     -24.704  32.562 -62.419  1.00 43.71           N
ANISOU 1672  N   LYS A 228     6538   5986   4084  -1689   -897    867       N
ATOM   1673  CA  LYS A 228     -24.063  33.259 -63.530  1.00 45.92           C
ANISOU 1673  CA  LYS A 228     6741   6135   4570  -1400   -817    823       C
ATOM   1674  CB  LYS A 228     -24.735  34.616 -63.777  1.00 40.20           C
ANISOU 1674  CB  LYS A 228     5471   5826   3976  -1185   -712    960       C
ATOM   1675  CG  LYS A 228     -26.220  34.516 -64.065  1.00 63.76           C
ANISOU 1675  CG  LYS A 228     8185   9386   6653  -1538   -769   1198       C
ATOM   1676  CD  LYS A 228     -26.494  33.560 -65.213  1.00 74.22           C
ANISOU 1676  CD  LYS A 228     9785  10714   7702  -1972   -887   1258       C
ATOM   1677  CE  LYS A 228     -27.940  33.621 -65.660  1.00 84.96           C
ANISOU 1677  CE  LYS A 228    10804  12728   8749  -2319   -933   1522       C
ATOM   1678  NZ  LYS A 228     -28.211  32.668 -66.769  1.00 90.45           N
ANISOU 1678  NZ  LYS A 228    11805  13417   9143  -2801  -1060   1585       N
ATOM   1679  C   LYS A 228     -22.563  33.441 -63.345  1.00 50.48           C
ANISOU 1679  C   LYS A 228     7515   6240   5424   -999   -746    615       C
ATOM   1680  O   LYS A 228     -22.038  33.418 -62.231  1.00 57.92           O
ANISOU 1680  O   LYS A 228     8515   7013   6480   -839   -719    512       O
ATOM   1681  N   SER A 229     -21.894  33.644 -64.470  1.00 51.83           N
ANISOU 1681  N   SER A 229     7760   6247   5686   -847   -716    569       N
ATOM   1682  CA  SER A 229     -20.453  33.734 -64.521  1.00 44.90           C
ANISOU 1682  CA  SER A 229     7060   4996   5003   -502   -661    402       C
ATOM   1683  CB  SER A 229     -19.918  32.541 -65.316  1.00 47.35           C
ANISOU 1683  CB  SER A 229     7875   5018   5099   -618   -741    339       C
ATOM   1684  OG  SER A 229     -18.518  32.414 -65.195  1.00 51.95           O
ANISOU 1684  OG  SER A 229     8658   5287   5792   -274   -695    189       O
ATOM   1685  C   SER A 229     -20.076  35.061 -65.173  1.00 42.11           C
ANISOU 1685  C   SER A 229     6366   4721   4912   -199   -553    412       C
ATOM   1686  O   SER A 229     -20.510  35.364 -66.284  1.00 48.25           O
ANISOU 1686  O   SER A 229     7023   5652   5657   -267   -552    502       O
ATOM   1687  N   ARG A 230     -19.280  35.855 -64.465  1.00 41.45           N
ANISOU 1687  N   ARG A 230     6148   4534   5068    112   -468    325       N
ATOM   1688  CA  ARG A 230     -18.884  37.186 -64.922  1.00 40.63           C
ANISOU 1688  CA  ARG A 230     5771   4478   5190    376   -370    331       C
ATOM   1689  CB  ARG A 230     -18.688  38.092 -63.716  1.00 30.51           C
ANISOU 1689  CB  ARG A 230     4315   3197   4079    576   -294    297       C
ATOM   1690  CG  ARG A 230     -18.361  39.549 -64.000  1.00 29.67           C
ANISOU 1690  CG  ARG A 230     3995   3114   4163    819   -196    310       C
ATOM   1691  CD  ARG A 230     -17.753  40.128 -62.736  1.00 33.93           C
ANISOU 1691  CD  ARG A 230     4524   3534   4835    984   -143    231       C
ATOM   1692  NE  ARG A 230     -17.500  41.564 -62.761  1.00 29.83           N
ANISOU 1692  NE  ARG A 230     3878   3004   4452   1182    -55    246       N
ATOM   1693  CZ  ARG A 230     -16.361  42.127 -63.149  1.00 29.09           C
ANISOU 1693  CZ  ARG A 230     3827   2765   4462   1284    -28    181       C
ATOM   1694  NH1 ARG A 230     -15.349  41.387 -63.604  1.00 28.79           N
ANISOU 1694  NH1 ARG A 230     3906   2623   4410   1256    -73    105       N
ATOM   1695  NH2 ARG A 230     -16.247  43.447 -63.093  1.00 29.99           N
ANISOU 1695  NH2 ARG A 230     3885   2854   4654   1417     43    204       N
ATOM   1696  C   ARG A 230     -17.591  37.107 -65.720  1.00 37.44           C
ANISOU 1696  C   ARG A 230     5521   3849   4855    544   -359    235       C
ATOM   1697  O   ARG A 230     -16.499  37.079 -65.155  1.00 38.86           O
ANISOU 1697  O   ARG A 230     5792   3857   5117    725   -335    127       O
ATOM   1698  N   LEU A 231     -17.734  37.067 -67.041  1.00 40.30           N
ANISOU 1698  N   LEU A 231     5891   4259   5164    485   -377    287       N
ATOM   1699  CA  LEU A 231     -16.605  36.923 -67.954  1.00 35.54           C
ANISOU 1699  CA  LEU A 231     5425   3493   4584    638   -372    218       C
ATOM   1700  CB  LEU A 231     -17.020  36.080 -69.162  1.00 41.71           C
ANISOU 1700  CB  LEU A 231     6413   4268   5166    447   -443    268       C
ATOM   1701  CG  LEU A 231     -15.917  35.665 -70.132  1.00 43.90           C
ANISOU 1701  CG  LEU A 231     6906   4376   5399    610   -451    202       C
ATOM   1702  CD1 LEU A 231     -14.959  34.704 -69.459  1.00 42.37           C
ANISOU 1702  CD1 LEU A 231     7053   3959   5085    755   -471     90       C
ATOM   1703  CD2 LEU A 231     -16.532  35.048 -71.378  1.00 53.32           C
ANISOU 1703  CD2 LEU A 231     8272   5584   6403    397   -514    272       C
ATOM   1704  C   LEU A 231     -16.151  38.297 -68.427  1.00 31.21           C
ANISOU 1704  C   LEU A 231     4596   3015   4248    835   -290    232       C
ATOM   1705  O   LEU A 231     -16.976  39.126 -68.810  1.00 34.49           O
ANISOU 1705  O   LEU A 231     4783   3604   4717    801   -256    328       O
ATOM   1706  N   SER A 232     -14.840  38.531 -68.407  1.00 36.69           N
ANISOU 1706  N   SER A 232     5318   3597   5025   1038   -260    147       N
ATOM   1707  CA  SER A 232     -14.278  39.830 -68.773  1.00 31.19           C
ANISOU 1707  CA  SER A 232     4403   2952   4497   1179   -195    158       C
ATOM   1708  CB  SER A 232     -14.089  40.702 -67.524  1.00 35.04           C
ANISOU 1708  CB  SER A 232     4778   3429   5106   1253   -142    131       C
ATOM   1709  OG  SER A 232     -13.140  40.130 -66.637  1.00 45.72           O
ANISOU 1709  OG  SER A 232     6252   4690   6431   1325   -154     41       O
ATOM   1710  C   SER A 232     -12.937  39.646 -69.468  1.00 28.78           C
ANISOU 1710  C   SER A 232     4166   2600   4169   1320   -200    105       C
ATOM   1711  O   SER A 232     -12.307  38.597 -69.359  1.00 34.14           O
ANISOU 1711  O   SER A 232     5057   3198   4715   1387   -235     47       O
ATOM   1712  N   ILE A 233     -12.516  40.670 -70.197  1.00 29.96           N
ANISOU 1712  N   ILE A 233     4147   2819   4419   1380   -164    136       N
ATOM   1713  CA  ILE A 233     -11.146  40.772 -70.683  1.00 32.12           C
ANISOU 1713  CA  ILE A 233     4404   3128   4673   1515   -160    104       C
ATOM   1714  CB  ILE A 233     -11.079  40.905 -72.217  1.00 33.59           C
ANISOU 1714  CB  ILE A 233     4547   3373   4841   1523   -171    152       C
ATOM   1715  CG1 ILE A 233     -11.759  39.710 -72.892  1.00 34.65           C
ANISOU 1715  CG1 ILE A 233     4886   3445   4835   1460   -221    163       C
ATOM   1716  CD1 ILE A 233     -10.996  38.425 -72.750  1.00 44.92           C
ANISOU 1716  CD1 ILE A 233     6460   4662   5945   1589   -257    100       C
ATOM   1717  CG2 ILE A 233      -9.631  41.055 -72.677  1.00 34.70           C
ANISOU 1717  CG2 ILE A 233     4632   3617   4936   1667   -168    136       C
ATOM   1718  C   ILE A 233     -10.621  42.046 -70.043  1.00 34.99           C
ANISOU 1718  C   ILE A 233     4607   3533   5155   1526   -114    104       C
ATOM   1719  O   ILE A 233     -11.286  43.083 -70.096  1.00 39.35           O
ANISOU 1719  O   ILE A 233     5065   4081   5806   1465    -80    152       O
ATOM   1720  N   SER A 234      -9.457  41.972 -69.413  1.00 32.19           N
ANISOU 1720  N   SER A 234     4248   3226   4756   1602   -113     59       N
ATOM   1721  CA  SER A 234      -8.898  43.133 -68.725  1.00 39.02           C
ANISOU 1721  CA  SER A 234     5007   4130   5689   1553    -82     63       C
ATOM   1722  CB  SER A 234      -9.248  43.113 -67.231  1.00 27.01           C
ANISOU 1722  CB  SER A 234     3541   2515   4205   1526    -66     21       C
ATOM   1723  OG  SER A 234      -8.742  41.950 -66.605  1.00 53.12           O
ANISOU 1723  OG  SER A 234     6936   5834   7414   1616    -88    -35       O
ATOM   1724  C   SER A 234      -7.391  43.168 -68.916  1.00 33.82           C
ANISOU 1724  C   SER A 234     4266   3658   4926   1610    -95     65       C
ATOM   1725  O   SER A 234      -6.760  42.138 -69.158  1.00 29.45           O
ANISOU 1725  O   SER A 234     3755   3196   4240   1757   -115     47       O
ATOM   1726  N   GLY A 235      -6.818  44.360 -68.818  1.00 30.91           N
ANISOU 1726  N   GLY A 235     3801   3367   4578   1495    -84     99       N
ATOM   1727  CA  GLY A 235      -5.398  44.528 -69.051  1.00 34.45           C
ANISOU 1727  CA  GLY A 235     4122   4077   4891   1493   -103    132       C
ATOM   1728  C   GLY A 235      -4.955  45.958 -68.840  1.00 39.40           C
ANISOU 1728  C   GLY A 235     4703   4749   5520   1270   -103    177       C
ATOM   1729  O   GLY A 235      -5.654  46.743 -68.196  1.00 44.48           O
ANISOU 1729  O   GLY A 235     5460   5184   6258   1162    -78    164       O
ATOM   1730  N   TRP A 236      -3.788  46.294 -69.379  1.00 38.52           N
ANISOU 1730  N   TRP A 236     4449   4921   5267   1199   -132    238       N
ATOM   1731  CA  TRP A 236      -3.249  47.642 -69.256  1.00 35.49           C
ANISOU 1731  CA  TRP A 236     4060   4600   4823    920   -149    294       C
ATOM   1732  CB  TRP A 236      -2.283  47.733 -68.072  1.00 37.57           C
ANISOU 1732  CB  TRP A 236     4272   5058   4945    798   -164    305       C
ATOM   1733  CG  TRP A 236      -2.943  47.551 -66.763  1.00 35.01           C
ANISOU 1733  CG  TRP A 236     4094   4485   4724    831   -132    230       C
ATOM   1734  CD1 TRP A 236      -3.539  48.514 -66.012  1.00 37.59           C
ANISOU 1734  CD1 TRP A 236     4619   4541   5121    668   -113    212       C
ATOM   1735  NE1 TRP A 236      -4.051  47.970 -64.865  1.00 31.22           N
ANISOU 1735  NE1 TRP A 236     3885   3585   4394    774    -85    143       N
ATOM   1736  CE2 TRP A 236      -3.788  46.626 -64.856  1.00 38.83           C
ANISOU 1736  CE2 TRP A 236     4720   4702   5333    992    -87    113       C
ATOM   1737  CD2 TRP A 236      -3.095  46.326 -66.044  1.00 31.31           C
ANISOU 1737  CD2 TRP A 236     3614   4006   4277   1054   -113    166       C
ATOM   1738  CE3 TRP A 236      -2.711  45.003 -66.287  1.00 36.97           C
ANISOU 1738  CE3 TRP A 236     4246   4891   4909   1314   -114    150       C
ATOM   1739  CZ3 TRP A 236      -3.028  44.036 -65.342  1.00 33.58           C
ANISOU 1739  CZ3 TRP A 236     3905   4353   4501   1473    -96     80       C
ATOM   1740  CH2 TRP A 236      -3.725  44.368 -64.171  1.00 30.01           C
ANISOU 1740  CH2 TRP A 236     3573   3659   4172   1371    -77     28       C
ATOM   1741  CZ2 TRP A 236      -4.113  45.652 -63.911  1.00 30.02           C
ANISOU 1741  CZ2 TRP A 236     3642   3508   4257   1147    -70     45       C
ATOM   1742  C   TRP A 236      -2.498  48.050 -70.502  1.00 36.75           C
ANISOU 1742  C   TRP A 236     4079   5013   4870    837   -186    376       C
ATOM   1743  O   TRP A 236      -1.829  47.232 -71.130  1.00 33.16           O
ANISOU 1743  O   TRP A 236     3457   4838   4306   1004   -201    404       O
ATOM   1744  N   PHE A 237      -2.598  49.331 -70.833  1.00 37.85           N
ANISOU 1744  N   PHE A 237     4317   5054   5011    591   -199    419       N
ATOM   1745  CA  PHE A 237      -1.723  49.938 -71.819  1.00 37.85           C
ANISOU 1745  CA  PHE A 237     4195   5325   4862    414   -247    511       C
ATOM   1746  CB  PHE A 237      -2.460  51.027 -72.595  1.00 41.02           C
ANISOU 1746  CB  PHE A 237     4780   5457   5350    286   -241    528       C
ATOM   1747  CG  PHE A 237      -3.643  50.515 -73.368  1.00 43.80           C
ANISOU 1747  CG  PHE A 237     5156   5588   5897    546   -196    485       C
ATOM   1748  CD1 PHE A 237      -3.459  49.716 -74.482  1.00 43.21           C
ANISOU 1748  CD1 PHE A 237     4899   5697   5822    714   -209    502       C
ATOM   1749  CE1 PHE A 237      -4.541  49.238 -75.191  1.00 45.95           C
ANISOU 1749  CE1 PHE A 237     5281   5858   6319    902   -176    472       C
ATOM   1750  CZ  PHE A 237      -5.819  49.550 -74.793  1.00 44.57           C
ANISOU 1750  CZ  PHE A 237     5277   5372   6287    938   -128    438       C
ATOM   1751  CE2 PHE A 237      -6.021  50.337 -73.686  1.00 44.93           C
ANISOU 1751  CE2 PHE A 237     5491   5248   6331    826   -107    424       C
ATOM   1752  CD2 PHE A 237      -4.935  50.817 -72.974  1.00 43.71           C
ANISOU 1752  CD2 PHE A 237     5349   5220   6037    625   -142    440       C
ATOM   1753  C   PHE A 237      -0.548  50.515 -71.066  1.00 43.81           C
ANISOU 1753  C   PHE A 237     4894   6361   5391    119   -294    576       C
ATOM   1754  O   PHE A 237      -0.732  51.182 -70.048  1.00 44.19           O
ANISOU 1754  O   PHE A 237     5145   6210   5437    -71   -289    554       O
ATOM   1755  N   HIS A 238       0.658  50.242 -71.554  1.00 47.68           N
ANISOU 1755  N   HIS A 238     5109   7345   5664     81   -339    667       N
ATOM   1756  CA  HIS A 238       1.872  50.668 -70.865  1.00 46.36           C
ANISOU 1756  CA  HIS A 238     4819   7572   5224   -217   -391    757       C
ATOM   1757  CB  HIS A 238       2.949  49.589 -70.965  1.00 41.09           C
ANISOU 1757  CB  HIS A 238     3790   7472   4349     16   -398    823       C
ATOM   1758  CG  HIS A 238       2.662  48.389 -70.120  1.00 54.38           C
ANISOU 1758  CG  HIS A 238     5479   9066   6118    380   -340    734       C
ATOM   1759  ND1 HIS A 238       3.373  48.099 -68.977  1.00 62.17           N
ANISOU 1759  ND1 HIS A 238     6361  10319   6942    356   -340    758       N
ATOM   1760  CE1 HIS A 238       2.891  46.999 -68.428  1.00 61.74           C
ANISOU 1760  CE1 HIS A 238     6375  10080   7003    716   -284    661       C
ATOM   1761  NE2 HIS A 238       1.886  46.569 -69.170  1.00 58.67           N
ANISOU 1761  NE2 HIS A 238     6137   9324   6830    939   -256    580       N
ATOM   1762  CD2 HIS A 238       1.718  47.424 -70.232  1.00 55.33           C
ANISOU 1762  CD2 HIS A 238     5723   8851   6448    746   -286    624       C
ATOM   1763  C   HIS A 238       2.387  51.997 -71.392  1.00 42.60           C
ANISOU 1763  C   HIS A 238     4407   7206   4572   -670   -461    859       C
ATOM   1764  O   HIS A 238       2.151  52.361 -72.538  1.00 46.15           O
ANISOU 1764  O   HIS A 238     4874   7596   5065   -685   -474    883       O
ATOM   1765  N   GLY A 239       3.071  52.730 -70.527  1.00 48.88           N
ANISOU 1765  N   GLY A 239     5270   8148   5153  -1065   -511    921       N
ATOM   1766  CA  GLY A 239       3.612  54.028 -70.870  1.00 52.18           C
ANISOU 1766  CA  GLY A 239     5824   8660   5342  -1580   -592   1026       C
ATOM   1767  C   GLY A 239       4.724  54.378 -69.901  1.00 64.08           C
ANISOU 1767  C   GLY A 239     7254  10572   6522  -1988   -659   1128       C
ATOM   1768  O   GLY A 239       5.156  53.530 -69.117  1.00 71.58           O
ANISOU 1768  O   GLY A 239     7966  11807   7426  -1810   -635   1127       O
ATOM   1769  N   PRO A 240       5.199  55.628 -69.949  1.00 62.58           N
ANISOU 1769  N   PRO A 240     7284  10419   6073  -2556   -745   1224       N
ATOM   1770  CA  PRO A 240       6.337  56.050 -69.123  1.00 64.24           C
ANISOU 1770  CA  PRO A 240     7419  11086   5905  -3051   -829   1352       C
ATOM   1771  CB  PRO A 240       6.538  57.512 -69.534  1.00 63.08           C
ANISOU 1771  CB  PRO A 240     7653  10803   5512  -3666   -926   1437       C
ATOM   1772  CG  PRO A 240       5.951  57.596 -70.916  1.00 58.38           C
ANISOU 1772  CG  PRO A 240     7081   9996   5103  -3440   -904   1406       C
ATOM   1773  CD  PRO A 240       4.767  56.689 -70.873  1.00 51.91           C
ANISOU 1773  CD  PRO A 240     6262   8737   4726  -2786   -778   1235       C
ATOM   1774  C   PRO A 240       6.075  55.943 -67.622  1.00 68.28           C
ANISOU 1774  C   PRO A 240     8123  11346   6473  -3052   -791   1272       C
ATOM   1775  O   PRO A 240       4.974  56.249 -67.163  1.00 68.77           O
ANISOU 1775  O   PRO A 240     8606  10739   6783  -2922   -732   1137       O
ATOM   1776  N   SER A 241       7.085  55.511 -66.873  1.00 77.56           N
ANISOU 1776  N   SER A 241     8976  13095   7400  -3180   -822   1366       N
ATOM   1777  CA  SER A 241       6.970  55.385 -65.426  1.00 86.68           C
ANISOU 1777  CA  SER A 241    10272  14086   8578  -3210   -793   1304       C
ATOM   1778  CB  SER A 241       8.109  54.537 -64.857  1.00 90.88           C
ANISOU 1778  CB  SER A 241    10290  15380   8860  -3163   -805   1415       C
ATOM   1779  OG  SER A 241       7.924  53.168 -65.158  1.00 93.81           O
ANISOU 1779  OG  SER A 241    10320  15888   9435  -2497   -717   1352       O
ATOM   1780  C   SER A 241       6.973  56.748 -64.761  1.00 91.67           C
ANISOU 1780  C   SER A 241    11426  14397   9009  -3828   -862   1331       C
ATOM   1781  O   SER A 241       7.700  57.651 -65.173  1.00 93.23           O
ANISOU 1781  O   SER A 241    11706  14856   8861  -4389   -969   1471       O
ATOM   1782  N   LEU A 242       6.151  56.879 -63.728  1.00 93.48           N
ANISOU 1782  N   LEU A 242    12033  14056   9430  -3725   -804   1199       N
ATOM   1783  CA  LEU A 242       6.045  58.110 -62.967  1.00 94.39           C
ANISOU 1783  CA  LEU A 242    12735  13774   9356  -4235   -854   1205       C
ATOM   1784  CB  LEU A 242       4.576  58.490 -62.797  1.00 87.31           C
ANISOU 1784  CB  LEU A 242    12375  12021   8779  -3918   -764   1038       C
ATOM   1785  CG  LEU A 242       3.740  58.396 -64.071  1.00 76.92           C
ANISOU 1785  CG  LEU A 242    11059  10444   7723  -3535   -712    981       C
ATOM   1786  CD1 LEU A 242       2.256  58.459 -63.741  1.00 66.72           C
ANISOU 1786  CD1 LEU A 242    10146   8447   6756  -3099   -603    827       C
ATOM   1787  CD2 LEU A 242       4.151  59.509 -65.035  1.00 80.76           C
ANISOU 1787  CD2 LEU A 242    11802  10949   7935  -3999   -804   1089       C
ATOM   1788  C   LEU A 242       6.666  57.889 -61.604  1.00100.44           C
ANISOU 1788  C   LEU A 242    13410  14803   9951  -4444   -872   1237       C
ATOM   1789  O   LEU A 242       7.209  56.821 -61.326  1.00108.13           O
ANISOU 1789  O   LEU A 242    13853  16295  10938  -4189   -846   1265       O
ATOM   1790  N   THR A 243       6.577  58.904 -60.754  1.00 99.10           N
ANISOU 1790  N   THR A 243    13794  14261   9597  -4890   -913   1235       N
ATOM   1791  CA  THR A 243       7.012  58.781 -59.375  1.00101.32           C
ANISOU 1791  CA  THR A 243    14074  14684   9739  -5093   -924   1248       C
ATOM   1792  CB  THR A 243       8.000  59.901 -58.996  1.00106.29           C
ANISOU 1792  CB  THR A 243    14996  15554   9837  -5956  -1064   1412       C
ATOM   1793  OG1 THR A 243       7.574  61.136 -59.587  1.00107.47           O
ANISOU 1793  OG1 THR A 243    15779  15174   9881  -6182  -1128   1367       O
ATOM   1794  CG2 THR A 243       9.406  59.563 -59.485  1.00105.88           C
ANISOU 1794  CG2 THR A 243    14300  16481   9450  -6224  -1175   1589       C
ATOM   1795  C   THR A 243       5.803  58.814 -58.442  1.00 99.32           C
ANISOU 1795  C   THR A 243    14264  13678   9795  -4751   -825   1067       C
ATOM   1796  O   THR A 243       5.073  59.805 -58.381  1.00101.84           O
ANISOU 1796  O   THR A 243    15232  13357  10105  -4867   -819   1011       O
ATOM   1797  N   ARG A 244       5.581  57.704 -57.746  1.00 92.30           N
ANISOU 1797  N   ARG A 244    13029  12884   9158  -4297   -745    983       N
ATOM   1798  CA  ARG A 244       4.610  57.652 -56.665  1.00 86.22           C
ANISOU 1798  CA  ARG A 244    12595  11539   8624  -4028   -663    837       C
ATOM   1799  CB  ARG A 244       4.401  56.203 -56.205  1.00 84.86           C
ANISOU 1799  CB  ARG A 244    11934  11562   8748  -3472   -578    753       C
ATOM   1800  CG  ARG A 244       3.652  55.318 -57.191  1.00 88.44           C
ANISOU 1800  CG  ARG A 244    12125  11936   9543  -2881   -504    673       C
ATOM   1801  CD  ARG A 244       2.163  55.605 -57.152  1.00 93.87           C
ANISOU 1801  CD  ARG A 244    13231  11908  10529  -2554   -425    537       C
ATOM   1802  NE  ARG A 244       1.379  54.676 -57.963  1.00 94.40           N
ANISOU 1802  NE  ARG A 244    13044  11912  10911  -2016   -357    463       N
ATOM   1803  CZ  ARG A 244       1.247  54.761 -59.284  1.00103.84           C
ANISOU 1803  CZ  ARG A 244    14164  13145  12146  -1937   -365    493       C
ATOM   1804  NH1 ARG A 244       1.858  55.728 -59.961  1.00115.58           N
ANISOU 1804  NH1 ARG A 244    15794  14740  13381  -2349   -440    595       N
ATOM   1805  NH2 ARG A 244       0.508  53.874 -59.934  1.00101.05           N
ANISOU 1805  NH2 ARG A 244    13605  12726  12063  -1472   -306    426       N
ATOM   1806  C   ARG A 244       5.154  58.477 -55.503  1.00 84.60           C
ANISOU 1806  C   ARG A 244    12762  11291   8090  -4597   -729    893       C
ATOM   1807  O   ARG A 244       6.363  58.513 -55.285  1.00 78.38           O
ANISOU 1807  O   ARG A 244    11714  11105   6960  -5060   -817   1037       O
ATOM   1808  N   PRO A 245       4.270  59.149 -54.750  1.00 91.98           N
ANISOU 1808  N   PRO A 245    14312  11544   9091  -4567   -687    793       N
ATOM   1809  CA  PRO A 245       4.749  59.748 -53.497  1.00 89.20           C
ANISOU 1809  CA  PRO A 245    14302  11139   8450  -5047   -739    830       C
ATOM   1810  CB  PRO A 245       3.550  60.567 -53.014  1.00 92.01           C
ANISOU 1810  CB  PRO A 245    15406  10654   8898  -4859   -675    707       C
ATOM   1811  CG  PRO A 245       2.355  59.928 -53.670  1.00 94.89           C
ANISOU 1811  CG  PRO A 245    15613  10734   9707  -4149   -558    591       C
ATOM   1812  CD  PRO A 245       2.840  59.414 -54.991  1.00 93.54           C
ANISOU 1812  CD  PRO A 245    14920  11040   9581  -4100   -591    660       C
ATOM   1813  C   PRO A 245       5.099  58.667 -52.475  1.00 83.04           C
ANISOU 1813  C   PRO A 245    13033  10734   7786  -4854   -702    806       C
ATOM   1814  O   PRO A 245       4.597  57.549 -52.592  1.00 81.38           O
ANISOU 1814  O   PRO A 245    12408  10578   7935  -4256   -614    714       O
ATOM   1815  N   PRO A 246       5.942  58.993 -51.484  1.00 89.64           N
ANISOU 1815  N   PRO A 246    13942  11820   8299  -5368   -771    890       N
ATOM   1816  CA  PRO A 246       6.345  58.005 -50.476  1.00 84.66           C
ANISOU 1816  CA  PRO A 246    12851  11577   7740  -5206   -738    879       C
ATOM   1817  CB  PRO A 246       7.187  58.825 -49.491  1.00 88.12           C
ANISOU 1817  CB  PRO A 246    13573  12170   7740  -5856   -840    968       C
ATOM   1818  CG  PRO A 246       6.753  60.240 -49.696  1.00 92.33           C
ANISOU 1818  CG  PRO A 246    14857  12140   8084  -5984   -901    899       C
ATOM   1819  CD  PRO A 246       6.429  60.344 -51.154  1.00 94.41           C
ANISOU 1819  CD  PRO A 246    15091  12321   8458  -5874   -893    922       C
ATOM   1820  C   PRO A 246       5.135  57.416 -49.778  1.00 81.90           C
ANISOU 1820  C   PRO A 246    12609  10690   7821  -4589   -615    690       C
ATOM   1821  O   PRO A 246       4.172  58.135 -49.520  1.00 79.42           O
ANISOU 1821  O   PRO A 246    12887   9694   7596  -4511   -578    597       O
ATOM   1822  N   ASN A 247       5.172  56.122 -49.490  1.00 88.05           N
ANISOU 1822  N   ASN A 247    12839  11785   8832  -4143   -553    643       N
ATOM   1823  CA  ASN A 247       4.019  55.461 -48.902  1.00 88.24           C
ANISOU 1823  CA  ASN A 247    12918  11357   9254  -3570   -446    475       C
ATOM   1824  C   ASN A 247       3.857  55.828 -47.428  1.00 84.18           C
ANISOU 1824  C   ASN A 247    12745  10555   8685  -3738   -436    427       C
ATOM   1825  O   ASN A 247       4.840  55.984 -46.707  1.00 90.04           O
ANISOU 1825  O   ASN A 247    13406  11665   9139  -4173   -496    519       O
ATOM   1826  CB  ASN A 247       4.127  53.949 -49.080  1.00 95.50           C
ANISOU 1826  CB  ASN A 247    13215  12676  10396  -3067   -391    442       C
ATOM   1827  CG  ASN A 247       2.776  53.294 -49.232  1.00104.23           C
ANISOU 1827  CG  ASN A 247    14366  13318  11918  -2464   -296    288       C
ATOM   1828  OD1 ASN A 247       1.770  53.803 -48.733  1.00103.99           O
ANISOU 1828  OD1 ASN A 247    14758  12726  12026  -2370   -255    198       O
ATOM   1829  ND2 ASN A 247       2.739  52.163 -49.929  1.00110.31           N
ANISOU 1829  ND2 ASN A 247    14720  14340  12853  -2053   -262    268       N
ATOM   1830  N   TYR A 248       2.608  55.970 -46.993  1.00 76.89           N
ANISOU 1830  N   TYR A 248    12192   9007   8017  -3391   -359    293       N
ATOM   1831  CA  TYR A 248       2.294  56.449 -45.646  1.00 67.07           C
ANISOU 1831  CA  TYR A 248    11367   7395   6722  -3509   -342    240       C
ATOM   1832  CB  TYR A 248       0.915  57.106 -45.639  1.00 50.93           C
ANISOU 1832  CB  TYR A 248     9887   4633   4831  -3200   -272    142       C
ATOM   1833  CG  TYR A 248       0.375  57.378 -44.259  1.00 68.46           C
ANISOU 1833  CG  TYR A 248    12485   6461   7064  -3140   -228     67       C
ATOM   1834  CD2 TYR A 248      -0.495  56.489 -43.641  1.00 67.68           C
ANISOU 1834  CD2 TYR A 248    12170   6247   7298  -2618   -141    -42       C
ATOM   1835  CE2 TYR A 248      -0.987  56.736 -42.375  1.00 63.94           C
ANISOU 1835  CE2 TYR A 248    11930   5534   6830  -2478    -98    -98       C
ATOM   1836  CZ  TYR A 248      -0.612  57.882 -41.712  1.00 75.05           C
ANISOU 1836  CZ  TYR A 248    13719   6894   7903  -2752   -133    -48       C
ATOM   1837  OH  TYR A 248      -1.092  58.143 -40.444  1.00 81.45           O
ANISOU 1837  OH  TYR A 248    14705   7541   8702  -2570    -88    -92       O
ATOM   1838  CE1 TYR A 248       0.250  58.776 -42.306  1.00 74.63           C
ANISOU 1838  CE1 TYR A 248    13884   6974   7498  -3220   -221     49       C
ATOM   1839  CD1 TYR A 248       0.737  58.523 -43.568  1.00 73.24           C
ANISOU 1839  CD1 TYR A 248    13491   7013   7325  -3411   -269    109       C
ATOM   1840  C   TYR A 248       2.325  55.339 -44.597  1.00 62.44           C
ANISOU 1840  C   TYR A 248    10394   7009   6320  -3240   -294    176       C
ATOM   1841  O   TYR A 248       1.705  54.288 -44.772  1.00 61.42           O
ANISOU 1841  O   TYR A 248     9934   6889   6512  -2715   -226     92       O
ATOM   1842  N   PHE A 249       3.017  55.598 -43.491  1.00 62.21           N
ANISOU 1842  N   PHE A 249    10451   7118   6068  -3624   -334    219       N
ATOM   1843  CA  PHE A 249       3.177  54.615 -42.424  1.00 58.55           C
ANISOU 1843  CA  PHE A 249     9637   6876   5732  -3425   -295    171       C
ATOM   1844  CB  PHE A 249       4.623  54.630 -41.920  1.00 56.98           C
ANISOU 1844  CB  PHE A 249     9177   7299   5175  -3942   -372    311       C
ATOM   1845  C   PHE A 249       2.202  54.854 -41.258  1.00 55.72           C
ANISOU 1845  C   PHE A 249     9692   5950   5528  -3245   -235     52       C
ATOM   1846  O   PHE A 249       2.205  55.913 -40.632  1.00 53.86           O
ANISOU 1846  O   PHE A 249     9997   5395   5073  -3603   -265     68       O
ATOM   1847  N   GLU A 250       1.364  53.860 -40.978  1.00 61.41           N
ANISOU 1847  N   GLU A 250    10182   6552   6599  -2694   -155    -62       N
ATOM   1848  CA  GLU A 250       0.483  53.899 -39.814  1.00 68.96           C
ANISOU 1848  CA  GLU A 250    11416   7079   7705  -2483    -97   -166       C
ATOM   1849  CB  GLU A 250      -0.356  52.618 -39.736  1.00 74.64           C
ANISOU 1849  CB  GLU A 250    11774   7792   8792  -1900    -24   -270       C
ATOM   1850  CG  GLU A 250      -1.311  52.395 -40.896  1.00 80.69           C
ANISOU 1850  CG  GLU A 250    12503   8386   9768  -1515     14   -304       C
ATOM   1851  CD  GLU A 250      -2.054  51.064 -40.800  1.00 78.05           C
ANISOU 1851  CD  GLU A 250    11822   8093   9739  -1029     67   -391       C
ATOM   1852  OE1 GLU A 250      -1.396  50.007 -40.644  1.00 68.80           O
ANISOU 1852  OE1 GLU A 250    10246   7299   8596   -970     57   -392       O
ATOM   1853  OE2 GLU A 250      -3.301  51.080 -40.881  1.00 74.26           O
ANISOU 1853  OE2 GLU A 250    11494   7283   9437   -708    117   -448       O
ATOM   1854  C   GLU A 250       1.313  54.003 -38.532  1.00 68.07           C
ANISOU 1854  C   GLU A 250    11321   7149   7392  -2852   -131   -133       C
ATOM   1855  O   GLU A 250       2.424  53.472 -38.472  1.00 68.10           O
ANISOU 1855  O   GLU A 250    10900   7718   7258  -3062   -173    -54       O
ATOM   1856  N   PRO A 251       0.782  54.682 -37.498  1.00 64.09           N
ANISOU 1856  N   PRO A 251    11307   6195   6849  -2913   -110   -185       N
ATOM   1857  CA  PRO A 251       1.469  54.626 -36.199  1.00 64.93           C
ANISOU 1857  CA  PRO A 251    11393   6469   6809  -3211   -134   -168       C
ATOM   1858  CB  PRO A 251       0.655  55.588 -35.322  1.00 60.44           C
ANISOU 1858  CB  PRO A 251    11273   5500   6191  -2981    -89   -196       C
ATOM   1859  CG  PRO A 251      -0.094  56.466 -36.286  1.00 57.85           C
ANISOU 1859  CG  PRO A 251    11257   4893   5829  -2777    -72   -183       C
ATOM   1860  CD  PRO A 251      -0.370  55.602 -37.475  1.00 61.86           C
ANISOU 1860  CD  PRO A 251    11459   5449   6597  -2578    -57   -218       C
ATOM   1861  C   PRO A 251       1.442  53.206 -35.616  1.00 62.30           C
ANISOU 1861  C   PRO A 251    10499   6431   6742  -2830    -85   -234       C
ATOM   1862  O   PRO A 251       0.452  52.492 -35.799  1.00 57.74           O
ANISOU 1862  O   PRO A 251     9789   5666   6484  -2310    -19   -331       O
ATOM   1863  N   PRO A 252       2.513  52.791 -34.923  1.00 65.07           N
ANISOU 1863  N   PRO A 252    10536   7256   6932  -3096   -118   -172       N
ATOM   1864  CA  PRO A 252       2.515  51.424 -34.387  1.00 62.31           C
ANISOU 1864  CA  PRO A 252     9697   7173   6804  -2709    -68   -233       C
ATOM   1865  CB  PRO A 252       3.904  51.293 -33.744  1.00 73.23           C
ANISOU 1865  CB  PRO A 252    10793   9144   7886  -3116   -116   -118       C
ATOM   1866  CG  PRO A 252       4.710  52.457 -34.267  1.00 75.57           C
ANISOU 1866  CG  PRO A 252    11317   9599   7799  -3729   -204     24       C
ATOM   1867  CD  PRO A 252       3.723  53.537 -34.536  1.00 72.25           C
ANISOU 1867  CD  PRO A 252    11544   8481   7427  -3759   -202    -39       C
ATOM   1868  C   PRO A 252       1.435  51.218 -33.328  1.00 53.77           C
ANISOU 1868  C   PRO A 252     8827   5628   5975  -2394     -5   -367       C
ATOM   1869  O   PRO A 252       1.002  52.176 -32.683  1.00 46.60           O
ANISOU 1869  O   PRO A 252     8419   4295   4990  -2564     -5   -390       O
ATOM   1870  N   ILE A 253       1.000  49.975 -33.165  1.00 51.09           N
ANISOU 1870  N   ILE A 253     8137   5369   5904  -1936     45   -448       N
ATOM   1871  CA  ILE A 253       0.066  49.626 -32.110  1.00 50.66           C
ANISOU 1871  CA  ILE A 253     8198   4979   6073  -1653     97   -561       C
ATOM   1872  CB  ILE A 253      -0.590  48.261 -32.367  1.00 45.45           C
ANISOU 1872  CB  ILE A 253     7200   4369   5700  -1143    141   -642       C
ATOM   1873  CG1 ILE A 253      -1.204  48.196 -33.774  1.00 47.70           C
ANISOU 1873  CG1 ILE A 253     7472   4559   6092   -920    145   -641       C
ATOM   1874  CD1 ILE A 253      -2.461  49.019 -33.954  1.00 53.27           C
ANISOU 1874  CD1 ILE A 253     8575   4770   6897   -793    173   -679       C
ATOM   1875  CG2 ILE A 253      -1.629  47.971 -31.300  1.00 50.88           C
ANISOU 1875  CG2 ILE A 253     8016   4721   6594   -887    185   -746       C
ATOM   1876  C   ILE A 253       0.866  49.547 -30.806  1.00 53.64           C
ANISOU 1876  C   ILE A 253     8503   5568   6308  -1914     84   -542       C
ATOM   1877  O   ILE A 253       1.943  48.950 -30.782  1.00 51.42           O
ANISOU 1877  O   ILE A 253     7833   5813   5891  -2029     64   -472       O
ATOM   1878  N   PRO A 254       0.363  50.168 -29.724  1.00 55.34           N
ANISOU 1878  N   PRO A 254     9097   5404   6527  -1997    100   -592       N
ATOM   1879  CA  PRO A 254       1.050  50.057 -28.427  1.00 58.01           C
ANISOU 1879  CA  PRO A 254     9369   5925   6747  -2236     90   -581       C
ATOM   1880  CB  PRO A 254       0.180  50.905 -27.490  1.00 49.96           C
ANISOU 1880  CB  PRO A 254     8820   4408   5756  -2183    114   -625       C
ATOM   1881  CG  PRO A 254      -0.542  51.851 -28.387  1.00 55.11           C
ANISOU 1881  CG  PRO A 254     9739   4817   6384  -2022    115   -577       C
ATOM   1882  CD  PRO A 254      -0.770  51.108 -29.668  1.00 52.67           C
ANISOU 1882  CD  PRO A 254     9234   4535   6243  -1851    125   -625       C
ATOM   1883  C   PRO A 254       1.121  48.618 -27.911  1.00 48.93           C
ANISOU 1883  C   PRO A 254     7744   5058   5789  -1891    127   -637       C
ATOM   1884  O   PRO A 254       0.180  47.849 -28.109  1.00 48.15           O
ANISOU 1884  O   PRO A 254     7551   4778   5966  -1442    169   -729       O
ATOM   1885  N   ARG A 255       2.239  48.274 -27.277  1.00 44.88           N
ANISOU 1885  N   ARG A 255     6953   5004   5094  -2118    109   -572       N
ATOM   1886  CA  ARG A 255       2.423  46.981 -26.620  1.00 43.07           C
ANISOU 1886  CA  ARG A 255     6334   5043   4986  -1815    147   -618       C
ATOM   1887  CB  ARG A 255       3.654  46.272 -27.178  1.00 47.30           C
ANISOU 1887  CB  ARG A 255     6397   6257   5318  -1825    136   -506       C
ATOM   1888  CG  ARG A 255       3.697  46.191 -28.684  1.00 52.17           C
ANISOU 1888  CG  ARG A 255     6909   6994   5919  -1704    123   -460       C
ATOM   1889  CD  ARG A 255       5.039  45.692 -29.175  1.00 39.89           C
ANISOU 1889  CD  ARG A 255     4909   6170   4077  -1759    110   -318       C
ATOM   1890  NE  ARG A 255       5.067  45.668 -30.628  1.00 43.18           N
ANISOU 1890  NE  ARG A 255     5245   6687   4473  -1646     96   -273       N
ATOM   1891  CZ  ARG A 255       6.005  45.072 -31.352  1.00 48.96           C
ANISOU 1891  CZ  ARG A 255     5592   8014   4998  -1533     97   -162       C
ATOM   1892  NH1 ARG A 255       7.000  44.434 -30.756  1.00 50.58           N
ANISOU 1892  NH1 ARG A 255     5442   8796   4979  -1489    118    -76       N
ATOM   1893  NH2 ARG A 255       5.940  45.114 -32.676  1.00 58.45           N
ANISOU 1893  NH2 ARG A 255     6760   9252   6197  -1434     83   -129       N
ATOM   1894  C   ARG A 255       2.638  47.218 -25.138  1.00 37.49           C
ANISOU 1894  C   ARG A 255     5737   4294   4215  -2032    150   -634       C
ATOM   1895  O   ARG A 255       3.023  48.308 -24.729  1.00 50.16           O
ANISOU 1895  O   ARG A 255     7635   5830   5595  -2495    111   -573       O
ATOM   1896  N   SER A 256       2.415  46.199 -24.326  1.00 39.46           N
ANISOU 1896  N   SER A 256     5778   4581   4635  -1723    192   -712       N
ATOM   1897  CA  SER A 256       2.590  46.343 -22.887  1.00 41.23           C
ANISOU 1897  CA  SER A 256     6081   4768   4818  -1899    199   -734       C
ATOM   1898  CB  SER A 256       1.302  46.869 -22.253  1.00 37.44           C
ANISOU 1898  CB  SER A 256     6030   3649   4546  -1784    220   -848       C
ATOM   1899  OG  SER A 256       0.251  45.932 -22.403  1.00 49.17           O
ANISOU 1899  OG  SER A 256     7413   4931   6340  -1281    260   -955       O
ATOM   1900  C   SER A 256       3.006  45.014 -22.250  1.00 37.87           C
ANISOU 1900  C   SER A 256     5242   4698   4448  -1620    236   -758       C
ATOM   1901  O   SER A 256       2.724  43.943 -22.785  1.00 35.76           O
ANISOU 1901  O   SER A 256     4758   4500   4330  -1198    264   -805       O
ATOM   1902  N   PRO A 257       3.695  45.084 -21.106  1.00 44.01           N
ANISOU 1902  N   PRO A 257     5943   5701   5076  -1864    235   -722       N
ATOM   1903  CA  PRO A 257       4.147  43.876 -20.407  1.00 47.14           C
ANISOU 1903  CA  PRO A 257     5974   6449   5489  -1601    275   -737       C
ATOM   1904  CB  PRO A 257       5.155  44.421 -19.396  1.00 50.21           C
ANISOU 1904  CB  PRO A 257     6305   7177   5596  -2063    255   -637       C
ATOM   1905  CG  PRO A 257       4.687  45.819 -19.129  1.00 38.56           C
ANISOU 1905  CG  PRO A 257     5330   5230   4091  -2477    212   -649       C
ATOM   1906  CD  PRO A 257       4.125  46.316 -20.418  1.00 44.55           C
ANISOU 1906  CD  PRO A 257     6299   5715   4914  -2420    193   -655       C
ATOM   1907  C   PRO A 257       3.000  43.183 -19.691  1.00 39.09           C
ANISOU 1907  C   PRO A 257     5067   4985   4802  -1218    313   -897       C
ATOM   1908  O   PRO A 257       1.875  43.682 -19.734  1.00 31.35           O
ANISOU 1908  O   PRO A 257     4413   3479   4021  -1162    309   -981       O
ATOM   1909  N   HIS A 258       3.272  42.060 -19.032  1.00 35.00           N
ANISOU 1909  N   HIS A 258     4289   4696   4314   -953    350   -928       N
ATOM   1910  CA  HIS A 258       2.190  41.283 -18.428  1.00 32.69           C
ANISOU 1910  CA  HIS A 258     4088   4018   4314   -598    376  -1073       C
ATOM   1911  CB  HIS A 258       2.688  39.907 -17.971  1.00 31.81           C
ANISOU 1911  CB  HIS A 258     3688   4230   4168   -278    415  -1088       C
ATOM   1912  CG  HIS A 258       3.676  39.949 -16.846  1.00 42.15           C
ANISOU 1912  CG  HIS A 258     4816   5913   5286   -481    431  -1026       C
ATOM   1913  ND1 HIS A 258       4.947  39.425 -16.953  1.00 45.00           N
ANISOU 1913  ND1 HIS A 258     4830   6912   5357   -435    456   -906       N
ATOM   1914  CE1 HIS A 258       5.589  39.587 -15.810  1.00 42.53           C
ANISOU 1914  CE1 HIS A 258     4399   6851   4908   -653    467   -862       C
ATOM   1915  NE2 HIS A 258       4.776  40.190 -14.960  1.00 39.17           N
ANISOU 1915  NE2 HIS A 258     4260   5935   4687   -838    449   -958       N
ATOM   1916  CD2 HIS A 258       3.573  40.422 -15.580  1.00 37.99           C
ANISOU 1916  CD2 HIS A 258     4399   5239   4796   -713    430  -1057       C
ATOM   1917  C   HIS A 258       1.505  42.045 -17.283  1.00 30.12           C
ANISOU 1917  C   HIS A 258     4052   3283   4108   -787    371  -1140       C
ATOM   1918  O   HIS A 258       2.090  42.941 -16.679  1.00 39.09           O
ANISOU 1918  O   HIS A 258     5286   4497   5071  -1181    355  -1078       O
ATOM   1919  N   ILE A 259       0.249  41.714 -17.016  1.00 50.81           N
ANISOU 1919  N   ILE A 259     7299   5514   6491  -1879  -1546  -2136       N
ATOM   1920  CA  ILE A 259      -0.432  42.242 -15.844  1.00 56.30           C
ANISOU 1920  CA  ILE A 259     8418   6105   6867  -1740  -1599  -2252       C
ATOM   1921  CB  ILE A 259      -1.950  42.302 -16.052  1.00 55.46           C
ANISOU 1921  CB  ILE A 259     8628   5879   6565  -1516  -1341  -2118       C
ATOM   1922  CG1 ILE A 259      -2.281  43.389 -17.072  1.00 53.36           C
ANISOU 1922  CG1 ILE A 259     8400   5376   6500  -1606  -1135  -2067       C
ATOM   1923  CD1 ILE A 259      -3.723  43.412 -17.497  1.00 50.72           C
ANISOU 1923  CD1 ILE A 259     8309   4971   5992  -1408   -842  -1913       C
ATOM   1924  CG2 ILE A 259      -2.665  42.586 -14.732  1.00 49.80           C
ANISOU 1924  CG2 ILE A 259     8355   5100   5467  -1296  -1374  -2197       C
ATOM   1925  C   ILE A 259      -0.113  41.319 -14.680  1.00 49.30           C
ANISOU 1925  C   ILE A 259     7579   5442   5710  -1622  -1821  -2298       C
ATOM   1926  O   ILE A 259      -0.410  40.123 -14.751  1.00 46.62           O
ANISOU 1926  O   ILE A 259     7172   5271   5269  -1475  -1788  -2159       O
ATOM   1927  N   PRO A 260       0.509  41.856 -13.618  1.00 53.61           N
ANISOU 1927  N   PRO A 260     8257   5974   6140  -1676  -2061  -2486       N
ATOM   1928  CA  PRO A 260       0.807  41.029 -12.447  1.00 55.23           C
ANISOU 1928  CA  PRO A 260     8555   6372   6058  -1514  -2294  -2517       C
ATOM   1929  CB  PRO A 260       1.387  42.038 -11.452  1.00 60.63           C
ANISOU 1929  CB  PRO A 260     9435   6949   6654  -1607  -2543  -2752       C
ATOM   1930  CG  PRO A 260       1.979  43.090 -12.303  1.00 62.06           C
ANISOU 1930  CG  PRO A 260     9403   6977   7199  -1943  -2503  -2840       C
ATOM   1931  CD  PRO A 260       1.056  43.215 -13.472  1.00 57.71           C
ANISOU 1931  CD  PRO A 260     8835   6291   6800  -1898  -2155  -2679       C
ATOM   1932  C   PRO A 260      -0.435  40.369 -11.864  1.00 79.29           C
ANISOU 1932  C   PRO A 260    11947   9418   8760  -1157  -2157  -2397       C
ATOM   1933  O   PRO A 260      -1.442  41.042 -11.643  1.00 76.67           O
ANISOU 1933  O   PRO A 260    11962   8894   8275  -1016  -1989  -2396       O
ATOM   1934  N   GLN A 261      -0.356  39.063 -11.627  1.00 51.67           N
ANISOU 1934  N   GLN A 261     8361   6130   5143  -1002  -2208  -2281       N
ATOM   1935  CA  GLN A 261      -1.453  38.320 -11.019  1.00 92.06           C
ANISOU 1935  CA  GLN A 261    13790  11254   9936   -661  -2065  -2151       C
ATOM   1936  CB  GLN A 261      -1.098  36.829 -10.951  1.00 71.87           C
ANISOU 1936  CB  GLN A 261    11056   8925   7325   -542  -2140  -2024       C
ATOM   1937  CG  GLN A 261      -2.168  35.989 -10.277  1.00 66.67           C
ANISOU 1937  CG  GLN A 261    10721   8274   6336   -185  -1968  -1872       C
ATOM   1938  CD  GLN A 261      -1.834  34.514 -10.243  1.00 66.76           C
ANISOU 1938  CD  GLN A 261    10590   8480   6296    -53  -2024  -1738       C
ATOM   1939  OE1 GLN A 261      -1.167  34.048  -9.322  1.00 70.73           O
ANISOU 1939  OE1 GLN A 261    11141   9107   6628     96  -2220  -1767       O
ATOM   1940  NE2 GLN A 261      -2.322  33.763 -11.233  1.00 43.39           N
ANISOU 1940  NE2 GLN A 261     7484   5534   3469    -88  -1852  -1587       N
ATOM   1941  C   GLN A 261      -1.806  38.843  -9.608  1.00106.38           C
ANISOU 1941  C   GLN A 261    16055  12972  11393   -419  -2134  -2246       C
ATOM   1942  O   GLN A 261      -0.945  38.914  -8.722  1.00113.44           O
ANISOU 1942  O   GLN A 261    16987  13935  12181   -412  -2419  -2380       O
ATOM   1943  N   ASP A 262      -3.073  39.214  -9.420  1.00106.30           N
ANISOU 1943  N   ASP A 262    16390  12807  11194   -205  -1868  -2163       N
ATOM   1944  CA  ASP A 262      -3.623  39.530  -8.101  1.00111.32           C
ANISOU 1944  CA  ASP A 262    17489  13355  11451    119  -1849  -2181       C
ATOM   1945  CB  ASP A 262      -4.564  40.736  -8.181  1.00110.94           C
ANISOU 1945  CB  ASP A 262    17739  13068  11347    183  -1625  -2186       C
ATOM   1946  CG  ASP A 262      -5.431  40.889  -6.938  1.00114.51           C
ANISOU 1946  CG  ASP A 262    18677  13436  11394    602  -1489  -2112       C
ATOM   1947  OD1 ASP A 262      -4.900  40.765  -5.813  1.00113.12           O
ANISOU 1947  OD1 ASP A 262    18693  13291  10998    751  -1720  -2206       O
ATOM   1948  OD2 ASP A 262      -6.647  41.128  -7.089  1.00115.95           O
ANISOU 1948  OD2 ASP A 262    19045  13529  11483    805  -1138  -1944       O
ATOM   1949  C   ASP A 262      -4.402  38.325  -7.582  1.00115.60           C
ANISOU 1949  C   ASP A 262    18179  14009  11733    470  -1652  -1960       C
ATOM   1950  O   ASP A 262      -4.071  37.748  -6.541  1.00114.19           O
ANISOU 1950  O   ASP A 262    18146  13921  11319    689  -1787  -1957       O
ATOM   1951  N   HIS A 263      -5.451  37.971  -8.323  1.00120.53           N
ANISOU 1951  N   HIS A 263    18770  14618  12407    526  -1314  -1767       N
ATOM   1952  CA  HIS A 263      -6.241  36.766  -8.074  1.00121.02           C
ANISOU 1952  CA  HIS A 263    18902  14786  12294    802  -1061  -1521       C
ATOM   1953  CB  HIS A 263      -7.741  37.089  -8.125  1.00123.45           C
ANISOU 1953  CB  HIS A 263    19421  14993  12492   1023   -622  -1324       C
ATOM   1954  CG  HIS A 263      -8.207  37.632  -9.444  1.00118.21           C
ANISOU 1954  CG  HIS A 263    18575  14253  12085    796   -465  -1321       C
ATOM   1955  ND1 HIS A 263      -8.314  38.984  -9.694  1.00120.20           N
ANISOU 1955  ND1 HIS A 263    18924  14334  12413    704   -464  -1443       N
ATOM   1956  CE1 HIS A 263      -8.751  39.170 -10.928  1.00112.70           C
ANISOU 1956  CE1 HIS A 263    17783  13347  11690    538   -295  -1393       C
ATOM   1957  NE2 HIS A 263      -8.937  37.987 -11.486  1.00105.92           N
ANISOU 1957  NE2 HIS A 263    16582  12654  11009    484   -195  -1201       N
ATOM   1958  CD2 HIS A 263      -8.608  37.008 -10.579  1.00107.73           C
ANISOU 1958  CD2 HIS A 263    16887  13001  11043    639   -290  -1156       C
ATOM   1959  C   HIS A 263      -5.904  35.696  -9.114  1.00111.95           C
ANISOU 1959  C   HIS A 263    17390  13775  11372    608  -1090  -1445       C
ATOM   1960  O   HIS A 263      -5.538  36.019 -10.249  1.00104.84           O
ANISOU 1960  O   HIS A 263    16208  12849  10776    296  -1164  -1525       O
ATOM   1961  N   GLU A 264      -6.035  34.426  -8.731  1.00107.72           N
ANISOU 1961  N   GLU A 264    16873  13366  10689    807  -1013  -1272       N
ATOM   1962  CA  GLU A 264      -5.715  33.328  -9.640  1.00 98.96           C
ANISOU 1962  CA  GLU A 264    15356  12377   9868    636  -1010  -1140       C
ATOM   1963  C   GLU A 264      -6.811  33.170 -10.686  1.00 94.78           C
ANISOU 1963  C   GLU A 264    14570  11799   9643    523   -644   -912       C
ATOM   1964  O   GLU A 264      -8.000  33.166 -10.368  1.00111.41           O
ANISOU 1964  O   GLU A 264    16810  13857  11665    708   -308   -716       O
ATOM   1965  CB  GLU A 264      -5.491  32.021  -8.886  1.00 89.50           C
ANISOU 1965  CB  GLU A 264    14227  11301   8477    880  -1017   -992       C
ATOM   1966  CG  GLU A 264      -5.313  30.802  -9.799  1.00 83.99           C
ANISOU 1966  CG  GLU A 264    13141  10684   8086    739   -950   -813       C
ATOM   1967  CD  GLU A 264      -4.299  30.995 -10.936  1.00 70.11           C
ANISOU 1967  CD  GLU A 264    11007   8980   6651    413  -1204   -969       C
ATOM   1968  OE1 GLU A 264      -3.180  31.521 -10.715  1.00 56.77           O
ANISOU 1968  OE1 GLU A 264     9301   7355   4915    334  -1560  -1205       O
ATOM   1969  OE2 GLU A 264      -4.634  30.595 -12.070  1.00 69.41           O
ANISOU 1969  OE2 GLU A 264    10632   8870   6870    243  -1043   -842       O
ATOM   1970  N   ILE A 265      -6.386  33.022 -11.932  1.00 64.12           N
ANISOU 1970  N   ILE A 265    10310   7942   6111    236   -718   -932       N
ATOM   1971  CA  ILE A 265      -7.241  33.281 -13.068  1.00 48.79           C
ANISOU 1971  CA  ILE A 265     8149   5939   4451     90   -482   -817       C
ATOM   1972  CB  ILE A 265      -6.770  34.574 -13.780  1.00 46.06           C
ANISOU 1972  CB  ILE A 265     7757   5503   4242   -129   -611  -1029       C
ATOM   1973  CG1 ILE A 265      -7.755  35.001 -14.868  1.00 48.45           C
ANISOU 1973  CG1 ILE A 265     7904   5738   4765   -207   -355   -912       C
ATOM   1974  CD1 ILE A 265      -7.928  36.504 -14.958  1.00 49.47           C
ANISOU 1974  CD1 ILE A 265     8227   5716   4852   -239   -323  -1054       C
ATOM   1975  CG2 ILE A 265      -5.373  34.393 -14.361  1.00 46.01           C
ANISOU 1975  CG2 ILE A 265     7500   5565   4416   -353   -908  -1169       C
ATOM   1976  C   ILE A 265      -7.264  32.111 -14.046  1.00 48.43           C
ANISOU 1976  C   ILE A 265     7763   5957   4682    -32   -429   -657       C
ATOM   1977  O   ILE A 265      -8.290  31.837 -14.662  1.00 51.38           O
ANISOU 1977  O   ILE A 265     7998   6300   5223    -56   -196   -482       O
ATOM   1978  N   LEU A 266      -6.144  31.412 -14.188  1.00 39.40           N
ANISOU 1978  N   LEU A 266     6491   4900   3580    -94   -658   -719       N
ATOM   1979  CA  LEU A 266      -6.092  30.278 -15.103  1.00 31.18           C
ANISOU 1979  CA  LEU A 266     5196   3891   2761   -175   -621   -585       C
ATOM   1980  CB  LEU A 266      -4.682  29.686 -15.161  1.00 38.44           C
ANISOU 1980  CB  LEU A 266     6004   4922   3681   -192   -885   -673       C
ATOM   1981  CG  LEU A 266      -3.579  30.630 -15.644  1.00 32.29           C
ANISOU 1981  CG  LEU A 266     5073   4186   3010   -368  -1113   -881       C
ATOM   1982  CD1 LEU A 266      -2.263  29.894 -15.734  1.00 32.49           C
ANISOU 1982  CD1 LEU A 266     4922   4358   3065   -352  -1337   -910       C
ATOM   1983  CD2 LEU A 266      -3.929  31.256 -16.988  1.00 29.67           C
ANISOU 1983  CD2 LEU A 266     4560   3770   2942   -560   -989   -878       C
ATOM   1984  C   LEU A 266      -7.092  29.208 -14.673  1.00 35.04           C
ANISOU 1984  C   LEU A 266     5754   4346   3213    -33   -386   -340       C
ATOM   1985  O   LEU A 266      -7.877  28.705 -15.486  1.00 30.15           O
ANISOU 1985  O   LEU A 266     4969   3670   2816   -127   -234   -198       O
ATOM   1986  N   TYR A 267      -7.064  28.881 -13.385  1.00 38.45           N
ANISOU 1986  N   TYR A 267     6440   4803   3366    194   -363   -288       N
ATOM   1987  CA  TYR A 267      -7.961  27.882 -12.813  1.00 40.68           C
ANISOU 1987  CA  TYR A 267     6817   5036   3602    348   -100    -24       C
ATOM   1988  CB  TYR A 267      -7.745  27.796 -11.300  1.00 44.86           C
ANISOU 1988  CB  TYR A 267     7699   5603   3742    657    -95     -4       C
ATOM   1989  CG  TYR A 267      -8.699  26.859 -10.584  1.00 60.30           C
ANISOU 1989  CG  TYR A 267     9789   7491   5630    851    242    308       C
ATOM   1990  CD2 TYR A 267      -8.510  25.482 -10.617  1.00 57.23           C
ANISOU 1990  CD2 TYR A 267     9369   7066   5308    873    283    471       C
ATOM   1991  CE2 TYR A 267      -9.378  24.622  -9.962  1.00 61.51           C
ANISOU 1991  CE2 TYR A 267    10034   7513   5823   1025    619    780       C
ATOM   1992  CZ  TYR A 267     -10.445  25.133  -9.258  1.00 70.88           C
ANISOU 1992  CZ  TYR A 267    11348   8672   6910   1180    935    946       C
ATOM   1993  OH  TYR A 267     -11.302  24.271  -8.609  1.00 76.20           O
ANISOU 1993  OH  TYR A 267    12115   9249   7590   1328   1311   1293       O
ATOM   1994  CE1 TYR A 267     -10.654  26.498  -9.206  1.00 66.55           C
ANISOU 1994  CE1 TYR A 267    10844   8178   6263   1200    900    785       C
ATOM   1995  CD1 TYR A 267      -9.785  27.352  -9.865  1.00 62.86           C
ANISOU 1995  CD1 TYR A 267    10284   7774   5825   1026    547    460       C
ATOM   1996  C   TYR A 267      -9.426  28.189 -13.123  1.00 34.48           C
ANISOU 1996  C   TYR A 267     5945   4173   2982    300    207    148       C
ATOM   1997  O   TYR A 267     -10.195  27.287 -13.429  1.00 46.48           O
ANISOU 1997  O   TYR A 267     7331   5633   4698    245    389    365       O
ATOM   1998  N   ASP A 268      -9.795  29.464 -13.072  1.00 35.35           N
ANISOU 1998  N   ASP A 268     6121   4280   3030    315    250     51       N
ATOM   1999  CA  ASP A 268     -11.178  29.878 -13.287  1.00 34.71           C
ANISOU 1999  CA  ASP A 268     5953   4160   3075    326    545    222       C
ATOM   2000  CB  ASP A 268     -11.387  31.317 -12.801  1.00 53.44           C
ANISOU 2000  CB  ASP A 268     8556   6518   5232    465    593    101       C
ATOM   2001  CG  ASP A 268     -11.304  31.457 -11.298  1.00 56.53           C
ANISOU 2001  CG  ASP A 268     9350   6907   5220    782    661    114       C
ATOM   2002  OD1 ASP A 268     -11.578  30.472 -10.579  1.00 61.30           O
ANISOU 2002  OD1 ASP A 268    10029   7526   5736    944    822    325       O
ATOM   2003  OD2 ASP A 268     -10.984  32.575 -10.840  1.00 60.25           O
ANISOU 2003  OD2 ASP A 268    10097   7343   5454    881    557    -88       O
ATOM   2004  C   ASP A 268     -11.598  29.822 -14.756  1.00 38.39           C
ANISOU 2004  C   ASP A 268     6070   4610   3906     71    527    236       C
ATOM   2005  O   ASP A 268     -12.789  29.784 -15.053  1.00 39.25           O
ANISOU 2005  O   ASP A 268     6016   4709   4189     55    744    420       O
ATOM   2006  N   TRP A 269     -10.628  29.839 -15.667  1.00 30.42           N
ANISOU 2006  N   TRP A 269     4945   3610   3004   -104    269     49       N
ATOM   2007  CA  TRP A 269     -10.911  30.021 -17.087  1.00 33.14           C
ANISOU 2007  CA  TRP A 269     5033   3937   3620   -294    228     20       C
ATOM   2008  CB  TRP A 269     -10.162  31.248 -17.592  1.00 37.47           C
ANISOU 2008  CB  TRP A 269     5614   4487   4135   -360     85   -206       C
ATOM   2009  CG  TRP A 269     -10.810  32.531 -17.200  1.00 41.87           C
ANISOU 2009  CG  TRP A 269     6317   5015   4576   -257    231   -228       C
ATOM   2010  CD1 TRP A 269     -10.552  33.273 -16.094  1.00 35.91           C
ANISOU 2010  CD1 TRP A 269     5855   4235   3553   -115    233   -320       C
ATOM   2011  NE1 TRP A 269     -11.348  34.390 -16.072  1.00 36.31           N
ANISOU 2011  NE1 TRP A 269     6015   4234   3548    -19    404   -311       N
ATOM   2012  CE2 TRP A 269     -12.151  34.384 -17.178  1.00 41.53           C
ANISOU 2012  CE2 TRP A 269     6416   4913   4450    -94    512   -202       C
ATOM   2013  CD2 TRP A 269     -11.838  33.223 -17.916  1.00 44.54           C
ANISOU 2013  CD2 TRP A 269     6548   5338   5038   -254    388   -159       C
ATOM   2014  CE3 TRP A 269     -12.521  32.978 -19.109  1.00 37.03           C
ANISOU 2014  CE3 TRP A 269     5333   4404   4331   -347    416    -75       C
ATOM   2015  CZ3 TRP A 269     -13.476  33.889 -19.521  1.00 40.85           C
ANISOU 2015  CZ3 TRP A 269     5775   4893   4855   -270    567    -21       C
ATOM   2016  CH2 TRP A 269     -13.762  35.033 -18.765  1.00 45.60           C
ANISOU 2016  CH2 TRP A 269     6616   5459   5251    -95    720    -42       C
ATOM   2017  CZ2 TRP A 269     -13.112  35.297 -17.593  1.00 39.34           C
ANISOU 2017  CZ2 TRP A 269     6123   4618   4208     -9    693   -140       C
ATOM   2018  C   TRP A 269     -10.559  28.838 -17.982  1.00 32.53           C
ANISOU 2018  C   TRP A 269     4784   3836   3740   -434    101     44       C
ATOM   2019  O   TRP A 269     -11.326  28.482 -18.877  1.00 36.17           O
ANISOU 2019  O   TRP A 269     5058   4259   4425   -541    137    126       O
ATOM   2020  N   ILE A 270      -9.397  28.240 -17.745  1.00 39.88           N
ANISOU 2020  N   ILE A 270     5790   4789   4575   -413    -64    -34       N
ATOM   2021  CA  ILE A 270      -8.828  27.255 -18.665  1.00 37.15           C
ANISOU 2021  CA  ILE A 270     5334   4414   4369   -502   -200    -47       C
ATOM   2022  CB  ILE A 270      -7.287  27.290 -18.625  1.00 35.18           C
ANISOU 2022  CB  ILE A 270     5115   4246   4005   -466   -406   -200       C
ATOM   2023  CG1 ILE A 270      -6.767  28.731 -18.634  1.00 37.74           C
ANISOU 2023  CG1 ILE A 270     5432   4629   4278   -508   -480   -372       C
ATOM   2024  CD1 ILE A 270      -7.254  29.539 -19.765  1.00 43.18           C
ANISOU 2024  CD1 ILE A 270     6000   5273   5134   -625   -422   -409       C
ATOM   2025  CG2 ILE A 270      -6.703  26.500 -19.773  1.00 30.00           C
ANISOU 2025  CG2 ILE A 270     4347   3566   3486   -521   -513   -215       C
ATOM   2026  C   ILE A 270      -9.252  25.833 -18.324  1.00 32.27           C
ANISOU 2026  C   ILE A 270     4755   3709   3796   -476   -122    135       C
ATOM   2027  O   ILE A 270      -9.402  25.483 -17.163  1.00 35.19           O
ANISOU 2027  O   ILE A 270     5277   4077   4017   -344     -9    247       O
ATOM   2028  N   ASN A 271      -9.436  25.023 -19.359  1.00 41.70           N
ANISOU 2028  N   ASN A 271     5847   4810   5187   -592   -182    161       N
ATOM   2029  CA  ASN A 271      -9.671  23.595 -19.219  1.00 37.57           C
ANISOU 2029  CA  ASN A 271     5388   4150   4736   -603   -146    306       C
ATOM   2030  CB  ASN A 271      -9.729  22.982 -20.627  1.00 41.94           C
ANISOU 2030  CB  ASN A 271     5859   4590   5487   -738   -288    250       C
ATOM   2031  CG  ASN A 271     -10.047  21.489 -20.635  1.00 28.98           C
ANISOU 2031  CG  ASN A 271     4313   2742   3957   -791   -276    380       C
ATOM   2032  OD1 ASN A 271      -9.805  20.771 -19.673  1.00 43.40           O
ANISOU 2032  OD1 ASN A 271     6297   4518   5675   -686   -180    498       O
ATOM   2033  ND2 ASN A 271     -10.561  21.017 -21.756  1.00 34.27           N
ANISOU 2033  ND2 ASN A 271     4918   3272   4831   -944   -389    347       N
ATOM   2034  C   ASN A 271      -8.516  22.995 -18.416  1.00 37.24           C
ANISOU 2034  C   ASN A 271     5535   4147   4467   -424   -204    298       C
ATOM   2035  O   ASN A 271      -7.366  23.130 -18.823  1.00 33.71           O
ANISOU 2035  O   ASN A 271     5081   3787   3942   -372   -374    156       O
ATOM   2036  N   PRO A 272      -8.811  22.341 -17.277  1.00 30.79           N
ANISOU 2036  N   PRO A 272     4876   3277   3545   -308    -51    468       N
ATOM   2037  CA  PRO A 272      -7.777  21.756 -16.410  1.00 33.92           C
ANISOU 2037  CA  PRO A 272     5478   3724   3687    -85   -105    478       C
ATOM   2038  CB  PRO A 272      -8.583  20.883 -15.442  1.00 34.46           C
ANISOU 2038  CB  PRO A 272     5711   3652   3731     -2    145    735       C
ATOM   2039  CG  PRO A 272      -9.912  21.470 -15.420  1.00 34.67           C
ANISOU 2039  CG  PRO A 272     5600   3645   3928   -134    342    840       C
ATOM   2040  CD  PRO A 272     -10.161  22.036 -16.776  1.00 32.47           C
ANISOU 2040  CD  PRO A 272     5074   3376   3886   -362    201    693       C
ATOM   2041  C   PRO A 272      -6.743  20.888 -17.134  1.00 38.74           C
ANISOU 2041  C   PRO A 272     6110   4305   4303    -48   -280    412       C
ATOM   2042  O   PRO A 272      -5.619  20.782 -16.654  1.00 51.65           O
ANISOU 2042  O   PRO A 272     7827   6070   5728    144   -399    354       O
ATOM   2043  N   THR A 273      -7.119  20.282 -18.257  1.00 41.58           N
ANISOU 2043  N   THR A 273     6407   4503   4887   -203   -304    421       N
ATOM   2044  CA  THR A 273      -6.198  19.455 -19.040  1.00 38.63           C
ANISOU 2044  CA  THR A 273     6099   4078   4501   -131   -445    364       C
ATOM   2045  CB  THR A 273      -6.850  18.977 -20.383  1.00 33.29           C
ANISOU 2045  CB  THR A 273     5384   3195   4069   -323   -493    339       C
ATOM   2046  OG1 THR A 273      -8.136  18.405 -20.122  1.00 36.40           O
ANISOU 2046  OG1 THR A 273     5806   3378   4647   -488   -359    493       O
ATOM   2047  CG2 THR A 273      -5.993  17.926 -21.081  1.00 34.25           C
ANISOU 2047  CG2 THR A 273     5672   3205   4136   -193   -599    310       C
ATOM   2048  C   THR A 273      -4.910  20.229 -19.346  1.00 41.04           C
ANISOU 2048  C   THR A 273     6287   4620   4688    -27   -612    196       C
ATOM   2049  O   THR A 273      -3.812  19.678 -19.286  1.00 48.00           O
ANISOU 2049  O   THR A 273     7230   5572   5436    163   -699    187       O
ATOM   2050  N   TYR A 274      -5.051  21.516 -19.633  1.00 28.25           N
ANISOU 2050  N   TYR A 274     4486   3119   3127   -147   -641     81       N
ATOM   2051  CA  TYR A 274      -3.933  22.328 -20.097  1.00 31.11           C
ANISOU 2051  CA  TYR A 274     4695   3666   3458   -118   -777    -65       C
ATOM   2052  CB  TYR A 274      -4.439  23.464 -20.988  1.00 25.72           C
ANISOU 2052  CB  TYR A 274     3855   2986   2932   -299   -760   -158       C
ATOM   2053  CG  TYR A 274      -5.111  22.952 -22.241  1.00 31.52           C
ANISOU 2053  CG  TYR A 274     4594   3556   3826   -383   -743   -139       C
ATOM   2054  CD1 TYR A 274      -4.381  22.291 -23.219  1.00 36.76           C
ANISOU 2054  CD1 TYR A 274     5290   4184   4494   -289   -815   -161       C
ATOM   2055  CE1 TYR A 274      -4.990  21.810 -24.362  1.00 42.31           C
ANISOU 2055  CE1 TYR A 274     6054   4717   5303   -342   -839   -171       C
ATOM   2056  CZ  TYR A 274      -6.341  21.984 -24.535  1.00 24.67           C
ANISOU 2056  CZ  TYR A 274     3794   2371   3208   -516   -813   -155       C
ATOM   2057  OH  TYR A 274      -6.945  21.510 -25.664  1.00 29.67           O
ANISOU 2057  OH  TYR A 274     4488   2842   3945   -573   -896   -190       O
ATOM   2058  CE2 TYR A 274      -7.091  22.624 -23.580  1.00 29.47           C
ANISOU 2058  CE2 TYR A 274     4318   3034   3844   -612   -714   -104       C
ATOM   2059  CD2 TYR A 274      -6.474  23.111 -22.440  1.00 24.73           C
ANISOU 2059  CD2 TYR A 274     3714   2582   3102   -532   -667    -97       C
ATOM   2060  C   TYR A 274      -3.070  22.885 -18.974  1.00 32.99           C
ANISOU 2060  C   TYR A 274     4922   4102   3509     -2   -868   -122       C
ATOM   2061  O   TYR A 274      -1.980  23.403 -19.230  1.00 33.96           O
ANISOU 2061  O   TYR A 274     4890   4386   3628     20  -1003   -224       O
ATOM   2062  N   LEU A 275      -3.543  22.758 -17.737  1.00 30.02           N
ANISOU 2062  N   LEU A 275     4709   3714   2982     80   -801    -50       N
ATOM   2063  CA  LEU A 275      -2.777  23.202 -16.572  1.00 35.16           C
ANISOU 2063  CA  LEU A 275     5415   4540   3404    228   -928   -120       C
ATOM   2064  CB  LEU A 275      -3.702  23.890 -15.568  1.00 32.07           C
ANISOU 2064  CB  LEU A 275     5173   4116   2896    230   -815   -104       C
ATOM   2065  CG  LEU A 275      -4.598  24.970 -16.190  1.00 31.36           C
ANISOU 2065  CG  LEU A 275     4973   3960   2982     14   -716   -159       C
ATOM   2066  CD1 LEU A 275      -5.507  25.591 -15.132  1.00 31.50           C
ANISOU 2066  CD1 LEU A 275     5169   3950   2851     83   -570   -116       C
ATOM   2067  CD2 LEU A 275      -3.751  26.045 -16.887  1.00 31.56           C
ANISOU 2067  CD2 LEU A 275     4803   4087   3101   -120   -890   -354       C
ATOM   2068  C   LEU A 275      -2.019  22.045 -15.901  1.00 33.43           C
ANISOU 2068  C   LEU A 275     5338   4373   2989    494   -989    -30       C
ATOM   2069  O   LEU A 275      -1.395  22.232 -14.863  1.00 37.75           O
ANISOU 2069  O   LEU A 275     5962   5072   3309    665  -1122    -76       O
ATOM   2070  N   ASP A 276      -2.068  20.857 -16.500  1.00 46.17           N
ANISOU 2070  N   ASP A 276     7016   5854   4674    547   -909     91       N
ATOM   2071  CA  ASP A 276      -1.274  19.727 -16.027  1.00 42.23           C
ANISOU 2071  CA  ASP A 276     6664   5390   3992    828   -954    185       C
ATOM   2072  CB  ASP A 276      -2.005  18.402 -16.265  1.00 45.65           C
ANISOU 2072  CB  ASP A 276     7324   5538   4483    854   -760    367       C
ATOM   2073  CG  ASP A 276      -3.218  18.224 -15.359  1.00 61.98           C
ANISOU 2073  CG  ASP A 276     9587   7442   6522    821   -543    517       C
ATOM   2074  OD2 ASP A 276      -4.047  17.330 -15.639  1.00 66.58           O
ANISOU 2074  OD2 ASP A 276    10296   7755   7245    733   -371    664       O
ATOM   2075  OD1 ASP A 276      -3.340  18.964 -14.358  1.00 69.68           O
ANISOU 2075  OD1 ASP A 276    10597   8544   7333    889   -539    495       O
ATOM   2076  C   ASP A 276       0.087  19.716 -16.723  1.00 45.17           C
ANISOU 2076  C   ASP A 276     6826   5949   4386    918  -1138    101       C
ATOM   2077  O   ASP A 276       0.189  19.893 -17.939  1.00 37.37           O
ANISOU 2077  O   ASP A 276     5678   4926   3593    786  -1131     54       O
ATOM   2078  N   MET A 277       1.138  19.514 -15.943  1.00 37.68           N
ANISOU 2078  N   MET A 277     5872   5214   3232   1170  -1298     95       N
ATOM   2079  CA  MET A 277       2.493  19.559 -16.471  1.00 41.29           C
ANISOU 2079  CA  MET A 277     6064   5901   3723   1277  -1471     42       C
ATOM   2080  CB  MET A 277       3.493  19.411 -15.322  1.00 41.55           C
ANISOU 2080  CB  MET A 277     6088   6195   3503   1560  -1686     32       C
ATOM   2081  CG  MET A 277       4.891  19.913 -15.608  1.00 64.65           C
ANISOU 2081  CG  MET A 277     8618   9437   6508   1597  -1928    -56       C
ATOM   2082  SD  MET A 277       5.796  20.379 -14.105  1.00 68.44           S
ANISOU 2082  SD  MET A 277     9024  10242   6739   1775  -2295   -172       S
ATOM   2083  CE  MET A 277       5.583  18.939 -13.053  1.00 49.41           C
ANISOU 2083  CE  MET A 277     7071   7763   3939   2228  -2208     11       C
ATOM   2084  C   MET A 277       2.709  18.484 -17.558  1.00 45.20           C
ANISOU 2084  C   MET A 277     6613   6268   4294   1394  -1352    153       C
ATOM   2085  O   MET A 277       3.298  18.763 -18.605  1.00 44.49           O
ANISOU 2085  O   MET A 277     6291   6256   4357   1349  -1373    115       O
ATOM   2086  N   ASP A 278       2.197  17.277 -17.336  1.00 48.75           N
ANISOU 2086  N   ASP A 278     7397   6490   4634   1546  -1210    296       N
ATOM   2087  CA  ASP A 278       2.402  16.186 -18.285  1.00 43.64           C
ANISOU 2087  CA  ASP A 278     6890   5675   4017   1687  -1116    387       C
ATOM   2088  CB  ASP A 278       1.775  14.886 -17.767  1.00 45.03           C
ANISOU 2088  CB  ASP A 278     7485   5559   4067   1830   -964    546       C
ATOM   2089  CG  ASP A 278       2.266  13.658 -18.521  1.00 80.09           C
ANISOU 2089  CG  ASP A 278    12138   9838   8456   2076   -905    637       C
ATOM   2090  OD1 ASP A 278       3.429  13.656 -18.982  1.00 90.17           O
ANISOU 2090  OD1 ASP A 278    13242  11342   9677   2303   -991    624       O
ATOM   2091  OD2 ASP A 278       1.491  12.688 -18.646  1.00 92.60           O
ANISOU 2091  OD2 ASP A 278    14065  11056  10061   2047   -764    730       O
ATOM   2092  C   ASP A 278       1.839  16.521 -19.678  1.00 48.28           C
ANISOU 2092  C   ASP A 278     7402   6096   4848   1430  -1048    316       C
ATOM   2093  O   ASP A 278       2.376  16.083 -20.693  1.00 50.91           O
ANISOU 2093  O   ASP A 278     7734   6399   5209   1555  -1032    330       O
ATOM   2094  N   TYR A 279       0.759  17.292 -19.725  1.00 35.00           N
ANISOU 2094  N   TYR A 279     5675   4310   3314   1113  -1005    248       N
ATOM   2095  CA  TYR A 279       0.124  17.627 -20.990  1.00 37.78           C
ANISOU 2095  CA  TYR A 279     5973   4509   3871    890   -962    180       C
ATOM   2096  CB  TYR A 279      -1.352  17.971 -20.757  1.00 47.58           C
ANISOU 2096  CB  TYR A 279     7273   5565   5239    606   -880    176       C
ATOM   2097  CG  TYR A 279      -2.241  17.767 -21.967  1.00 54.24           C
ANISOU 2097  CG  TYR A 279     8178   6165   6267    423   -849    144       C
ATOM   2098  CD2 TYR A 279      -2.543  18.821 -22.818  1.00 53.51           C
ANISOU 2098  CD2 TYR A 279     7887   6131   6312    247   -877     34       C
ATOM   2099  CE2 TYR A 279      -3.352  18.637 -23.928  1.00 52.39           C
ANISOU 2099  CE2 TYR A 279     7811   5786   6308    114   -890     -8       C
ATOM   2100  CZ  TYR A 279      -3.872  17.390 -24.194  1.00 56.41           C
ANISOU 2100  CZ  TYR A 279     8580   6007   6845    113   -897     44       C
ATOM   2101  OH  TYR A 279      -4.682  17.202 -25.292  1.00 63.49           O
ANISOU 2101  OH  TYR A 279     9550   6697   7876    -28   -970    -24       O
ATOM   2102  CE1 TYR A 279      -3.589  16.328 -23.364  1.00 60.02           C
ANISOU 2102  CE1 TYR A 279     9246   6366   7192    257   -847    160       C
ATOM   2103  CD1 TYR A 279      -2.777  16.519 -22.260  1.00 59.49           C
ANISOU 2103  CD1 TYR A 279     9118   6525   6961    432   -812    218       C
ATOM   2104  C   TYR A 279       0.855  18.787 -21.692  1.00 39.84           C
ANISOU 2104  C   TYR A 279     5903   5003   4230    825  -1033     71       C
ATOM   2105  O   TYR A 279       0.880  18.869 -22.925  1.00 43.03           O
ANISOU 2105  O   TYR A 279     6274   5340   4735    798  -1000     39       O
ATOM   2106  N   GLN A 280       1.462  19.670 -20.905  1.00 35.28           N
ANISOU 2106  N   GLN A 280     5105   4682   3619    808  -1132     16       N
ATOM   2107  CA  GLN A 280       2.231  20.792 -21.442  1.00 36.71           C
ANISOU 2107  CA  GLN A 280     4954   5068   3926    716  -1195    -71       C
ATOM   2108  CB  GLN A 280       2.555  21.790 -20.321  1.00 41.09           C
ANISOU 2108  CB  GLN A 280     5342   5822   4448    619  -1341   -163       C
ATOM   2109  CG  GLN A 280       1.311  22.448 -19.712  1.00 41.69           C
ANISOU 2109  CG  GLN A 280     5559   5761   4519    410  -1296   -225       C
ATOM   2110  CD  GLN A 280       1.603  23.270 -18.467  1.00 40.05           C
ANISOU 2110  CD  GLN A 280     5307   5710   4200    381  -1454   -325       C
ATOM   2111  OE1 GLN A 280       2.752  23.396 -18.043  1.00 34.98           O
ANISOU 2111  OE1 GLN A 280     4495   5289   3507    480  -1643   -369       O
ATOM   2112  NE2 GLN A 280       0.556  23.836 -17.873  1.00 32.25           N
ANISOU 2112  NE2 GLN A 280     4476   4609   3168    260  -1390   -363       N
ATOM   2113  C   GLN A 280       3.518  20.343 -22.143  1.00 41.86           C
ANISOU 2113  C   GLN A 280     5454   5874   4577    957  -1204     -4       C
ATOM   2114  O   GLN A 280       3.910  20.939 -23.142  1.00 42.76           O
ANISOU 2114  O   GLN A 280     5369   6043   4836    902  -1150    -19       O
ATOM   2115  N   VAL A 281       4.177  19.300 -21.638  1.00 43.05           N
ANISOU 2115  N   VAL A 281     5703   6096   4558   1255  -1242     93       N
ATOM   2116  CA  VAL A 281       5.363  18.790 -22.324  1.00 47.79           C
ANISOU 2116  CA  VAL A 281     6170   6845   5142   1540  -1215    188       C
ATOM   2117  CB  VAL A 281       6.195  17.759 -21.482  1.00 47.84           C
ANISOU 2117  CB  VAL A 281     6249   6997   4932   1909  -1290    298       C
ATOM   2118  CG1 VAL A 281       6.554  18.352 -20.140  1.00 48.31           C
ANISOU 2118  CG1 VAL A 281     6123   7301   4930   1861  -1500    234       C
ATOM   2119  CG2 VAL A 281       5.461  16.449 -21.304  1.00 51.55           C
ANISOU 2119  CG2 VAL A 281     7201   7158   5227   2065  -1191    376       C
ATOM   2120  C   VAL A 281       4.979  18.190 -23.676  1.00 40.53           C
ANISOU 2120  C   VAL A 281     5475   5679   4246   1616  -1051    229       C
ATOM   2121  O   VAL A 281       5.675  18.407 -24.660  1.00 41.62           O
ANISOU 2121  O   VAL A 281     5444   5913   4456   1723   -972    270       O
ATOM   2122  N   GLN A 282       3.879  17.445 -23.720  1.00 35.58           N
ANISOU 2122  N   GLN A 282     5230   4729   3560   1563  -1002    222       N
ATOM   2123  CA  GLN A 282       3.353  16.926 -24.980  1.00 35.02           C
ANISOU 2123  CA  GLN A 282     5416   4383   3508   1589   -911    214       C
ATOM   2124  C   GLN A 282       3.153  18.074 -25.968  1.00 33.33           C
ANISOU 2124  C   GLN A 282     4994   4209   3460   1391   -874    131       C
ATOM   2125  O   GLN A 282       3.667  18.050 -27.081  1.00 38.45           O
ANISOU 2125  O   GLN A 282     5637   4868   4104   1562   -790    161       O
ATOM   2126  CB  GLN A 282       2.011  16.234 -24.756  1.00 48.25           C
ANISOU 2126  CB  GLN A 282     7445   5706   5180   1424   -912    190       C
ATOM   2127  CG  GLN A 282       2.076  14.803 -24.285  1.00 62.24           C
ANISOU 2127  CG  GLN A 282     9574   7286   6789   1657   -887    292       C
ATOM   2128  CD  GLN A 282       0.693  14.255 -23.983  1.00 74.19           C
ANISOU 2128  CD  GLN A 282    11367   8447   8374   1415   -874    287       C
ATOM   2129  OE1 GLN A 282      -0.255  14.484 -24.737  1.00 71.72           O
ANISOU 2129  OE1 GLN A 282    11097   7942   8211   1168   -897    202       O
ATOM   2130  NE2 GLN A 282       0.565  13.552 -22.863  1.00 79.73           N
ANISOU 2130  NE2 GLN A 282    12241   9073   8980   1489   -834    394       N
ATOM   2131  N   ILE A 283       2.409  19.083 -25.530  1.00 36.40           N
ANISOU 2131  N   ILE A 283     5239   4616   3974   1068   -914     43       N
ATOM   2132  CA  ILE A 283       2.154  20.282 -26.317  1.00 36.90           C
ANISOU 2132  CA  ILE A 283     5118   4712   4191    874   -872    -29       C
ATOM   2133  CB  ILE A 283       1.359  21.303 -25.478  1.00 30.70           C
ANISOU 2133  CB  ILE A 283     4215   3950   3499    561   -921   -114       C
ATOM   2134  CG1 ILE A 283      -0.072  20.802 -25.288  1.00 27.65           C
ANISOU 2134  CG1 ILE A 283     4088   3308   3111    423   -926   -134       C
ATOM   2135  CD1 ILE A 283      -0.838  21.562 -24.225  1.00 38.45           C
ANISOU 2135  CD1 ILE A 283     5386   4704   4519    202   -940   -173       C
ATOM   2136  CG2 ILE A 283       1.342  22.685 -26.123  1.00 28.84           C
ANISOU 2136  CG2 ILE A 283     3761   3783   3413    387   -869   -176       C
ATOM   2137  C   ILE A 283       3.437  20.931 -26.818  1.00 36.69           C
ANISOU 2137  C   ILE A 283     4776   4934   4229    991   -810     22       C
ATOM   2138  O   ILE A 283       3.538  21.298 -27.990  1.00 34.94           O
ANISOU 2138  O   ILE A 283     4534   4680   4061   1036   -698     35       O
ATOM   2139  N   GLN A 284       4.420  21.083 -25.940  1.00 32.65           N
ANISOU 2139  N   GLN A 284     4008   4676   3721   1047   -883     61       N
ATOM   2140  CA  GLN A 284       5.653  21.750 -26.339  1.00 36.66           C
ANISOU 2140  CA  GLN A 284     4135   5437   4357   1108   -831    128       C
ATOM   2141  CB  GLN A 284       6.495  22.154 -25.130  1.00 36.01           C
ANISOU 2141  CB  GLN A 284     3732   5630   4320   1049  -1003    115       C
ATOM   2142  CG  GLN A 284       7.683  23.008 -25.532  1.00 47.36           C
ANISOU 2142  CG  GLN A 284     4703   7315   5975   1014   -966    181       C
ATOM   2143  CD  GLN A 284       8.517  23.473 -24.369  1.00 40.36           C
ANISOU 2143  CD  GLN A 284     3472   6698   5164    915  -1201    138       C
ATOM   2144  OE1 GLN A 284       8.002  24.022 -23.393  1.00 59.64           O
ANISOU 2144  OE1 GLN A 284     5972   9105   7582    684  -1380    -13       O
ATOM   2145  NE2 GLN A 284       9.823  23.265 -24.468  1.00 71.08           N
ANISOU 2145  NE2 GLN A 284     6999  10869   9141   1108  -1213    272       N
ATOM   2146  C   GLN A 284       6.484  20.908 -27.307  1.00 36.08           C
ANISOU 2146  C   GLN A 284     4102   5400   4205   1486   -685    277       C
ATOM   2147  O   GLN A 284       7.134  21.449 -28.198  1.00 38.23           O
ANISOU 2147  O   GLN A 284     4156   5774   4594   1549   -536    359       O
ATOM   2148  N   GLU A 285       6.463  19.592 -27.133  1.00 36.90           N
ANISOU 2148  N   GLU A 285     4509   5406   4105   1758   -703    328       N
ATOM   2149  CA  GLU A 285       7.197  18.710 -28.021  1.00 41.13           C
ANISOU 2149  CA  GLU A 285     5167   5943   4518   2170   -557    466       C
ATOM   2150  C   GLU A 285       6.655  18.880 -29.432  1.00 41.79           C
ANISOU 2150  C   GLU A 285     5473   5808   4598   2190   -411    441       C
ATOM   2151  O   GLU A 285       7.411  18.977 -30.394  1.00 47.13           O
ANISOU 2151  O   GLU A 285     6058   6575   5274   2439   -229    559       O
ATOM   2152  CB  GLU A 285       7.076  17.260 -27.563  1.00 39.98           C
ANISOU 2152  CB  GLU A 285     5409   5645   4136   2436   -606    501       C
ATOM   2153  CG  GLU A 285       7.990  16.905 -26.397  1.00 75.82           C
ANISOU 2153  CG  GLU A 285     9739  10458   8611   2610   -707    588       C
ATOM   2154  CD  GLU A 285       7.819  15.469 -25.924  1.00 78.55           C
ANISOU 2154  CD  GLU A 285    10521  10616   8708   2890   -725    640       C
ATOM   2155  OE1 GLU A 285       6.797  14.841 -26.275  1.00 76.57           O
ANISOU 2155  OE1 GLU A 285    10721   9988   8383   2826   -700    576       O
ATOM   2156  OE2 GLU A 285       8.711  14.966 -25.204  1.00 85.41           O
ANISOU 2156  OE2 GLU A 285    11281  11708   9464   3175   -771    748       O
ATOM   2157  N   GLU A 286       5.336  18.956 -29.538  1.00 38.57           N
ANISOU 2157  N   GLU A 286     5340   5127   4188   1941   -489    296       N
ATOM   2158  CA  GLU A 286       4.676  19.130 -30.821  1.00 43.61           C
ANISOU 2158  CA  GLU A 286     6216   5553   4802   1950   -414    241       C
ATOM   2159  CB  GLU A 286       3.183  18.861 -30.667  1.00 41.81           C
ANISOU 2159  CB  GLU A 286     6293   5028   4564   1692   -567     88       C
ATOM   2160  CG  GLU A 286       2.382  19.050 -31.932  1.00 53.92           C
ANISOU 2160  CG  GLU A 286     8070   6349   6067   1684   -561      1       C
ATOM   2161  CD  GLU A 286       0.960  18.564 -31.780  1.00 62.88           C
ANISOU 2161  CD  GLU A 286     9481   7196   7214   1450   -743   -132       C
ATOM   2162  OE1 GLU A 286       0.748  17.561 -31.064  1.00 74.60           O
ANISOU 2162  OE1 GLU A 286    11146   8546   8654   1443   -826   -126       O
ATOM   2163  OE2 GLU A 286       0.054  19.185 -32.369  1.00 58.84           O
ANISOU 2163  OE2 GLU A 286     8992   6595   6768   1279   -795   -228       O
ATOM   2164  C   GLU A 286       4.896  20.534 -31.387  1.00 44.77           C
ANISOU 2164  C   GLU A 286     6041   5846   5124   1804   -291    256       C
ATOM   2165  O   GLU A 286       5.069  20.708 -32.595  1.00 53.72           O
ANISOU 2165  O   GLU A 286     7268   6933   6210   1996   -134    307       O
ATOM   2166  N   PHE A 287       4.900  21.531 -30.512  1.00 33.26           N
ANISOU 2166  N   PHE A 287     4242   4544   3852   1486   -354    217       N
ATOM   2167  CA  PHE A 287       5.045  22.914 -30.946  1.00 37.88           C
ANISOU 2167  CA  PHE A 287     4548   5219   4624   1301   -240    225       C
ATOM   2168  CB  PHE A 287       4.752  23.884 -29.797  1.00 42.15           C
ANISOU 2168  CB  PHE A 287     4847   5842   5327    918   -374    124       C
ATOM   2169  CG  PHE A 287       4.605  25.311 -30.238  1.00 31.13           C
ANISOU 2169  CG  PHE A 287     3274   4443   4112    690   -267    102       C
ATOM   2170  CD2 PHE A 287       5.677  26.180 -30.189  1.00 42.21           C
ANISOU 2170  CD2 PHE A 287     4283   6034   5721    607   -180    187       C
ATOM   2171  CE2 PHE A 287       5.544  27.497 -30.606  1.00 32.84           C
ANISOU 2171  CE2 PHE A 287     2970   4796   4710    390    -58    179       C
ATOM   2172  CZ  PHE A 287       4.342  27.952 -31.073  1.00 30.70           C
ANISOU 2172  CZ  PHE A 287     2968   4317   4378    301    -24     87       C
ATOM   2173  CE1 PHE A 287       3.262  27.096 -31.132  1.00 38.00           C
ANISOU 2173  CE1 PHE A 287     4244   5093   5103    390   -133      1       C
ATOM   2174  CD1 PHE A 287       3.397  25.779 -30.720  1.00 32.50           C
ANISOU 2174  CD1 PHE A 287     3670   4416   4261    563   -253      8       C
ATOM   2175  C   PHE A 287       6.432  23.195 -31.504  1.00 40.70           C
ANISOU 2175  C   PHE A 287     4593   5799   5074   1513    -37    410       C
ATOM   2176  O   PHE A 287       6.570  23.887 -32.504  1.00 51.34           O
ANISOU 2176  O   PHE A 287     5890   7128   6490   1555    164    480       O
ATOM   2177  N   GLU A 288       7.462  22.662 -30.864  1.00 42.79           N
ANISOU 2177  N   GLU A 288     4635   6281   5344   1668    -74    510       N
ATOM   2178  CA  GLU A 288       8.819  22.928 -31.310  1.00 57.79           C
ANISOU 2178  CA  GLU A 288     6149   8431   7377   1860    121    716       C
ATOM   2179  CB  GLU A 288       9.829  22.575 -30.212  1.00 75.22           C
ANISOU 2179  CB  GLU A 288     8006  10929   9644   1910    -26    780       C
ATOM   2180  CG  GLU A 288       9.872  23.625 -29.095  1.00 96.15           C
ANISOU 2180  CG  GLU A 288    10302  13707  12523   1472   -244    659       C
ATOM   2181  CD  GLU A 288      11.095  23.510 -28.197  1.00114.80           C
ANISOU 2181  CD  GLU A 288    12211  16413  14995   1525   -396    739       C
ATOM   2182  OE1 GLU A 288      11.351  22.407 -27.662  1.00117.59           O
ANISOU 2182  OE1 GLU A 288    12685  16850  15142   1812   -501    773       O
ATOM   2183  OE2 GLU A 288      11.798  24.533 -28.026  1.00120.53           O
ANISOU 2183  OE2 GLU A 288    12460  17316  16019   1277   -423    768       O
ATOM   2184  C   GLU A 288       9.127  22.195 -32.610  1.00 54.90           C
ANISOU 2184  C   GLU A 288     6043   7989   6826   2321    373    866       C
ATOM   2185  O   GLU A 288      10.157  22.435 -33.239  1.00 48.61           O
ANISOU 2185  O   GLU A 288     4969   7373   6127   2536    620   1078       O
ATOM   2186  N   GLU A 289       8.220  21.315 -33.020  1.00 56.17           N
ANISOU 2186  N   GLU A 289     6746   7872   6724   2473    311    760       N
ATOM   2187  CA  GLU A 289       8.379  20.582 -34.266  1.00 57.29           C
ANISOU 2187  CA  GLU A 289     7253   7883   6631   2927    505    855       C
ATOM   2188  CB  GLU A 289       7.712  19.208 -34.168  1.00 65.99           C
ANISOU 2188  CB  GLU A 289     8900   8721   7453   3101    332    737       C
ATOM   2189  CG  GLU A 289       8.188  18.211 -35.217  1.00 74.94           C
ANISOU 2189  CG  GLU A 289    10426   9745   8302   3658    506    848       C
ATOM   2190  C   GLU A 289       7.761  21.369 -35.413  1.00 47.97           C
ANISOU 2190  C   GLU A 289     6240   6542   5446   2887    643    821       C
ATOM   2191  O   GLU A 289       8.312  21.416 -36.509  1.00 48.28           O
ANISOU 2191  O   GLU A 289     6347   6600   5399   3235    916    980       O
ATOM   2192  N   SER A 290       6.626  22.005 -35.133  1.00 49.07           N
ANISOU 2192  N   SER A 290     6444   6536   5665   2494    469    630       N
ATOM   2193  CA  SER A 290       5.783  22.615 -36.157  1.00 37.67           C
ANISOU 2193  CA  SER A 290     5244   4905   4162   2469    529    558       C
ATOM   2194  CB  SER A 290       4.372  22.039 -36.057  1.00 42.81           C
ANISOU 2194  CB  SER A 290     6308   5282   4674   2326    242    327       C
ATOM   2195  OG  SER A 290       4.398  20.665 -35.718  1.00 51.37           O
ANISOU 2195  OG  SER A 290     7664   6262   5592   2498    103    292       O
ATOM   2196  C   SER A 290       5.683  24.134 -36.033  1.00 39.20           C
ANISOU 2196  C   SER A 290     5089   5186   4618   2125    618    567       C
ATOM   2197  O   SER A 290       5.336  24.807 -36.993  1.00 51.25           O
ANISOU 2197  O   SER A 290     6740   6619   6113   2184    765    585       O
ATOM   2198  N   SER A 291       5.956  24.667 -34.845  1.00 35.95           N
ANISOU 2198  N   SER A 291     4287   4931   4440   1784    516    545       N
ATOM   2199  CA  SER A 291       5.793  26.096 -34.560  1.00 35.11           C
ANISOU 2199  CA  SER A 291     3898   4860   4581   1416    555    517       C
ATOM   2200  CB  SER A 291       6.657  26.952 -35.490  1.00 37.47           C
ANISOU 2200  CB  SER A 291     3975   5239   5023   1531    899    727       C
ATOM   2201  OG  SER A 291       8.002  26.515 -35.473  1.00 43.17           O
ANISOU 2201  OG  SER A 291     4399   6181   5822   1750   1043    932       O
ATOM   2202  C   SER A 291       4.333  26.536 -34.640  1.00 32.43           C
ANISOU 2202  C   SER A 291     3833   4309   4180   1210    424    332       C
ATOM   2203  O   SER A 291       4.036  27.723 -34.689  1.00 44.05           O
ANISOU 2203  O   SER A 291     5191   5751   5794    986    497    313       O
ATOM   2204  N   GLU A 292       3.428  25.568 -34.642  1.00 51.69           N
ANISOU 2204  N   GLU A 292     6625   6595   6421   1286    231    206       N
ATOM   2205  CA  GLU A 292       2.004  25.846 -34.646  1.00 29.08           C
ANISOU 2205  CA  GLU A 292     3971   3558   3520   1094     76     43       C
ATOM   2206  CB  GLU A 292       1.440  25.876 -36.077  1.00 34.15           C
ANISOU 2206  CB  GLU A 292     4937   4046   3992   1334    147     32       C
ATOM   2207  CG  GLU A 292       1.374  24.498 -36.773  1.00 44.72           C
ANISOU 2207  CG  GLU A 292     6665   5250   5078   1667     54      4       C
ATOM   2208  CD  GLU A 292       0.106  23.693 -36.461  1.00 57.97           C
ANISOU 2208  CD  GLU A 292     8600   6737   6689   1521   -260   -180       C
ATOM   2209  OE1 GLU A 292      -0.909  24.295 -36.033  1.00 57.98           O
ANISOU 2209  OE1 GLU A 292     8514   6710   6806   1226   -377   -276       O
ATOM   2210  OE2 GLU A 292       0.132  22.448 -36.646  1.00 63.18           O
ANISOU 2210  OE2 GLU A 292     9549   7265   7192   1707   -376   -217       O
ATOM   2211  C   GLU A 292       1.320  24.755 -33.851  1.00 33.63           C
ANISOU 2211  C   GLU A 292     4716   4045   4017   1017   -176    -70       C
ATOM   2212  O   GLU A 292       1.766  23.603 -33.846  1.00 36.54           O
ANISOU 2212  O   GLU A 292     5228   4393   4263   1231   -216    -36       O
ATOM   2213  N   ILE A 293       0.237  25.121 -33.177  1.00 35.60           N
ANISOU 2213  N   ILE A 293     4958   4230   4337    729   -318   -185       N
ATOM   2214  CA  ILE A 293      -0.613  24.142 -32.515  1.00 32.26           C
ANISOU 2214  CA  ILE A 293     4705   3685   3866    636   -522   -269       C
ATOM   2215  CB  ILE A 293       0.012  23.626 -31.196  1.00 25.98           C
ANISOU 2215  CB  ILE A 293     3771   3003   3098    580   -572   -230       C
ATOM   2216  CG1 ILE A 293      -0.654  22.313 -30.779  1.00 26.41           C
ANISOU 2216  CG1 ILE A 293     4081   2884   3068    589   -722   -265       C
ATOM   2217  CD1 ILE A 293       0.154  21.503 -29.786  1.00 27.19           C
ANISOU 2217  CD1 ILE A 293     4149   3069   3112    686   -743   -195       C
ATOM   2218  CG2 ILE A 293      -0.097  24.681 -30.069  1.00 31.66           C
ANISOU 2218  CG2 ILE A 293     4228   3848   3955    300   -583   -259       C
ATOM   2219  C   ILE A 293      -2.021  24.679 -32.255  1.00 24.25           C
ANISOU 2219  C   ILE A 293     3704   2581   2927    381   -623   -366       C
ATOM   2220  O   ILE A 293      -2.239  25.882 -32.117  1.00 29.19           O
ANISOU 2220  O   ILE A 293     4166   3275   3648    235   -546   -374       O
ATOM   2221  N   LEU A 294      -2.959  23.743 -32.206  1.00 28.10           N
ANISOU 2221  N   LEU A 294     4391   2904   3381    338   -788   -426       N
ATOM   2222  CA  LEU A 294      -4.368  23.992 -31.958  1.00 27.50           C
ANISOU 2222  CA  LEU A 294     4307   2746   3397    115   -896   -491       C
ATOM   2223  CB  LEU A 294      -5.162  23.359 -33.083  1.00 30.69           C
ANISOU 2223  CB  LEU A 294     4959   2963   3738    198  -1056   -570       C
ATOM   2224  CG  LEU A 294      -5.761  24.272 -34.151  1.00 31.94           C
ANISOU 2224  CG  LEU A 294     5136   3127   3871    254  -1063   -622       C
ATOM   2225  CD1 LEU A 294      -4.734  25.245 -34.698  1.00 35.37           C
ANISOU 2225  CD1 LEU A 294     5506   3693   4241    433   -835   -555       C
ATOM   2226  CD2 LEU A 294      -6.360  23.420 -35.265  1.00 27.34           C
ANISOU 2226  CD2 LEU A 294     4853   2353   3182    383  -1286   -724       C
ATOM   2227  C   LEU A 294      -4.796  23.347 -30.637  1.00 35.71           C
ANISOU 2227  C   LEU A 294     5309   3754   4506    -62   -959   -467       C
ATOM   2228  O   LEU A 294      -4.659  22.134 -30.470  1.00 38.06           O
ANISOU 2228  O   LEU A 294     5773   3932   4755     -1  -1033   -452       O
ATOM   2229  N   LEU A 295      -5.318  24.144 -29.706  1.00 29.48           N
ANISOU 2229  N   LEU A 295     4339   3052   3811   -251   -909   -454       N
ATOM   2230  CA  LEU A 295      -5.774  23.620 -28.410  1.00 26.76           C
ANISOU 2230  CA  LEU A 295     3975   2683   3510   -382   -924   -404       C
ATOM   2231  CB  LEU A 295      -5.112  24.389 -27.271  1.00 31.42           C
ANISOU 2231  CB  LEU A 295     4417   3448   4075   -413   -832   -380       C
ATOM   2232  CG  LEU A 295      -3.583  24.379 -27.290  1.00 29.51           C
ANISOU 2232  CG  LEU A 295     4123   3334   3754   -263   -812   -372       C
ATOM   2233  CD1 LEU A 295      -3.062  25.118 -26.087  1.00 26.50           C
ANISOU 2233  CD1 LEU A 295     3599   3109   3362   -331   -794   -378       C
ATOM   2234  CD2 LEU A 295      -3.034  22.960 -27.315  1.00 31.91           C
ANISOU 2234  CD2 LEU A 295     4584   3570   3969    -95   -865   -322       C
ATOM   2235  C   LEU A 295      -7.295  23.688 -28.273  1.00 26.60           C
ANISOU 2235  C   LEU A 295     3916   2574   3617   -563   -963   -396       C
ATOM   2236  O   LEU A 295      -7.854  24.761 -28.065  1.00 39.49           O
ANISOU 2236  O   LEU A 295     5409   4295   5301   -644   -893   -397       O
ATOM   2237  N   LYS A 296      -7.957  22.537 -28.384  1.00 30.74           N
ANISOU 2237  N   LYS A 296     4558   2915   4206   -625  -1070   -379       N
ATOM   2238  CA  LYS A 296      -9.419  22.477 -28.391  1.00 36.23           C
ANISOU 2238  CA  LYS A 296     5165   3525   5076   -814  -1131   -355       C
ATOM   2239  CB  LYS A 296      -9.893  21.156 -29.004  1.00 43.68           C
ANISOU 2239  CB  LYS A 296     6280   4220   6098   -876  -1319   -385       C
ATOM   2240  CG  LYS A 296      -9.068  20.671 -30.173  1.00 45.48           C
ANISOU 2240  CG  LYS A 296     6758   4355   6168   -676  -1443   -497       C
ATOM   2241  CD  LYS A 296      -8.955  21.739 -31.224  1.00 39.04           C
ANISOU 2241  CD  LYS A 296     5897   3665   5270   -550  -1456   -582       C
ATOM   2242  CE  LYS A 296      -9.005  21.183 -32.627  1.00 27.94           C
ANISOU 2242  CE  LYS A 296     4735   2113   3767   -408  -1648   -697       C
ATOM   2243  NZ  LYS A 296      -9.729  22.161 -33.490  1.00 50.58           N
ANISOU 2243  NZ  LYS A 296     7490   5086   6642   -382  -1695   -746       N
ATOM   2244  C   LYS A 296     -10.010  22.600 -26.984  1.00 30.34           C
ANISOU 2244  C   LYS A 296     4287   2827   4413   -940   -985   -226       C
ATOM   2245  O   LYS A 296      -9.351  22.257 -26.011  1.00 37.59           O
ANISOU 2245  O   LYS A 296     5271   3769   5241   -883   -893   -163       O
ATOM   2246  N   GLU A 297     -11.256  23.066 -26.894  1.00 28.36           N
ANISOU 2246  N   GLU A 297     3859   2598   4319  -1075   -961   -175       N
ATOM   2247  CA  GLU A 297     -11.974  23.148 -25.625  1.00 31.51           C
ANISOU 2247  CA  GLU A 297     4139   3032   4800  -1162   -787    -19       C
ATOM   2248  CB  GLU A 297     -12.413  21.741 -25.167  1.00 34.98           C
ANISOU 2248  CB  GLU A 297     4643   3269   5379  -1286   -796    100       C
ATOM   2249  CG  GLU A 297     -13.620  21.201 -25.949  1.00 38.12           C
ANISOU 2249  CG  GLU A 297     4917   3519   6048  -1493   -957    109       C
ATOM   2250  CD  GLU A 297     -14.066  19.785 -25.563  1.00 46.09           C
ANISOU 2250  CD  GLU A 297     5996   4269   7246  -1667   -971    228       C
ATOM   2251  OE1 GLU A 297     -15.287  19.572 -25.428  1.00 54.14           O
ANISOU 2251  OE1 GLU A 297     6796   5282   8491  -1820   -916    332       O
ATOM   2252  OE2 GLU A 297     -13.225  18.874 -25.437  1.00 55.31           O
ANISOU 2252  OE2 GLU A 297     7433   5284   8298  -1594   -993    209       O
ATOM   2253  C   GLU A 297     -11.082  23.832 -24.588  1.00 36.60           C
ANISOU 2253  C   GLU A 297     4836   3824   5247  -1031   -630     -8       C
ATOM   2254  O   GLU A 297     -10.902  23.341 -23.473  1.00 38.66           O
ANISOU 2254  O   GLU A 297     5173   4068   5449  -1002   -524     93       O
ATOM   2255  N   PHE A 298     -10.514  24.966 -24.979  1.00 23.64           N
ANISOU 2255  N   PHE A 298     3170   2311   3500   -949   -628   -117       N
ATOM   2256  CA  PHE A 298      -9.459  25.600 -24.205  1.00 33.93           C
ANISOU 2256  CA  PHE A 298     4529   3731   4631   -851   -560   -157       C
ATOM   2257  CB  PHE A 298      -8.694  26.611 -25.063  1.00 21.62           C
ANISOU 2257  CB  PHE A 298     2942   2250   3023   -801   -596   -282       C
ATOM   2258  CG  PHE A 298      -7.616  27.332 -24.309  1.00 25.78           C
ANISOU 2258  CG  PHE A 298     3486   2885   3425   -754   -565   -338       C
ATOM   2259  CD1 PHE A 298      -6.438  26.688 -23.970  1.00 28.09           C
ANISOU 2259  CD1 PHE A 298     3820   3218   3634   -683   -637   -351       C
ATOM   2260  CE1 PHE A 298      -5.450  27.346 -23.268  1.00 25.55           C
ANISOU 2260  CE1 PHE A 298     3475   3009   3223   -661   -661   -413       C
ATOM   2261  CZ  PHE A 298      -5.629  28.650 -22.885  1.00 24.78           C
ANISOU 2261  CZ  PHE A 298     3362   2943   3111   -723   -611   -477       C
ATOM   2262  CE2 PHE A 298      -6.797  29.300 -23.207  1.00 31.91           C
ANISOU 2262  CE2 PHE A 298     4267   3785   4072   -768   -505   -456       C
ATOM   2263  CD2 PHE A 298      -7.788  28.641 -23.911  1.00 25.83           C
ANISOU 2263  CD2 PHE A 298     3472   2945   3399   -777   -483   -379       C
ATOM   2264  C   PHE A 298      -9.988  26.285 -22.938  1.00 41.79           C
ANISOU 2264  C   PHE A 298     5509   4798   5571   -841   -401    -81       C
ATOM   2265  O   PHE A 298      -9.380  26.186 -21.862  1.00 33.40           O
ANISOU 2265  O   PHE A 298     4549   3779   4362   -765   -364    -65       O
ATOM   2266  N   LEU A 299     -11.106  26.992 -23.074  1.00 34.78           N
ANISOU 2266  N   LEU A 299     4512   3930   4773   -881   -311    -35       N
ATOM   2267  CA  LEU A 299     -11.759  27.607 -21.931  1.00 31.31           C
ANISOU 2267  CA  LEU A 299     4081   3545   4269   -827   -124     62       C
ATOM   2268  CB  LEU A 299     -12.511  28.863 -22.349  1.00 28.76           C
ANISOU 2268  CB  LEU A 299     3669   3280   3978   -804    -44     46       C
ATOM   2269  CG  LEU A 299     -11.694  30.076 -22.768  1.00 31.02           C
ANISOU 2269  CG  LEU A 299     4034   3601   4151   -761    -82   -119       C
ATOM   2270  CD1 LEU A 299     -12.642  31.249 -22.937  1.00 32.50           C
ANISOU 2270  CD1 LEU A 299     4180   3822   4348   -697     53    -89       C
ATOM   2271  CD2 LEU A 299     -10.597  30.396 -21.762  1.00 38.94           C
ANISOU 2271  CD2 LEU A 299     5206   4624   4966   -714    -94   -204       C
ATOM   2272  C   LEU A 299     -12.759  26.633 -21.359  1.00 28.78           C
ANISOU 2272  C   LEU A 299     3699   3159   4076   -874    -14    262       C
ATOM   2273  O   LEU A 299     -13.349  25.862 -22.104  1.00 30.38           O
ANISOU 2273  O   LEU A 299     3780   3278   4485  -1000    -95    309       O
ATOM   2274  N   LYS A 300     -12.962  26.681 -20.044  1.00 27.96           N
ANISOU 2274  N   LYS A 300     3691   3082   3852   -770    173    384       N
ATOM   2275  CA  LYS A 300     -13.985  25.867 -19.401  1.00 29.84           C
ANISOU 2275  CA  LYS A 300     3856   3257   4224   -799    356    627       C
ATOM   2276  CB  LYS A 300     -14.028  26.169 -17.905  1.00 35.34           C
ANISOU 2276  CB  LYS A 300     4732   4002   4692   -597    589    747       C
ATOM   2277  CG  LYS A 300     -12.742  25.804 -17.188  1.00 41.87           C
ANISOU 2277  CG  LYS A 300     5827   4826   5255   -473    496    652       C
ATOM   2278  CD  LYS A 300     -12.666  26.367 -15.774  1.00 50.17           C
ANISOU 2278  CD  LYS A 300     7116   5942   6003   -228    662    701       C
ATOM   2279  CE  LYS A 300     -13.526  25.591 -14.794  1.00 58.80           C
ANISOU 2279  CE  LYS A 300     8262   6975   7106   -123    960   1002       C
ATOM   2280  NZ  LYS A 300     -14.834  26.267 -14.561  1.00 70.35           N
ANISOU 2280  NZ  LYS A 300     9594   8480   8655    -68   1239   1182       N
ATOM   2281  C   LYS A 300     -15.326  26.190 -20.057  1.00 41.05           C
ANISOU 2281  C   LYS A 300     4993   4703   5901   -901    414    726       C
ATOM   2282  O   LYS A 300     -15.606  27.357 -20.338  1.00 41.43           O
ANISOU 2282  O   LYS A 300     4986   4856   5901   -828    444    664       O
ATOM   2283  N   PRO A 301     -16.150  25.163 -20.326  1.00 42.26           N
ANISOU 2283  N   PRO A 301     4964   4754   6339  -1073    413    878       N
ATOM   2284  CA  PRO A 301     -17.425  25.344 -21.033  1.00 47.29           C
ANISOU 2284  CA  PRO A 301     5271   5430   7266  -1198    401    967       C
ATOM   2285  CB  PRO A 301     -18.109  23.986 -20.866  1.00 51.09           C
ANISOU 2285  CB  PRO A 301     5612   5751   8048  -1406    433   1165       C
ATOM   2286  CG  PRO A 301     -16.992  23.032 -20.744  1.00 52.64           C
ANISOU 2286  CG  PRO A 301     6102   5786   8114  -1419    322   1071       C
ATOM   2287  CD  PRO A 301     -15.919  23.749 -19.988  1.00 47.89           C
ANISOU 2287  CD  PRO A 301     5771   5293   7131  -1167    406    974       C
ATOM   2288  C   PRO A 301     -18.309  26.428 -20.438  1.00 48.10           C
ANISOU 2288  C   PRO A 301     5244   5696   7337  -1039    668   1116       C
ATOM   2289  O   PRO A 301     -18.850  27.241 -21.186  1.00 54.32           O
ANISOU 2289  O   PRO A 301     5859   6591   8191  -1019    607   1066       O
ATOM   2290  N   GLU A 302     -18.451  26.429 -19.117  1.00 42.95           N
ANISOU 2290  N   GLU A 302     4704   5058   6557   -887    967   1303       N
ATOM   2291  CA  GLU A 302     -19.274  27.421 -18.432  1.00 50.27           C
ANISOU 2291  CA  GLU A 302     5568   6127   7407   -673   1266   1467       C
ATOM   2292  C   GLU A 302     -18.794  28.849 -18.721  1.00 48.67           C
ANISOU 2292  C   GLU A 302     5535   6018   6941   -501   1202   1246       C
ATOM   2293  O   GLU A 302     -19.606  29.763 -18.873  1.00 49.46           O
ANISOU 2293  O   GLU A 302     5499   6231   7063   -379   1330   1317       O
ATOM   2294  CB  GLU A 302     -19.300  27.154 -16.916  1.00 60.87           C
ANISOU 2294  CB  GLU A 302     7116   7446   8567   -477   1597   1683       C
ATOM   2295  CG  GLU A 302     -17.943  26.822 -16.298  1.00 71.89           C
ANISOU 2295  CG  GLU A 302     8912   8757   9646   -392   1496   1523       C
ATOM   2296  CD  GLU A 302     -17.782  25.337 -15.995  1.00 82.17           C
ANISOU 2296  CD  GLU A 302    10238   9906  11077   -519   1512   1661       C
ATOM   2297  OE1 GLU A 302     -17.557  24.551 -16.944  1.00 77.49           O
ANISOU 2297  OE1 GLU A 302     9530   9207  10704   -769   1261   1565       O
ATOM   2298  OE2 GLU A 302     -17.887  24.957 -14.806  1.00 90.95           O
ANISOU 2298  OE2 GLU A 302    11523  10984  12048   -343   1786   1871       O
ATOM   2299  N   LYS A 303     -17.480  29.036 -18.805  1.00 33.35           N
ANISOU 2299  N   LYS A 303     3879   4023   4769   -491   1010    993       N
ATOM   2300  CA  LYS A 303     -16.915  30.345 -19.094  1.00 31.64           C
ANISOU 2300  CA  LYS A 303     3833   3848   4340   -378    941    781       C
ATOM   2301  CB  LYS A 303     -15.421  30.379 -18.759  1.00 38.41           C
ANISOU 2301  CB  LYS A 303     4991   4646   4956   -370    779    563       C
ATOM   2302  CG  LYS A 303     -15.118  30.510 -17.282  1.00 37.73           C
ANISOU 2302  CG  LYS A 303     5192   4556   4587   -174    931    606       C
ATOM   2303  CD  LYS A 303     -15.559  31.866 -16.762  1.00 38.10           C
ANISOU 2303  CD  LYS A 303     5403   4636   4436     41   1110    598       C
ATOM   2304  CE  LYS A 303     -15.158  32.068 -15.328  1.00 50.55           C
ANISOU 2304  CE  LYS A 303     7341   6192   5673    267   1210    592       C
ATOM   2305  NZ  LYS A 303     -15.298  33.494 -14.947  1.00 63.04           N
ANISOU 2305  NZ  LYS A 303     9177   7756   7019    464   1303    495       N
ATOM   2306  C   LYS A 303     -17.101  30.682 -20.562  1.00 39.83           C
ANISOU 2306  C   LYS A 303     4676   4910   5548   -491    750    667       C
ATOM   2307  O   LYS A 303     -17.454  31.809 -20.914  1.00 36.14           O
ANISOU 2307  O   LYS A 303     4206   4502   5024   -375    808    630       O
ATOM   2308  N   PHE A 304     -16.860  29.699 -21.421  1.00 35.78           N
ANISOU 2308  N   PHE A 304     4041   4336   5216   -687    524    611       N
ATOM   2309  CA  PHE A 304     -16.986  29.914 -22.849  1.00 34.27           C
ANISOU 2309  CA  PHE A 304     3715   4159   5147   -761    316    494       C
ATOM   2310  CB  PHE A 304     -16.542  28.691 -23.642  1.00 30.80           C
ANISOU 2310  CB  PHE A 304     3248   3612   4842   -944     60    413       C
ATOM   2311  CG  PHE A 304     -16.628  28.893 -25.117  1.00 31.58           C
ANISOU 2311  CG  PHE A 304     3270   3717   5011   -971   -164    280       C
ATOM   2312  CD1 PHE A 304     -15.726  29.726 -25.766  1.00 30.63           C
ANISOU 2312  CD1 PHE A 304     3322   3605   4712   -870   -219    109       C
ATOM   2313  CE1 PHE A 304     -15.812  29.933 -27.121  1.00 33.46           C
ANISOU 2313  CE1 PHE A 304     3651   3967   5096   -841   -393      7       C
ATOM   2314  CZ  PHE A 304     -16.810  29.319 -27.845  1.00 30.62           C
ANISOU 2314  CZ  PHE A 304     3093   3612   4931   -919   -570     43       C
ATOM   2315  CE2 PHE A 304     -17.714  28.495 -27.206  1.00 29.15           C
ANISOU 2315  CE2 PHE A 304     2697   3415   4964  -1066   -551    200       C
ATOM   2316  CD2 PHE A 304     -17.626  28.294 -25.852  1.00 29.35           C
ANISOU 2316  CD2 PHE A 304     2749   3430   4973  -1088   -320    334       C
ATOM   2317  C   PHE A 304     -18.421  30.259 -23.224  1.00 36.76           C
ANISOU 2317  C   PHE A 304     3732   4581   5653   -732    388    645       C
ATOM   2318  O   PHE A 304     -18.656  31.097 -24.088  1.00 38.66           O
ANISOU 2318  O   PHE A 304     3927   4887   5876   -650    324    568       O
ATOM   2319  N   THR A 305     -19.383  29.621 -22.574  1.00 33.07           N
ANISOU 2319  N   THR A 305     3049   4139   5377   -784    535    880       N
ATOM   2320  C   THR A 305     -21.157  31.322 -22.364  1.00 37.39           C
ANISOU 2320  C   THR A 305     3315   4949   5941   -458    882   1126       C
ATOM   2321  O   THR A 305     -21.931  32.027 -23.012  1.00 42.08           O
ANISOU 2321  O   THR A 305     3718   5671   6601   -351    874   1161       O
ATOM   2322  CA  THR A 305     -20.779  29.915 -22.866  1.00 36.59           C
ANISOU 2322  CA  THR A 305     3139   4721   6044   -755    609   1058       C
ATOM   2323  CB  THR A 305     -21.725  28.837 -22.283  1.00 38.72           C
ANISOU 2323  CB  THR A 305     3107   4978   6627   -913    727   1332       C
ATOM   2324  OG1 THR A 305     -23.078  29.147 -22.621  1.00 55.73           O
ANISOU 2324  OG1 THR A 305     4843   7297   9035   -893    778   1514       O
ATOM   2325  CG2 THR A 305     -21.613  28.775 -20.790  1.00 83.45           C
ANISOU 2325  CG2 THR A 305     8945  10621  12141   -775   1081   1514       C
ATOM   2326  N   LYS A 306     -20.585  31.738 -21.234  1.00 38.75           N
ANISOU 2326  N   LYS A 306     3802   5078   5842   -301   1100   1129       N
ATOM   2327  CA  LYS A 306     -20.858  33.064 -20.667  1.00 39.40           C
ANISOU 2327  CA  LYS A 306     4056   5229   5686     -1   1357   1169       C
ATOM   2328  CB  LYS A 306     -20.388  33.153 -19.206  1.00 36.64           C
ANISOU 2328  CB  LYS A 306     4044   4814   5063    155   1585   1212       C
ATOM   2329  CG  LYS A 306     -21.344  32.514 -18.191  1.00 39.83           C
ANISOU 2329  CG  LYS A 306     4281   5280   5574    241   1895   1548       C
ATOM   2330  C   LYS A 306     -20.197  34.169 -21.491  1.00 38.07           C
ANISOU 2330  C   LYS A 306     4101   5023   5339     68   1216    921       C
ATOM   2331  O   LYS A 306     -20.709  35.286 -21.571  1.00 42.57           O
ANISOU 2331  O   LYS A 306     4720   5653   5803    293   1366    954       O
ATOM   2332  N   VAL A 307     -19.059  33.854 -22.099  1.00 31.45           N
ANISOU 2332  N   VAL A 307     3400   4079   4472   -106    957    693       N
ATOM   2333  CA  VAL A 307     -18.370  34.798 -22.968  1.00 29.71           C
ANISOU 2333  CA  VAL A 307     3356   3804   4127    -70    842    485       C
ATOM   2334  CB  VAL A 307     -16.964  34.288 -23.327  1.00 30.16           C
ANISOU 2334  CB  VAL A 307     3563   3748   4148   -253    617    281       C
ATOM   2335  CG1 VAL A 307     -16.388  35.045 -24.507  1.00 26.08           C
ANISOU 2335  CG1 VAL A 307     3136   3186   3589   -241    504    119       C
ATOM   2336  CG2 VAL A 307     -16.050  34.420 -22.120  1.00 29.72           C
ANISOU 2336  CG2 VAL A 307     3788   3617   3889   -238    684    210       C
ATOM   2337  C   VAL A 307     -19.178  35.050 -24.240  1.00 35.94           C
ANISOU 2337  C   VAL A 307     3903   4687   5065    -31    745    514       C
ATOM   2338  O   VAL A 307     -19.390  36.198 -24.636  1.00 41.53           O
ANISOU 2338  O   VAL A 307     4709   5412   5659    155    832    488       O
ATOM   2339  N   CYS A 308     -19.635  33.974 -24.870  1.00 33.89           N
ANISOU 2339  N   CYS A 308     3353   4474   5048   -194    551    561       N
ATOM   2340  CA  CYS A 308     -20.473  34.075 -26.061  1.00 40.38           C
ANISOU 2340  CA  CYS A 308     3925   5403   6016   -157    394    580       C
ATOM   2341  CB  CYS A 308     -20.737  32.677 -26.623  1.00 32.57           C
ANISOU 2341  CB  CYS A 308     2687   4399   5290   -405    114    581       C
ATOM   2342  SG  CYS A 308     -19.233  31.889 -27.273  1.00 56.48           S
ANISOU 2342  SG  CYS A 308     5992   7238   8230   -572   -145    334       S
ATOM   2343  C   CYS A 308     -21.786  34.797 -25.767  1.00 34.41           C
ANISOU 2343  C   CYS A 308     2950   4818   5307     59    606    790       C
ATOM   2344  O   CYS A 308     -22.249  35.611 -26.561  1.00 41.34           O
ANISOU 2344  O   CYS A 308     3784   5783   6141    242    581    781       O
ATOM   2345  N   GLU A 309     -22.368  34.522 -24.609  1.00 46.42           N
ANISOU 2345  N   GLU A 309     4349   6391   6898     78    843    999       N
ATOM   2346  CA  GLU A 309     -23.633  35.138 -24.233  1.00 51.53           C
ANISOU 2346  CA  GLU A 309     4761   7219   7599    315   1094   1245       C
ATOM   2347  CB  GLU A 309     -24.169  34.480 -22.963  1.00 50.00           C
ANISOU 2347  CB  GLU A 309     4413   7060   7525    287   1355   1502       C
ATOM   2348  CG  GLU A 309     -25.675  34.490 -22.852  1.00 73.84           C
ANISOU 2348  CG  GLU A 309     6951  10305  10798    404   1527   1817       C
ATOM   2349  CD  GLU A 309     -26.168  33.855 -21.563  1.00 91.54           C
ANISOU 2349  CD  GLU A 309     9059  12566  13155    400   1853   2112       C
ATOM   2350  OE1 GLU A 309     -27.323  34.134 -21.161  1.00 96.61           O
ANISOU 2350  OE1 GLU A 309     9382  13399  13928    598   2135   2419       O
ATOM   2351  OE2 GLU A 309     -25.400  33.078 -20.953  1.00 90.63           O
ANISOU 2351  OE2 GLU A 309     9160  12283  12994    228   1847   2057       O
ATOM   2352  C   GLU A 309     -23.455  36.650 -24.042  1.00 38.72           C
ANISOU 2352  C   GLU A 309     3481   5579   5653    644   1318   1196       C
ATOM   2353  O   GLU A 309     -24.313  37.440 -24.424  1.00 40.55           O
ANISOU 2353  O   GLU A 309     3580   5951   5875    892   1414   1303       O
ATOM   2354  N   ALA A 310     -22.322  37.048 -23.475  1.00 42.03           N
ANISOU 2354  N   ALA A 310     4345   5812   5811    644   1380   1028       N
ATOM   2355  CA  ALA A 310     -22.025  38.458 -23.256  1.00 36.52           C
ANISOU 2355  CA  ALA A 310     4036   5026   4815    904   1564    947       C
ATOM   2356  CB  ALA A 310     -20.850  38.602 -22.288  1.00 35.15           C
ANISOU 2356  CB  ALA A 310     4291   4654   4412    840   1608    788       C
ATOM   2357  C   ALA A 310     -21.736  39.184 -24.580  1.00 35.38           C
ANISOU 2357  C   ALA A 310     3975   4841   4625    948   1408    793       C
ATOM   2358  O   ALA A 310     -22.090  40.353 -24.746  1.00 36.47           O
ANISOU 2358  O   ALA A 310     4277   4974   4606   1223   1575    819       O
ATOM   2359  N   LEU A 311     -21.105  38.486 -25.520  1.00 33.49           N
ANISOU 2359  N   LEU A 311     3654   4564   4505    710   1112    647       N
ATOM   2360  CA  LEU A 311     -20.825  39.041 -26.848  1.00 34.59           C
ANISOU 2360  CA  LEU A 311     3874   4670   4598    772    972    524       C
ATOM   2361  CB  LEU A 311     -19.883  38.118 -27.630  1.00 30.58           C
ANISOU 2361  CB  LEU A 311     3357   4084   4178    511    680    358       C
ATOM   2362  CG  LEU A 311     -18.393  38.153 -27.274  1.00 30.32           C
ANISOU 2362  CG  LEU A 311     3635   3854   4032    350    677    188       C
ATOM   2363  CD1 LEU A 311     -17.672  36.938 -27.832  1.00 31.48           C
ANISOU 2363  CD1 LEU A 311     3694   3972   4294    119    417     90       C
ATOM   2364  CD2 LEU A 311     -17.747  39.432 -27.786  1.00 30.67           C
ANISOU 2364  CD2 LEU A 311     3991   3757   3906    474    784     87       C
ATOM   2365  C   LEU A 311     -22.102  39.261 -27.662  1.00 39.18           C
ANISOU 2365  C   LEU A 311     4154   5457   5275    981    932    662       C
ATOM   2366  O   LEU A 311     -22.134  40.118 -28.542  1.00 45.03           O
ANISOU 2366  O   LEU A 311     5028   6187   5895   1181    931    618       O
ATOM   2367  N   GLU A 312     -23.149  38.493 -27.372  1.00 46.26           N
ANISOU 2367  N   GLU A 312     4635   6542   6398    938    898    842       N
ATOM   2368  CA  GLU A 312     -24.420  38.655 -28.072  1.00 54.69           C
ANISOU 2368  CA  GLU A 312     5339   7845   7596   1124    828    988       C
ATOM   2369  CB  GLU A 312     -25.131  37.304 -28.199  1.00 55.51           C
ANISOU 2369  CB  GLU A 312     4949   8088   8054    866    583   1081       C
ATOM   2370  CG  GLU A 312     -26.606  37.424 -28.552  1.00 72.06           C
ANISOU 2370  CG  GLU A 312     6560  10471  10350   1037    545   1291       C
ATOM   2371  CD  GLU A 312     -27.263  36.094 -28.869  1.00 87.13           C
ANISOU 2371  CD  GLU A 312     7971  12481  12653    723    225   1346       C
ATOM   2372  OE1 GLU A 312     -26.548  35.072 -28.949  1.00 95.03           O
ANISOU 2372  OE1 GLU A 312     9061  13305  13741    395     16   1199       O
ATOM   2373  OE2 GLU A 312     -28.503  36.073 -29.036  1.00 94.96           O
ANISOU 2373  OE2 GLU A 312     8478  13724  13880    807    179   1542       O
ATOM   2374  C   GLU A 312     -25.348  39.684 -27.402  1.00 60.37           C
ANISOU 2374  C   GLU A 312     6033   8693   8212   1486   1182   1206       C
ATOM   2375  O   GLU A 312     -26.006  40.471 -28.085  1.00 72.95           O
ANISOU 2375  O   GLU A 312     7565  10415   9738   1781   1200   1268       O
ATOM   2376  N   HIS A 313     -25.385  39.682 -26.072  1.00 48.89           N
ANISOU 2376  N   HIS A 313     3999   7831   6745    504    504   1097       N
ATOM   2377  CA  HIS A 313     -26.377  40.444 -25.311  1.00 48.35           C
ANISOU 2377  CA  HIS A 313     3753   8080   6539    945    726   1283       C
ATOM   2378  CB  HIS A 313     -27.113  39.503 -24.346  1.00 51.19           C
ANISOU 2378  CB  HIS A 313     3810   8788   6851    824    828   1504       C
ATOM   2379  CG  HIS A 313     -27.822  38.364 -25.016  1.00 54.16           C
ANISOU 2379  CG  HIS A 313     3819   9464   7294    341    666   1724       C
ATOM   2380  ND1 HIS A 313     -28.848  38.549 -25.919  1.00 58.68           N
ANISOU 2380  ND1 HIS A 313     4187  10290   7817    303    561   1886       N
ATOM   2381  CE1 HIS A 313     -29.289  37.373 -26.328  1.00 60.62           C
ANISOU 2381  CE1 HIS A 313     4342  10621   8069   -200    379   1987       C
ATOM   2382  NE2 HIS A 313     -28.592  36.431 -25.719  1.00 63.64           N
ANISOU 2382  NE2 HIS A 313     4890  10790   8499   -475    367   1896       N
ATOM   2383  CD2 HIS A 313     -27.672  37.024 -24.888  1.00 50.95           C
ANISOU 2383  CD2 HIS A 313     3433   9000   6927   -148    548   1743       C
ATOM   2384  C   HIS A 313     -25.801  41.607 -24.483  1.00 47.67           C
ANISOU 2384  C   HIS A 313     4080   7708   6324   1384    889   1097       C
ATOM   2385  O   HIS A 313     -26.561  42.386 -23.897  1.00 48.56           O
ANISOU 2385  O   HIS A 313     4155   8021   6274   1846   1091   1230       O
ATOM   2386  N   GLY A 314     -24.474  41.728 -24.426  1.00 38.57           N
ANISOU 2386  N   GLY A 314     3334   6112   5208   1245    799    807       N
ATOM   2387  CA  GLY A 314     -23.833  42.626 -23.472  1.00 47.31           C
ANISOU 2387  CA  GLY A 314     4871   6938   6167   1526    913    626       C
ATOM   2388  C   GLY A 314     -23.578  44.071 -23.898  1.00 58.23           C
ANISOU 2388  C   GLY A 314     6631   8052   7440   1807    929    509       C
ATOM   2389  O   GLY A 314     -22.941  44.821 -23.154  1.00 56.49           O
ANISOU 2389  O   GLY A 314     6857   7538   7068   1955    983    339       O
ATOM   2390  N   HIS A 315     -24.069  44.463 -25.074  1.00 37.89           N
ANISOU 2390  N   HIS A 315     3923   5560   4913   1860    873    604       N
ATOM   2391  CA  HIS A 315     -23.947  45.835 -25.564  1.00 39.05           C
ANISOU 2391  CA  HIS A 315     4456   5448   4933   2146    898    526       C
ATOM   2392  CB  HIS A 315     -24.610  46.849 -24.612  1.00 42.69           C
ANISOU 2392  CB  HIS A 315     5193   5911   5116   2735   1138    593       C
ATOM   2393  CG  HIS A 315     -26.109  46.803 -24.611  1.00 58.69           C
ANISOU 2393  CG  HIS A 315     6776   8458   7066   3140   1305    918       C
ATOM   2394  ND1 HIS A 315     -26.890  47.935 -24.719  1.00 68.86           N
ANISOU 2394  ND1 HIS A 315     8253   9797   8113   3693   1455   1039       N
ATOM   2395  CE1 HIS A 315     -28.166  47.595 -24.684  1.00 70.37           C
ANISOU 2395  CE1 HIS A 315     7971  10521   8246   3779   1514   1332       C
ATOM   2396  NE2 HIS A 315     -28.242  46.282 -24.558  1.00 64.96           N
ANISOU 2396  NE2 HIS A 315     6783  10128   7769   3387   1444   1418       N
ATOM   2397  CD2 HIS A 315     -26.971  45.764 -24.505  1.00 56.86           C
ANISOU 2397  CD2 HIS A 315     5929   8745   6931   3026   1330   1166       C
ATOM   2398  C   HIS A 315     -22.488  46.196 -25.813  1.00 36.66           C
ANISOU 2398  C   HIS A 315     4587   4687   4655   1842    749    248       C
ATOM   2399  O   HIS A 315     -22.026  47.275 -25.464  1.00 43.19           O
ANISOU 2399  O   HIS A 315     5923   5187   5302   2003    790    113       O
ATOM   2400  N   VAL A 316     -21.767  45.281 -26.443  1.00 38.14           N
ANISOU 2400  N   VAL A 316     4587   4869   5036   1393    572    180       N
ATOM   2401  CA  VAL A 316     -20.417  45.558 -26.913  1.00 36.50           C
ANISOU 2401  CA  VAL A 316     4668   4344   4855   1092    425    -26       C
ATOM   2402  CB  VAL A 316     -19.773  44.299 -27.499  1.00 38.12           C
ANISOU 2402  CB  VAL A 316     4600   4639   5244    691    270    -51       C
ATOM   2403  CG1 VAL A 316     -18.307  44.561 -27.849  1.00 36.28           C
ANISOU 2403  CG1 VAL A 316     4611   4172   5003    414    144   -231       C
ATOM   2404  CG2 VAL A 316     -19.910  43.135 -26.516  1.00 37.24           C
ANISOU 2404  CG2 VAL A 316     4280   4708   5161    621    313     -8       C
ATOM   2405  C   VAL A 316     -20.447  46.646 -27.988  1.00 36.95           C
ANISOU 2405  C   VAL A 316     4951   4221   4868   1187    390    -34       C
ATOM   2406  O   VAL A 316     -21.253  46.591 -28.914  1.00 38.50           O
ANISOU 2406  O   VAL A 316     4903   4591   5133   1288    379    110       O
ATOM   2407  N   GLU A 317     -19.575  47.639 -27.842  1.00 37.55           N
ANISOU 2407  N   GLU A 317     5513   3951   4805   1132    363   -193       N
ATOM   2408  CA  GLU A 317     -19.497  48.757 -28.776  1.00 35.29           C
ANISOU 2408  CA  GLU A 317     5550   3423   4436   1196    335   -211       C
ATOM   2409  CB  GLU A 317     -19.147  50.054 -28.030  1.00 39.01           C
ANISOU 2409  CB  GLU A 317     6684   3510   4627   1335    397   -330       C
ATOM   2410  CG  GLU A 317     -19.081  51.280 -28.948  1.00 62.89           C
ANISOU 2410  CG  GLU A 317    10155   6222   7518   1405    378   -342       C
ATOM   2411  CD  GLU A 317     -18.759  52.580 -28.223  1.00 71.43           C
ANISOU 2411  CD  GLU A 317    12019   6853   8270   1513    425   -459       C
ATOM   2412  OE1 GLU A 317     -19.311  52.813 -27.126  1.00 74.53           O
ANISOU 2412  OE1 GLU A 317    12627   7212   8478   1874    567   -455       O
ATOM   2413  OE2 GLU A 317     -17.956  53.376 -28.762  1.00 67.51           O
ANISOU 2413  OE2 GLU A 317    11955   6025   7670   1225    319   -548       O
ATOM   2414  C   GLU A 317     -18.452  48.471 -29.856  1.00 32.07           C
ANISOU 2414  C   GLU A 317     5067   2952   4165    762    159   -283       C
ATOM   2415  O   GLU A 317     -17.261  48.483 -29.587  1.00 36.94           O
ANISOU 2415  O   GLU A 317     5842   3441   4751    436     70   -414       O
ATOM   2416  N   TRP A 318     -18.909  48.217 -31.077  1.00 44.59           N
ANISOU 2416  N   TRP A 318     6397   4668   5876    771    110   -179       N
ATOM   2417  CA  TRP A 318     -18.015  47.869 -32.186  1.00 42.76           C
ANISOU 2417  CA  TRP A 318     6075   4413   5760    419    -37   -223       C
ATOM   2418  CB  TRP A 318     -18.643  46.769 -33.040  1.00 33.75           C
ANISOU 2418  CB  TRP A 318     4480   3550   4792    389    -99   -103       C
ATOM   2419  CG  TRP A 318     -18.975  45.504 -32.295  1.00 39.97           C
ANISOU 2419  CG  TRP A 318     4942   4579   5666    340    -88    -59       C
ATOM   2420  CD1 TRP A 318     -20.214  45.082 -31.908  1.00 28.25           C
ANISOU 2420  CD1 TRP A 318     3191   3343   4200    534    -19     90       C
ATOM   2421  NE1 TRP A 318     -20.124  43.875 -31.261  1.00 33.86           N
ANISOU 2421  NE1 TRP A 318     3694   4196   4975    365    -35     97       N
ATOM   2422  CE2 TRP A 318     -18.811  43.486 -31.225  1.00 30.43           C
ANISOU 2422  CE2 TRP A 318     3390   3615   4558    116   -108    -52       C
ATOM   2423  CD2 TRP A 318     -18.056  44.492 -31.867  1.00 25.22           C
ANISOU 2423  CD2 TRP A 318     2989   2745   3849     79   -145   -142       C
ATOM   2424  CE3 TRP A 318     -16.672  44.338 -31.957  1.00 24.79           C
ANISOU 2424  CE3 TRP A 318     3041   2599   3778   -166   -218   -261       C
ATOM   2425  CZ3 TRP A 318     -16.095  43.197 -31.408  1.00 27.71           C
ANISOU 2425  CZ3 TRP A 318     3277   3082   4171   -296   -242   -292       C
ATOM   2426  CH2 TRP A 318     -16.874  42.221 -30.785  1.00 22.66           C
ANISOU 2426  CH2 TRP A 318     2450   2583   3575   -233   -203   -219       C
ATOM   2427  CZ2 TRP A 318     -18.229  42.348 -30.680  1.00 23.95           C
ANISOU 2427  CZ2 TRP A 318     2487   2849   3765    -62   -139    -95       C
ATOM   2428  C   TRP A 318     -17.718  49.059 -33.095  1.00 38.67           C
ANISOU 2428  C   TRP A 318     5919   3630   5143    411    -63   -244       C
ATOM   2429  O   TRP A 318     -18.551  49.939 -33.274  1.00 45.67           O
ANISOU 2429  O   TRP A 318     7021   4415   5918    745     21   -176       O
ATOM   2430  N   SER A 319     -16.533  49.068 -33.688  1.00 41.22           N
ANISOU 2430  N   SER A 319     6308   3867   5486     49   -170   -317       N
ATOM   2431  CA  SER A 319     -16.173  50.101 -34.650  1.00 40.33           C
ANISOU 2431  CA  SER A 319     6521   3520   5284    -30   -203   -318       C
ATOM   2432  CB  SER A 319     -15.320  51.169 -33.976  1.00 45.32           C
ANISOU 2432  CB  SER A 319     7672   3844   5704   -230   -210   -424       C
ATOM   2433  OG  SER A 319     -14.045  50.654 -33.655  1.00 49.82           O
ANISOU 2433  OG  SER A 319     8099   4536   6296   -649   -306   -492       O
ATOM   2434  C   SER A 319     -15.421  49.497 -35.832  1.00 37.87           C
ANISOU 2434  C   SER A 319     5961   3335   5092   -313   -310   -297       C
ATOM   2435  O   SER A 319     -14.526  48.673 -35.664  1.00 40.16           O
ANISOU 2435  O   SER A 319     6029   3789   5442   -567   -368   -336       O
ATOM   2436  N   SER A 320     -15.794  49.919 -37.032  1.00 42.67           N
ANISOU 2436  N   SER A 320     6627   3880   5706   -222   -325   -225       N
ATOM   2437  CA  SER A 320     -15.170  49.421 -38.242  1.00 39.79           C
ANISOU 2437  CA  SER A 320     6075   3621   5423   -431   -409   -194       C
ATOM   2438  CB  SER A 320     -15.977  49.849 -39.461  1.00 42.93           C
ANISOU 2438  CB  SER A 320     6523   3966   5823   -222   -416    -98       C
ATOM   2439  OG  SER A 320     -17.333  49.467 -39.315  1.00 53.05           O
ANISOU 2439  OG  SER A 320     7586   5406   7163    103   -391    -18       O
ATOM   2440  C   SER A 320     -13.765  49.964 -38.355  1.00 32.50           C
ANISOU 2440  C   SER A 320     5357   2595   4396   -801   -447   -242       C
ATOM   2441  O   SER A 320     -13.532  51.137 -38.111  1.00 40.82           O
ANISOU 2441  O   SER A 320     6835   3384   5292   -883   -427   -270       O
ATOM   2442  N   ARG A 321     -12.833  49.095 -38.726  1.00 39.35           N
ANISOU 2442  N   ARG A 321     5940   3690   5321  -1022   -501   -234       N
ATOM   2443  CA  ARG A 321     -11.446  49.478 -38.957  1.00 37.06           C
ANISOU 2443  CA  ARG A 321     5718   3441   4924  -1388   -538   -227       C
ATOM   2444  CB  ARG A 321     -10.517  48.472 -38.284  1.00 39.58           C
ANISOU 2444  CB  ARG A 321     5719   4066   5255  -1537   -562   -247       C
ATOM   2445  CG  ARG A 321     -10.592  48.474 -36.792  1.00 49.39           C
ANISOU 2445  CG  ARG A 321     7020   5284   6461  -1542   -554   -331       C
ATOM   2446  CD  ARG A 321      -9.882  49.680 -36.248  1.00 64.63           C
ANISOU 2446  CD  ARG A 321     9271   7080   8207  -1818   -577   -356       C
ATOM   2447  NE  ARG A 321     -10.651  50.315 -35.189  1.00 74.10           N
ANISOU 2447  NE  ARG A 321    10828   7990   9337  -1698   -550   -444       N
ATOM   2448  CZ  ARG A 321     -10.178  51.268 -34.397  1.00 81.02           C
ANISOU 2448  CZ  ARG A 321    11998   8761  10025  -1838   -560   -472       C
ATOM   2449  NH1 ARG A 321      -8.931  51.701 -34.543  1.00 79.37           N
ANISOU 2449  NH1 ARG A 321    11742   8727   9688  -2150   -612   -407       N
ATOM   2450  NH2 ARG A 321     -10.955  51.784 -33.455  1.00 89.29           N
ANISOU 2450  NH2 ARG A 321    13410   9534  10984  -1657   -518   -551       N
ATOM   2451  C   ARG A 321     -11.140  49.500 -40.455  1.00 30.62           C
ANISOU 2451  C   ARG A 321     4851   2670   4112  -1438   -555   -139       C
ATOM   2452  O   ARG A 321     -11.633  48.665 -41.204  1.00 34.28           O
ANISOU 2452  O   ARG A 321     5098   3245   4680  -1243   -565   -103       O
ATOM   2453  N   GLY A 322     -10.295  50.442 -40.862  1.00 35.50           N
ANISOU 2453  N   GLY A 322     5692   3204   4594  -1734   -567    -98       N
ATOM   2454  CA  GLY A 322      -9.806  50.546 -42.225  1.00 30.25           C
ANISOU 2454  CA  GLY A 322     4989   2607   3897  -1828   -569      3       C
ATOM   2455  C   GLY A 322      -8.321  50.875 -42.210  1.00 37.67           C
ANISOU 2455  C   GLY A 322     5842   3783   4688  -2187   -569     73       C
ATOM   2456  O   GLY A 322      -7.660  50.695 -41.184  1.00 34.15           O
ANISOU 2456  O   GLY A 322     5257   3528   4190  -2300   -578     45       O
ATOM   2457  N   PRO A 323      -7.780  51.366 -43.339  1.00 37.45           N
ANISOU 2457  N   PRO A 323     5875   3783   4571  -2337   -555    182       N
ATOM   2458  CA  PRO A 323      -8.480  51.631 -44.598  1.00 33.22           C
ANISOU 2458  CA  PRO A 323     5532   3019   4071  -2206   -547    231       C
ATOM   2459  CB  PRO A 323      -7.580  52.659 -45.275  1.00 36.10           C
ANISOU 2459  CB  PRO A 323     6061   3404   4252  -2484   -521    339       C
ATOM   2460  CG  PRO A 323      -6.223  52.338 -44.790  1.00 41.71           C
ANISOU 2460  CG  PRO A 323     6448   4532   4867  -2760   -528    400       C
ATOM   2461  CD  PRO A 323      -6.376  51.813 -43.391  1.00 35.90           C
ANISOU 2461  CD  PRO A 323     5583   3860   4197  -2672   -553    285       C
ATOM   2462  C   PRO A 323      -8.637  50.373 -45.453  1.00 31.02           C
ANISOU 2462  C   PRO A 323     4905   2983   3898  -1931   -537    264       C
ATOM   2463  O   PRO A 323      -7.964  49.378 -45.176  1.00 37.12           O
ANISOU 2463  O   PRO A 323     5342   4083   4679  -1936   -531    277       O
ATOM   2464  N   PRO A 324      -9.514  50.420 -46.480  1.00 39.65           N
ANISOU 2464  N   PRO A 324     6113   3916   5038  -1671   -540    282       N
ATOM   2465  CA  PRO A 324      -9.941  49.261 -47.284  1.00 28.79           C
ANISOU 2465  CA  PRO A 324     4514   2684   3740  -1388   -562    292       C
ATOM   2466  CB  PRO A 324     -10.921  49.871 -48.287  1.00 33.22           C
ANISOU 2466  CB  PRO A 324     5314   3005   4302  -1198   -585    322       C
ATOM   2467  CG  PRO A 324     -11.397  51.120 -47.658  1.00 30.84           C
ANISOU 2467  CG  PRO A 324     5340   2411   3966  -1234   -566    294       C
ATOM   2468  CD  PRO A 324     -10.239  51.643 -46.873  1.00 32.13           C
ANISOU 2468  CD  PRO A 324     5573   2602   4032  -1617   -534    294       C
ATOM   2469  C   PRO A 324      -8.842  48.502 -48.038  1.00 44.03           C
ANISOU 2469  C   PRO A 324     6221   4926   5582  -1433   -525    382       C
ATOM   2470  O   PRO A 324      -9.082  47.362 -48.434  1.00 40.82           O
ANISOU 2470  O   PRO A 324     5677   4629   5204  -1202   -548    367       O
ATOM   2471  N   ASN A 325      -7.677  49.109 -48.243  1.00 41.28           N
ANISOU 2471  N   ASN A 325     5859   4728   5096  -1719   -469    489       N
ATOM   2472  CA  ASN A 325      -6.558  48.412 -48.879  1.00 31.43           C
ANISOU 2472  CA  ASN A 325     4351   3866   3725  -1717   -404    612       C
ATOM   2473  CB  ASN A 325      -5.730  49.399 -49.689  1.00 34.07           C
ANISOU 2473  CB  ASN A 325     4765   4275   3904  -1999   -345    775       C
ATOM   2474  CG  ASN A 325      -5.247  50.562 -48.853  1.00 39.02           C
ANISOU 2474  CG  ASN A 325     5522   4835   4470  -2460   -367    797       C
ATOM   2475  OD1 ASN A 325      -5.910  50.956 -47.896  1.00 42.29           O
ANISOU 2475  OD1 ASN A 325     6132   4968   4969  -2496   -428    664       O
ATOM   2476  ND2 ASN A 325      -4.105  51.126 -49.211  1.00 38.97           N
ANISOU 2476  ND2 ASN A 325     5433   5088   4287  -2827   -321    977       N
ATOM   2477  C   ASN A 325      -5.650  47.713 -47.857  1.00 41.39           C
ANISOU 2477  C   ASN A 325     5297   5488   4943  -1793   -381    623       C
ATOM   2478  O   ASN A 325      -4.579  47.215 -48.206  1.00 34.84           O
ANISOU 2478  O   ASN A 325     4213   5059   3967  -1780   -307    757       O
ATOM   2479  N   LYS A 326      -6.069  47.700 -46.594  1.00 38.58           N
ANISOU 2479  N   LYS A 326     4953   5018   4688  -1840   -435    500       N
ATOM   2480  CA  LYS A 326      -5.319  47.022 -45.539  1.00 37.30           C
ANISOU 2480  CA  LYS A 326     4512   5177   4484  -1882   -426    499       C
ATOM   2481  CB  LYS A 326      -4.647  48.033 -44.607  1.00 42.46           C
ANISOU 2481  CB  LYS A 326     5178   5894   5060  -2326   -461    524       C
ATOM   2482  CG  LYS A 326      -3.636  48.908 -45.308  1.00 48.78           C
ANISOU 2482  CG  LYS A 326     5954   6893   5687  -2693   -434    705       C
ATOM   2483  CD  LYS A 326      -2.916  49.846 -44.353  1.00 38.08           C
ANISOU 2483  CD  LYS A 326     4674   5589   4204  -3007   -485    702       C
ATOM   2484  CE  LYS A 326      -1.999  50.793 -45.111  1.00 54.52           C
ANISOU 2484  CE  LYS A 326     6798   7822   6095  -3309   -474    864       C
ATOM   2485  NZ  LYS A 326      -1.328  51.752 -44.202  1.00 67.06           N
ANISOU 2485  NZ  LYS A 326     8526   9431   7522  -3615   -554    857       N
ATOM   2486  C   LYS A 326      -6.213  46.097 -44.721  1.00 29.84           C
ANISOU 2486  C   LYS A 326     3563   4095   3679  -1614   -465    350       C
ATOM   2487  O   LYS A 326      -5.815  44.990 -44.380  1.00 33.59           O
ANISOU 2487  O   LYS A 326     3840   4810   4113  -1434   -439    354       O
ATOM   2488  N   ARG A 327      -7.428  46.546 -44.426  1.00 33.74           N
ANISOU 2488  N   ARG A 327     4285   4219   4314  -1570   -516    238       N
ATOM   2489  CA  ARG A 327      -8.308  45.794 -43.546  1.00 29.49           C
ANISOU 2489  CA  ARG A 327     3723   3582   3899  -1379   -549    124       C
ATOM   2490  CB  ARG A 327      -7.811  45.909 -42.099  1.00 33.63           C
ANISOU 2490  CB  ARG A 327     4163   4215   4401  -1543   -549     77       C
ATOM   2491  CG  ARG A 327      -7.940  47.321 -41.522  1.00 36.40           C
ANISOU 2491  CG  ARG A 327     4764   4338   4730  -1798   -570     41       C
ATOM   2492  CD  ARG A 327      -7.214  47.455 -40.189  1.00 35.70           C
ANISOU 2492  CD  ARG A 327     4608   4394   4562  -2023   -592      9       C
ATOM   2493  NE  ARG A 327      -5.772  47.271 -40.342  1.00 30.68           N
ANISOU 2493  NE  ARG A 327     3713   4169   3774  -2196   -577    128       N
ATOM   2494  CZ  ARG A 327      -4.903  48.251 -40.561  1.00 32.08           C
ANISOU 2494  CZ  ARG A 327     3959   4427   3802  -2454   -575    217       C
ATOM   2495  NH1 ARG A 327      -5.310  49.511 -40.655  1.00 45.60           N
ANISOU 2495  NH1 ARG A 327     6041   5798   5486  -2576   -588    185       N
ATOM   2496  NH2 ARG A 327      -3.616  47.966 -40.688  1.00 33.79           N
ANISOU 2496  NH2 ARG A 327     3881   5093   3865  -2579   -561    356       N
ATOM   2497  C   ARG A 327      -9.742  46.284 -43.605  1.00 28.67           C
ANISOU 2497  C   ARG A 327     3826   3148   3919  -1261   -588     60       C
ATOM   2498  O   ARG A 327     -10.020  47.410 -44.021  1.00 37.33           O
ANISOU 2498  O   ARG A 327     5141   4046   4998  -1334   -587     80       O
ATOM   2499  N   PHE A 328     -10.642  45.412 -43.167  1.00 31.54           N
ANISOU 2499  N   PHE A 328     4121   3480   4384  -1072   -620      2       N
ATOM   2500  CA  PHE A 328     -12.045  45.744 -42.962  1.00 23.08           C
ANISOU 2500  CA  PHE A 328     3143   2211   3414   -938   -650    -29       C
ATOM   2501  CB  PHE A 328     -12.816  45.678 -44.271  1.00 29.75           C
ANISOU 2501  CB  PHE A 328     4041   2986   4276   -804   -707     26       C
ATOM   2502  CG  PHE A 328     -14.259  46.036 -44.135  1.00 33.03           C
ANISOU 2502  CG  PHE A 328     4486   3300   4765   -642   -740     39       C
ATOM   2503  CD1 PHE A 328     -14.659  47.031 -43.259  1.00 35.12           C
ANISOU 2503  CD1 PHE A 328     4871   3444   5028   -592   -679     18       C
ATOM   2504  CE1 PHE A 328     -15.989  47.363 -43.134  1.00 35.40           C
ANISOU 2504  CE1 PHE A 328     4903   3454   5093   -366   -683     64       C
ATOM   2505  CZ  PHE A 328     -16.937  46.711 -43.893  1.00 25.30           C
ANISOU 2505  CZ  PHE A 328     3452   2302   3858   -257   -775    139       C
ATOM   2506  CE2 PHE A 328     -16.558  45.724 -44.768  1.00 26.03           C
ANISOU 2506  CE2 PHE A 328     3465   2471   3955   -373   -866    142       C
ATOM   2507  CD2 PHE A 328     -15.222  45.387 -44.892  1.00 32.64           C
ANISOU 2507  CD2 PHE A 328     4353   3299   4750   -529   -835     88       C
ATOM   2508  C   PHE A 328     -12.641  44.755 -41.967  1.00 32.07           C
ANISOU 2508  C   PHE A 328     4138   3416   4631   -844   -665    -76       C
ATOM   2509  O   PHE A 328     -12.897  43.602 -42.310  1.00 25.94           O
ANISOU 2509  O   PHE A 328     3273   2713   3870   -769   -713    -65       O
ATOM   2510  N   TYR A 329     -12.833  45.207 -40.731  1.00 27.48           N
ANISOU 2510  N   TYR A 329     3583   2789   4069   -861   -624   -126       N
ATOM   2511  CA  TYR A 329     -13.415  44.379 -39.681  1.00 28.25           C
ANISOU 2511  CA  TYR A 329     3553   2951   4229   -779   -619   -158       C
ATOM   2512  CB  TYR A 329     -12.439  43.283 -39.240  1.00 23.24           C
ANISOU 2512  CB  TYR A 329     2795   2486   3550   -839   -615   -183       C
ATOM   2513  CG  TYR A 329     -11.232  43.793 -38.471  1.00 36.41           C
ANISOU 2513  CG  TYR A 329     4465   4244   5126   -993   -576   -216       C
ATOM   2514  CD1 TYR A 329     -11.247  43.882 -37.082  1.00 37.30           C
ANISOU 2514  CD1 TYR A 329     4577   4363   5232  -1015   -548   -274       C
ATOM   2515  CE1 TYR A 329     -10.142  44.343 -36.375  1.00 36.54           C
ANISOU 2515  CE1 TYR A 329     4485   4373   5025  -1202   -546   -298       C
ATOM   2516  CZ  TYR A 329      -9.010  44.720 -37.058  1.00 42.41           C
ANISOU 2516  CZ  TYR A 329     5190   5260   5665  -1388   -565   -239       C
ATOM   2517  OH  TYR A 329      -7.903  45.189 -36.381  1.00 41.44           O
ANISOU 2517  OH  TYR A 329     5031   5308   5407  -1640   -590   -232       O
ATOM   2518  CE2 TYR A 329      -8.974  44.637 -38.435  1.00 44.35           C
ANISOU 2518  CE2 TYR A 329     5420   5512   5920  -1344   -566   -170       C
ATOM   2519  CD2 TYR A 329     -10.075  44.175 -39.131  1.00 41.60           C
ANISOU 2519  CD2 TYR A 329     5111   5015   5681  -1137   -574   -170       C
ATOM   2520  C   TYR A 329     -13.789  45.256 -38.488  1.00 28.79           C
ANISOU 2520  C   TYR A 329     3728   2920   4290   -748   -558   -200       C
ATOM   2521  O   TYR A 329     -13.426  46.429 -38.434  1.00 31.60           O
ANISOU 2521  O   TYR A 329     4303   3135   4568   -823   -532   -220       O
ATOM   2522  N   GLU A 330     -14.503  44.678 -37.529  1.00 27.68           N
ANISOU 2522  N   GLU A 330     3479   2838   4201   -643   -534   -209       N
ATOM   2523  CA  GLU A 330     -14.918  45.409 -36.342  1.00 30.16           C
ANISOU 2523  CA  GLU A 330     3913   3068   4479   -552   -460   -243       C
ATOM   2524  CB  GLU A 330     -16.397  45.141 -36.052  1.00 31.07           C
ANISOU 2524  CB  GLU A 330     3894   3256   4657   -323   -426   -165       C
ATOM   2525  CG  GLU A 330     -17.352  45.889 -36.975  1.00 29.32           C
ANISOU 2525  CG  GLU A 330     3719   2992   4430   -141   -429    -74       C
ATOM   2526  CD  GLU A 330     -18.766  45.347 -36.922  1.00 39.50           C
ANISOU 2526  CD  GLU A 330     4740   4495   5774     32   -430     56       C
ATOM   2527  OE1 GLU A 330     -19.052  44.509 -36.040  1.00 43.19           O
ANISOU 2527  OE1 GLU A 330     5030   5104   6278      4   -408     73       O
ATOM   2528  OE2 GLU A 330     -19.595  45.760 -37.763  1.00 49.79           O
ANISOU 2528  OE2 GLU A 330     5997   5854   7066    183   -456    161       O
ATOM   2529  C   GLU A 330     -14.053  45.070 -35.122  1.00 33.11           C
ANISOU 2529  C   GLU A 330     4276   3504   4802   -671   -439   -322       C
ATOM   2530  O   GLU A 330     -13.674  43.918 -34.915  1.00 30.55           O
ANISOU 2530  O   GLU A 330     3769   3333   4504   -714   -460   -324       O
[truncated: 1,995,672 more chars]
